# Supplementary material for: Jag1 represses Notch activation in lateral supporting cells and inhibits an outer hair cell fate in the medial cochlea
Source: Development. 2024 Nov 5;151(21):dev202949. doi: 10.1242/dev.202949 (PMC11574350; doi:10.1242/dev.202949)
Supplement: Table S3. Marker genes for individual cell types for all Epcam+ cell populations (Jag1Ndr/Ndr and Jag1+/+ combined). [file develop-151-202949-TableS3.xlsx]

## Sheet: IHC
Gene name	p_val	avg_log2FC	pct,1	pct,2	p_val_adj	annotation	gene
Xirp21	0	4.61332	1	0.037	0	IHC	Xirp2
Fam155a1	0	4.47803	0.99	0.058	0	IHC	Fam155a
Thsd7b1	0	4.37371	1	0.058	0	IHC	Thsd7b
Otof1	0	4.1589	1	0.052	0	IHC	Otof
Myo3a1	0	4.03275	1	0.04	0	IHC	Myo3a
Kcnh71	0	3.84757	1	0.053	0	IHC	Kcnh7
Kcnmb21	0	3.72183	1	0.046	0	IHC	Kcnmb2
Grxcr11	0	3.2411	1	0.042	0	IHC	Grxcr1
6530403H02Rik1	0	3.2089	0.979	0.029	0	IHC	6530403H02Rik
Loxhd11	0	3.12982	1	0.034	0	IHC	Loxhd1
Galnt131	0	3.12767	0.99	0.044	0	IHC	Galnt13
Lhfpl51	0	2.9758	0.875	0.043	0	IHC	Lhfpl5
Ush2a1	0	2.9757	0.99	0.045	0	IHC	Ush2a
Srrm41	0	2.96649	1	0.053	0	IHC	Srrm4
Tmc11	0	2.8166	0.979	0.048	0	IHC	Tmc1
Dscaml11	0	2.67673	0.99	0.036	0	IHC	Dscaml1
Cntnap5a	0	2.6733	0.885	0.013	0	IHC	Cntnap5a
Fgf8	0	2.60056	0.885	0.009	0	IHC	Fgf8
Pou4f31	0	2.58656	0.812	0.036	0	IHC	Pou4f3
Pkhd1l11	0	2.57397	0.906	0.026	0	IHC	Pkhd1l1
Gabrb31	0	2.56076	1	0.057	0	IHC	Gabrb3
Ano41	0	2.54441	0.969	0.05	0	IHC	Ano4
Tmem178b1	0	2.43593	0.99	0.055	0	IHC	Tmem178b
Dpp61	0	2.42504	0.969	0.04	0	IHC	Dpp6
Myo161	0	2.42421	0.99	0.031	0	IHC	Myo16
Cabp2	0	2.313	0.844	0.007	0	IHC	Cabp2
Insc2	0	2.28485	1	0.045	0	IHC	Insc
Tmem255b1	0	2.28276	0.969	0.038	0	IHC	Tmem255b
Bdnf1	0	2.28072	0.979	0.048	0	IHC	Bdnf
Slc17a8	0	2.27572	0.979	0.017	0	IHC	Slc17a8
Grid2ip1	0	2.24719	0.948	0.024	0	IHC	Grid2ip
Dytn1	0	2.15534	0.979	0.032	0	IHC	Dytn
Tafa3	0	2.11923	0.948	0.004	0	IHC	Tafa3
Gm135991	0	2.0897	0.854	0.016	0	IHC	Gm13599
Rasd21	0	2.05745	0.917	0.045	0	IHC	Rasd2
Hs3st41	0	2.05622	0.865	0.02	0	IHC	Hs3st4
Mindy4b-ps1	0	2.02304	0.958	0.025	0	IHC	Mindy4b-ps
Dlk21	0	2.01753	0.865	0.029	0	IHC	Dlk2
Atp2a3	0	2.00479	0.865	0.006	0	IHC	Atp2a3
Elmod11	0	1.98703	0.969	0.034	0	IHC	Elmod1
Gm9195	0	1.95196	0.896	0.003	0	IHC	Gm9195
Gpr1561	0	1.89438	0.958	0.047	0	IHC	Gpr156
Mkrn2os1	0	1.85692	0.823	0.035	0	IHC	Mkrn2os
Grxcr21	0	1.85621	0.875	0.038	0	IHC	Grxcr2
Espnl1	0	1.83046	0.948	0.036	0	IHC	Espnl
Kcp1	0	1.82893	0.885	0.036	0	IHC	Kcp
Chrna91	0	1.81279	0.844	0.034	0	IHC	Chrna9
Kif21b1	0	1.78338	0.833	0.023	0	IHC	Kif21b
Rimbp21	0	1.74611	0.917	0.034	0	IHC	Rimbp2
Tmc21	0	1.69365	0.906	0.024	0	IHC	Tmc2
D330046F09Rik1	0	1.67325	0.771	0.025	0	IHC	D330046F09Rik
Ap3b21	0	1.67253	0.938	0.032	0	IHC	Ap3b2
Kif281	0	1.65503	0.958	0.025	0	IHC	Kif28
Miat1	0	1.64031	0.854	0.035	0	IHC	Miat
Gm327421	0	1.6091	0.844	0.017	0	IHC	Gm32742
Kcna101	0	1.6023	0.781	0.019	0	IHC	Kcna10
Chrna11	0	1.59721	0.771	0.019	0	IHC	Chrna1
Gm41311	0	1.5752	0.896	0.025	0	IHC	Gm4131
Gm10431	0	1.57181	0.896	0.03	0	IHC	Gm1043
Clec18a1	0	1.55634	0.865	0.04	0	IHC	Clec18a
Pjvk1	0	1.52432	0.812	0.029	0	IHC	Pjvk
Gfi11	0	1.4919	0.792	0.02	0	IHC	Gfi1
Ofcc11	0	1.48305	0.719	0.021	0	IHC	Ofcc1
Tnni3k1	0	1.47353	0.792	0.02	0	IHC	Tnni3k
Snap251	0	1.47259	0.865	0.034	0	IHC	Snap25
4933425B07Rik2	0	1.47	0.719	0.025	0	IHC	4933425B07Rik
Armc41	0	1.44306	0.771	0.023	0	IHC	Armc4
Clrn11	0	1.43874	0.823	0.03	0	IHC	Clrn1
Gm133731	0	1.4138	0.688	0.019	0	IHC	Gm13373
Gm303731	0	1.41041	0.844	0.033	0	IHC	Gm30373
Dscam1	0	1.39466	0.781	0.026	0	IHC	Dscam
Mmp241	0	1.38759	0.854	0.029	0	IHC	Mmp24
Nrsn11	0	1.36398	0.74	0.02	0	IHC	Nrsn1
Gm136011	0	1.32465	0.698	0.011	0	IHC	Gm13601
Tcerg1l1	0	1.30496	0.823	0.036	0	IHC	Tcerg1l
Cxcl141	0	1.29933	0.812	0.028	0	IHC	Cxcl14
Chrna101	0	1.29364	0.823	0.035	0	IHC	Chrna10
Fcrlb1	0	1.27925	0.802	0.023	0	IHC	Fcrlb
Gm135981	0	1.27495	0.51	0.007	0	IHC	Gm13598
Srrm31	0	1.27408	0.833	0.033	0	IHC	Srrm3
Mgat5b1	0	1.26984	0.75	0.03	0	IHC	Mgat5b
Syt2	0	1.23035	0.771	0.016	0	IHC	Syt2
Gipc31	0	1.20394	0.771	0.026	0	IHC	Gipc3
Vinac11	0	1.18667	0.76	0.026	0	IHC	Vinac1
Gm26941	0	1.1865	0.802	0.027	0	IHC	Gm2694
Barhl11	0	1.1807	0.74	0.024	0	IHC	Barhl1
Smim181	0	1.17485	0.74	0.023	0	IHC	Smim18
Kncn1	0	1.101	0.667	0.023	0	IHC	Kncn
F730043M19Rik	0	1.10039	0.729	0.021	0	IHC	F730043M19Rik
Dusp271	0	1.09752	0.781	0.017	0	IHC	Dusp27
Dnaic21	0	1.08807	0.698	0.023	0	IHC	Dnaic2
Slc14a1	0	1.01499	0.719	0.005	0	IHC	Slc14a1
Hydin1	0	1.01008	0.677	0.024	0	IHC	Hydin
Gm54271	0	0.927428	0.615	0.016	0	IHC	Gm5427
Ttc241	0	0.920105	0.698	0.022	0	IHC	Ttc24
Efcab61	0	0.912988	0.656	0.021	0	IHC	Efcab6
Plscr51	0	0.899098	0.667	0.017	0	IHC	Plscr5
Atoh11	0	0.873133	0.583	0.015	0	IHC	Atoh1
Mamdc22	0	0.855624	0.562	0.016	0	IHC	Mamdc2
Gm14635	0	0.835832	0.573	0.004	0	IHC	Gm14635
Myt11	0	0.819523	0.594	0.016	0	IHC	Myt1
Gm38825	0	0.791115	0.542	0.005	0	IHC	Gm38825
E230025N22Rik	0	0.777033	0.479	0.003	0	IHC	E230025N22Rik
Lrtm21	0	0.714095	0.542	0.009	0	IHC	Lrtm2
Gm1113	0	0.688106	0.344	0.002	0	IHC	Gm1113
Ppm1j	0	0.60759	0.438	0.005	0	IHC	Ppm1j
Gm28807	0	0.501354	0.25	0.001	0	IHC	Gm28807
Galnt9	0	0.484607	0.323	0.004	0	IHC	Galnt9
Vwa3b	0	0.31989	0.229	0.001	0	IHC	Vwa3b
Gm30593	0	0.284893	0.188	0	0	IHC	Gm30593
Ak91	7.12562e-305	1.05218	0.688	0.026	1.49517e-300	IHC	Ak9
Runx1t12	3.32346e-304	2.29113	0.979	0.058	6.97361e-300	IHC	Runx1t1
Fam81b1	2.02943e-302	1.28061	0.667	0.024	4.25836e-298	IHC	Fam81b
Ttc291	3.50322e-301	0.714582	0.5	0.013	7.35081e-297	IHC	Ttc29
Myo7a1	1.5009e-300	1.49218	0.833	0.041	3.14933e-296	IHC	Myo7a
Tomt1	9.55174e-297	1.54189	0.833	0.041	2.00424e-292	IHC	Tomt
Olfr455	1.2126e-296	0.468155	0.219	0.002	2.5444e-292	IHC	Olfr455
Fam78b1	1.20696e-292	1.26181	0.76	0.034	2.53256e-288	IHC	Fam78b
Ldb3	1.51836e-292	0.885096	0.656	0.024	3.18597e-288	IHC	Ldb3
Apba11	2.228e-291	2.36537	0.99	0.063	4.67502e-287	IHC	Apba1
Tex521	7.32425e-291	0.850554	0.635	0.023	1.53685e-286	IHC	Tex52
Spef21	4.26559e-289	1.27547	0.823	0.041	8.9505e-285	IHC	Spef2
1700001C02Rik1	1.48352e-288	0.692425	0.531	0.015	3.11286e-284	IHC	1700001C02Rik
Ppp1r271	5.25799e-282	1.31968	0.698	0.029	1.10328e-277	IHC	Ppp1r27
Ankfn11	6.34875e-282	3.91924	1	0.068	1.33216e-277	IHC	Ankfn1
Ube2ql11	1.07481e-281	0.845652	0.604	0.021	2.25528e-277	IHC	Ube2ql1
Mreg1	1.12203e-277	1.92269	0.99	0.066	2.35436e-273	IHC	Mreg
Scn3b1	6.89664e-277	1.00267	0.667	0.027	1.44712e-272	IHC	Scn3b
Defb251	3.00507e-276	1.6324	0.75	0.035	6.30553e-272	IHC	Defb25
Ttc21a1	1.03078e-275	1.40697	0.812	0.042	2.16288e-271	IHC	Ttc21a
Slc7a141	4.00505e-273	1.21609	0.781	0.037	8.4038e-269	IHC	Slc7a14
Mfng1	1.45988e-272	0.802697	0.604	0.022	3.06327e-268	IHC	Mfng
Adcy81	1.7619e-269	1.63177	0.896	0.053	3.69699e-265	IHC	Adcy8
Rims31	3.10791e-269	0.725369	0.562	0.019	6.52133e-265	IHC	Rims3
Heg1	2.59057e-268	1.47561	0.844	0.048	5.4358e-264	IHC	Heg1
Gpr1551	1.04383e-267	1.47133	0.854	0.049	2.19027e-263	IHC	Gpr155
Gad21	8.66465e-267	0.860379	0.49	0.014	1.8181e-262	IHC	Gad2
Unc791	2.37109e-264	1.80129	0.885	0.054	4.97526e-260	IHC	Unc79
Lrrc9	2.30203e-263	0.820022	0.562	0.02	4.83036e-259	IHC	Lrrc9
Nmnat31	4.20331e-263	1.13481	0.729	0.035	8.81981e-259	IHC	Nmnat3
Paqr91	4.40532e-263	1.6174	0.823	0.046	9.24369e-259	IHC	Paqr9
Ppfia41	7.70132e-261	0.682514	0.531	0.017	1.61597e-256	IHC	Ppfia4
Hs3st3b12	2.32375e-256	1.46573	0.875	0.053	4.87592e-252	IHC	Hs3st3b1
Csmd13	1.06606e-255	3.55525	0.927	0.066	2.23691e-251	IHC	Csmd1
Fstl42	1.53545e-255	2.55612	0.979	0.073	3.22183e-251	IHC	Fstl4
Cfap611	1.38274e-254	0.862817	0.656	0.028	2.90139e-250	IHC	Cfap61
Sema5b1	2.04143e-252	2.7389	0.99	0.076	4.28353e-248	IHC	Sema5b
8030451A03Rik1	4.31222e-252	1.8535	0.781	0.042	9.04834e-248	IHC	8030451A03Rik
Nek101	5.17726e-252	1.84751	0.938	0.066	1.08634e-247	IHC	Nek10
Gdap11	3.9884e-251	1.05434	0.677	0.031	8.36886e-247	IHC	Gdap1
4833428L15Rik	3.65915e-249	0.43346	0.24	0.003	7.678e-245	IHC	4833428L15Rik
Ralyl2	1.24306e-247	2.39416	0.927	0.066	2.6083e-243	IHC	Ralyl
Fscn21	3.28565e-246	1.21173	0.75	0.04	6.89429e-242	IHC	Fscn2
Syt71	4.50077e-246	0.807962	0.604	0.025	9.44396e-242	IHC	Syt7
A530016L24Rik	9.79094e-246	0.419906	0.281	0.004	2.05443e-241	IHC	A530016L24Rik
Ppp1r14a1	2.2152e-245	1.47442	0.74	0.039	4.64816e-241	IHC	Ppp1r14a
Ablim21	3.5905e-244	1.25934	0.792	0.045	7.53395e-240	IHC	Ablim2
Sncg1	1.45644e-243	1.60364	0.729	0.039	3.05605e-239	IHC	Sncg
Calb21	3.13214e-243	3.48394	0.917	0.066	6.57216e-239	IHC	Calb2
Myo151	2.36744e-242	1.75886	0.938	0.07	4.96761e-238	IHC	Myo15
Lrp81	1.59448e-241	1.2668	0.823	0.05	3.3457e-237	IHC	Lrp8
Lhx31	1.27992e-240	0.675154	0.51	0.017	2.68565e-236	IHC	Lhx3
Nefm1	2.00147e-240	2.46426	0.823	0.052	4.19967e-236	IHC	Nefm
Nefl1	1.01283e-239	2.57575	0.781	0.048	2.12523e-235	IHC	Nefl
Baiap2l21	3.92021e-239	0.841755	0.646	0.029	8.22578e-235	IHC	Baiap2l2
Jag21	3.97438e-239	1.44087	0.865	0.057	8.33945e-235	IHC	Jag2
Crmp11	7.3106e-239	0.731627	0.521	0.018	1.53398e-234	IHC	Crmp1
A930009A15Rik1	8.0772e-239	2.24274	0.927	0.07	1.69484e-234	IHC	A930009A15Rik
Cfap771	1.53192e-238	1.16152	0.729	0.039	3.21443e-234	IHC	Cfap77
Ptprq1	5.98272e-238	3.80847	1	0.083	1.25535e-233	IHC	Ptprq
Wdr95	3.88882e-236	0.544556	0.333	0.007	8.15992e-232	IHC	Wdr95
Cpne91	1.30914e-235	0.972527	0.646	0.03	2.74698e-231	IHC	Cpne9
Tunar1	2.93816e-235	0.719761	0.51	0.018	6.16513e-231	IHC	Tunar
Kcnh61	1.67829e-234	0.960427	0.646	0.03	3.52156e-230	IHC	Kcnh6
Chrm3	9.63935e-232	1.24787	0.625	0.029	2.02263e-227	IHC	Chrm3
Trpm2	2.93862e-231	0.269963	0.208	0.002	6.16611e-227	IHC	Trpm2
Palm31	3.13782e-230	1.2565	0.802	0.05	6.58409e-226	IHC	Palm3
Pvalb1	3.8925e-229	4.26883	0.865	0.064	8.16764e-225	IHC	Pvalb
Erich31	6.35883e-228	1.46456	0.865	0.058	1.33427e-223	IHC	Erich3
Gm26713	3.73944e-226	0.377385	0.208	0.002	7.84646e-222	IHC	Gm26713
Gm43950	4.54142e-224	0.352082	0.25	0.004	9.52927e-220	IHC	Gm43950
Strip22	6.23042e-224	1.54126	0.927	0.068	1.30733e-219	IHC	Strip2
2210011C24Rik1	6.94931e-221	0.458895	0.333	0.007	1.45817e-216	IHC	2210011C24Rik
Slc34a3	1.18258e-219	0.617228	0.396	0.011	2.48141e-215	IHC	Slc34a3
Madd1	2.94283e-218	1.38223	0.844	0.061	6.17494e-214	IHC	Madd
Scg31	1.71557e-217	0.913077	0.656	0.033	3.59979e-213	IHC	Scg3
Ntng23	2.23322e-216	1.97307	0.917	0.074	4.68597e-212	IHC	Ntng2
Camk2b1	1.49348e-215	2.00947	0.792	0.055	3.13377e-211	IHC	Camk2b
Chga1	3.24391e-215	1.1701	0.625	0.031	6.8067e-211	IHC	Chga
Lrrc731	9.15825e-211	1.57011	0.75	0.049	1.92168e-206	IHC	Lrrc73
Cfap65	1.47577e-210	0.416231	0.312	0.007	3.09661e-206	IHC	Cfap65
Ryr21	1.15261e-208	1.30972	0.812	0.057	2.41853e-204	IHC	Ryr2
Nrxn22	2.96939e-206	1.15607	0.823	0.059	6.23067e-202	IHC	Nrxn2
Dlgap21	2.75714e-205	0.847143	0.51	0.021	5.78532e-201	IHC	Dlgap2
Clrn2	1.30578e-204	0.363129	0.25	0.004	2.73991e-200	IHC	Clrn2
Wdr631	4.2879e-204	0.811703	0.562	0.026	8.99731e-200	IHC	Wdr63
Cdkl42	1.29685e-201	1.44368	0.854	0.067	2.72118e-197	IHC	Cdkl4
Rdh121	4.56121e-201	0.932233	0.667	0.038	9.57079e-197	IHC	Rdh12
Asic11	4.91676e-200	0.786736	0.552	0.026	1.03168e-195	IHC	Asic1
Cdh231	2.54699e-199	1.64803	0.917	0.079	5.34435e-195	IHC	Cdh23
Igsf211	8.16364e-198	0.424843	0.323	0.008	1.71298e-193	IHC	Igsf21
Gng81	9.72899e-198	3.06206	0.771	0.055	2.04143e-193	IHC	Gng8
Trim451	9.55282e-196	2.11484	0.938	0.086	2.00447e-191	IHC	Trim45
Adgrv12	1.11851e-194	2.61226	0.979	0.099	2.34697e-190	IHC	Adgrv1
Pdzd71	2.3796e-192	0.729648	0.552	0.027	4.99312e-188	IHC	Pdzd7
Dgkg1	3.77322e-192	1.81519	0.885	0.081	7.91734e-188	IHC	Dgkg
Trim361	1.38947e-190	2.22776	0.979	0.104	2.91553e-186	IHC	Trim36
Srrm4os1	3.36653e-190	0.667775	0.385	0.012	7.06398e-186	IHC	Srrm4os
4930512H18Rik	4.0887e-190	0.38317	0.281	0.006	8.57931e-186	IHC	4930512H18Rik
Unc801	2.28648e-187	0.830614	0.615	0.035	4.79772e-183	IHC	Unc80
Casz11	3.5844e-186	3.05915	1	0.116	7.52115e-182	IHC	Casz1
Espn1	5.05545e-185	2.38071	0.948	0.097	1.06079e-180	IHC	Espn
Acss21	1.47546e-184	1.63505	0.917	0.088	3.09595e-180	IHC	Acss2
Cys1	1.63783e-183	0.444345	0.344	0.01	3.43666e-179	IHC	Cys1
Asic22	1.93967e-183	1.82366	0.865	0.075	4.07002e-179	IHC	Asic2
Kcnn21	4.7413e-183	1.80924	0.969	0.1	9.94866e-179	IHC	Kcnn2
Crlf11	5.85067e-183	0.969468	0.594	0.033	1.22765e-178	IHC	Crlf1
Tnc2	1.07615e-182	3.2856	1	0.117	2.25808e-178	IHC	Tnc
4930470P17Rik1	6.36974e-181	0.487666	0.323	0.009	1.33656e-176	IHC	4930470P17Rik
Chrng	1.04367e-180	0.617354	0.354	0.011	2.18993e-176	IHC	Chrng
Slc8a11	2.55317e-176	3.34512	0.979	0.118	5.35732e-172	IHC	Slc8a1
Fam149a1	6.64805e-175	1.3991	0.688	0.049	1.39496e-170	IHC	Fam149a
Morn51	7.69631e-175	0.561575	0.396	0.015	1.61492e-170	IHC	Morn5
Drc11	1.12974e-174	0.935327	0.615	0.038	2.37052e-170	IHC	Drc1
Zmat43	6.46709e-173	2.80723	0.99	0.12	1.35699e-168	IHC	Zmat4
Zfp4741	1.10184e-172	1.82325	0.885	0.089	2.31199e-168	IHC	Zfp474
Cdh7	1.02258e-170	0.306291	0.177	0.002	2.14568e-166	IHC	Cdh7
Amph2	8.23466e-170	1.86225	0.948	0.105	1.72788e-165	IHC	Amph
St8sia31	4.2908e-169	0.739101	0.552	0.03	9.00339e-165	IHC	St8sia3
Efcab101	3.0699e-167	0.49257	0.354	0.012	6.44157e-163	IHC	Efcab10
Slc8a21	9.05562e-167	1.09026	0.781	0.066	1.90014e-162	IHC	Slc8a2
Draxin	5.28819e-166	0.846541	0.573	0.034	1.10962e-161	IHC	Draxin
Tmem1791	5.9609e-166	0.421562	0.323	0.01	1.25077e-161	IHC	Tmem179
Ica1l1	7.61723e-166	0.818926	0.635	0.042	1.59832e-161	IHC	Ica1l
Lmo32	3.612e-165	3.01094	1	0.131	7.57907e-161	IHC	Lmo3
Gm13912	6.85688e-164	0.280567	0.188	0.003	1.43878e-159	IHC	Gm13912
Car7	3.47899e-161	0.425601	0.292	0.008	7.29997e-157	IHC	Car7
Dynlrb21	3.87999e-161	1.45559	0.75	0.064	8.14139e-157	IHC	Dynlrb2
Kcnma11	8.6975e-160	2.07076	0.969	0.121	1.825e-155	IHC	Kcnma1
Ppm1e1	2.7577e-159	1.50945	0.875	0.089	5.78649e-155	IHC	Ppm1e
Dnm11	3.37768e-159	0.892456	0.677	0.051	7.08739e-155	IHC	Dnm1
Cd164l21	7.62771e-159	2.41192	0.865	0.096	1.60052e-154	IHC	Cd164l2
Tctex1d11	3.497e-158	0.529698	0.354	0.013	7.33776e-154	IHC	Tctex1d1
Rundc3a1	3.62143e-158	0.761287	0.573	0.035	7.59885e-154	IHC	Rundc3a
Frmpd11	1.12948e-156	1.34005	0.74	0.064	2.36999e-152	IHC	Frmpd1
Gm5095	4.30137e-156	0.338909	0.219	0.004	9.02556e-152	IHC	Gm5095
Atp8a21	6.86993e-156	1.73463	0.958	0.118	1.44152e-151	IHC	Atp8a2
Cfap471	1.78595e-155	0.884429	0.562	0.035	3.74745e-151	IHC	Cfap47
Pacsin12	4.73929e-155	1.52385	0.917	0.105	9.94444e-151	IHC	Pacsin1
Ptprn21	1.0473e-154	1.14969	0.75	0.065	2.19756e-150	IHC	Ptprn2
Tmcc21	4.37625e-153	1.52989	0.906	0.105	9.18268e-149	IHC	Tmcc2
Acbd71	6.19142e-152	3.26982	0.823	0.087	1.29915e-147	IHC	Acbd7
Plin5	1.06466e-149	0.443336	0.323	0.011	2.23397e-145	IHC	Plin5
BC0308671	4.62191e-149	0.689884	0.469	0.024	9.69816e-145	IHC	BC030867
Gm217981	2.41633e-148	0.604745	0.302	0.01	5.07018e-144	IHC	Gm21798
Kcnj132	7.70297e-148	1.60586	0.844	0.093	1.61631e-143	IHC	Kcnj13
1700016K19Rik1	1.03029e-147	0.652929	0.458	0.024	2.16187e-143	IHC	1700016K19Rik
Ccer21	2.1943e-147	3.31194	0.771	0.077	4.60431e-143	IHC	Ccer2
Vegfd	1.07175e-146	0.348785	0.24	0.006	2.24885e-142	IHC	Vegfd
Rnf1571	3.4264e-146	1.11426	0.76	0.072	7.18963e-142	IHC	Rnf157
Lrrc10b1	1.80999e-145	2.10539	0.833	0.095	3.79789e-141	IHC	Lrrc10b
Homer21	8.3128e-145	1.34275	0.812	0.086	1.74427e-140	IHC	Homer2
Ccdc651	1.57348e-144	0.756738	0.542	0.035	3.30164e-140	IHC	Ccdc65
Glra11	7.77761e-144	0.53045	0.365	0.015	1.63198e-139	IHC	Glra1
Gm303321	1.20508e-143	0.448639	0.24	0.006	2.52862e-139	IHC	Gm30332
Smpx2	1.40395e-143	3.24896	0.99	0.152	2.94591e-139	IHC	Smpx
Myo3b1	2.22465e-143	2.7073	0.99	0.153	4.66798e-139	IHC	Myo3b
Pdzrn33	9.84215e-143	1.9592	0.979	0.138	2.06518e-138	IHC	Pdzrn3
Ube2u1	5.69509e-142	0.667612	0.51	0.031	1.195e-137	IHC	Ube2u
Fez12	2.965e-141	1.44216	0.729	0.071	6.22146e-137	IHC	Fez1
Ighm1	5.27119e-141	1.13178	0.448	0.024	1.10605e-136	IHC	Ighm
Nfasc1	5.29448e-140	1.44919	0.906	0.114	1.11094e-135	IHC	Nfasc
Gm9041	6.70811e-140	0.311895	0.24	0.006	1.40756e-135	IHC	Gm904
Tmprss32	1.20776e-139	1.79437	0.979	0.147	2.53423e-135	IHC	Tmprss3
Gm476441	2.07111e-139	0.55245	0.417	0.021	4.3458e-135	IHC	Gm47644
Khdrbs21	3.29397e-139	1.48974	0.885	0.106	6.91174e-135	IHC	Khdrbs2
Cyp4f391	3.00124e-138	0.389392	0.281	0.009	6.2975e-134	IHC	Cyp4f39
D7Ertd443e1	3.80297e-138	2.19322	0.99	0.151	7.97976e-134	IHC	D7Ertd443e
Vwa3a1	7.28743e-138	0.564679	0.396	0.019	1.52912e-133	IHC	Vwa3a
Cdc25b1	1.7525e-137	0.668843	0.5	0.031	3.67728e-133	IHC	Cdc25b
Frmpd43	2.25569e-137	2.4985	0.969	0.143	4.73312e-133	IHC	Frmpd4
Gm408411	2.63469e-137	1.35887	0.802	0.088	5.52837e-133	IHC	Gm40841
Lhfpl41	3.4346e-137	0.512058	0.406	0.02	7.20683e-133	IHC	Lhfpl4
Cfap691	8.06881e-137	1.31495	0.781	0.084	1.69308e-132	IHC	Cfap69
Pnpla32	9.9347e-137	0.99391	0.667	0.058	2.0846e-132	IHC	Pnpla3
Tmie1	2.00784e-136	1.57666	0.823	0.099	4.21306e-132	IHC	Tmie
Iqub	3.55397e-136	0.378366	0.281	0.009	7.45729e-132	IHC	Iqub
Syt141	4.9875e-136	2.1241	1	0.169	1.04653e-131	IHC	Syt14
Kcnb11	1.19596e-135	0.88068	0.708	0.065	2.50947e-131	IHC	Kcnb1
B3gnt41	3.83072e-135	1.45592	0.76	0.08	8.03799e-131	IHC	B3gnt4
Nek112	1.21289e-134	0.906254	0.667	0.059	2.54501e-130	IHC	Nek11
Atp2b31	5.84974e-134	0.438178	0.323	0.013	1.22745e-129	IHC	Atp2b3
Mtus21	1.04905e-133	2.59632	1	0.173	2.20122e-129	IHC	Mtus2
Cdk151	1.83907e-133	1.34132	0.76	0.079	3.85892e-129	IHC	Cdk15
Gm439481	1.88301e-133	0.94131	0.5	0.033	3.95113e-129	IHC	Gm43948
Ccl21a1	3.09057e-133	0.49057	0.208	0.005	6.48494e-129	IHC	Ccl21a
Tesc2	1.29335e-132	1.93372	0.812	0.097	2.71383e-128	IHC	Tesc
Rims22	1.30218e-132	4.66231	1	0.183	2.73236e-128	IHC	Rims2
6530402F18Rik1	7.33432e-132	0.500719	0.417	0.022	1.53896e-127	IHC	6530402F18Rik
Depdc72	9.21447e-132	0.912237	0.625	0.052	1.93347e-127	IHC	Depdc7
Kcnip3	9.40073e-132	0.457364	0.354	0.016	1.97255e-127	IHC	Kcnip3
St8sia21	1.98556e-131	1.75522	0.906	0.122	4.16631e-127	IHC	St8sia2
Cfap2991	4.09376e-131	0.955095	0.521	0.035	8.58993e-127	IHC	Cfap299
Ptprz13	7.9365e-131	2.31601	0.99	0.158	1.66532e-126	IHC	Ptprz1
Sybu2	1.07113e-130	1.43338	0.76	0.08	2.24756e-126	IHC	Sybu
Cubn	1.84332e-130	1.30572	0.604	0.05	3.86783e-126	IHC	Cubn
2010300C02Rik2	1.12579e-129	1.48023	0.938	0.134	2.36224e-125	IHC	2010300C02Rik
Hecw11	3.66161e-129	1.21512	0.74	0.077	7.68316e-125	IHC	Hecw1
Meig11	5.75629e-129	0.629237	0.458	0.028	1.20784e-124	IHC	Meig1
Rubie2	7.49136e-129	0.62138	0.479	0.03	1.57191e-124	IHC	Rubie
Drc31	7.50696e-129	0.940241	0.656	0.059	1.57518e-124	IHC	Drc3
Gm87391	9.75381e-129	0.493575	0.312	0.012	2.04664e-124	IHC	Gm8739
Adam12	1.81212e-128	0.817739	0.49	0.032	3.80236e-124	IHC	Adam12
8030455M16Rik	3.04271e-127	0.27841	0.198	0.005	6.38452e-123	IHC	8030455M16Rik
Scg52	6.49076e-127	2.06633	0.917	0.139	1.36196e-122	IHC	Scg5
Lama1	2.75053e-126	0.407273	0.292	0.011	5.77143e-122	IHC	Lama1
Sh2d4b2	6.62695e-126	1.42101	0.896	0.118	1.39053e-121	IHC	Sh2d4b
Mogat11	8.51356e-126	0.996585	0.552	0.042	1.7864e-121	IHC	Mogat1
Cfap2061	2.49149e-125	0.672049	0.469	0.03	5.22789e-121	IHC	Cfap206
Twf21	7.54497e-125	1.49106	0.896	0.13	1.58316e-120	IHC	Twf2
Gm301911	5.89964e-123	2.13537	0.812	0.105	1.23792e-118	IHC	Gm30191
Mycbpap1	8.85143e-123	1.12685	0.688	0.068	1.8573e-118	IHC	Mycbpap
6430628N08Rik1	4.60497e-121	0.299569	0.229	0.007	9.66261e-117	IHC	6430628N08Rik
1110017D15Rik1	1.07089e-120	0.860483	0.469	0.031	2.24706e-116	IHC	1110017D15Rik
Pdzph11	1.84669e-120	0.656175	0.521	0.038	3.87491e-116	IHC	Pdzph1
Nhlh11	3.04776e-120	0.404509	0.302	0.012	6.39512e-116	IHC	Nhlh1
Pxdc11	4.27625e-120	1.2337	0.833	0.104	8.97285e-116	IHC	Pxdc1
Smtn1	1.66607e-119	0.99541	0.771	0.089	3.49592e-115	IHC	Smtn
Cdh182	1.74367e-119	3.33574	0.979	0.187	3.65874e-115	IHC	Cdh18
1700028P14Rik	2.36121e-119	0.278917	0.188	0.004	4.95454e-115	IHC	1700028P14Rik
Gm45408	2.38164e-119	0.314936	0.188	0.004	4.99741e-115	IHC	Gm45408
Kcns31	1.37347e-118	1.04783	0.833	0.106	2.88196e-114	IHC	Kcns3
Neurl1a1	1.52438e-118	0.75534	0.615	0.055	3.1986e-114	IHC	Neurl1a
Pcbp32	2.53112e-118	1.98588	0.979	0.176	5.31105e-114	IHC	Pcbp3
Gm272391	3.88987e-118	0.630987	0.458	0.031	8.16211e-114	IHC	Gm27239
Pex5l1	5.55303e-118	1.18005	0.823	0.1	1.16519e-113	IHC	Pex5l
Endod11	1.56219e-117	1.24428	0.74	0.086	3.27794e-113	IHC	Endod1
Lrguk1	4.00368e-117	0.877455	0.646	0.063	8.40093e-113	IHC	Lrguk
Cplx11	5.26948e-117	0.452732	0.344	0.017	1.1057e-112	IHC	Cplx1
Agbl1	1.21285e-116	2.49662	0.99	0.184	2.54492e-112	IHC	Agbl1
Cep85l2	1.26611e-116	2.90509	1	0.209	2.65668e-112	IHC	Cep85l
Rassf21	4.87462e-116	0.930042	0.552	0.046	1.02284e-111	IHC	Rassf2
Gm12236	6.28275e-116	0.308608	0.25	0.009	1.31831e-111	IHC	Gm12236
Raver22	6.12329e-115	1.85592	0.979	0.181	1.28485e-110	IHC	Raver2
Plekho12	7.3984e-115	1.03688	0.75	0.088	1.55241e-110	IHC	Plekho1
AB124611	1.12073e-114	0.517101	0.417	0.026	2.35162e-110	IHC	AB124611
Fcho11	1.14561e-114	0.608687	0.49	0.036	2.40383e-110	IHC	Fcho1
Intu1	1.5832e-113	1.35612	0.906	0.144	3.32202e-109	IHC	Intu
Kif19a2	1.73657e-113	1.84179	0.99	0.179	3.64384e-109	IHC	Kif19a
Cadps1	1.2582e-112	0.69083	0.406	0.025	2.64009e-108	IHC	Cadps
Gstm71	4.4277e-111	1.08461	0.635	0.067	9.29063e-107	IHC	Gstm7
Gm144611	6.98952e-111	0.478361	0.24	0.008	1.46661e-106	IHC	Gm14461
Ccdc74a1	1.56453e-110	0.653915	0.448	0.031	3.28285e-106	IHC	Ccdc74a
Ncam14	1.47815e-109	1.92892	0.979	0.189	3.1016e-105	IHC	Ncam1
Cfap521	1.7167e-108	0.483551	0.344	0.018	3.60214e-104	IHC	Cfap52
Ksr21	3.93348e-108	1.75493	0.938	0.176	8.25361e-104	IHC	Ksr2
Pth1r1	1.12655e-107	0.699896	0.531	0.045	2.36384e-103	IHC	Pth1r
Gm491711	6.93444e-107	0.725442	0.365	0.021	1.45505e-102	IHC	Gm49171
Iqcg1	8.46979e-107	0.723334	0.51	0.042	1.77722e-102	IHC	Iqcg
Dgkh2	1.2925e-106	2.33561	1	0.224	2.71206e-102	IHC	Dgkh
Gm502841	4.12317e-105	0.265138	0.167	0.004	8.65166e-101	IHC	Gm50284
Tjap11	5.54081e-105	2.06948	0.969	0.216	1.16263e-100	IHC	Tjap1
Dnaic1	2.23246e-104	0.446933	0.312	0.016	4.68438e-100	IHC	Dnaic1
Gm132691	2.64558e-104	1.13827	0.604	0.063	5.55121e-100	IHC	Gm13269
Fam107b1	5.31262e-104	1.94055	0.969	0.209	1.11475e-99	IHC	Fam107b
Prph21	1.36958e-103	0.424927	0.323	0.017	2.87379e-99	IHC	Prph2
Tmem120b1	3.77963e-103	1.19901	0.781	0.112	7.93081e-99	IHC	Tmem120b
Grk11	8.34191e-103	0.364474	0.24	0.009	1.75038e-98	IHC	Grk1
Tmprss71	8.43165e-103	0.461911	0.375	0.023	1.76921e-98	IHC	Tmprss7
Cables11	1.02074e-102	0.836633	0.562	0.054	2.14181e-98	IHC	Cables1
Rem11	5.9598e-102	0.422443	0.323	0.017	1.25054e-97	IHC	Rem1
Cfap1261	8.14176e-102	0.759104	0.427	0.031	1.70838e-97	IHC	Cfap126
Pacrg1	2.20468e-101	2.28074	0.99	0.239	4.62607e-97	IHC	Pacrg
Fank11	6.23948e-100	0.534987	0.427	0.031	1.30923e-95	IHC	Fank1
Sgip12	6.68233e-100	1.88293	0.958	0.189	1.40215e-95	IHC	Sgip1
Nectin11	8.41885e-100	0.828304	0.719	0.09	1.76653e-95	IHC	Nectin1
Gpr41	5.48093e-99	0.540537	0.417	0.03	1.15006e-94	IHC	Gpr4
Pcp41	1.62136e-98	3.47046	0.958	0.201	3.40211e-94	IHC	Pcp4
Gm16263	1.95074e-98	0.372572	0.281	0.013	4.09324e-94	IHC	Gm16263
Syt61	7.30302e-98	0.600824	0.479	0.039	1.53239e-93	IHC	Syt6
Ttc39b2	1.65427e-97	1.31379	0.917	0.171	3.47116e-93	IHC	Ttc39b
Ccdc1461	2.34805e-97	0.361579	0.271	0.013	4.92692e-93	IHC	Ccdc146
Fhod31	2.988e-97	2.54024	1	0.253	6.26972e-93	IHC	Fhod3
Nwd2	3.24467e-97	0.527945	0.26	0.012	6.80828e-93	IHC	Nwd2
Necab2	3.42638e-97	1.11578	0.625	0.073	7.18957e-93	IHC	Necab2
Disc11	1.12119e-96	0.62818	0.542	0.052	2.3526e-92	IHC	Disc1
Osbpl31	6.65334e-96	1.62984	0.948	0.199	1.39607e-91	IHC	Osbpl3
Mob3b2	8.41784e-96	2.3963	1	0.257	1.76632e-91	IHC	Mob3b
Lnx21	8.57129e-96	1.05894	0.802	0.123	1.79851e-91	IHC	Lnx2
Trnp12	1.30204e-95	1.47704	0.865	0.15	2.73206e-91	IHC	Trnp1
Cpeb11	1.45252e-95	0.565637	0.375	0.025	3.04782e-91	IHC	Cpeb1
Klhdc7b1	2.7232e-95	0.317049	0.24	0.01	5.7141e-91	IHC	Klhdc7b
Gnmt1	1.43673e-94	0.590929	0.427	0.033	3.01469e-90	IHC	Gnmt
Dnah7c	8.00032e-94	0.404509	0.271	0.013	1.67871e-89	IHC	Dnah7c
Wdr781	1.0117e-93	1.13916	0.802	0.128	2.12285e-89	IHC	Wdr78
Kif271	1.3293e-93	0.980049	0.75	0.107	2.78928e-89	IHC	Kif27
Scn8a1	2.22228e-93	0.667245	0.542	0.054	4.663e-89	IHC	Scn8a
E130114P18Rik2	3.83349e-93	2.11557	0.927	0.185	8.04382e-89	IHC	E130114P18Rik
Mtmr111	4.70198e-93	0.856741	0.698	0.09	9.86616e-89	IHC	Mtmr11
Lin28b1	8.35278e-93	1.05088	0.719	0.1	1.75266e-88	IHC	Lin28b
Tnr1	1.17946e-92	0.413517	0.25	0.011	2.47486e-88	IHC	Tnr
Reep12	2.80039e-92	0.864522	0.615	0.072	5.87607e-88	IHC	Reep1
Fry2	4.60634e-92	3.287	1	0.294	9.66549e-88	IHC	Fry
Fbxw4	1.045e-91	1.60744	0.979	0.238	2.19272e-87	IHC	Fbxw4
Slc1a61	2.93758e-91	0.272082	0.219	0.009	6.16393e-87	IHC	Slc1a6
Shisal11	3.93128e-91	0.380084	0.292	0.016	8.24901e-87	IHC	Shisal1
Gfod11	2.41543e-90	0.852344	0.5	0.047	5.06829e-86	IHC	Gfod1
Enox12	3.10245e-90	2.05587	0.979	0.25	6.50988e-86	IHC	Enox1
Gm20635	3.56501e-90	0.557459	0.365	0.025	7.48047e-86	IHC	Gm20635
Gm294831	1.4785e-89	0.505229	0.396	0.03	3.10233e-85	IHC	Gm29483
Shank21	3.69695e-89	1.6059	0.906	0.183	7.75732e-85	IHC	Shank2
Agbl41	5.29703e-89	2.15475	0.969	0.236	1.11148e-84	IHC	Agbl4
Pak71	5.534e-89	0.740869	0.448	0.039	1.1612e-84	IHC	Pak7
Elfn21	8.16615e-89	0.271451	0.219	0.009	1.7135e-84	IHC	Elfn2
Ccdc401	2.70893e-88	0.602113	0.417	0.034	5.68416e-84	IHC	Ccdc40
Dzip1l1	2.12035e-87	0.710864	0.573	0.064	4.44913e-83	IHC	Dzip1l
Ankrd241	2.37739e-87	2.22702	0.979	0.295	4.98848e-83	IHC	Ankrd24
Acoxl	2.45255e-87	0.277776	0.167	0.005	5.14618e-83	IHC	Acoxl
Eps8l21	3.21696e-87	1.57307	0.958	0.235	6.75014e-83	IHC	Eps8l2
Calcrl1	4.61537e-87	0.625706	0.406	0.032	9.68443e-83	IHC	Calcrl
Grtp12	5.39484e-87	1.21859	0.792	0.139	1.132e-82	IHC	Grtp1
Card101	1.55248e-85	0.548009	0.427	0.036	3.25757e-81	IHC	Card10
Rph3al2	4.81338e-85	1.59729	0.927	0.229	1.00999e-80	IHC	Rph3al
Srd5a11	1.10153e-84	1.03372	0.677	0.096	2.31133e-80	IHC	Srd5a1
Cfap541	3.19872e-84	1.23108	0.823	0.15	6.71186e-80	IHC	Cfap54
Dnah111	8.469e-84	0.555587	0.448	0.04	1.77705e-79	IHC	Dnah11
Spag161	1.51479e-83	0.550952	0.385	0.03	3.17848e-79	IHC	Spag16
Pitpnm11	3.15593e-83	0.623994	0.5	0.052	6.6221e-79	IHC	Pitpnm1
Dock91	6.18877e-83	2.59945	1	0.343	1.29859e-78	IHC	Dock9
Rbfox31	6.31042e-83	0.562102	0.406	0.033	1.32412e-78	IHC	Rbfox3
Nell21	1.64613e-82	0.934235	0.677	0.096	3.45407e-78	IHC	Nell2
Rbm243	2.23522e-82	2.11701	0.99	0.291	4.69016e-78	IHC	Rbm24
1110032F04Rik	3.12116e-81	0.307346	0.219	0.01	6.54913e-77	IHC	1110032F04Rik
Stmn32	3.70401e-81	0.785031	0.5	0.052	7.77213e-77	IHC	Stmn3
Cnnm21	6.0929e-81	1.12931	0.792	0.14	1.27847e-76	IHC	Cnnm2
Shtn12	1.18488e-80	2.70119	1	0.399	2.48623e-76	IHC	Shtn1
Ccdc1811	1.71005e-80	1.40379	0.771	0.15	3.5882e-76	IHC	Ccdc181
Abca51	2.47789e-80	0.99832	0.76	0.13	5.19935e-76	IHC	Abca5
Nbas1	2.63569e-80	2.32165	1	0.377	5.53048e-76	IHC	Nbas
Cpeb31	1.40789e-79	1.66779	0.969	0.269	2.95418e-75	IHC	Cpeb3
Abr2	1.54929e-79	1.31084	0.865	0.181	3.25087e-75	IHC	Abr
2210408F21Rik2	2.26615e-79	0.761708	0.646	0.089	4.75505e-75	IHC	2210408F21Rik
Slc52a31	2.65011e-79	0.346725	0.24	0.012	5.56072e-75	IHC	Slc52a3
Msrb32	7.14117e-79	2.11946	0.979	0.303	1.49843e-74	IHC	Msrb3
Ap3m21	2.2418e-78	0.865515	0.75	0.125	4.70397e-74	IHC	Ap3m2
Ccdc391	2.90949e-78	0.849171	0.677	0.102	6.10499e-74	IHC	Ccdc39
Kcnab11	3.00583e-78	1.71047	0.625	0.092	6.30713e-74	IHC	Kcnab1
Frmd4b3	5.27506e-78	2.6816	1	0.361	1.10687e-73	IHC	Frmd4b
Gm192991	5.69266e-78	0.326155	0.24	0.012	1.19449e-73	IHC	Gm19299
Adcy24	5.97889e-78	1.47248	0.875	0.185	1.25455e-73	IHC	Adcy2
Gm28905	7.11486e-78	0.350997	0.229	0.011	1.49291e-73	IHC	Gm28905
Cyld1	9.04546e-78	1.79238	0.979	0.299	1.89801e-73	IHC	Cyld
Olfm12	2.1092e-77	1.60841	0.833	0.178	4.42574e-73	IHC	Olfm1
Lmod31	5.94218e-77	1.24178	0.823	0.159	1.24685e-72	IHC	Lmod3
Pip4k2a1	6.14785e-77	1.57864	0.917	0.234	1.29e-72	IHC	Pip4k2a
Mvb12b2	1.42202e-76	1.62489	0.958	0.29	2.98382e-72	IHC	Mvb12b
Wdr66	1.60832e-76	0.397996	0.292	0.019	3.37473e-72	IHC	Wdr66
Bbof11	2.781e-76	0.707555	0.562	0.071	5.83537e-72	IHC	Bbof1
Fam124a1	3.81488e-76	0.693086	0.583	0.076	8.00476e-72	IHC	Fam124a
Nceh11	6.37497e-76	1.19543	0.854	0.186	1.33766e-71	IHC	Nceh1
Mlf11	1.17427e-75	2.38887	1	0.377	2.46396e-71	IHC	Mlf1
Gm32509	1.79714e-75	0.254296	0.135	0.004	3.77093e-71	IHC	Gm32509
Pgam21	3.32315e-75	1.31876	0.51	0.061	6.97296e-71	IHC	Pgam2
Adck11	3.8524e-75	1.24422	0.854	0.189	8.08349e-71	IHC	Adck1
Gpsm21	4.52369e-75	0.985655	0.771	0.144	9.49205e-71	IHC	Gpsm2
Cfap431	1.10143e-74	0.742362	0.615	0.086	2.31112e-70	IHC	Cfap43
Msra1	2.3915e-74	1.62178	0.833	0.189	5.01807e-70	IHC	Msra
Snrnp251	3.06001e-74	1.69479	0.823	0.195	6.42082e-70	IHC	Snrnp25
Rufy31	3.26068e-74	1.23929	0.885	0.207	6.84188e-70	IHC	Rufy3
Ptpn31	3.95104e-74	1.21325	0.875	0.2	8.29046e-70	IHC	Ptpn3
Gm348211	4.6996e-74	0.388144	0.271	0.017	9.86117e-70	IHC	Gm34821
Fsd1l2	5.909e-74	1.78009	0.958	0.303	1.23989e-69	IHC	Fsd1l
Kif61	7.60064e-74	0.745841	0.521	0.063	1.59484e-69	IHC	Kif6
Usp201	9.32501e-74	0.96255	0.833	0.169	1.95667e-69	IHC	Usp20
Gm111491	1.44218e-73	0.454858	0.25	0.014	3.02612e-69	IHC	Gm11149
Ttll31	2.16533e-73	1.61765	0.979	0.323	4.54351e-69	IHC	Ttll3
Kctd1	2.43386e-73	1.81181	0.958	0.301	5.10698e-69	IHC	Kctd1
Gm161681	1.27085e-72	0.8253	0.344	0.028	2.66662e-68	IHC	Gm16168
Slc25a321	1.65586e-72	0.847682	0.635	0.098	3.47448e-68	IHC	Slc25a32
Chgb1	1.73844e-72	0.473309	0.417	0.039	3.64777e-68	IHC	Chgb
Erc21	1.94254e-72	1.69637	0.958	0.29	4.07603e-68	IHC	Erc2
Ano31	2.12103e-72	1.72666	0.948	0.263	4.45055e-68	IHC	Ano3
Lrrc431	4.18736e-72	0.457828	0.344	0.028	8.78633e-68	IHC	Lrrc43
Cacna1d1	8.1506e-72	3.66975	1	0.489	1.71024e-67	IHC	Cacna1d
Trim171	8.64183e-72	0.638839	0.479	0.054	1.81332e-67	IHC	Trim17
Cib21	8.95901e-72	3.61874	0.917	0.281	1.87987e-67	IHC	Cib2
Hacd31	1.35314e-71	2.23979	0.99	0.432	2.83929e-67	IHC	Hacd3
Kif91	8.9158e-71	0.801101	0.698	0.118	1.8708e-66	IHC	Kif9
Dpf32	9.61633e-71	1.04969	0.906	0.194	2.0178e-66	IHC	Dpf3
Dock102	1.28062e-70	0.799276	0.562	0.075	2.68712e-66	IHC	Dock10
Synrg1	2.45093e-70	1.75211	1	0.423	5.14278e-66	IHC	Synrg
Ppargc1b2	2.96324e-70	0.687579	0.625	0.092	6.21777e-66	IHC	Ppargc1b
Ctnna22	5.36047e-70	1.69976	0.812	0.176	1.12479e-65	IHC	Ctnna2
A330015K06Rik1	5.84594e-70	0.450235	0.271	0.018	1.22665e-65	IHC	A330015K06Rik
Gm160702	1.36524e-69	0.903785	0.615	0.091	2.86468e-65	IHC	Gm16070
Reep6	5.42037e-69	0.435318	0.312	0.024	1.13736e-64	IHC	Reep6
Gtpbp11	5.5149e-69	1.12243	0.833	0.193	1.15719e-64	IHC	Gtpbp1
Anxa41	1.05069e-68	1.54489	0.823	0.2	2.20467e-64	IHC	Anxa4
Zfp2761	1.25285e-68	0.622991	0.542	0.072	2.62885e-64	IHC	Zfp276
Lmo12	5.14135e-68	1.7828	0.875	0.244	1.07881e-63	IHC	Lmo1
Mblac21	7.13772e-68	1.05847	0.792	0.169	1.49771e-63	IHC	Mblac2
Pcsk52	7.43289e-68	2.59302	1	0.513	1.55964e-63	IHC	Pcsk5
Ccdc301	7.65383e-68	1.28457	0.854	0.216	1.606e-63	IHC	Ccdc30
Garem12	1.03548e-67	1.17292	0.875	0.211	2.17276e-63	IHC	Garem1
Dnah7a	1.10673e-67	0.27082	0.198	0.01	2.32225e-63	IHC	Dnah7a
Efr3a2	1.42122e-67	1.928	1	0.458	2.98215e-63	IHC	Efr3a
A230009B12Rik1	2.80462e-67	0.472987	0.198	0.01	5.88493e-63	IHC	A230009B12Rik
Atp11a2	4.8283e-67	1.70053	0.979	0.382	1.01312e-62	IHC	Atp11a
Stxbp42	6.63167e-67	1.84082	0.99	0.378	1.39152e-62	IHC	Stxbp4
Pcdh152	8.73527e-67	2.11745	1	0.422	1.83292e-62	IHC	Pcdh15
1700007K13Rik1	9.8353e-67	0.311894	0.24	0.015	2.06374e-62	IHC	1700007K13Rik
Cdkn2d1	1.35303e-66	1.28503	0.76	0.17	2.83906e-62	IHC	Cdkn2d
Usp462	1.69537e-66	1.96471	1	0.46	3.55739e-62	IHC	Usp46
Fam57b1	2.0066e-66	0.582118	0.469	0.055	4.21044e-62	IHC	Fam57b
Pkig1	2.17488e-66	2.1256	0.99	0.547	4.56356e-62	IHC	Pkig
Cacna2d2	2.32109e-66	0.920302	0.781	0.159	4.87034e-62	IHC	Cacna2d2
Ank11	2.54198e-66	0.432832	0.292	0.022	5.33384e-62	IHC	Ank1
Wdr121	4.90641e-66	1.12198	0.823	0.194	1.02951e-61	IHC	Wdr12
Dlg22	8.70665e-66	2.07432	0.99	0.362	1.82692e-61	IHC	Dlg2
Rtn21	1.0742e-65	0.529431	0.49	0.06	2.254e-61	IHC	Rtn2
Wdr71	1.25324e-65	1.39717	0.958	0.328	2.62968e-61	IHC	Wdr7
Ctnnd23	1.36127e-65	2.57025	0.99	0.479	2.85635e-61	IHC	Ctnnd2
Pak31	1.3961e-65	2.27509	1	0.523	2.92943e-61	IHC	Pak3
Vwa5b2	2.38264e-65	0.327035	0.208	0.011	4.9995e-61	IHC	Vwa5b2
Abat2	4.01403e-65	1.07567	0.74	0.151	8.42264e-61	IHC	Abat
Kcnh84	7.60934e-65	1.97925	0.99	0.37	1.59667e-60	IHC	Kcnh8
Sall32	7.62166e-65	1.24057	0.854	0.205	1.59925e-60	IHC	Sall3
E130308A19Rik1	8.07105e-65	1.93668	1	0.513	1.69355e-60	IHC	E130308A19Rik
Myo62	1.12812e-64	3.1236	1	0.656	2.36714e-60	IHC	Myo6
Lrrn31	1.45454e-64	0.762396	0.594	0.093	3.05207e-60	IHC	Lrrn3
Rgl12	1.80413e-64	0.878376	0.74	0.144	3.7856e-60	IHC	Rgl1
Ampd31	2.54812e-64	0.680682	0.604	0.094	5.34671e-60	IHC	Ampd3
Ccp1101	5.71968e-64	0.797098	0.656	0.115	1.20016e-59	IHC	Ccp110
Plce12	6.37624e-64	1.55465	1	0.333	1.33793e-59	IHC	Plce1
Dagla1	8.0752e-64	0.490637	0.406	0.043	1.69442e-59	IHC	Dagla
Ttc7	8.52545e-64	0.600942	0.531	0.074	1.7889e-59	IHC	Ttc7
Stk32c1	1.52162e-63	0.418499	0.354	0.033	3.19281e-59	IHC	Stk32c
Ccdc82	1.79361e-63	0.978746	0.604	0.102	3.76354e-59	IHC	Ccdc82
Sult4a11	2.06737e-63	0.268551	0.208	0.012	4.33797e-59	IHC	Sult4a1
Prkaa21	2.43324e-63	0.974422	0.792	0.173	5.10567e-59	IHC	Prkaa2
Kif5c2	3.26519e-63	1.11995	0.917	0.267	6.85136e-59	IHC	Kif5c
Slc22a232	5.26483e-63	1.82677	0.969	0.387	1.10472e-58	IHC	Slc22a23
Tpm11	2.73893e-62	2.67867	1	0.647	5.74709e-58	IHC	Tpm1
Cdk141	2.94137e-62	2.12309	1	0.622	6.17188e-58	IHC	Cdk14
Atp6v0a11	3.87848e-62	1.32619	0.99	0.345	8.13821e-58	IHC	Atp6v0a1
Rbfox22	4.0538e-62	1.82465	1	0.596	8.50609e-58	IHC	Rbfox2
Ttc284	5.56479e-62	1.41414	0.969	0.337	1.16766e-57	IHC	Ttc28
Wasf12	5.69187e-62	0.979674	0.812	0.187	1.19432e-57	IHC	Wasf1
Grm41	1.64894e-61	0.289607	0.208	0.012	3.45996e-57	IHC	Grm4
Nrxn32	2.66281e-61	2.92562	1	0.588	5.58738e-57	IHC	Nrxn3
Afap1	2.98116e-61	1.37978	0.948	0.336	6.25536e-57	IHC	Afap1
Fanca1	8.92434e-61	0.522973	0.385	0.041	1.87259e-56	IHC	Fanca
Cacnb21	1.24359e-60	2.35097	0.99	0.476	2.60942e-56	IHC	Cacnb2
D030040B21Rik	1.39368e-60	0.281837	0.198	0.011	2.92436e-56	IHC	D030040B21Rik
Myo1h1	2.27141e-60	0.731449	0.688	0.123	4.76611e-56	IHC	Myo1h
Pclo3	2.78743e-60	1.13594	0.906	0.238	5.84887e-56	IHC	Pclo
Hist1h2bc1	3.86598e-60	1.49961	0.833	0.217	8.11199e-56	IHC	Hist1h2bc
Ccdc961	3.91812e-60	0.471256	0.385	0.042	8.2214e-56	IHC	Ccdc96
Fam168a1	7.89957e-60	1.83696	0.99	0.55	1.65757e-55	IHC	Fam168a
Rgs121	1.02977e-59	0.980031	0.865	0.229	2.16077e-55	IHC	Rgs12
Agtpbp11	1.93857e-59	0.773324	0.635	0.113	4.0677e-55	IHC	Agtpbp1
Evl1	1.98791e-59	2.15642	0.979	0.542	4.17124e-55	IHC	Evl
Ppil61	2.47944e-59	0.651884	0.604	0.1	5.20261e-55	IHC	Ppil6
Cdc42bpa2	3.04691e-59	1.80998	0.99	0.542	6.39334e-55	IHC	Cdc42bpa
Pgm2l12	4.30853e-59	1.34969	0.927	0.304	9.04058e-55	IHC	Pgm2l1
Tub1	4.68482e-59	0.38265	0.25	0.018	9.83016e-55	IHC	Tub
Zpld1	5.6809e-59	0.264023	0.198	0.011	1.19202e-54	IHC	Zpld1
Rnf1502	7.55633e-59	2.17277	1	0.592	1.58554e-54	IHC	Rnf150
Calm21	1.24242e-58	2.61423	1	0.873	2.60698e-54	IHC	Calm2
Tafa52	2.00532e-58	0.802546	0.792	0.179	4.20776e-54	IHC	Tafa5
Ppfibp22	2.20342e-58	0.969724	0.76	0.174	4.62343e-54	IHC	Ppfibp2
Ttll111	2.23988e-58	0.678446	0.479	0.066	4.69994e-54	IHC	Ttll11
Sgpp21	2.81271e-58	0.555254	0.438	0.055	5.90192e-54	IHC	Sgpp2
Strc1	2.97468e-58	0.317459	0.26	0.02	6.24178e-54	IHC	Strc
Otud31	3.26924e-58	1.03754	0.833	0.227	6.85985e-54	IHC	Otud3
Elfn11	3.6043e-58	0.253524	0.208	0.013	7.56291e-54	IHC	Elfn1
Dtna1	5.46338e-58	2.0218	1	0.667	1.14638e-53	IHC	Dtna
Gm302751	9.03081e-58	0.349614	0.188	0.01	1.89493e-53	IHC	Gm30275
Fer1l61	9.0453e-58	0.447787	0.323	0.03	1.89798e-53	IHC	Fer1l6
Gm142071	1.42678e-57	0.292122	0.198	0.012	2.99381e-53	IHC	Gm14207
Polg	2.16306e-57	0.706182	0.604	0.106	4.53875e-53	IHC	Polg
Fbxl16	3.64069e-57	0.266537	0.208	0.013	7.63927e-53	IHC	Fbxl16
Liph	3.91831e-57	0.416288	0.344	0.035	8.22179e-53	IHC	Liph
Shroom21	4.37074e-57	1.23283	0.906	0.292	9.17113e-53	IHC	Shroom2
Cyb561d21	5.46004e-57	0.924917	0.698	0.15	1.14568e-52	IHC	Cyb561d2
Ndrg32	6.91413e-57	1.01813	0.885	0.252	1.45079e-52	IHC	Ndrg3
Ica11	7.18834e-57	1.4538	0.896	0.309	1.50833e-52	IHC	Ica1
Ripor22	7.56102e-57	1.49628	1	0.357	1.58653e-52	IHC	Ripor2
Dpysl32	1.37288e-56	1.29184	0.885	0.261	2.88072e-52	IHC	Dpysl3
Stard101	2.01087e-56	1.98425	0.854	0.315	4.21941e-52	IHC	Stard10
Ubxn111	2.57525e-56	0.636071	0.469	0.065	5.40364e-52	IHC	Ubxn11
Spock21	2.60547e-56	1.08516	0.729	0.177	5.46705e-52	IHC	Spock2
Stxbp52	6.62812e-56	1.10467	0.938	0.3	1.39078e-51	IHC	Stxbp5
Afdn2	6.68138e-56	1.51197	1	0.562	1.40195e-51	IHC	Afdn
Gm104321	6.78048e-56	0.36617	0.323	0.031	1.42275e-51	IHC	Gm10432
Hebp22	7.44147e-56	1.81048	0.812	0.27	1.56144e-51	IHC	Hebp2
Akap91	8.14155e-56	1.52285	1	0.839	1.70834e-51	IHC	Akap9
Bend61	1.55787e-55	0.4075	0.292	0.026	3.26888e-51	IHC	Bend6
Wnk22	1.68264e-55	1.24967	0.917	0.295	3.53068e-51	IHC	Wnk2
Plch21	2.85863e-55	0.77675	0.74	0.164	5.99827e-51	IHC	Plch2
Carf1	3.01505e-55	0.84398	0.646	0.129	6.32648e-51	IHC	Carf
Apbb31	3.22122e-55	0.505619	0.427	0.055	6.75909e-51	IHC	Apbb3
Syne41	4.80229e-55	1.00573	0.74	0.182	1.00766e-50	IHC	Syne4
Pcdh73	5.066e-55	2.08366	1	0.751	1.063e-50	IHC	Pcdh7
Btbd111	5.729e-55	0.856044	0.76	0.172	1.20212e-50	IHC	Btbd11
Fmn11	1.06493e-54	2.11972	1	0.838	2.23454e-50	IHC	Fmn1
Atp2b11	1.19367e-54	1.55508	1	0.934	2.50468e-50	IHC	Atp2b1
Rprm1	1.37915e-54	3.59676	0.844	0.319	2.89387e-50	IHC	Rprm
Kifap31	2.25338e-54	1.51916	0.979	0.522	4.72827e-50	IHC	Kifap3
Agap11	3.11005e-54	1.44132	0.99	0.591	6.52582e-50	IHC	Agap1
Ormdl31	3.24259e-54	2.18568	0.917	0.453	6.80392e-50	IHC	Ormdl3
Zfp3651	3.30883e-54	0.358926	0.302	0.028	6.94292e-50	IHC	Zfp365
Lmln1	4.40432e-54	0.760807	0.667	0.136	9.24159e-50	IHC	Lmln
Slc1a5	4.6254e-54	0.343707	0.281	0.025	9.70548e-50	IHC	Slc1a5
Klhl321	5.79287e-54	1.14418	0.854	0.256	1.21552e-49	IHC	Klhl32
Snap911	1.42262e-53	1.04017	0.927	0.294	2.98508e-49	IHC	Snap91
Slc9a92	1.55602e-53	1.80849	0.979	0.522	3.26499e-49	IHC	Slc9a9
Irx22	2.53523e-53	0.605971	0.469	0.068	5.31967e-49	IHC	Irx2
Pifo1	4.81801e-53	0.717825	0.583	0.106	1.01096e-48	IHC	Pifo
Synj22	5.34728e-53	1.26818	0.927	0.341	1.12202e-48	IHC	Synj2
Nrp23	5.56261e-53	0.998981	0.896	0.243	1.1672e-48	IHC	Nrp2
Naaladl21	9.22912e-53	2.43802	0.99	0.596	1.93655e-48	IHC	Naaladl2
Wdr271	1.76811e-52	0.76693	0.625	0.125	3.71003e-48	IHC	Wdr27
Lactb1	2.23872e-52	0.92935	0.708	0.17	4.6975e-48	IHC	Lactb
Tjp12	3.77566e-52	1.78789	0.969	0.597	7.92246e-48	IHC	Tjp1
Arl61	4.42764e-52	0.835533	0.75	0.181	9.29051e-48	IHC	Arl6
Spa171	4.90754e-52	0.738628	0.604	0.116	1.02975e-47	IHC	Spa17
Dpp102	6.14396e-52	1.72569	0.979	0.386	1.28919e-47	IHC	Dpp10
Sestd1	1.1469e-51	1.16641	0.938	0.389	2.40654e-47	IHC	Sestd1
Hs3st61	1.26436e-51	0.936808	0.656	0.143	2.653e-47	IHC	Hs3st6
Gm42556	1.27788e-51	0.257049	0.177	0.01	2.68138e-47	IHC	Gm42556
Zfp6971	1.47951e-51	0.767714	0.615	0.121	3.10445e-47	IHC	Zfp697
Tmem184a1	1.57188e-51	0.67619	0.562	0.102	3.29827e-47	IHC	Tmem184a
Hsd17b71	2.33012e-51	1.09438	0.771	0.207	4.88929e-47	IHC	Hsd17b7
Slain21	3.11435e-51	1.11415	0.958	0.383	6.53483e-47	IHC	Slain2
Ccdc162	3.8865e-51	0.528358	0.438	0.061	8.15504e-47	IHC	Ccdc162
Oxr11	4.41304e-51	1.63235	0.99	0.664	9.25988e-47	IHC	Oxr1
mt-Nd21	5.5244e-51	1.73923	1	0.99	1.15918e-46	IHC	mt-Nd2
Enkur1	5.60909e-51	1.02008	0.792	0.217	1.17696e-46	IHC	Enkur
Hspa4l1	6.03193e-51	1.02885	0.948	0.329	1.26568e-46	IHC	Hspa4l
Elmo12	6.12627e-51	1.94107	0.99	0.625	1.28548e-46	IHC	Elmo1
Calb12	6.81736e-51	2.33914	0.969	0.451	1.43049e-46	IHC	Calb1
Lekr11	9.11554e-51	0.726212	0.583	0.11	1.91271e-46	IHC	Lekr1
Lrp111	1.06667e-50	0.509605	0.375	0.046	2.23819e-46	IHC	Lrp11
Rcan2	1.3026e-50	0.617567	0.438	0.063	2.73325e-46	IHC	Rcan2
Syn32	1.39405e-50	1.6841	0.979	0.512	2.92514e-46	IHC	Syn3
Lmo72	1.91445e-50	1.57125	0.99	0.598	4.01709e-46	IHC	Lmo7
Rffl1	2.82599e-50	0.840386	0.708	0.165	5.92977e-46	IHC	Rffl
Iqcd1	3.58673e-50	0.385584	0.323	0.035	7.52604e-46	IHC	Iqcd
Cfap46	3.93704e-50	0.39261	0.302	0.031	8.2611e-46	IHC	Cfap46
Cdk5rap21	4.59835e-50	1.50093	0.917	0.42	9.64872e-46	IHC	Cdk5rap2
Gm33037	5.16492e-50	0.410811	0.302	0.031	1.08376e-45	IHC	Gm33037
Dzank11	6.97125e-50	0.590765	0.531	0.091	1.46278e-45	IHC	Dzank1
mt-Co31	9.4945e-50	1.40427	1	1	1.99223e-45	IHC	mt-Co3
Spire11	9.57486e-50	1.16659	0.927	0.359	2.00909e-45	IHC	Spire1
Acot71	1.99191e-49	0.957877	0.771	0.21	4.17962e-45	IHC	Acot7
Psat11	2.17712e-49	1.36832	0.729	0.219	4.56826e-45	IHC	Psat1
Txndc151	3.04392e-49	1.65652	0.948	0.548	6.38706e-45	IHC	Txndc15
Tmem2161	3.17216e-49	0.93339	0.698	0.174	6.65613e-45	IHC	Tmem216
Ust4	3.87003e-49	1.33937	0.885	0.288	8.12048e-45	IHC	Ust
mt-Nd31	5.55944e-49	1.70358	1	0.888	1.16654e-44	IHC	mt-Nd3
Gm139631	1.49507e-48	1.40639	0.75	0.192	3.1371e-44	IHC	Gm13963
Wwc22	2.41063e-48	1.23858	0.969	0.462	5.05823e-44	IHC	Wwc2
Dennd5b1	2.7536e-48	1.13682	0.917	0.328	5.77788e-44	IHC	Dennd5b
Zfp385a1	2.87955e-48	0.710002	0.562	0.107	6.04215e-44	IHC	Zfp385a
mt-Co21	3.58738e-48	1.41431	1	0.999	7.5274e-44	IHC	mt-Co2
mt-Nd41	4.18151e-48	1.40777	1	0.998	8.77406e-44	IHC	mt-Nd4
Tm6sf1	8.4608e-48	0.602087	0.469	0.075	1.77533e-43	IHC	Tm6sf1
mt-Atp61	1.12239e-47	1.49901	1	0.999	2.35511e-43	IHC	mt-Atp6
Bbs11	1.14701e-47	0.466347	0.417	0.059	2.40677e-43	IHC	Bbs1
Arhgdig2	1.51323e-47	0.696777	0.552	0.104	3.17521e-43	IHC	Arhgdig
Hrk1	1.51516e-47	0.375059	0.292	0.03	3.17927e-43	IHC	Hrk
Ric31	1.74491e-47	0.405648	0.375	0.048	3.66135e-43	IHC	Ric3
Tln2	2.3947e-47	1.30674	0.958	0.413	5.02481e-43	IHC	Tln2
Nhlrc21	2.86749e-47	1.15191	0.896	0.356	6.01684e-43	IHC	Nhlrc2
Gcnt1	3.29218e-47	0.527641	0.531	0.093	6.90799e-43	IHC	Gcnt1
Cpe1	5.52145e-47	1.34959	0.938	0.453	1.15857e-42	IHC	Cpe
Zdhhc161	7.4305e-47	0.91364	0.677	0.17	1.55914e-42	IHC	Zdhhc16
Rab3ip1	9.21567e-47	1.09254	0.865	0.299	1.93372e-42	IHC	Rab3ip
Gm42413	1.16154e-46	0.300423	0.198	0.014	2.43726e-42	IHC	Gm42413
Slco3a13	1.22792e-46	1.4335	0.99	0.552	2.57655e-42	IHC	Slco3a1
Wwc12	1.31736e-46	1.41928	0.979	0.678	2.76421e-42	IHC	Wwc1
Faim21	1.35856e-46	0.421206	0.281	0.029	2.85067e-42	IHC	Faim2
Parp11	1.40718e-46	1.88642	0.823	0.345	2.95268e-42	IHC	Parp1
mt-Nd11	1.97566e-46	1.29799	1	0.998	4.14553e-42	IHC	mt-Nd1
Fyb2	2.32232e-46	0.342465	0.292	0.031	4.87293e-42	IHC	Fyb2
Epha42	2.35966e-46	1.10898	0.885	0.311	4.95127e-42	IHC	Epha4
Otud7b1	2.55439e-46	1.13403	0.927	0.397	5.35987e-42	IHC	Otud7b
Nudcd31	4.01544e-46	1.11915	0.979	0.51	8.4256e-42	IHC	Nudcd3
Peak11	5.34308e-46	1.39249	0.958	0.501	1.12114e-41	IHC	Peak1
Otud7a	6.97034e-46	0.268287	0.219	0.018	1.46259e-41	IHC	Otud7a
Prkn1	7.00779e-46	1.38424	0.99	0.509	1.47044e-41	IHC	Prkn
Dhx321	7.76983e-46	0.920978	0.802	0.247	1.63034e-41	IHC	Dhx32
Map7d21	8.61924e-46	0.601109	0.552	0.104	1.80858e-41	IHC	Map7d2
Cacfd11	9.05943e-46	0.84359	0.771	0.225	1.90094e-41	IHC	Cacfd1
Pdhx	1.15483e-45	0.880706	0.781	0.224	2.42318e-41	IHC	Pdhx
Pawr2	1.21009e-45	1.46132	0.917	0.398	2.53914e-41	IHC	Pawr
Uaca2	1.42089e-45	1.10713	0.854	0.299	2.98146e-41	IHC	Uaca
Ndufaf61	1.84524e-45	0.742953	0.625	0.139	3.87187e-41	IHC	Ndufaf6
Atp13a3	1.88948e-45	1.39839	0.969	0.518	3.9647e-41	IHC	Atp13a3
Hspa12a2	2.56716e-45	0.506127	0.49	0.082	5.38667e-41	IHC	Hspa12a
Nrcam2	3.30758e-45	0.978478	0.917	0.29	6.94029e-41	IHC	Nrcam
Calml41	4.76626e-45	1.97303	1	0.624	1.0001e-40	IHC	Calml4
Rassf41	4.8599e-45	1.12224	0.771	0.232	1.01975e-40	IHC	Rassf4
Pgap11	5.07058e-45	1.08651	0.656	0.162	1.06396e-40	IHC	Pgap1
mt-Cytb1	5.96939e-45	1.26977	1	0.999	1.25256e-40	IHC	mt-Cytb
Lpcat31	1.03589e-44	1.05609	0.885	0.326	2.17361e-40	IHC	Lpcat3
Ctsf1	1.22488e-44	1.40964	0.844	0.356	2.57017e-40	IHC	Ctsf
Rnf1823	1.63446e-44	0.915923	0.885	0.279	3.42958e-40	IHC	Rnf182
Foxj11	2.72413e-44	0.446816	0.365	0.049	5.71605e-40	IHC	Foxj1
Mns11	3.21202e-44	0.517099	0.396	0.058	6.73979e-40	IHC	Mns1
Tbc1d71	3.35219e-44	0.92541	0.656	0.168	7.0339e-40	IHC	Tbc1d7
Txnrd11	3.42751e-44	1.58173	0.865	0.445	7.19194e-40	IHC	Txnrd1
Scn1b1	3.6063e-44	0.448447	0.354	0.047	7.56711e-40	IHC	Scn1b
Gm13710	4.25965e-44	0.291162	0.229	0.02	8.93802e-40	IHC	Gm13710
Cetn21	5.47215e-44	1.70775	0.854	0.406	1.14822e-39	IHC	Cetn2
Wipf33	5.83988e-44	1.08996	0.844	0.292	1.22538e-39	IHC	Wipf3
Foxp11	6.59367e-44	1.37442	1	0.878	1.38355e-39	IHC	Foxp1
Mcf2l2	7.35408e-44	0.800978	0.75	0.207	1.54311e-39	IHC	Mcf2l
Negr13	1.15997e-43	1.4675	0.969	0.419	2.43397e-39	IHC	Negr1
Triobp1	1.23359e-43	1.11988	0.875	0.351	2.58844e-39	IHC	Triobp
Kndc12	1.29797e-43	0.287673	0.24	0.022	2.72353e-39	IHC	Kndc1
6030407O03Rik1	1.3447e-43	0.765453	0.479	0.086	2.82158e-39	IHC	6030407O03Rik
Fgf111	1.95117e-43	0.450802	0.302	0.036	4.09414e-39	IHC	Fgf11
Golm11	2.26669e-43	0.571989	0.51	0.093	4.7562e-39	IHC	Golm1
Ppfia31	2.58541e-43	0.38411	0.302	0.035	5.42497e-39	IHC	Ppfia3
Rogdi1	2.8463e-43	1.10077	0.729	0.23	5.9724e-39	IHC	Rogdi
Xkr61	3.19709e-43	0.829247	0.74	0.205	6.70846e-39	IHC	Xkr6
Ap4s1	3.32057e-43	1.55701	0.781	0.281	6.96756e-39	IHC	Ap4s1
Itpr31	4.03304e-43	0.414202	0.312	0.038	8.46253e-39	IHC	Itpr3
D630045J12Rik1	4.29967e-43	0.720411	0.771	0.212	9.02199e-39	IHC	D630045J12Rik
Ank32	4.36865e-43	1.34508	1	0.925	9.16673e-39	IHC	Ank3
Stxbp11	4.59759e-43	0.62064	0.521	0.099	9.64713e-39	IHC	Stxbp1
2510002D24Rik1	4.73652e-43	0.892939	0.812	0.27	9.93864e-39	IHC	2510002D24Rik
Tmem911	6.11415e-43	0.275351	0.219	0.019	1.28293e-38	IHC	Tmem91
Prkca1	7.59582e-43	1.37198	0.979	0.576	1.59383e-38	IHC	Prkca
2310040G24Rik1	1.35239e-42	0.755743	0.583	0.127	2.83772e-38	IHC	2310040G24Rik
Lrba2	1.67732e-42	1.30009	1	0.846	3.51951e-38	IHC	Lrba
Comtd11	1.93137e-42	0.433967	0.375	0.054	4.05259e-38	IHC	Comtd1
Rab3a1	2.28855e-42	0.769244	0.656	0.165	4.80206e-38	IHC	Rab3a
Rsph11	2.68113e-42	0.662782	0.573	0.118	5.62582e-38	IHC	Rsph1
Hpcal12	2.843e-42	1.06726	0.865	0.343	5.96547e-38	IHC	Hpcal1
Npas33	3.0317e-42	1.59255	0.99	0.602	6.36142e-38	IHC	Npas3
Tmem41a1	3.78363e-42	0.513205	0.49	0.089	7.9392e-38	IHC	Tmem41a
Mfhas11	4.18278e-42	0.95342	0.885	0.317	8.77673e-38	IHC	Mfhas1
Ercc61	5.49803e-42	0.947737	0.75	0.238	1.15365e-37	IHC	Ercc6
Kif13a2	7.70144e-42	1.21245	0.938	0.467	1.61599e-37	IHC	Kif13a
Eps83	8.22035e-42	0.805789	0.781	0.222	1.72488e-37	IHC	Eps8
Magi12	8.71008e-42	1.38929	1	0.756	1.82764e-37	IHC	Magi1
Wdr241	8.89741e-42	0.521083	0.396	0.061	1.86694e-37	IHC	Wdr24
Prkg21	9.1543e-42	0.255384	0.219	0.019	1.92085e-37	IHC	Prkg2
Crim12	1.10335e-41	1.01314	0.927	0.39	2.31516e-37	IHC	Crim1
Gpr891	1.1655e-41	0.814344	0.792	0.248	2.44557e-37	IHC	Gpr89
Tspan134	1.17855e-41	1.41053	0.906	0.489	2.47295e-37	IHC	Tspan13
Pak12	1.24771e-41	1.16973	0.969	0.522	2.61806e-37	IHC	Pak1
Pih1d21	1.44468e-41	0.425934	0.365	0.052	3.03137e-37	IHC	Pih1d2
Immp2l2	1.53601e-41	1.43807	0.969	0.463	3.223e-37	IHC	Immp2l
Tmem183a1	1.6094e-41	0.977503	0.792	0.281	3.377e-37	IHC	Tmem183a
Cyfip22	1.6268e-41	0.977826	0.906	0.363	3.41351e-37	IHC	Cyfip2
Emx22	1.99555e-41	0.543323	0.531	0.102	4.18726e-37	IHC	Emx2
Phgdh2	2.0224e-41	1.97199	0.844	0.43	4.24359e-37	IHC	Phgdh
Minar21	2.19957e-41	1.27324	0.865	0.401	4.61537e-37	IHC	Minar2
Dync2h11	2.7906e-41	1.00544	0.938	0.424	5.85552e-37	IHC	Dync2h1
Ctif2	3.22952e-41	1.01272	0.833	0.288	6.77649e-37	IHC	Ctif
Strbp2	5.43642e-41	1.04083	1	0.963	1.14072e-36	IHC	Strbp
Mpdz2	6.30462e-41	1.16852	0.948	0.521	1.3229e-36	IHC	Mpdz
Hsd17b141	6.73649e-41	0.446083	0.333	0.045	1.41352e-36	IHC	Hsd17b14
Kdm4b1	7.69074e-41	0.80302	0.833	0.269	1.61375e-36	IHC	Kdm4b
Slc38a11	1.06199e-40	1.10354	0.948	0.476	2.22838e-36	IHC	Slc38a1
Gas61	1.67339e-40	0.766506	0.51	0.099	3.51128e-36	IHC	Gas6
B230219D22Rik1	1.67994e-40	2.00391	0.927	0.711	3.52502e-36	IHC	B230219D22Rik
Kif5a1	1.85346e-40	0.319195	0.25	0.026	3.88912e-36	IHC	Kif5a
Mak1	2.97546e-40	0.40469	0.365	0.053	6.24341e-36	IHC	Mak
Gm4419	3.13079e-40	0.335532	0.271	0.03	6.56933e-36	IHC	Gm4419
Cln61	3.31639e-40	0.411264	0.396	0.062	6.95878e-36	IHC	Cln6
Nup205	4.72689e-40	0.820465	0.719	0.21	9.91843e-36	IHC	Nup205
Whrn2	5.95404e-40	0.713078	0.656	0.167	1.24934e-35	IHC	Whrn
Sema3e	8.33938e-40	0.484564	0.302	0.038	1.74985e-35	IHC	Sema3e
Ptpn134	1.06573e-39	1.20322	0.906	0.425	2.23623e-35	IHC	Ptpn13
Lncpint1	1.45302e-39	0.877772	0.865	0.291	3.04888e-35	IHC	Lncpint
Mbd21	1.63367e-39	0.990602	0.948	0.47	3.42793e-35	IHC	Mbd2
4930533B01Rik1	1.68715e-39	0.9244	0.615	0.147	3.54015e-35	IHC	4930533B01Rik
Tmem132d1	2.25631e-39	0.901051	0.688	0.172	4.73441e-35	IHC	Tmem132d
Wdr351	2.28752e-39	0.848706	0.729	0.224	4.7999e-35	IHC	Wdr35
Adi11	2.55957e-39	0.665098	0.604	0.147	5.37074e-35	IHC	Adi1
Tmed81	3.26309e-39	0.462834	0.458	0.083	6.84693e-35	IHC	Tmed8
Ephb12	4.13712e-39	0.554401	0.604	0.131	8.68091e-35	IHC	Ephb1
Tmem1071	5.82238e-39	0.580568	0.531	0.112	1.22171e-34	IHC	Tmem107
Mthfd21	5.92427e-39	0.684725	0.469	0.092	1.24309e-34	IHC	Mthfd2
Ociad21	7.98601e-39	0.617723	0.552	0.121	1.67571e-34	IHC	Ociad2
Oscp11	8.15621e-39	0.658577	0.615	0.152	1.71142e-34	IHC	Oscp1
Ulk21	8.55465e-39	0.995397	0.896	0.387	1.79502e-34	IHC	Ulk2
Dst4	8.64631e-39	1.1659	0.99	0.714	1.81426e-34	IHC	Dst
Ankrd421	1.16311e-38	0.667359	0.594	0.143	2.44055e-34	IHC	Ankrd42
Pdlim1	1.32878e-38	0.404307	0.302	0.039	2.78817e-34	IHC	Pdlim1
Satb12	1.48722e-38	0.89676	0.875	0.336	3.12063e-34	IHC	Satb1
Fcor1	2.11949e-38	0.532259	0.479	0.092	4.44732e-34	IHC	Fcor
Slc24a33	2.26329e-38	1.36006	0.99	0.585	4.74907e-34	IHC	Slc24a3
Mgst32	2.52025e-38	2.13748	0.802	0.421	5.28823e-34	IHC	Mgst3
Chchd61	6.91424e-38	1.0133	0.854	0.367	1.45082e-33	IHC	Chchd6
Ckmt11	6.9839e-38	0.460494	0.438	0.078	1.46543e-33	IHC	Ckmt1
March32	1.27016e-37	0.758506	0.635	0.161	2.66518e-33	IHC	March3
Ccdc114	1.40773e-37	0.671614	0.552	0.127	2.95385e-33	IHC	Ccdc114
Rab281	1.51496e-37	0.955561	0.917	0.43	3.17883e-33	IHC	Rab28
Pcm11	1.51578e-37	0.979108	1	0.843	3.18055e-33	IHC	Pcm1
Sorbs13	2.43118e-37	1.08447	0.979	0.461	5.10135e-33	IHC	Sorbs1
Hagh1	2.57425e-37	0.779127	0.812	0.283	5.40154e-33	IHC	Hagh
Hsph11	2.70637e-37	0.887542	0.729	0.234	5.67879e-33	IHC	Hsph1
Cerk2	3.34697e-37	0.517007	0.594	0.135	7.02294e-33	IHC	Cerk
Maats11	3.60176e-37	0.350058	0.281	0.035	7.55757e-33	IHC	Maats1
Hdac41	4.33524e-37	0.852916	0.844	0.322	9.09664e-33	IHC	Hdac4
Cdkl11	4.7037e-37	0.453459	0.417	0.07	9.86978e-33	IHC	Cdkl1
Hfm11	5.41276e-37	0.326416	0.24	0.026	1.13576e-32	IHC	Hfm1
Rab11fip13	5.78194e-37	1.07235	0.865	0.369	1.21323e-32	IHC	Rab11fip1
Iqsec11	7.55209e-37	0.686787	0.646	0.17	1.58466e-32	IHC	Iqsec1
B3galt11	9.53032e-37	0.801047	0.74	0.214	1.99975e-32	IHC	B3galt1
Astn23	1.0349e-36	0.95218	0.677	0.188	2.17153e-32	IHC	Astn2
Acsl42	1.58492e-36	0.917752	0.938	0.436	3.32564e-32	IHC	Acsl4
Pdcd41	1.69211e-36	1.12239	0.979	0.703	3.55055e-32	IHC	Pdcd4
Morn11	1.97527e-36	0.677079	0.635	0.17	4.14472e-32	IHC	Morn1
Gstz11	2.02198e-36	0.813335	0.812	0.285	4.24272e-32	IHC	Gstz1
Nme51	2.093e-36	0.746433	0.562	0.139	4.39174e-32	IHC	Nme5
F81	9.59263e-36	0.553173	0.521	0.113	2.01282e-31	IHC	F8
Kansl1l3	1.19694e-35	1.16067	0.865	0.396	2.51153e-31	IHC	Kansl1l
Dmxl22	1.47152e-35	0.644107	0.677	0.187	3.08769e-31	IHC	Dmxl2
Brip1	1.71878e-35	0.838064	0.646	0.17	3.60652e-31	IHC	Brip1
Syn11	2.35182e-35	0.297407	0.219	0.023	4.93482e-31	IHC	Syn1
St3gal52	2.72717e-35	0.928489	0.875	0.361	5.72242e-31	IHC	St3gal5
Calm11	2.91972e-35	3.2683	0.99	0.931	6.12645e-31	IHC	Calm1
Parp61	3.19565e-35	0.590324	0.604	0.152	6.70544e-31	IHC	Parp6
Grk32	4.32178e-35	0.808797	0.75	0.252	9.06839e-31	IHC	Grk3
Sh3d194	9.44721e-35	1.17282	0.896	0.413	1.98231e-30	IHC	Sh3d19
Rasal23	1.09812e-34	1.06568	0.906	0.448	2.30418e-30	IHC	Rasal2
Cnih31	1.1797e-34	0.305854	0.26	0.032	2.47537e-30	IHC	Cnih3
Phtf1os	1.25159e-34	0.284689	0.229	0.025	2.62622e-30	IHC	Phtf1os
Sacm1l1	1.84477e-34	0.89585	0.917	0.452	3.87088e-30	IHC	Sacm1l
Cpeb42	2.75396e-34	1.21678	0.979	0.584	5.77864e-30	IHC	Cpeb4
8030462N17Rik1	2.81526e-34	0.829312	0.75	0.252	5.90725e-30	IHC	8030462N17Rik
Syt132	2.92917e-34	0.398475	0.312	0.046	6.14629e-30	IHC	Syt13
Dnm31	3.20989e-34	0.842825	0.594	0.158	6.73531e-30	IHC	Dnm3
Spag6l2	3.66212e-34	0.871931	0.729	0.238	7.68423e-30	IHC	Spag6l
C2cd51	3.72027e-34	0.878331	0.844	0.344	7.80625e-30	IHC	C2cd5
Abcd21	4.24357e-34	0.299127	0.25	0.03	8.90428e-30	IHC	Abcd2
Zbtb182	4.72487e-34	0.65131	0.625	0.173	9.9142e-30	IHC	Zbtb18
Exoc61	5.28316e-34	0.718084	0.688	0.207	1.10856e-29	IHC	Exoc6
Cdh22	6.55265e-34	0.839719	0.885	0.332	1.37494e-29	IHC	Cdh2
Dach13	8.34385e-34	0.595163	0.948	0.409	1.75079e-29	IHC	Dach1
Hdac93	9.57519e-34	1.3305	0.969	0.601	2.00916e-29	IHC	Hdac9
Tacstd22	1.05883e-33	0.521198	0.479	0.1	2.22173e-29	IHC	Tacstd2
Plekhm31	1.17282e-33	0.62023	0.667	0.19	2.46092e-29	IHC	Plekhm3
Creb3l12	1.2038e-33	0.597201	0.531	0.123	2.52594e-29	IHC	Creb3l1
Lmod11	1.30033e-33	0.827264	0.938	0.376	2.72847e-29	IHC	Lmod1
Camta13	1.34361e-33	1.08735	1	0.648	2.81929e-29	IHC	Camta1
Adcy91	1.42201e-33	0.744969	0.646	0.189	2.9838e-29	IHC	Adcy9
Blzf11	1.49169e-33	0.716224	0.75	0.251	3.13001e-29	IHC	Blzf1
Cobl3	1.55874e-33	1.09709	0.99	0.624	3.2707e-29	IHC	Cobl
Hacd11	1.6754e-33	0.801189	0.802	0.294	3.5155e-29	IHC	Hacd1
mt-Co12	2.29534e-33	0.809417	1	0.999	4.8163e-29	IHC	mt-Co1
Gm470711	2.41512e-33	0.452706	0.333	0.054	5.06764e-29	IHC	Gm47071
Smim12	2.57692e-33	0.938725	0.708	0.267	5.40716e-29	IHC	Smim1
Rpgr1	2.73712e-33	0.699217	0.74	0.243	5.7433e-29	IHC	Rpgr
Tekt11	2.84756e-33	0.451752	0.417	0.079	5.97504e-29	IHC	Tekt1
Arhgef282	4.1631e-33	0.870738	0.906	0.384	8.73544e-29	IHC	Arhgef28
Aopep2	5.40528e-33	1.02233	0.958	0.59	1.13419e-28	IHC	Aopep
Nbea2	6.44188e-33	1.07807	0.958	0.67	1.3517e-28	IHC	Nbea
Ly6h2	6.51357e-33	0.814417	0.792	0.279	1.36674e-28	IHC	Ly6h
Rhpn11	6.78376e-33	0.440446	0.406	0.077	1.42344e-28	IHC	Rhpn1
1190005I06Rik	8.22948e-33	0.56397	0.615	0.164	1.72679e-28	IHC	1190005I06Rik
Ubash3b1	8.81558e-33	0.957413	0.896	0.399	1.84977e-28	IHC	Ubash3b
Phtf12	1.21622e-32	0.869543	0.812	0.324	2.55199e-28	IHC	Phtf1
Wipf11	1.31997e-32	0.65868	0.562	0.14	2.7697e-28	IHC	Wipf1
Arhgap181	1.3436e-32	0.76009	0.792	0.283	2.81927e-28	IHC	Arhgap18
3110021N24Rik2	1.34558e-32	0.675021	0.552	0.138	2.82343e-28	IHC	3110021N24Rik
Cfap361	1.38181e-32	1.02794	0.906	0.534	2.89945e-28	IHC	Cfap36
Dctn31	1.50016e-32	1.32703	0.865	0.569	3.14779e-28	IHC	Dctn3
Inpp5f1	1.55429e-32	0.807726	0.719	0.241	3.26136e-28	IHC	Inpp5f
Selenom3	1.80857e-32	1.3323	0.802	0.44	3.79491e-28	IHC	Selenom
Agfg21	1.89968e-32	0.656637	0.656	0.193	3.9861e-28	IHC	Agfg2
mt-Nd4l1	1.92172e-32	1.04259	0.969	0.813	4.03235e-28	IHC	mt-Nd4l
Tars2	2.01113e-32	0.463714	0.479	0.105	4.21996e-28	IHC	Tars2
Slc2a131	2.07218e-32	1.07731	0.906	0.468	4.34806e-28	IHC	Slc2a13
Cdk172	2.19796e-32	0.911755	0.875	0.393	4.61198e-28	IHC	Cdk17
Mdga11	3.4502e-32	0.400742	0.271	0.037	7.23956e-28	IHC	Mdga1
Tbx21	3.72173e-32	0.773448	0.823	0.309	7.80931e-28	IHC	Tbx2
Sfxn11	4.15194e-32	0.749426	0.771	0.291	8.71201e-28	IHC	Sfxn1
Ugt8a3	4.87086e-32	0.669927	0.656	0.198	1.02205e-27	IHC	Ugt8a
Gm170181	5.16407e-32	0.806986	0.729	0.275	1.08358e-27	IHC	Gm17018
Ap3s1	5.35158e-32	0.949614	0.917	0.554	1.12292e-27	IHC	Ap3s1
Btbd91	7.47999e-32	1.10605	0.969	0.797	1.56953e-27	IHC	Btbd9
Lgals81	8.25905e-32	0.624618	0.573	0.153	1.733e-27	IHC	Lgals8
Adarb22	9.09893e-32	0.904113	0.25	0.032	1.90923e-27	IHC	Adarb2
1110051M20Rik1	1.76332e-31	0.877742	0.906	0.437	3.69997e-27	IHC	1110051M20Rik
Arhgap244	1.78374e-31	0.91754	0.938	0.381	3.74283e-27	IHC	Arhgap24
Adgrl34	1.86923e-31	1.15247	0.99	0.684	3.92221e-27	IHC	Adgrl3
Saxo21	2.29377e-31	0.523489	0.427	0.089	4.81302e-27	IHC	Saxo2
Etnk11	3.72777e-31	0.844426	0.948	0.572	7.82197e-27	IHC	Etnk1
Bola21	4.18761e-31	1.30442	0.76	0.424	8.78685e-27	IHC	Bola2
Ppm1h3	5.7609e-31	0.906899	0.844	0.399	1.20881e-26	IHC	Ppm1h
Ltbp11	7.46332e-31	1.12811	0.906	0.455	1.56603e-26	IHC	Ltbp1
Palld1	7.89609e-31	0.906722	0.823	0.304	1.65684e-26	IHC	Palld
Gm118371	8.34685e-31	0.586261	0.458	0.104	1.75142e-26	IHC	Gm11837
Scoc1	1.10763e-30	0.795665	0.812	0.356	2.32415e-26	IHC	Scoc
Smim51	1.40782e-30	0.386496	0.302	0.048	2.95402e-26	IHC	Smim5
Fhit2	1.54173e-30	1.34345	0.958	0.59	3.23501e-26	IHC	Fhit
Pdcd71	1.60925e-30	0.698267	0.646	0.203	3.37668e-26	IHC	Pdcd7
Mtmr72	1.66154e-30	0.584654	0.594	0.165	3.4864e-26	IHC	Mtmr7
Tmem63b1	2.10154e-30	0.650836	0.802	0.3	4.40966e-26	IHC	Tmem63b
Rcn13	2.16772e-30	1.23316	0.896	0.613	4.54852e-26	IHC	Rcn1
Catspere21	2.21292e-30	0.533123	0.469	0.107	4.64338e-26	IHC	Catspere2
Armc21	2.36457e-30	0.414792	0.354	0.064	4.96157e-26	IHC	Armc2
Ppp2r1b1	2.4068e-30	0.589059	0.583	0.163	5.0502e-26	IHC	Ppp2r1b
Tmem191c	2.60258e-30	0.545686	0.448	0.101	5.46098e-26	IHC	Tmem191c
Serf11	3.19158e-30	1.44961	0.792	0.477	6.69689e-26	IHC	Serf1
Nmrk1	3.25901e-30	0.585753	0.562	0.152	6.83839e-26	IHC	Nmrk1
Ppip5k11	3.43591e-30	0.566991	0.604	0.17	7.20956e-26	IHC	Ppip5k1
Stpg4	3.75056e-30	0.257008	0.177	0.018	7.86981e-26	IHC	Stpg4
Zdhhc131	3.93497e-30	0.643002	0.562	0.156	8.25675e-26	IHC	Zdhhc13
Fbxo161	4.60685e-30	0.573888	0.552	0.146	9.66656e-26	IHC	Fbxo16
6530409C15Rik	5.30746e-30	0.327644	0.281	0.042	1.11366e-25	IHC	6530409C15Rik
Mrps61	5.37202e-30	0.943634	0.802	0.356	1.12721e-25	IHC	Mrps6
Gm127091	5.54395e-30	0.281336	0.177	0.018	1.16329e-25	IHC	Gm12709
Gm101351	6.78791e-30	0.574624	0.323	0.055	1.42431e-25	IHC	Gm10135
Akt32	7.17598e-30	0.940425	0.969	0.625	1.50574e-25	IHC	Akt3
Fam163a1	1.05783e-29	0.363923	0.167	0.016	2.21964e-25	IHC	Fam163a
Lrrc61	1.1446e-29	0.269266	0.219	0.027	2.40171e-25	IHC	Lrrc6
Ints101	1.19723e-29	0.627417	0.646	0.202	2.51215e-25	IHC	Ints10
Zeb12	1.43619e-29	0.525897	0.479	0.109	3.01355e-25	IHC	Zeb1
Arhgap262	1.65091e-29	0.893645	0.823	0.35	3.4641e-25	IHC	Arhgap26
Sorbs22	2.38433e-29	0.80205	0.99	0.591	5.00305e-25	IHC	Sorbs2
Lrrc201	2.57671e-29	0.462223	0.448	0.1	5.40672e-25	IHC	Lrrc20
Zfyve92	2.72309e-29	0.837296	0.958	0.533	5.71386e-25	IHC	Zfyve9
Upf21	2.82773e-29	0.846717	0.906	0.534	5.93342e-25	IHC	Upf2
AI413582	3.0192e-29	0.453407	0.458	0.105	6.33518e-25	IHC	AI413582
Timm91	3.42075e-29	0.72695	0.729	0.272	7.17776e-25	IHC	Timm9
Nphp4	3.53307e-29	0.298128	0.271	0.04	7.41344e-25	IHC	Nphp4
Lyst1	4.07046e-29	0.692261	0.76	0.281	8.54105e-25	IHC	Lyst
Impdh1	5.14144e-29	0.34837	0.312	0.053	1.07883e-24	IHC	Impdh1
Cdh15	5.23661e-29	0.276098	0.198	0.023	1.0988e-24	IHC	Cdh15
Rnf1282	7.15867e-29	0.742641	0.906	0.43	1.5021e-24	IHC	Rnf128
Hist1h4i	7.1836e-29	0.311521	0.229	0.03	1.50734e-24	IHC	Hist1h4i
Crispld12	9.58774e-29	0.60353	0.49	0.121	2.01179e-24	IHC	Crispld1
Tmf11	9.95538e-29	0.960044	0.885	0.538	2.08894e-24	IHC	Tmf1
Ldlrad31	1.01459e-28	1.02347	0.938	0.539	2.12892e-24	IHC	Ldlrad3
6030458C11Rik1	1.28375e-28	0.744768	0.688	0.254	2.6937e-24	IHC	6030458C11Rik
Ik1	1.34086e-28	0.941895	0.865	0.54	2.81352e-24	IHC	Ik
Gm125361	1.37069e-28	0.250525	0.198	0.023	2.87612e-24	IHC	Gm12536
A830011K09Rik1	1.39504e-28	0.333576	0.292	0.047	2.9272e-24	IHC	A830011K09Rik
Gtf2i1	1.78647e-28	0.797518	0.979	0.743	3.74854e-24	IHC	Gtf2i
Fbxo361	2.36201e-28	0.547538	0.51	0.133	4.95621e-24	IHC	Fbxo36
Hist3h2a1	2.65309e-28	0.728807	0.667	0.24	5.56697e-24	IHC	Hist3h2a
Gns1	3.97485e-28	0.680301	0.771	0.302	8.34042e-24	IHC	Gns
Rpgrip1l1	4.67434e-28	0.561861	0.646	0.204	9.80817e-24	IHC	Rpgrip1l
Usp252	5.40733e-28	0.758686	0.948	0.539	1.13462e-23	IHC	Usp25
Rnf1802	8.24608e-28	0.967005	0.885	0.448	1.73027e-23	IHC	Rnf180
Tbc1d51	9.63663e-28	0.949923	0.927	0.547	2.02205e-23	IHC	Tbc1d5
Vwa82	9.72711e-28	0.936198	0.854	0.486	2.04104e-23	IHC	Vwa8
Qdpr1	1.00701e-27	0.755116	0.74	0.31	2.11302e-23	IHC	Qdpr
Nbeal11	1.03046e-27	0.92884	0.927	0.619	2.16222e-23	IHC	Nbeal1
Pop51	1.1781e-27	0.679563	0.646	0.226	2.472e-23	IHC	Pop5
Adap1	1.19574e-27	0.311278	0.26	0.039	2.50902e-23	IHC	Adap1
Phf21b1	1.23867e-27	0.343799	0.281	0.045	2.59911e-23	IHC	Phf21b
Nova1	1.32577e-27	0.297028	0.26	0.039	2.78187e-23	IHC	Nova1
Col26a11	1.41659e-27	0.416775	0.427	0.094	2.97244e-23	IHC	Col26a1
Mpped23	1.76904e-27	0.67604	0.708	0.234	3.71197e-23	IHC	Mpped2
Tmtc31	2.00637e-27	0.622372	0.625	0.201	4.20996e-23	IHC	Tmtc3
Ubn11	2.68823e-27	0.876442	0.885	0.537	5.64072e-23	IHC	Ubn1
Wwox1	2.94152e-27	1.04622	0.979	0.66	6.1722e-23	IHC	Wwox
Hira1	3.50234e-27	0.860107	0.812	0.361	7.34896e-23	IHC	Hira
Nfia2	4.39905e-27	0.959006	1	0.923	9.23053e-23	IHC	Nfia
Arhgef7	5.01242e-27	0.729817	0.698	0.261	1.05176e-22	IHC	Arhgef7
Klhl101	5.34366e-27	0.25526	0.177	0.02	1.12126e-22	IHC	Klhl10
Dnajc151	6.65359e-27	0.883585	0.812	0.412	1.39612e-22	IHC	Dnajc15
Zfp3981	8.33833e-27	0.548979	0.615	0.19	1.74963e-22	IHC	Zfp398
Strada1	1.01706e-26	0.640004	0.656	0.221	2.1341e-22	IHC	Strada
Mok1	1.02268e-26	0.523224	0.594	0.179	2.14588e-22	IHC	Mok
Pdgfra2	1.02642e-26	0.434715	0.375	0.077	2.15374e-22	IHC	Pdgfra
Hdac81	1.10638e-26	1.20514	0.896	0.508	2.32151e-22	IHC	Hdac8
Esr2	1.1402e-26	0.348853	0.292	0.05	2.39248e-22	IHC	Esr2
Atg4c1	1.57243e-26	0.50386	0.458	0.115	3.29942e-22	IHC	Atg4c
1700109K24Rik1	1.96771e-26	0.532047	0.25	0.039	4.12885e-22	IHC	1700109K24Rik
Nme11	2.41094e-26	1.18968	0.802	0.555	5.05888e-22	IHC	Nme1
Osbp1	2.72313e-26	0.668025	0.781	0.333	5.71395e-22	IHC	Osbp
1300002E11Rik1	2.72395e-26	0.935519	0.677	0.295	5.71567e-22	IHC	1300002E11Rik
1700030J22Rik1	2.8323e-26	0.293366	0.271	0.044	5.94301e-22	IHC	1700030J22Rik
Glyr11	2.95823e-26	0.775707	0.938	0.574	6.20725e-22	IHC	Glyr1
Wdpcp1	3.95931e-26	0.805677	0.875	0.421	8.30781e-22	IHC	Wdpcp
Nup351	5.75193e-26	0.63764	0.635	0.228	1.20693e-21	IHC	Nup35
Nr6a12	7.2652e-26	1.04831	0.875	0.578	1.52446e-21	IHC	Nr6a1
Ksr1	8.13283e-26	0.572416	0.615	0.196	1.70651e-21	IHC	Ksr1
Bach23	9.98903e-26	0.625462	0.646	0.217	2.096e-21	IHC	Bach2
Tnrc6b1	1.12275e-25	0.792065	1	0.836	2.35587e-21	IHC	Tnrc6b
Tox1	1.27571e-25	0.840595	0.99	0.9	2.67683e-21	IHC	Tox
Prpf181	1.75449e-25	0.612076	0.635	0.219	3.68146e-21	IHC	Prpf18
Me22	1.90483e-25	0.821217	0.646	0.238	3.9969e-21	IHC	Me2
9630014M24Rik1	1.9174e-25	0.264071	0.208	0.028	4.02329e-21	IHC	9630014M24Rik
Ddx311	2.35665e-25	0.433587	0.406	0.094	4.94496e-21	IHC	Ddx31
Tmem701	3.27594e-25	0.576119	0.656	0.23	6.87391e-21	IHC	Tmem70
Bex22	3.36736e-25	1.18251	0.729	0.371	7.06572e-21	IHC	Bex2
Cdkl21	3.85161e-25	0.721436	0.75	0.32	8.08184e-21	IHC	Cdkl2
Cabin11	4.00477e-25	0.719301	0.76	0.332	8.40321e-21	IHC	Cabin1
Epg51	4.14073e-25	0.437665	0.469	0.121	8.6885e-21	IHC	Epg5
Extl21	4.44331e-25	0.513037	0.552	0.167	9.3234e-21	IHC	Extl2
Nin3	4.59401e-25	0.798296	0.969	0.557	9.63962e-21	IHC	Nin
Abhd181	5.55457e-25	0.5761	0.615	0.202	1.16552e-20	IHC	Abhd18
Dnajb13	6.31163e-25	0.259324	0.198	0.026	1.32437e-20	IHC	Dnajb13
Nf21	6.34892e-25	0.637997	0.74	0.306	1.33219e-20	IHC	Nf2
Tmem231	7.64353e-25	0.371652	0.292	0.053	1.60384e-20	IHC	Tmem231
Ccdc68	7.91525e-25	0.688595	0.594	0.201	1.66086e-20	IHC	Ccdc68
Soga1	8.31043e-25	0.398581	0.51	0.138	1.74378e-20	IHC	Soga1
Morn21	8.76453e-25	0.733665	0.698	0.29	1.83906e-20	IHC	Morn2
Smap21	8.98458e-25	0.668044	0.781	0.337	1.88523e-20	IHC	Smap2
Clasp11	9.00403e-25	0.778322	0.979	0.64	1.88932e-20	IHC	Clasp1
Lgi1	9.20844e-25	0.281833	0.198	0.026	1.93221e-20	IHC	Lgi1
1110008P14Rik1	9.46232e-25	1.02008	0.76	0.47	1.98548e-20	IHC	1110008P14Rik
Fdps2	1.04518e-24	0.70061	0.698	0.29	2.1931e-20	IHC	Fdps
Tarsl21	1.08551e-24	0.421627	0.458	0.118	2.27772e-20	IHC	Tarsl2
Zdhhc231	1.25712e-24	0.444292	0.5	0.136	2.63782e-20	IHC	Zdhhc23
Ift201	1.25939e-24	1.01094	0.812	0.607	2.64259e-20	IHC	Ift20
Gm19761	1.26737e-24	0.614049	0.667	0.239	2.65931e-20	IHC	Gm1976
Armc31	1.30727e-24	0.269493	0.219	0.031	2.74304e-20	IHC	Armc3
Prickle22	1.34507e-24	0.734792	0.802	0.337	2.82236e-20	IHC	Prickle2
Spef1	1.39949e-24	0.284048	0.229	0.034	2.93654e-20	IHC	Spef1
Prkg13	1.40272e-24	1.00746	0.865	0.378	2.94333e-20	IHC	Prkg1
Frmd63	1.84783e-24	0.536709	0.51	0.147	3.8773e-20	IHC	Frmd6
Usp21	2.45254e-24	0.572098	0.646	0.222	5.14616e-20	IHC	Usp2
Cep2901	2.97026e-24	0.576065	0.74	0.281	6.2325e-20	IHC	Cep290
Prepl1	3.07551e-24	0.63107	0.677	0.258	6.45333e-20	IHC	Prepl
Mgat53	3.13256e-24	0.650771	0.594	0.198	6.57304e-20	IHC	Mgat5
Armc91	3.16463e-24	0.586851	0.635	0.219	6.64035e-20	IHC	Armc9
Fndc9	3.71536e-24	0.340182	0.302	0.057	7.79593e-20	IHC	Fndc9
Kit1	4.61392e-24	0.379477	0.333	0.068	9.6814e-20	IHC	Kit
Tmem1381	4.96896e-24	0.408016	0.479	0.128	1.04264e-19	IHC	Tmem138
4930570B17Rik1	5.50091e-24	0.3371	0.25	0.041	1.15426e-19	IHC	4930570B17Rik
C530008M17Rik2	5.69551e-24	0.734357	0.729	0.28	1.19509e-19	IHC	C530008M17Rik
Capsl1	5.88186e-24	0.461879	0.396	0.095	1.23419e-19	IHC	Capsl
Tbc1d16	6.01335e-24	0.571475	0.677	0.254	1.26178e-19	IHC	Tbc1d16
Brsk11	6.15121e-24	0.459364	0.479	0.132	1.29071e-19	IHC	Brsk1
Sik22	6.39644e-24	0.925758	0.917	0.571	1.34216e-19	IHC	Sik2
Chst113	7.62743e-24	0.866957	0.854	0.434	1.60046e-19	IHC	Chst11
Nol4l2	1.06575e-23	0.543963	0.594	0.193	2.23627e-19	IHC	Nol4l
Fryl2	1.24944e-23	0.802969	0.885	0.506	2.6217e-19	IHC	Fryl
Rfx31	1.29053e-23	0.824102	0.958	0.722	2.70791e-19	IHC	Rfx3
Fbxo91	1.34502e-23	0.73059	0.719	0.318	2.82225e-19	IHC	Fbxo9
Cep1261	1.36302e-23	0.583911	0.677	0.248	2.86002e-19	IHC	Cep126
Cbr1	1.42362e-23	0.894747	0.771	0.437	2.98719e-19	IHC	Cbr1
Gm28153	1.68828e-23	0.31426	0.167	0.02	3.54252e-19	IHC	Gm28153
Vash2	1.73555e-23	0.316799	0.292	0.055	3.64171e-19	IHC	Vash2
Rcbtb21	1.96773e-23	0.598063	0.75	0.315	4.12888e-19	IHC	Rcbtb2
Rnf243	2.06917e-23	0.702235	0.833	0.382	4.34174e-19	IHC	Rnf24
Xylt12	2.20098e-23	0.550441	0.75	0.286	4.61831e-19	IHC	Xylt1
Ccdc88c2	2.39625e-23	0.598895	0.625	0.223	5.02805e-19	IHC	Ccdc88c
Gm320361	2.54366e-23	0.661406	0.354	0.079	5.33736e-19	IHC	Gm32036
Pknox23	2.73101e-23	0.787506	0.615	0.22	5.73047e-19	IHC	Pknox2
Polr3gl1	2.99959e-23	0.476672	0.531	0.162	6.29404e-19	IHC	Polr3gl
Nfat5	3.03752e-23	0.797216	0.979	0.833	6.37362e-19	IHC	Nfat5
Wdr601	3.34552e-23	0.646603	0.844	0.394	7.0199e-19	IHC	Wdr60
Rab152	3.72794e-23	0.616731	0.708	0.284	7.82234e-19	IHC	Rab15
Cox6a11	3.96316e-23	0.992189	0.885	0.742	8.31591e-19	IHC	Cox6a1
Arf31	6.14687e-23	0.704757	0.802	0.405	1.2898e-18	IHC	Arf3
Svbp1	6.18802e-23	1.08117	0.802	0.544	1.29843e-18	IHC	Svbp
Ccdc1891	6.66173e-23	0.422536	0.406	0.102	1.39783e-18	IHC	Ccdc189
Pde4d2	8.4218e-23	0.708809	1	0.993	1.76715e-18	IHC	Pde4d
Alcam1	9.07972e-23	0.92665	0.865	0.481	1.9052e-18	IHC	Alcam
Pitpna1	1.09591e-22	0.698764	0.979	0.808	2.29955e-18	IHC	Pitpna
Smyd21	1.27092e-22	0.530568	0.594	0.207	2.66678e-18	IHC	Smyd2
Gm42477	1.30276e-22	0.324895	0.323	0.067	2.73358e-18	IHC	Gm42477
Aak11	1.30322e-22	0.812731	0.938	0.662	2.73455e-18	IHC	Aak1
Bcas32	1.54534e-22	0.833499	0.938	0.665	3.24259e-18	IHC	Bcas3
Ndufb1-ps1	1.59825e-22	1.06873	0.823	0.73	3.35361e-18	IHC	Ndufb1-ps
Gpx2	1.91345e-22	0.642484	0.385	0.097	4.015e-18	IHC	Gpx2
Dffa	1.92571e-22	0.290079	0.26	0.046	4.04073e-18	IHC	Dffa
Ift221	2.03146e-22	0.545795	0.604	0.212	4.26262e-18	IHC	Ift22
Ppp3ca4	2.05125e-22	0.721447	0.979	0.751	4.30415e-18	IHC	Ppp3ca
Plekha61	2.10688e-22	0.303029	0.219	0.034	4.42087e-18	IHC	Plekha6
Tmtc41	2.28768e-22	0.525981	0.542	0.175	4.80024e-18	IHC	Tmtc4
Anks1b3	2.34239e-22	0.729721	0.583	0.194	4.91504e-18	IHC	Anks1b
Arfgef12	2.39937e-22	0.717826	0.99	0.699	5.0346e-18	IHC	Arfgef1
Gnao11	2.4092e-22	0.530847	0.594	0.205	5.05522e-18	IHC	Gnao1
Gas2l32	2.78976e-22	0.283259	0.292	0.056	5.85375e-18	IHC	Gas2l3
Rapgef11	3.50566e-22	0.544871	0.729	0.292	7.35592e-18	IHC	Rapgef1
Trappc21	3.52347e-22	0.500622	0.521	0.164	7.3933e-18	IHC	Trappc2
Hes61	3.70936e-22	0.478248	0.583	0.193	7.78336e-18	IHC	Hes6
Tmem2381	4.13292e-22	0.860362	0.719	0.388	8.6721e-18	IHC	Tmem238
Mprip1	4.57678e-22	0.691683	0.958	0.668	9.60346e-18	IHC	Mprip
Hsp90aa11	4.70682e-22	1.09583	0.938	0.908	9.87631e-18	IHC	Hsp90aa1
Pcmt11	6.53759e-22	0.685404	0.865	0.487	1.37178e-17	IHC	Pcmt1
Purb1	6.8607e-22	0.892913	0.854	0.723	1.43958e-17	IHC	Purb
Aftph1	6.89459e-22	0.765296	0.885	0.578	1.44669e-17	IHC	Aftph
Sptb1	6.95188e-22	0.529981	0.604	0.211	1.45871e-17	IHC	Sptb
Ubac11	7.06705e-22	0.607575	0.656	0.269	1.48288e-17	IHC	Ubac1
Ttc7b1	8.40003e-22	0.524697	0.573	0.191	1.76258e-17	IHC	Ttc7b
Myl4	8.43445e-22	0.366045	0.26	0.048	1.7698e-17	IHC	Myl4
Prkag21	1.00425e-21	0.578532	0.729	0.308	2.10723e-17	IHC	Prkag2
Chst23	1.01479e-21	0.616777	0.76	0.328	2.12934e-17	IHC	Chst2
Zkscan8	1.12117e-21	0.417305	0.427	0.115	2.35255e-17	IHC	Zkscan8
Tomm51	1.28963e-21	0.75687	0.719	0.375	2.70603e-17	IHC	Tomm5
Rab3b1	1.30406e-21	0.313408	0.365	0.083	2.73631e-17	IHC	Rab3b
S100a11	1.38226e-21	1.64821	0.823	0.713	2.9004e-17	IHC	S100a1
Efl11	1.39872e-21	0.578302	0.729	0.316	2.93493e-17	IHC	Efl1
Prkcz	1.40294e-21	0.579531	0.625	0.243	2.94378e-17	IHC	Prkcz
Eya43	1.42541e-21	0.721103	0.99	0.902	2.99094e-17	IHC	Eya4
Chd72	2.17009e-21	0.737434	0.938	0.601	4.55349e-17	IHC	Chd7
Gltp1	2.29491e-21	0.531632	0.552	0.191	4.8154e-17	IHC	Gltp
Gm268541	2.53993e-21	0.369871	0.188	0.027	5.32953e-17	IHC	Gm26854
Eea12	3.18068e-21	0.598916	0.771	0.356	6.67402e-17	IHC	Eea1
Fam219a	3.29271e-21	0.458176	0.49	0.146	6.9091e-17	IHC	Fam219a
Dhx92	3.72632e-21	0.719393	0.917	0.632	7.81894e-17	IHC	Dhx9
Spata71	4.39264e-21	0.557703	0.74	0.322	9.21707e-17	IHC	Spata7
Lztfl11	4.54212e-21	0.639749	0.896	0.564	9.53074e-17	IHC	Lztfl1
Ift1221	4.82942e-21	0.475822	0.552	0.185	1.01336e-16	IHC	Ift122
Cluap11	5.39343e-21	0.508484	0.635	0.239	1.1317e-16	IHC	Cluap1
Focad1	7.12159e-21	0.662134	0.688	0.291	1.49432e-16	IHC	Focad
Lrig21	9.15084e-21	0.597687	0.719	0.314	1.92012e-16	IHC	Lrig2
Hist3h2ba1	9.19136e-21	0.953608	0.708	0.375	1.92862e-16	IHC	Hist3h2ba
Mtmr31	9.35197e-21	0.788631	0.885	0.546	1.96232e-16	IHC	Mtmr3
Pecr	1.15012e-20	0.425497	0.479	0.145	2.4133e-16	IHC	Pecr
Rab3c1	1.17799e-20	0.29536	0.26	0.049	2.47178e-16	IHC	Rab3c
Cnih21	1.58518e-20	0.357344	0.292	0.062	3.32618e-16	IHC	Cnih2
Eml21	1.8062e-20	0.527126	0.594	0.22	3.78996e-16	IHC	Eml2
Selenoi1	1.98919e-20	0.638355	0.635	0.256	4.17392e-16	IHC	Selenoi
Cldn142	2.04893e-20	0.567018	0.906	0.443	4.29928e-16	IHC	Cldn14
Wbp11	2.1684e-20	0.774767	0.781	0.471	4.54994e-16	IHC	Wbp1
Atxn13	2.19106e-20	0.760116	1	0.911	4.5975e-16	IHC	Atxn1
Tmtc11	2.25641e-20	0.78454	0.531	0.187	4.73462e-16	IHC	Tmtc1
Sipa1l31	2.63427e-20	0.692313	0.75	0.357	5.52748e-16	IHC	Sipa1l3
Selenow1	2.81234e-20	1.00614	0.854	0.845	5.90113e-16	IHC	Selenow
Zbtb381	2.93452e-20	0.712304	0.844	0.465	6.15749e-16	IHC	Zbtb38
Qsox21	3.49638e-20	0.277485	0.271	0.054	7.33645e-16	IHC	Qsox2
Ecd1	3.60958e-20	0.533194	0.625	0.24	7.57398e-16	IHC	Ecd
Rsph10b1	4.95122e-20	0.278151	0.219	0.038	1.03891e-15	IHC	Rsph10b
Lca5l	5.14592e-20	0.276964	0.25	0.048	1.07977e-15	IHC	Lca5l
Dnaaf3	5.96366e-20	0.312964	0.292	0.063	1.25135e-15	IHC	Dnaaf3
Prkar2a1	7.37134e-20	0.572711	0.74	0.333	1.54673e-15	IHC	Prkar2a
Gm49003	7.48568e-20	0.331994	0.167	0.023	1.57072e-15	IHC	Gm49003
Pcnx41	9.37029e-20	0.467467	0.542	0.187	1.96617e-15	IHC	Pcnx4
mt-Nd52	1.05842e-19	0.628898	0.99	0.935	2.22089e-15	IHC	mt-Nd5
Dalrd31	1.17399e-19	0.455039	0.521	0.176	2.46339e-15	IHC	Dalrd3
Tom1l21	1.20052e-19	0.712908	0.74	0.358	2.51905e-15	IHC	Tom1l2
Kiz1	1.25253e-19	0.591098	0.646	0.267	2.62819e-15	IHC	Kiz
Tcte21	1.26092e-19	0.308782	0.292	0.063	2.64579e-15	IHC	Tcte2
Map91	1.28738e-19	0.675807	0.812	0.444	2.7013e-15	IHC	Map9
Htt	1.42719e-19	0.56569	0.75	0.354	2.99467e-15	IHC	Htt
Scx	1.4798e-19	0.631827	0.615	0.237	3.10506e-15	IHC	Scx
Pcgf61	1.51811e-19	0.514875	0.51	0.175	3.18546e-15	IHC	Pcgf6
Inpp5a1	1.59528e-19	0.552837	0.615	0.241	3.34738e-15	IHC	Inpp5a
Ubqln11	1.63849e-19	0.630593	0.75	0.382	3.43804e-15	IHC	Ubqln1
Gm394691	1.69451e-19	0.348222	0.375	0.098	3.5556e-15	IHC	Gm39469
Ndufb91	1.70391e-19	0.918859	0.823	0.828	3.57531e-15	IHC	Ndufb9
Fbxl14	1.90902e-19	0.348981	0.396	0.107	4.00571e-15	IHC	Fbxl14
Tex91	2.02361e-19	0.436804	0.562	0.197	4.24614e-15	IHC	Tex9
Rps22	2.11097e-19	1.01619	0.885	0.74	4.42944e-15	IHC	Rps2
Trim91	2.23151e-19	0.340484	0.312	0.071	4.68237e-15	IHC	Trim9
Lbr1	2.44491e-19	0.416153	0.469	0.146	5.13016e-15	IHC	Lbr
Sh3rf21	3.05104e-19	0.787178	0.385	0.111	6.402e-15	IHC	Sh3rf2
Uqcr111	3.71273e-19	1.06701	0.833	0.893	7.79043e-15	IHC	Uqcr11
Kif21a2	3.73112e-19	0.579151	0.979	0.609	7.82902e-15	IHC	Kif21a
Wdr341	3.76575e-19	0.430962	0.469	0.148	7.90167e-15	IHC	Wdr34
Stk36	4.29292e-19	0.308371	0.25	0.05	9.00783e-15	IHC	Stk36
Ncam22	4.40356e-19	0.670646	0.594	0.221	9.23999e-15	IHC	Ncam2
Zfp346	5.14549e-19	0.460223	0.448	0.14	1.07968e-14	IHC	Zfp346
Tanc13	5.19765e-19	0.725621	0.823	0.491	1.09062e-14	IHC	Tanc1
Cycs1	5.90514e-19	0.777717	0.802	0.517	1.23908e-14	IHC	Cycs
Macrod22	6.16435e-19	0.867062	0.958	0.713	1.29346e-14	IHC	Macrod2
Vps13c1	6.30942e-19	0.59641	0.667	0.29	1.32391e-14	IHC	Vps13c
Atxn7l11	6.90484e-19	0.692052	0.729	0.37	1.44884e-14	IHC	Atxn7l1
Ncald2	7.10616e-19	0.41003	0.448	0.135	1.49108e-14	IHC	Ncald
Gramd1c1	7.83266e-19	0.577116	0.688	0.303	1.64353e-14	IHC	Gramd1c
Nup2101	7.92367e-19	0.328559	0.333	0.082	1.66262e-14	IHC	Nup210
Bbs91	1.01634e-18	0.613816	0.74	0.351	2.13259e-14	IHC	Bbs9
Zswim52	1.05463e-18	0.492009	0.469	0.15	2.21292e-14	IHC	Zswim5
Khdrbs31	1.14003e-18	0.507235	0.635	0.25	2.39213e-14	IHC	Khdrbs3
Mycbp1	1.29336e-18	0.55154	0.625	0.261	2.71386e-14	IHC	Mycbp
Kcnb22	1.31547e-18	0.539171	0.896	0.487	2.76024e-14	IHC	Kcnb2
Tango61	1.38672e-18	0.491216	0.5	0.169	2.90976e-14	IHC	Tango6
Micu32	1.41394e-18	0.568701	0.833	0.429	2.96687e-14	IHC	Micu3
Lcorl1	1.45816e-18	0.716746	0.948	0.617	3.05966e-14	IHC	Lcorl
Orai21	1.92799e-18	0.258108	0.229	0.043	4.04551e-14	IHC	Orai2
Polb1	1.94237e-18	0.609067	0.844	0.513	4.07568e-14	IHC	Polb
Dclre1a	2.56388e-18	0.391804	0.406	0.118	5.3798e-14	IHC	Dclre1a
Poc1a1	2.56551e-18	0.275264	0.24	0.047	5.38321e-14	IHC	Poc1a
Olfml31	2.59145e-18	0.446704	0.302	0.072	5.43765e-14	IHC	Olfml3
Mmp162	2.81275e-18	0.681914	0.781	0.389	5.90199e-14	IHC	Mmp16
Bbs41	3.03385e-18	0.388113	0.458	0.144	6.36593e-14	IHC	Bbs4
Ephx11	3.07352e-18	0.332434	0.302	0.071	6.44917e-14	IHC	Ephx1
Trappc91	3.16515e-18	0.764125	0.823	0.492	6.64143e-14	IHC	Trappc9
Ube3c1	3.47575e-18	0.670184	0.802	0.462	7.29316e-14	IHC	Ube3c
Fam185a	3.6418e-18	0.33696	0.375	0.102	7.64159e-14	IHC	Fam185a
Ppp1cb2	4.40417e-18	0.629884	0.948	0.721	9.24127e-14	IHC	Ppp1cb
Nckap12	4.96255e-18	0.800039	0.906	0.687	1.04129e-13	IHC	Nckap1
Appl23	5.20861e-18	0.395795	0.521	0.179	1.09292e-13	IHC	Appl2
Dusp141	5.29672e-18	0.356553	0.344	0.089	1.11141e-13	IHC	Dusp14
Ttc261	6.1613e-18	0.31809	0.323	0.08	1.29283e-13	IHC	Ttc26
Cdc14a3	7.06538e-18	0.669037	0.833	0.462	1.48253e-13	IHC	Cdc14a
Cox8a1	7.56392e-18	0.81742	0.906	0.984	1.58714e-13	IHC	Cox8a
Cask1	7.60677e-18	0.695807	0.958	0.708	1.59613e-13	IHC	Cask
Hpgd1	1.40986e-17	0.258875	0.281	0.063	2.95831e-13	IHC	Hpgd
Plet1os	1.59533e-17	0.290494	0.24	0.049	3.34749e-13	IHC	Plet1os
Prkra	1.86336e-17	0.582172	0.698	0.361	3.90989e-13	IHC	Prkra
Stk393	2.14386e-17	0.629874	0.99	0.744	4.49846e-13	IHC	Stk39
Akap8l1	2.1991e-17	0.543005	0.917	0.594	4.61436e-13	IHC	Akap8l
Golga11	2.36935e-17	0.586779	0.698	0.342	4.97161e-13	IHC	Golga1
Ap1m21	2.52187e-17	0.499872	0.677	0.309	5.29163e-13	IHC	Ap1m2
Tbc1d141	2.99935e-17	0.478562	0.604	0.243	6.29354e-13	IHC	Tbc1d14
Cab39l	3.45897e-17	0.630774	0.875	0.6	7.25796e-13	IHC	Cab39l
Gm28403	4.3921e-17	0.280736	0.208	0.039	9.21595e-13	IHC	Gm28403
Sall12	4.50799e-17	0.440404	0.385	0.111	9.45912e-13	IHC	Sall1
Fam91a11	5.26769e-17	0.603346	0.719	0.375	1.10532e-12	IHC	Fam91a1
Tmem1471	6.71353e-17	0.736984	0.771	0.521	1.4087e-12	IHC	Tmem147
Med271	7.28959e-17	0.559322	0.677	0.301	1.52957e-12	IHC	Med27
Gm43696	7.36596e-17	0.287931	0.312	0.079	1.5456e-12	IHC	Gm43696
Sdcbp1	7.78606e-17	0.629357	0.865	0.575	1.63375e-12	IHC	Sdcbp
Ndufv31	8.16766e-17	0.725119	0.844	0.697	1.71382e-12	IHC	Ndufv3
Actr3b1	9.22258e-17	0.261538	0.271	0.062	1.93517e-12	IHC	Actr3b
Ppp4r42	9.27542e-17	0.366846	0.448	0.145	1.94626e-12	IHC	Ppp4r4
Bcl7a1	1.02995e-16	0.521297	0.667	0.311	2.16113e-12	IHC	Bcl7a
Guk11	1.09671e-16	0.713605	0.771	0.476	2.30122e-12	IHC	Guk1
Irak2	1.13831e-16	0.401924	0.479	0.164	2.38851e-12	IHC	Irak2
Ndufa81	1.29303e-16	0.76075	0.802	0.588	2.71316e-12	IHC	Ndufa8
Tnfrsf211	1.33664e-16	0.388117	0.458	0.149	2.80468e-12	IHC	Tnfrsf21
Jazf12	1.37636e-16	0.515858	0.521	0.192	2.88801e-12	IHC	Jazf1
Setdb2	1.40721e-16	0.338424	0.406	0.124	2.95274e-12	IHC	Setdb2
Atp5md1	1.43295e-16	0.79596	0.875	0.872	3.00677e-12	IHC	Atp5md
Ybx13	1.47997e-16	0.729287	0.875	0.948	3.10542e-12	IHC	Ybx1
Zfp7101	1.5763e-16	0.430711	0.594	0.241	3.30756e-12	IHC	Zfp710
Usp381	1.96091e-16	0.465273	0.531	0.205	4.11457e-12	IHC	Usp38
3830406C13Rik1	1.98637e-16	0.56763	0.667	0.311	4.16801e-12	IHC	3830406C13Rik
Clip41	2.24351e-16	0.375393	0.406	0.128	4.70755e-12	IHC	Clip4
Idnk	2.37406e-16	0.520557	0.573	0.239	4.98148e-12	IHC	Idnk
Rhof1	2.37783e-16	0.434659	0.292	0.074	4.98941e-12	IHC	Rhof
Sox63	2.5284e-16	0.934734	0.906	0.755	5.30534e-12	IHC	Sox6
Slc16a101	2.67829e-16	0.471224	0.562	0.218	5.61985e-12	IHC	Slc16a10
Rabl21	3.06439e-16	0.318406	0.365	0.105	6.43001e-12	IHC	Rabl2
Asxl22	3.61052e-16	0.679699	0.844	0.551	7.57596e-12	IHC	Asxl2
Asb81	3.85539e-16	0.464076	0.552	0.224	8.08976e-12	IHC	Asb8
Srgap11	3.94815e-16	0.478984	0.99	0.755	8.2844e-12	IHC	Srgap1
Atp6v1a1	4.03361e-16	0.68347	0.823	0.547	8.46372e-12	IHC	Atp6v1a
Ric1	4.18587e-16	0.68295	0.708	0.396	8.78322e-12	IHC	Ric1
Mast41	4.20127e-16	0.541583	0.906	0.528	8.81551e-12	IHC	Mast4
Tusc2	4.77756e-16	0.396553	0.531	0.201	1.00248e-11	IHC	Tusc2
Chka2	5.52024e-16	0.529968	0.917	0.603	1.15831e-11	IHC	Chka
Lrpprc1	5.60127e-16	0.48643	0.583	0.247	1.17531e-11	IHC	Lrpprc
Fam98c	5.65995e-16	0.286204	0.292	0.073	1.18763e-11	IHC	Fam98c
Serbp11	5.83196e-16	0.658209	0.917	0.935	1.22372e-11	IHC	Serbp1
Cltb1	6.06014e-16	0.552279	0.729	0.389	1.2716e-11	IHC	Cltb
Wdfy32	6.27611e-16	0.700383	0.875	0.612	1.31692e-11	IHC	Wdfy3
Bmyc2	7.04535e-16	0.646777	0.625	0.305	1.47833e-11	IHC	Bmyc
Uhmk11	7.69657e-16	0.434702	0.469	0.17	1.61497e-11	IHC	Uhmk1
Zfp324	7.93263e-16	0.251175	0.229	0.049	1.6645e-11	IHC	Zfp324
Cacybp1	8.13147e-16	0.668432	0.781	0.544	1.70623e-11	IHC	Cacybp
Arv11	9.53963e-16	0.305225	0.365	0.107	2.0017e-11	IHC	Arv1
Atf62	1.07319e-15	0.605321	0.823	0.498	2.25188e-11	IHC	Atf6
Ppat1	1.20609e-15	0.411505	0.573	0.23	2.53074e-11	IHC	Ppat
Sec11a1	1.22577e-15	0.713157	0.875	0.649	2.57204e-11	IHC	Sec11a
Osbpl82	1.27015e-15	0.666363	0.792	0.484	2.66515e-11	IHC	Osbpl8
Ak51	1.3108e-15	0.274536	0.219	0.046	2.75045e-11	IHC	Ak5
Tmem241	1.41363e-15	0.400854	0.469	0.166	2.96622e-11	IHC	Tmem241
Hectd11	1.41976e-15	0.525053	0.958	0.724	2.97909e-11	IHC	Hectd1
Arl154	1.51174e-15	0.628983	0.938	0.673	3.17209e-11	IHC	Arl15
Coq41	1.59363e-15	0.357607	0.375	0.115	3.34391e-11	IHC	Coq4
Ktn11	1.6342e-15	0.53625	0.969	0.752	3.42904e-11	IHC	Ktn1
Egfl71	1.89711e-15	0.364814	0.406	0.131	3.98071e-11	IHC	Egfl7
Osbpl112	1.99379e-15	0.495137	0.625	0.282	4.18358e-11	IHC	Osbpl11
Bbs51	2.13866e-15	0.388658	0.406	0.135	4.48754e-11	IHC	Bbs5
Chchd102	2.79151e-15	0.801464	0.823	0.658	5.85742e-11	IHC	Chchd10
Ptbp11	3.0045e-15	0.605378	0.75	0.431	6.30433e-11	IHC	Ptbp1
Arhgef331	3.06272e-15	0.285314	0.24	0.055	6.42652e-11	IHC	Arhgef33
Ppp2r2b1	3.09123e-15	0.403114	0.646	0.273	6.48632e-11	IHC	Ppp2r2b
Gadd45gip11	3.71742e-15	0.641327	0.677	0.38	7.80026e-11	IHC	Gadd45gip1
Ptpn211	3.88249e-15	0.390495	0.521	0.201	8.14663e-11	IHC	Ptpn21
Tbc1d11	4.51521e-15	0.571678	0.625	0.285	9.47427e-11	IHC	Tbc1d1
Mn1	5.75547e-15	0.332915	0.375	0.117	1.20767e-10	IHC	Mn1
Chchd21	5.91765e-15	0.642971	0.896	0.978	1.2417e-10	IHC	Chchd2
Cxxc4	6.46801e-15	0.315831	0.312	0.087	1.35718e-10	IHC	Cxxc4
Ubac21	6.48712e-15	0.524424	0.698	0.362	1.36119e-10	IHC	Ubac2
Umad11	7.05533e-15	0.524956	0.677	0.331	1.48042e-10	IHC	Umad1
Ift741	7.06749e-15	0.526721	0.792	0.453	1.48297e-10	IHC	Ift74
Ulk4	7.20507e-15	0.427471	0.552	0.225	1.51184e-10	IHC	Ulk4
S100a132	7.22092e-15	0.973274	0.604	0.298	1.51517e-10	IHC	S100a13
Sec11c1	7.50204e-15	0.54775	0.729	0.386	1.57415e-10	IHC	Sec11c
Nphp11	7.71201e-15	0.537259	0.646	0.315	1.61821e-10	IHC	Nphp1
Gripap11	1.17679e-14	0.460686	0.667	0.32	2.46927e-10	IHC	Gripap1
Ndufa121	1.46341e-14	0.711087	0.823	0.671	3.07067e-10	IHC	Ndufa12
Ccdc28b1	1.46506e-14	0.548862	0.646	0.331	3.07413e-10	IHC	Ccdc28b
Cnp2	1.67863e-14	0.422299	0.438	0.159	3.52227e-10	IHC	Cnp
Ccl27a	1.6795e-14	0.30878	0.344	0.103	3.52409e-10	IHC	Ccl27a
Ube2e23	1.77665e-14	0.630779	0.969	0.751	3.72794e-10	IHC	Ube2e2
Pygo11	1.84327e-14	0.431787	0.583	0.249	3.86774e-10	IHC	Pygo1
Ccdc92	1.85305e-14	0.268934	0.271	0.07	3.88826e-10	IHC	Ccdc92
Lactb21	1.89354e-14	0.396368	0.469	0.178	3.97322e-10	IHC	Lactb2
Hook11	1.97801e-14	0.539816	0.688	0.347	4.15046e-10	IHC	Hook1
Ubl32	2.09753e-14	0.501636	0.875	0.556	4.40124e-10	IHC	Ubl3
Hpf11	2.19368e-14	0.63258	0.792	0.554	4.60299e-10	IHC	Hpf1
Sh3kbp12	2.29033e-14	0.387335	0.583	0.241	4.80579e-10	IHC	Sh3kbp1
Hspa22	2.48925e-14	0.458249	0.635	0.309	5.22319e-10	IHC	Hspa2
Gm163512	2.74886e-14	0.329119	0.323	0.091	5.76793e-10	IHC	Gm16351
Ahi11	2.82078e-14	0.545174	0.729	0.389	5.91885e-10	IHC	Ahi1
Cers63	2.85477e-14	0.56353	0.844	0.506	5.99016e-10	IHC	Cers6
Bdp11	2.90084e-14	0.576654	0.823	0.528	6.08683e-10	IHC	Bdp1
Fzd61	3.21875e-14	0.524072	0.646	0.31	6.7539e-10	IHC	Fzd6
Fgfr1op1	4.19587e-14	0.46258	0.604	0.279	8.80419e-10	IHC	Fgfr1op
Calm31	4.39556e-14	0.751015	0.792	0.702	9.2232e-10	IHC	Calm3
Chd41	4.93114e-14	0.491504	0.979	0.895	1.0347e-09	IHC	Chd4
Dph61	5.22347e-14	0.519521	0.771	0.43	1.09604e-09	IHC	Dph6
Rnf32	5.26433e-14	0.339009	0.385	0.128	1.10462e-09	IHC	Rnf32
Cox111	5.38313e-14	0.547356	0.625	0.308	1.12954e-09	IHC	Cox11
Ndufab11	5.40593e-14	0.701497	0.812	0.691	1.13433e-09	IHC	Ndufab1
Sp3os1	6.61715e-14	0.45868	0.604	0.283	1.38848e-09	IHC	Sp3os
Atp5k1	7.20298e-14	0.721863	0.812	0.733	1.5114e-09	IHC	Atp5k
Tcp111	8.10906e-14	0.265346	0.229	0.055	1.70152e-09	IHC	Tcp11
Fgf102	8.2422e-14	0.630359	0.698	0.342	1.72946e-09	IHC	Fgf10
Tapt11	8.44946e-14	0.518572	0.573	0.27	1.77295e-09	IHC	Tapt1
Pcp4l11	9.61247e-14	0.317417	0.281	0.076	2.01698e-09	IHC	Pcp4l1
1110032A03Rik1	9.78262e-14	0.475346	0.688	0.348	2.05269e-09	IHC	1110032A03Rik
Spats2	1.14712e-13	0.454413	0.719	0.374	2.40701e-09	IHC	Spats2
Dctn11	1.21084e-13	0.541242	0.667	0.351	2.54071e-09	IHC	Dctn1
Pcbd1	1.37489e-13	0.326257	0.396	0.136	2.88494e-09	IHC	Pcbd1
Aldh9a11	1.37771e-13	0.406749	0.438	0.165	2.89084e-09	IHC	Aldh9a1
Ninl	1.40086e-13	0.341695	0.406	0.141	2.93942e-09	IHC	Ninl
Rab11fip31	1.46878e-13	0.681809	0.76	0.482	3.08194e-09	IHC	Rab11fip3
Invs	1.49125e-13	0.446433	0.5	0.202	3.1291e-09	IHC	Invs
Micu1	1.51428e-13	0.469597	0.677	0.359	3.17741e-09	IHC	Micu1
Atpif12	1.55001e-13	0.656957	0.885	0.865	3.25238e-09	IHC	Atpif1
Brf21	1.57367e-13	0.26268	0.292	0.082	3.30202e-09	IHC	Brf2
Idh3a1	1.60881e-13	0.457986	0.604	0.287	3.37577e-09	IHC	Idh3a
Camk2n1	1.82575e-13	0.475705	0.635	0.305	3.83096e-09	IHC	Camk2n1
Cox5b1	1.85919e-13	0.641924	0.854	0.791	3.90114e-09	IHC	Cox5b
Mfsd11	1.8823e-13	0.354736	0.458	0.175	3.94962e-09	IHC	Mfsd1
Gde1	1.96153e-13	0.562718	0.729	0.438	4.11587e-09	IHC	Gde1
Tomm71	2.2519e-13	0.780593	0.792	0.776	4.72515e-09	IHC	Tomm7
Cap11	2.56926e-13	0.541846	0.802	0.519	5.39109e-09	IHC	Cap1
Magi32	2.63732e-13	0.676195	0.823	0.535	5.5339e-09	IHC	Magi3
Abhd16a1	2.78556e-13	0.434989	0.552	0.248	5.84495e-09	IHC	Abhd16a
Ccz11	2.81229e-13	0.494909	0.75	0.44	5.90103e-09	IHC	Ccz1
Ankrd50	2.83454e-13	0.428157	0.573	0.263	5.94771e-09	IHC	Ankrd50
Cspp12	2.84203e-13	0.604672	0.812	0.559	5.96344e-09	IHC	Cspp1
Tspan172	2.95812e-13	0.350185	0.344	0.112	6.20702e-09	IHC	Tspan17
Cog31	2.99824e-13	0.439894	0.531	0.223	6.29121e-09	IHC	Cog3
Cyb5611	3.21819e-13	0.300282	0.354	0.115	6.75272e-09	IHC	Cyb561
Slc10a7	3.29949e-13	0.55733	0.625	0.318	6.92332e-09	IHC	Slc10a7
Siva1	3.74512e-13	0.455359	0.688	0.354	7.85839e-09	IHC	Siva1
Ift801	3.7869e-13	0.391973	0.479	0.19	7.94605e-09	IHC	Ift80
Gm15860	4.66681e-13	0.255509	0.312	0.093	9.79237e-09	IHC	Gm15860
Kcnq1ot11	4.81082e-13	0.611779	0.99	0.789	1.00946e-08	IHC	Kcnq1ot1
Cxxc52	5.66769e-13	0.440692	0.729	0.398	1.18925e-08	IHC	Cxxc5
Kif3a1	6.0256e-13	0.532119	0.75	0.473	1.26435e-08	IHC	Kif3a
Diablo1	6.31541e-13	0.501668	0.573	0.278	1.32516e-08	IHC	Diablo
Lrmda2	7.47538e-13	0.441634	0.375	0.128	1.56856e-08	IHC	Lrmda
Apoo1	7.69958e-13	0.405294	0.552	0.247	1.6156e-08	IHC	Apoo
Bola11	7.8717e-13	0.378002	0.521	0.223	1.65172e-08	IHC	Bola1
Naa40	8.26319e-13	0.349114	0.521	0.217	1.73386e-08	IHC	Naa40
Dnajb21	8.28336e-13	0.479985	0.656	0.352	1.7381e-08	IHC	Dnajb2
Gm139191	8.62204e-13	0.574423	0.458	0.186	1.80916e-08	IHC	Gm13919
4932438A13Rik	9.06641e-13	0.482326	0.854	0.533	1.9024e-08	IHC	4932438A13Rik
Sh3gl22	9.36026e-13	0.427906	0.635	0.305	1.96406e-08	IHC	Sh3gl2
Limd11	9.56961e-13	0.441782	0.635	0.323	2.00799e-08	IHC	Limd1
Cox171	9.92834e-13	0.585262	0.781	0.546	2.08326e-08	IHC	Cox17
Fbxl201	1.07011e-12	0.446022	0.708	0.369	2.2454e-08	IHC	Fbxl20
Arxes2	1.14931e-12	0.342574	0.427	0.161	2.41161e-08	IHC	Arxes2
Castor2	1.30272e-12	0.358588	0.469	0.187	2.73351e-08	IHC	Castor2
Gdpd12	1.31099e-12	0.503142	0.75	0.452	2.75084e-08	IHC	Gdpd1
Prkab11	1.42761e-12	0.314089	0.302	0.093	2.99556e-08	IHC	Prkab1
Uqcc21	1.42991e-12	0.574969	0.812	0.61	3.00039e-08	IHC	Uqcc2
Osbpl92	1.49845e-12	0.575115	0.844	0.62	3.1442e-08	IHC	Osbpl9
Magi21	1.56425e-12	0.750321	0.833	0.55	3.28227e-08	IHC	Magi2
Pak6	1.59522e-12	0.258474	0.188	0.042	3.34725e-08	IHC	Pak6
Hps3	1.65068e-12	0.322155	0.344	0.114	3.46363e-08	IHC	Hps3
Pomt2	2.20042e-12	0.251327	0.281	0.082	4.61715e-08	IHC	Pomt2
Ccpg1os1	2.27663e-12	0.28713	0.354	0.119	4.77706e-08	IHC	Ccpg1os
Clba1	2.3445e-12	0.254834	0.292	0.087	4.91946e-08	IHC	Clba1
Smyd32	2.34512e-12	0.559952	0.812	0.527	4.92077e-08	IHC	Smyd3
4933424G05Rik	2.40535e-12	0.426408	0.385	0.139	5.04714e-08	IHC	4933424G05Rik
Ndfip12	2.49933e-12	0.443835	0.99	0.934	5.24434e-08	IHC	Ndfip1
Herc11	2.51599e-12	0.538566	0.896	0.65	5.2793e-08	IHC	Herc1
Baz1a3	2.5917e-12	0.328878	0.479	0.192	5.43815e-08	IHC	Baz1a
Atp5h1	2.74793e-12	0.580872	0.885	0.935	5.76598e-08	IHC	Atp5h
Hist1h1c1	2.75662e-12	0.284711	0.323	0.102	5.78421e-08	IHC	Hist1h1c
Ralgapa12	2.76499e-12	0.573217	0.917	0.689	5.80178e-08	IHC	Ralgapa1
Inhba2	2.91266e-12	0.310342	0.396	0.14	6.11163e-08	IHC	Inhba
Cdyl21	2.95135e-12	0.392162	0.5	0.209	6.19283e-08	IHC	Cdyl2
C77080	3.01211e-12	0.254848	0.354	0.118	6.32031e-08	IHC	C77080
Emb	3.34686e-12	0.292244	0.771	0.379	7.02272e-08	IHC	Emb
Ghitm1	3.37711e-12	0.502305	0.729	0.445	7.08619e-08	IHC	Ghitm
Aacs1	3.43487e-12	0.256901	0.302	0.093	7.20738e-08	IHC	Aacs
Inpp1	3.89994e-12	0.345298	0.469	0.192	8.18325e-08	IHC	Inpp1
Xpr11	4.25354e-12	0.598828	0.812	0.545	8.9252e-08	IHC	Xpr1
Bcl7b	4.32511e-12	0.406985	0.531	0.245	9.07538e-08	IHC	Bcl7b
Slc43a21	4.46199e-12	0.379405	0.438	0.174	9.36259e-08	IHC	Slc43a2
Emc61	4.61258e-12	0.590174	0.708	0.462	9.67858e-08	IHC	Emc6
Rassf101	4.6909e-12	0.259343	0.302	0.093	9.84292e-08	IHC	Rassf10
Cyp4f17	4.75974e-12	0.318182	0.417	0.156	9.98736e-08	IHC	Cyp4f17
Snhg14	4.8194e-12	0.278649	0.344	0.115	1.01126e-07	IHC	Snhg14
Gemin5	4.93591e-12	0.321817	0.385	0.14	1.0357e-07	IHC	Gemin5
Abtb21	5.18302e-12	0.539858	0.646	0.337	1.08755e-07	IHC	Abtb2
Grk4	5.32462e-12	0.356596	0.333	0.113	1.11726e-07	IHC	Grk4
Atp13a2	5.38632e-12	0.443896	0.562	0.271	1.13021e-07	IHC	Atp13a2
Prkcd1	5.44217e-12	0.394247	0.562	0.261	1.14193e-07	IHC	Prkcd
Klhl51	5.62165e-12	0.36723	0.448	0.182	1.17959e-07	IHC	Klhl5
Ppp1r1a1	5.67154e-12	0.329372	0.354	0.122	1.19006e-07	IHC	Ppp1r1a
Ift1721	5.68068e-12	0.308218	0.438	0.17	1.19198e-07	IHC	Ift172
Cntln	5.84238e-12	0.525916	0.677	0.373	1.22591e-07	IHC	Cntln
Tspyl41	5.8628e-12	0.426696	0.604	0.302	1.23019e-07	IHC	Tspyl4
Mlf21	6.5426e-12	0.558502	0.781	0.623	1.37283e-07	IHC	Mlf2
Atp5j3	6.5586e-12	0.570741	0.865	0.918	1.37619e-07	IHC	Atp5j
Trap1	6.6254e-12	0.368765	0.458	0.192	1.39021e-07	IHC	Trap1
Usp331	7.00274e-12	0.404604	0.698	0.376	1.46939e-07	IHC	Usp33
Phf202	7.9737e-12	0.619747	0.688	0.445	1.67312e-07	IHC	Phf20
Pnmal2	8.13334e-12	0.346158	0.406	0.156	1.70662e-07	IHC	Pnmal2
Pign	8.44986e-12	0.452859	0.594	0.297	1.77303e-07	IHC	Pign
Man1a21	9.43193e-12	0.525826	0.812	0.595	1.9791e-07	IHC	Man1a2
E230016M11Rik1	9.53223e-12	0.35997	0.427	0.17	2.00015e-07	IHC	E230016M11Rik
Hipk31	9.90166e-12	0.468205	0.75	0.463	2.07767e-07	IHC	Hipk3
Nub11	9.92576e-12	0.44243	0.646	0.351	2.08272e-07	IHC	Nub1
Dnal11	1.01885e-11	0.364043	0.51	0.226	2.13785e-07	IHC	Dnal1
Ndufs61	1.05133e-11	0.607007	0.792	0.689	2.20601e-07	IHC	Ndufs6
Smim261	1.05399e-11	0.389478	0.562	0.263	2.21159e-07	IHC	Smim26
Ptprj3	1.07125e-11	0.468723	0.635	0.321	2.2478e-07	IHC	Ptprj
A930007I19Rik1	1.14706e-11	0.269528	0.24	0.066	2.40688e-07	IHC	A930007I19Rik
1110002L01Rik	1.24013e-11	0.295784	0.396	0.147	2.60216e-07	IHC	1110002L01Rik
Zranb21	1.26113e-11	0.437593	0.896	0.719	2.64622e-07	IHC	Zranb2
Yeats41	1.28866e-11	0.509143	0.656	0.383	2.70399e-07	IHC	Yeats4
Mbd52	1.41491e-11	0.576522	0.938	0.745	2.96891e-07	IHC	Mbd5
Ssx2ip3	1.60381e-11	0.506218	0.74	0.465	3.36528e-07	IHC	Ssx2ip
Dcaf71	1.69087e-11	0.448865	0.625	0.326	3.54796e-07	IHC	Dcaf7
Setd4	1.72242e-11	0.326689	0.302	0.1	3.61415e-07	IHC	Setd4
Dop1b1	1.7339e-11	0.531877	0.396	0.161	3.63823e-07	IHC	Dop1b
Mrps51	1.75075e-11	0.491098	0.698	0.424	3.67361e-07	IHC	Mrps5
Tpk12	1.7899e-11	0.413613	0.604	0.296	3.75575e-07	IHC	Tpk1
Hadhb	1.89988e-11	0.484332	0.646	0.355	3.98653e-07	IHC	Hadhb
Dtd11	1.90616e-11	0.463979	0.677	0.393	3.9997e-07	IHC	Dtd1
Akap11	1.9633e-11	0.280328	0.302	0.097	4.1196e-07	IHC	Akap1
Hectd41	2.04009e-11	0.440697	0.615	0.317	4.28071e-07	IHC	Hectd4
Braf1	2.25974e-11	0.477299	0.969	0.724	4.74162e-07	IHC	Braf
Tmem67	2.32242e-11	0.317026	0.354	0.128	4.87313e-07	IHC	Tmem67
Bag21	2.44322e-11	0.50477	0.635	0.353	5.1266e-07	IHC	Bag2
Ralgds	2.44916e-11	0.433131	0.552	0.265	5.13908e-07	IHC	Ralgds
AA4659341	2.52827e-11	0.685731	0.521	0.284	5.30506e-07	IHC	AA465934
Gls1	2.58794e-11	0.466984	0.917	0.662	5.43027e-07	IHC	Gls
Uqcrq1	2.74292e-11	0.592897	0.854	0.908	5.75547e-07	IHC	Uqcrq
Zcchc21	2.80361e-11	0.271237	0.375	0.137	5.88282e-07	IHC	Zcchc2
Pcdh95	2.84604e-11	0.900422	0.812	0.516	5.97185e-07	IHC	Pcdh9
Utp14a	2.84874e-11	0.404165	0.583	0.283	5.97751e-07	IHC	Utp14a
2610301B20Rik1	2.84876e-11	0.375436	0.51	0.235	5.97756e-07	IHC	2610301B20Rik
Sgsm11	2.91165e-11	0.282301	0.25	0.073	6.10951e-07	IHC	Sgsm1
St7l1	2.9398e-11	0.380957	0.562	0.27	6.16858e-07	IHC	St7l
Grcc101	3.06919e-11	0.623571	0.823	0.748	6.44009e-07	IHC	Grcc10
Mtln1	3.10735e-11	0.416559	0.635	0.334	6.52015e-07	IHC	Mtln
Tnrc6c1	3.18675e-11	0.499766	0.875	0.658	6.68676e-07	IHC	Tnrc6c
Gm120022	3.28934e-11	0.525954	0.323	0.112	6.90201e-07	IHC	Gm12002
Ccdc1571	3.74665e-11	0.332802	0.427	0.171	7.86159e-07	IHC	Ccdc157
Fktn	3.77534e-11	0.33744	0.49	0.214	7.92179e-07	IHC	Fktn
Ccnc1	3.8942e-11	0.350632	0.552	0.26	8.17119e-07	IHC	Ccnc
Xpo51	3.90893e-11	0.384684	0.438	0.188	8.2021e-07	IHC	Xpo5
Glrx5	4.03038e-11	0.624349	0.677	0.484	8.45695e-07	IHC	Glrx5
Gtf3c41	4.036e-11	0.299516	0.375	0.14	8.46873e-07	IHC	Gtf3c4
Gm171061	4.18688e-11	0.509537	0.427	0.178	8.78533e-07	IHC	Gm17106
Cct71	4.46971e-11	0.51396	0.812	0.597	9.37879e-07	IHC	Cct7
4930430F08Rik1	5.09821e-11	0.28478	0.323	0.111	1.06976e-06	IHC	4930430F08Rik
Elovl63	5.15714e-11	0.348436	0.448	0.188	1.08212e-06	IHC	Elovl6
Lrrfip11	5.35343e-11	0.492692	0.844	0.545	1.12331e-06	IHC	Lrrfip1
Acbd61	5.79271e-11	0.452448	0.792	0.538	1.21548e-06	IHC	Acbd6
Tcf44	5.8087e-11	0.50914	0.948	0.733	1.21884e-06	IHC	Tcf4
Nupl2	6.95168e-11	0.27046	0.365	0.134	1.45867e-06	IHC	Nupl2
Cdc231	6.95721e-11	0.361762	0.521	0.244	1.45983e-06	IHC	Cdc23
5033430I15Rik1	7.29976e-11	0.307242	0.333	0.119	1.53171e-06	IHC	5033430I15Rik
Pgm21	7.42895e-11	0.306347	0.375	0.143	1.55882e-06	IHC	Pgm2
2510009E07Rik1	7.89572e-11	0.329909	0.521	0.237	1.65676e-06	IHC	2510009E07Rik
Rfx71	7.95363e-11	0.49373	0.771	0.508	1.66891e-06	IHC	Rfx7
Ubtd11	7.96965e-11	0.352058	0.542	0.251	1.67227e-06	IHC	Ubtd1
Ndufa42	7.99768e-11	0.525238	0.885	0.958	1.67815e-06	IHC	Ndufa4
Nabp2	8.0817e-11	0.359937	0.542	0.259	1.69578e-06	IHC	Nabp2
Mrpl32	8.36659e-11	0.433421	0.667	0.389	1.75556e-06	IHC	Mrpl32
Osbpl62	1.05867e-10	0.510267	0.75	0.442	2.22141e-06	IHC	Osbpl6
Wapl1	1.26323e-10	0.432347	0.948	0.761	2.65064e-06	IHC	Wapl
Dicer11	1.48108e-10	0.379261	0.719	0.415	3.10776e-06	IHC	Dicer1
Six41	1.68118e-10	0.330751	0.5	0.228	3.52761e-06	IHC	Six4
Ndufs51	1.81767e-10	0.507994	0.823	0.761	3.81401e-06	IHC	Ndufs5
Dync2li1	1.88596e-10	0.413568	0.5	0.242	3.95731e-06	IHC	Dync2li1
Nell13	1.92411e-10	0.319572	0.333	0.116	4.03735e-06	IHC	Nell1
Cenpx	1.96181e-10	0.500333	0.625	0.353	4.11646e-06	IHC	Cenpx
Fbxl172	2.02182e-10	0.575946	0.948	0.788	4.24239e-06	IHC	Fbxl17
Apip	2.13351e-10	0.393734	0.51	0.25	4.47675e-06	IHC	Apip
Bcr1	2.14605e-10	0.39243	0.594	0.309	4.50305e-06	IHC	Bcr
Agbl3	2.32642e-10	0.290219	0.365	0.138	4.88152e-06	IHC	Agbl3
Cep2501	2.49428e-10	0.272613	0.344	0.127	5.23375e-06	IHC	Cep250
Lrrk12	2.59078e-10	0.399402	0.531	0.262	5.43623e-06	IHC	Lrrk1
Plekhf22	2.76949e-10	0.33604	0.552	0.267	5.81122e-06	IHC	Plekhf2
Fam234b1	2.81124e-10	0.283329	0.396	0.158	5.89883e-06	IHC	Fam234b
Nrd11	2.84155e-10	0.411696	0.854	0.583	5.96242e-06	IHC	Nrd1
Hypk1	3.05747e-10	0.487986	0.667	0.415	6.41548e-06	IHC	Hypk
Polr1c1	3.07829e-10	0.300976	0.521	0.24	6.45918e-06	IHC	Polr1c
Zc3h61	3.15998e-10	0.366021	0.521	0.255	6.63059e-06	IHC	Zc3h6
Heatr5b1	3.23067e-10	0.338327	0.427	0.181	6.77891e-06	IHC	Heatr5b
Armc81	3.46448e-10	0.357123	0.594	0.302	7.26951e-06	IHC	Armc8
Rap1gds12	3.82037e-10	0.494027	0.667	0.406	8.01629e-06	IHC	Rap1gds1
Usp151	4.02095e-10	0.396399	0.812	0.513	8.43716e-06	IHC	Usp15
Mrpl301	4.2028e-10	0.556892	0.719	0.551	8.81873e-06	IHC	Mrpl30
Sec61a21	4.30327e-10	0.419865	0.573	0.305	9.02954e-06	IHC	Sec61a2
Tekt2	4.34141e-10	0.334612	0.26	0.085	9.10958e-06	IHC	Tekt2
Cox7a21	4.65594e-10	0.514542	0.854	0.907	9.76955e-06	IHC	Cox7a2
Ndufa51	4.8434e-10	0.50574	0.812	0.725	1.01629e-05	IHC	Ndufa5
Tbcc1	4.99916e-10	0.311768	0.521	0.243	1.04897e-05	IHC	Tbcc
Ipo131	5.04873e-10	0.265586	0.365	0.141	1.05937e-05	IHC	Ipo13
Pam161	5.16632e-10	0.43244	0.531	0.271	1.08405e-05	IHC	Pam16
Ybx32	5.85878e-10	0.458417	0.844	0.65	1.22935e-05	IHC	Ybx3
Setbp12	5.88777e-10	0.564865	1	0.907	1.23543e-05	IHC	Setbp1
Ddx551	5.9386e-10	0.343428	0.406	0.172	1.2461e-05	IHC	Ddx55
Mark4	5.96716e-10	0.344757	0.448	0.203	1.25209e-05	IHC	Mark4
Cox7c1	6.28637e-10	0.473684	0.885	0.979	1.31907e-05	IHC	Cox7c
Tbc1d191	6.73574e-10	0.322935	0.542	0.265	1.41336e-05	IHC	Tbc1d19
mt-Atp81	6.8191e-10	0.349288	0.677	0.377	1.43085e-05	IHC	mt-Atp8
Uqcrh1	7.23412e-10	0.466125	0.906	0.976	1.51793e-05	IHC	Uqcrh
Fam126a2	8.54838e-10	0.304799	0.458	0.199	1.79371e-05	IHC	Fam126a
Stx81	8.56279e-10	0.492733	0.812	0.588	1.79673e-05	IHC	Stx8
Hps51	8.76394e-10	0.303919	0.365	0.147	1.83894e-05	IHC	Hps5
Sh3glb21	8.8667e-10	0.364465	0.531	0.267	1.8605e-05	IHC	Sh3glb2
Zmat3	9.14786e-10	0.342676	0.417	0.184	1.9195e-05	IHC	Zmat3
Ehbp13	9.16655e-10	0.484574	0.781	0.519	1.92342e-05	IHC	Ehbp1
Cnot81	9.80578e-10	0.307874	0.479	0.221	2.05755e-05	IHC	Cnot8
Gnptg1	1.0286e-09	0.361862	0.49	0.241	2.15831e-05	IHC	Gnptg
4921511I17Rik	1.04896e-09	0.319258	0.146	0.033	2.20103e-05	IHC	4921511I17Rik
Gm48765	1.10021e-09	0.299343	0.25	0.081	2.30857e-05	IHC	Gm48765
Fig4	1.10913e-09	0.277579	0.344	0.133	2.32729e-05	IHC	Fig4
Sclt1	1.20399e-09	0.405813	0.729	0.433	2.52634e-05	IHC	Sclt1
Ppp3cc	1.35385e-09	0.27341	0.354	0.139	2.84078e-05	IHC	Ppp3cc
Cers51	1.44445e-09	0.358507	0.635	0.346	3.03089e-05	IHC	Cers5
Ctbp21	1.4593e-09	0.3676	0.51	0.254	3.06206e-05	IHC	Ctbp2
Ssh21	1.54956e-09	0.368798	0.573	0.285	3.25145e-05	IHC	Ssh2
Cyc12	1.61104e-09	0.513581	0.74	0.533	3.38045e-05	IHC	Cyc1
Evi51	1.61218e-09	0.39714	0.781	0.534	3.38284e-05	IHC	Evi5
Zfp4622	1.6343e-09	0.405182	0.948	0.724	3.42924e-05	IHC	Zfp462
Rnf111	1.72038e-09	0.438106	0.833	0.602	3.60988e-05	IHC	Rnf11
Golph3l1	1.95227e-09	0.370601	0.479	0.227	4.09645e-05	IHC	Golph3l
Gars1	2.02346e-09	0.419122	0.562	0.311	4.24583e-05	IHC	Gars
Wwp21	2.06056e-09	0.400314	0.708	0.435	4.32367e-05	IHC	Wwp2
Irak1bp11	2.12074e-09	0.327983	0.562	0.29	4.44995e-05	IHC	Irak1bp1
Htatip21	2.12309e-09	0.264039	0.354	0.14	4.45487e-05	IHC	Htatip2
Tmem200a2	2.12389e-09	0.273535	0.448	0.189	4.45657e-05	IHC	Tmem200a
Mosmo1	2.13086e-09	0.372551	0.667	0.389	4.47118e-05	IHC	Mosmo
Dnaja41	2.21784e-09	0.293999	0.406	0.175	4.6537e-05	IHC	Dnaja4
Ptprm2	2.3419e-09	0.411634	0.792	0.481	4.914e-05	IHC	Ptprm
Dcun1d21	2.36397e-09	0.262052	0.354	0.14	4.96032e-05	IHC	Dcun1d2
Frmd53	2.37156e-09	0.359488	0.583	0.298	4.97624e-05	IHC	Frmd5
Tulp41	2.52285e-09	0.389924	0.927	0.71	5.29369e-05	IHC	Tulp4
Nop56	2.65445e-09	0.338162	0.552	0.283	5.56983e-05	IHC	Nop56
Atp5j21	3.10682e-09	0.42949	0.833	0.908	6.51904e-05	IHC	Atp5j2
Atm	3.19578e-09	0.280399	0.365	0.149	6.7057e-05	IHC	Atm
Gigyf21	3.31304e-09	0.523806	0.74	0.576	6.95174e-05	IHC	Gigyf2
Acyp22	3.36008e-09	0.513053	0.708	0.457	7.05046e-05	IHC	Acyp2
Mrtfa	3.67322e-09	0.324818	0.583	0.307	7.70751e-05	IHC	Mrtfa
Bpgm1	3.92903e-09	0.365217	0.469	0.231	8.24429e-05	IHC	Bpgm
Mdh21	4.14001e-09	0.474706	0.812	0.7	8.68698e-05	IHC	Mdh2
Nfatc12	4.17845e-09	0.324257	0.427	0.193	8.76764e-05	IHC	Nfatc1
Inpp4b3	4.41886e-09	0.456061	0.583	0.31	9.2721e-05	IHC	Inpp4b
Ndufb51	4.42136e-09	0.500999	0.802	0.741	9.27733e-05	IHC	Ndufb5
Dpysl4	4.71555e-09	0.296869	0.427	0.19	9.89464e-05	IHC	Dpysl4
Ndufb42	4.8487e-09	0.479102	0.771	0.706	0.00010174	IHC	Ndufb4
Ddx11	4.90287e-09	0.37697	0.688	0.418	0.000102877	IHC	Ddx1
Lpin22	5.00589e-09	0.375271	0.719	0.464	0.000105039	IHC	Lpin2
Unc119b1	5.28278e-09	0.300478	0.365	0.154	0.000110849	IHC	Unc119b
Otud4	5.50011e-09	0.339942	0.615	0.337	0.000115409	IHC	Otud4
Anp32e1	5.67806e-09	0.416642	0.729	0.524	0.000119143	IHC	Anp32e
Kctd5	6.48051e-09	0.303344	0.406	0.182	0.000135981	IHC	Kctd5
B4galt52	6.5344e-09	0.261843	0.406	0.175	0.000137111	IHC	B4galt5
AU022252	6.69166e-09	0.283571	0.365	0.153	0.000140411	IHC	AU022252
Serpinb6a1	6.93897e-09	0.365961	0.771	0.488	0.0001456	IHC	Serpinb6a
Jup2	7.25764e-09	0.380743	0.594	0.332	0.000152287	IHC	Jup
Cep1621	7.55664e-09	0.381479	0.479	0.239	0.000158561	IHC	Cep162
Mcoln31	7.67416e-09	0.332973	0.458	0.217	0.000161027	IHC	Mcoln3
Cfap410	8.32963e-09	0.286606	0.396	0.174	0.000174781	IHC	Cfap410
Srp191	8.36642e-09	0.468458	0.74	0.543	0.000175553	IHC	Srp19
Plaat31	8.39088e-09	0.350744	0.562	0.31	0.000176066	IHC	Plaat3
Sh2d4a1	8.44948e-09	0.341502	0.333	0.132	0.000177295	IHC	Sh2d4a
Vps451	8.4801e-09	0.273677	0.458	0.213	0.000177938	IHC	Vps45
Camkmt1	9.48888e-09	0.42731	0.688	0.408	0.000199105	IHC	Camkmt
Epm2a1	9.49672e-09	0.256938	0.24	0.081	0.00019927	IHC	Epm2a
Dock8	9.49967e-09	0.289637	0.375	0.159	0.000199332	IHC	Dock8
Rpl27	9.84171e-09	0.389614	0.896	0.99	0.000206509	IHC	Rpl27
Mllt102	1.15045e-08	0.434514	0.896	0.719	0.0002414	IHC	Mllt10
Senp71	1.17207e-08	0.393491	0.802	0.553	0.000245935	IHC	Senp7
Dpysl22	1.31137e-08	0.336468	0.979	0.752	0.000275165	IHC	Dpysl2
Kctd201	1.331e-08	0.319789	0.458	0.224	0.000279284	IHC	Kctd20
Trit11	1.34091e-08	0.37618	0.49	0.258	0.000281363	IHC	Trit1
Xrcc51	1.34695e-08	0.411018	0.615	0.374	0.00028263	IHC	Xrcc5
Mtf11	1.3773e-08	0.28435	0.417	0.189	0.000288998	IHC	Mtf1
Pcnx1	1.41754e-08	0.390235	0.719	0.447	0.000297442	IHC	Pcnx
Polr2g1	1.50793e-08	0.452709	0.688	0.472	0.00031641	IHC	Polr2g
Map3k13	1.54231e-08	0.321961	0.458	0.22	0.000323622	IHC	Map3k13
Polr3e1	1.55891e-08	0.334512	0.365	0.159	0.000327107	IHC	Polr3e
Arhgap391	1.64431e-08	0.383496	0.594	0.334	0.000345025	IHC	Arhgap39
Map22	1.65237e-08	0.349223	0.865	0.642	0.000346716	IHC	Map2
Dnah9	1.73551e-08	0.257413	0.177	0.05	0.000364162	IHC	Dnah9
Kank13	1.7523e-08	0.353371	0.802	0.513	0.000367685	IHC	Kank1
Stk41	1.78986e-08	0.311116	0.573	0.309	0.000375566	IHC	Stk4
Pradc11	1.80959e-08	0.27046	0.333	0.136	0.000379706	IHC	Pradc1
Ndufs11	1.81901e-08	0.335244	0.646	0.38	0.000381682	IHC	Ndufs1
B9d1	1.94134e-08	0.32137	0.417	0.197	0.000407352	IHC	B9d1
Cnksr22	2.03346e-08	0.394149	0.729	0.467	0.000426682	IHC	Cnksr2
Gas81	2.04657e-08	0.309723	0.385	0.173	0.000429432	IHC	Gas8
Fam172a1	2.46685e-08	0.35008	0.979	0.871	0.000517619	IHC	Fam172a
Fam92a1	2.55997e-08	0.349586	0.667	0.42	0.000537159	IHC	Fam92a
Fam49a2	2.6457e-08	0.318061	0.74	0.44	0.000555147	IHC	Fam49a
Utrn3	2.64836e-08	0.386397	0.906	0.719	0.000555705	IHC	Utrn
Tbc1d231	2.74892e-08	0.426257	0.677	0.431	0.000576805	IHC	Tbc1d23
Dcaf13	3.1015e-08	0.293035	0.479	0.241	0.000650788	IHC	Dcaf13
Tfdp21	3.12236e-08	0.432876	0.656	0.431	0.000655164	IHC	Tfdp2
Zfr2	3.14546e-08	0.309846	0.469	0.23	0.000660013	IHC	Zfr2
Cox5a1	3.25028e-08	0.45244	0.833	0.833	0.000682006	IHC	Cox5a
Ndel12	3.37116e-08	0.349121	0.875	0.65	0.000707371	IHC	Ndel1
Arhgap322	3.42934e-08	0.365844	0.656	0.402	0.000719578	IHC	Arhgap32
Tma71	3.43796e-08	0.430785	0.854	0.902	0.000721387	IHC	Tma7
Six12	3.48239e-08	0.363017	0.938	0.703	0.00073071	IHC	Six1
Bola31	3.51575e-08	0.370699	0.552	0.313	0.00073771	IHC	Bola3
Togaram11	3.57989e-08	0.342383	0.656	0.397	0.000751168	IHC	Togaram1
Senp21	3.59553e-08	0.357443	0.802	0.547	0.00075445	IHC	Senp2
Sdhaf1	3.89378e-08	0.343574	0.458	0.233	0.000817033	IHC	Sdhaf1
Gpi11	3.96894e-08	0.397662	0.729	0.512	0.000832804	IHC	Gpi1
Ckb3	4.20252e-08	0.436865	0.865	0.788	0.000881815	IHC	Ckb
Bace11	4.29663e-08	0.324166	0.479	0.251	0.000901561	IHC	Bace1
Smdt1	4.43131e-08	0.443268	0.833	0.792	0.000929821	IHC	Smdt1
Chuk	4.77122e-08	0.272728	0.656	0.371	0.00100114	IHC	Chuk
Atp5o1	4.93225e-08	0.420881	0.854	0.795	0.00103493	IHC	Atp5o
Hps41	4.95289e-08	0.315224	0.49	0.253	0.00103926	IHC	Hps4
Prmt3	5.07695e-08	0.309121	0.438	0.217	0.0010653	IHC	Prmt3
Hivep21	5.11194e-08	0.4795	0.781	0.571	0.00107264	IHC	Hivep2
Adgrl11	5.13714e-08	0.325069	0.49	0.259	0.00107793	IHC	Adgrl1
Aff33	5.20616e-08	0.424965	0.917	0.695	0.00109241	IHC	Aff3
Trerf11	5.72155e-08	0.360053	0.646	0.398	0.00120055	IHC	Trerf1
Dbnl1	6.0105e-08	0.290966	0.552	0.297	0.00126118	IHC	Dbnl
Dera	6.12369e-08	0.309717	0.438	0.218	0.00128493	IHC	Dera
Ap3s2	6.31234e-08	0.310048	0.458	0.23	0.00132452	IHC	Ap3s2
Dnajc241	6.54986e-08	0.303517	0.521	0.275	0.00137436	IHC	Dnajc24
Sccpdh2	6.69966e-08	0.284304	0.521	0.274	0.00140579	IHC	Sccpdh
Traf31	6.79345e-08	0.308281	0.604	0.344	0.00142547	IHC	Traf3
Ift811	6.80198e-08	0.335943	0.615	0.364	0.00142726	IHC	Ift81
Psmd61	6.83178e-08	0.42095	0.656	0.47	0.00143351	IHC	Psmd6
Srfbp1	7.15821e-08	0.269945	0.417	0.198	0.00150201	IHC	Srfbp1
Cox7b2	7.27591e-08	0.423731	0.833	0.827	0.0015267	IHC	Cox7b
Rab11fip41	7.2823e-08	0.2862	0.438	0.213	0.00152805	IHC	Rab11fip4
Usp24	7.82217e-08	0.452696	0.646	0.424	0.00164133	IHC	Usp24
Fnip21	8.26397e-08	0.290306	0.458	0.229	0.00173403	IHC	Fnip2
Tomm34	8.90583e-08	0.351076	0.479	0.255	0.00186871	IHC	Tomm34
Eefsec3	9.11742e-08	0.353865	0.646	0.391	0.00191311	IHC	Eefsec
Hic2	9.45053e-08	0.297802	0.417	0.203	0.001983	IHC	Hic2
Mboat23	9.67719e-08	0.443533	0.792	0.564	0.00203056	IHC	Mboat2
Sfmbt1	9.90843e-08	0.308874	0.458	0.229	0.00207909	IHC	Sfmbt1
Haghl1	1.0293e-07	0.305462	0.542	0.303	0.00215979	IHC	Haghl
Reps11	1.10718e-07	0.385963	0.708	0.447	0.0023232	IHC	Reps1
Cd82	1.16206e-07	0.297323	0.531	0.289	0.00243834	IHC	Cd82
Pi4ka1	1.19464e-07	0.328722	0.573	0.338	0.0025067	IHC	Pi4ka
Cisd11	1.19861e-07	0.337132	0.76	0.572	0.00251505	IHC	Cisd1
Gmcl11	1.23434e-07	0.27311	0.49	0.254	0.00259001	IHC	Gmcl1
Tjp23	1.30974e-07	0.467314	0.698	0.481	0.00274823	IHC	Tjp2
Exosc11	1.31561e-07	0.296056	0.458	0.235	0.00276055	IHC	Exosc1
March8	1.33178e-07	0.267973	0.521	0.275	0.00279447	IHC	March8
Nek13	1.39477e-07	0.513011	0.906	0.769	0.00292666	IHC	Nek1
Plekha51	1.41812e-07	0.391304	0.792	0.586	0.00297565	IHC	Plekha5
Lmo42	1.41972e-07	0.425744	0.865	0.725	0.00297899	IHC	Lmo4
Usp50	1.47557e-07	0.307754	0.312	0.134	0.00309619	IHC	Usp50
Rptor1	1.49318e-07	0.399893	0.677	0.439	0.00313314	IHC	Rptor
Agpat53	1.55904e-07	0.301201	0.656	0.405	0.00327133	IHC	Agpat5
Dock31	1.62621e-07	0.275259	0.333	0.144	0.00341227	IHC	Dock3
Polr1d1	1.67643e-07	0.390793	0.75	0.617	0.00351765	IHC	Polr1d
Pts	1.80657e-07	0.413781	0.646	0.452	0.00379072	IHC	Pts
Usf21	1.84533e-07	0.324907	0.594	0.36	0.00387205	IHC	Usf2
Mrpl331	1.96349e-07	0.384804	0.729	0.556	0.00412	IHC	Mrpl33
Naa381	1.97362e-07	0.322754	0.635	0.386	0.00414125	IHC	Naa38
Dennd1a1	1.97595e-07	0.417319	0.885	0.679	0.00414614	IHC	Dennd1a
Eif2b31	2.22179e-07	0.452894	0.458	0.244	0.00466197	IHC	Eif2b3
Bbip11	2.24528e-07	0.342168	0.719	0.501	0.00471127	IHC	Bbip1
Calcoco1	2.25478e-07	0.301544	0.438	0.225	0.00473121	IHC	Calcoco1
Sorbs2os2	2.56995e-07	0.364138	0.344	0.154	0.00539252	IHC	Sorbs2os
Atp5a12	2.62643e-07	0.305344	0.906	0.894	0.00551104	IHC	Atp5a1
Psmc51	2.64737e-07	0.367831	0.708	0.501	0.00555497	IHC	Psmc5
Odf21	2.76708e-07	0.305512	0.781	0.517	0.00580616	IHC	Odf2
Mrpl54	2.7793e-07	0.39895	0.708	0.536	0.0058318	IHC	Mrpl54
Nlk2	2.97314e-07	0.407315	0.74	0.516	0.00623853	IHC	Nlk
Ubl51	2.97875e-07	0.388702	0.885	0.911	0.00625032	IHC	Ubl5
Zfp6671	3.26639e-07	0.28761	0.406	0.204	0.00685387	IHC	Zfp667
Mllt33	3.35516e-07	0.344652	0.833	0.602	0.00704014	IHC	Mllt3
Mob1a	3.63845e-07	0.330998	0.49	0.274	0.00763456	IHC	Mob1a
Hmbox11	3.74618e-07	0.432377	0.656	0.442	0.00786061	IHC	Hmbox1
Atp5g1	3.79032e-07	0.3995	0.854	0.849	0.00795323	IHC	Atp5g1
Ttll5	3.92923e-07	0.342367	0.469	0.247	0.00824469	IHC	Ttll5
Atp6v1g12	3.96369e-07	0.399221	0.823	0.804	0.00831701	IHC	Atp6v1g1
Spred23	4.0967e-07	0.276629	0.427	0.213	0.00859611	IHC	Spred2
Rps181	4.35806e-07	0.435321	0.917	0.631	0.00914451	IHC	Rps18
Cux22	4.82785e-07	0.288754	0.531	0.287	0.0101303	IHC	Cux2
Zcchc18	5.11148e-07	0.284077	0.458	0.24	0.0107254	IHC	Zcchc18
Dnajc7	5.25311e-07	0.300235	0.906	0.641	0.0110226	IHC	Dnajc7
Usp71	5.45318e-07	0.274674	0.646	0.398	0.0114424	IHC	Usp7
Taf152	5.81349e-07	0.373436	0.771	0.574	0.0121984	IHC	Taf15
Arrdc41	5.84752e-07	0.257001	0.448	0.228	0.0122698	IHC	Arrdc4
Exosc5	6.07856e-07	0.263185	0.375	0.183	0.0127547	IHC	Exosc5
D930016D06Rik1	6.58726e-07	0.335065	0.49	0.275	0.013822	IHC	D930016D06Rik
Mrpl1	6.64324e-07	0.278356	0.51	0.281	0.0139395	IHC	Mrpl1
Eid13	6.70473e-07	0.475082	0.875	0.847	0.0140685	IHC	Eid1
Larp1	6.74418e-07	0.296661	0.667	0.414	0.0141513	IHC	Larp1
Ranbp171	6.83379e-07	0.270511	0.552	0.312	0.0143393	IHC	Ranbp17
Atp5b2	6.90218e-07	0.350406	0.844	0.885	0.0144828	IHC	Atp5b
Coq8b	7.01589e-07	0.290603	0.448	0.239	0.0147214	IHC	Coq8b
Cars	7.19148e-07	0.259941	0.385	0.189	0.0150899	IHC	Cars
Svip1	7.37726e-07	0.279036	0.458	0.247	0.0154797	IHC	Svip
Fbxo211	7.37914e-07	0.252681	0.417	0.211	0.0154836	IHC	Fbxo21
Abi21	7.44414e-07	0.280701	0.542	0.31	0.01562	IHC	Abi2
Atp6v0e1	7.52042e-07	0.338812	0.833	0.833	0.0157801	IHC	Atp6v0e
Slc12a62	7.82532e-07	0.434741	0.656	0.459	0.0164199	IHC	Slc12a6
Uqcr102	8.17602e-07	0.368541	0.802	0.8	0.0171557	IHC	Uqcr10
Atp6v1e11	8.19556e-07	0.379583	0.76	0.606	0.0171968	IHC	Atp6v1e1
Ndufa2	8.19592e-07	0.382677	0.844	0.849	0.0171975	IHC	Ndufa2
Clec16a1	8.57761e-07	0.276762	0.5	0.278	0.0179984	IHC	Clec16a
Gtf2ird11	8.87848e-07	0.386584	0.635	0.432	0.0186297	IHC	Gtf2ird1
2310009B15Rik	8.92809e-07	0.282008	0.458	0.25	0.0187338	IHC	2310009B15Rik
Ubn22	8.95293e-07	0.352943	0.958	0.793	0.0187859	IHC	Ubn2
Atp6v0b1	9.86523e-07	0.330173	0.885	0.696	0.0207002	IHC	Atp6v0b
Rb11	9.99586e-07	0.331483	0.677	0.44	0.0209743	IHC	Rb1
Ralgapb1	1.1014e-06	0.360648	0.542	0.329	0.0231106	IHC	Ralgapb
Atp5e1	1.11411e-06	0.353563	0.854	0.973	0.0233775	IHC	Atp5e
Chd9	1.18895e-06	0.413058	0.802	0.609	0.0249478	IHC	Chd9
Atp5f11	1.19594e-06	0.349972	0.896	0.866	0.0250944	IHC	Atp5f1
Gkap1	1.23588e-06	0.338271	0.781	0.571	0.0259324	IHC	Gkap1
Zfp3971	1.37245e-06	0.263099	0.542	0.311	0.0287982	IHC	Zfp397
Tbca1	1.45789e-06	0.413594	0.854	0.81	0.0305909	IHC	Tbca
Higd2a1	1.46102e-06	0.435831	0.698	0.572	0.0306566	IHC	Higd2a
Vps531	1.46341e-06	0.304656	0.531	0.323	0.0307068	IHC	Vps53
Me12	1.47421e-06	0.323077	0.698	0.467	0.0309334	IHC	Me1
Rab11a1	1.56221e-06	0.303918	0.76	0.564	0.0327798	IHC	Rab11a
Romo12	1.67831e-06	0.403544	0.802	0.775	0.0352159	IHC	Romo1
Slc39a111	1.71074e-06	0.269574	0.406	0.207	0.0358964	IHC	Slc39a11
Rere2	1.71082e-06	0.352212	0.969	0.861	0.0358981	IHC	Rere
Mipol12	1.73493e-06	0.304369	0.594	0.361	0.036404	IHC	Mipol1
Churc11	1.74169e-06	0.396504	0.635	0.469	0.0365459	IHC	Churc1
Lmbrd11	1.80239e-06	0.327186	0.708	0.482	0.0378196	IHC	Lmbrd1
Usp481	1.90957e-06	0.276558	0.604	0.368	0.0400684	IHC	Usp48
Micos10	1.96861e-06	0.328039	0.854	0.751	0.0413073	IHC	Micos10
Phip2	2.06193e-06	0.334313	0.802	0.573	0.0432655	IHC	Phip
Vps13b2	2.06566e-06	0.38889	0.812	0.677	0.0433438	IHC	Vps13b
Uqcc31	2.23529e-06	0.283154	0.573	0.345	0.0469031	IHC	Uqcc3
5031425E22Rik	2.23853e-06	0.289692	0.646	0.416	0.046971	IHC	5031425E22Rik
Nme71	2.41673e-06	0.297921	0.656	0.427	0.0507102	IHC	Nme7
Pank21	2.49657e-06	0.294063	0.479	0.276	0.0523855	IHC	Pank2
Ndufb31	2.55688e-06	0.315188	0.781	0.638	0.0536509	IHC	Ndufb3
Med12l3	2.65114e-06	0.447834	0.594	0.396	0.055629	IHC	Med12l
5530601H04Rik	2.675e-06	0.276453	0.406	0.213	0.0561294	IHC	5530601H04Rik
Epn31	2.69585e-06	0.266403	0.406	0.216	0.056567	IHC	Epn3
Cct6a1	2.78529e-06	0.32748	0.823	0.712	0.0584438	IHC	Cct6a
Bcl2l1	2.87739e-06	0.266111	0.542	0.326	0.0603762	IHC	Bcl2l1
Stk31	3.08072e-06	0.355797	0.802	0.608	0.0646427	IHC	Stk3
Rplp12	3.18232e-06	0.303858	0.948	0.998	0.0667747	IHC	Rplp1
Rufy1	3.29263e-06	0.254779	0.479	0.271	0.0690893	IHC	Rufy1
Ppp1r12b2	3.39027e-06	0.320595	0.656	0.432	0.0711381	IHC	Ppp1r12b
Mrps331	3.45498e-06	0.353478	0.792	0.655	0.0724958	IHC	Mrps33
Fign1	3.50642e-06	0.285683	0.562	0.33	0.0735753	IHC	Fign
Cdc401	3.5264e-06	0.274065	0.698	0.479	0.0739945	IHC	Cdc40
Arfgef31	3.53726e-06	0.263238	0.479	0.267	0.0742223	IHC	Arfgef3
Gphn2	3.69889e-06	0.382854	0.958	0.848	0.0776139	IHC	Gphn
Sgpp11	4.22515e-06	0.250126	0.344	0.17	0.0886564	IHC	Sgpp1
Btbd1	4.26831e-06	0.310936	0.74	0.554	0.089562	IHC	Btbd1
Aifm11	4.30939e-06	0.27819	0.594	0.382	0.0904238	IHC	Aifm1
Capn151	4.4453e-06	0.276912	0.542	0.323	0.0932757	IHC	Capn15
Ift27	4.7883e-06	0.25887	0.438	0.242	0.100473	IHC	Ift27
Csk	4.96943e-06	0.266475	0.312	0.152	0.104274	IHC	Csk
Nup50	5.03607e-06	0.28106	0.521	0.31	0.105672	IHC	Nup50
Pin11	5.23948e-06	0.334266	0.594	0.401	0.10994	IHC	Pin1
Mrpl43	5.33696e-06	0.315469	0.635	0.445	0.111985	IHC	Mrpl43
Aco21	5.73671e-06	0.270189	0.781	0.575	0.120373	IHC	Aco2
Nhsl12	6.94872e-06	0.296525	0.708	0.487	0.145805	IHC	Nhsl1
Mpp5	7.51105e-06	0.300139	0.75	0.556	0.157604	IHC	Mpp5
Arhgap172	7.54795e-06	0.340662	0.698	0.499	0.158379	IHC	Arhgap17
Rprd1b	7.6034e-06	0.256646	0.469	0.268	0.159542	IHC	Rprd1b
Cox161	8.49055e-06	0.337049	0.844	0.652	0.178157	IHC	Cox16
Btrc1	9.72577e-06	0.383659	0.646	0.471	0.204076	IHC	Btrc
Strn3	9.73776e-06	0.321745	0.99	0.892	0.204327	IHC	Strn3
Prkx1	9.75156e-06	0.268054	0.469	0.274	0.204617	IHC	Prkx
Snx131	9.92116e-06	0.369387	0.594	0.421	0.208176	IHC	Snx13
Rimklb2	9.95436e-06	0.30094	0.646	0.454	0.208872	IHC	Rimklb
Cfap298	1.0174e-05	0.34031	0.583	0.404	0.21348	IHC	Cfap298
Slc25a51	1.02052e-05	0.344605	0.781	0.711	0.214136	IHC	Slc25a5
Fam49b2	1.05904e-05	0.306529	0.719	0.531	0.222219	IHC	Fam49b
Atp6v1b21	1.07408e-05	0.251362	0.542	0.327	0.225375	IHC	Atp6v1b2
Ralgps1	1.08052e-05	0.325019	0.552	0.352	0.226727	IHC	Ralgps1
Ncbp31	1.08947e-05	0.285091	0.521	0.328	0.228604	IHC	Ncbp3
Agl1	1.10846e-05	0.434297	0.417	0.259	0.232589	IHC	Agl
Prkce4	1.15383e-05	0.573856	0.583	0.448	0.242108	IHC	Prkce
Tubgcp5	1.15753e-05	0.299885	0.448	0.26	0.242884	IHC	Tubgcp5
Eid21	1.17473e-05	0.264908	0.479	0.287	0.246494	IHC	Eid2
Rhobtb11	1.19387e-05	0.252267	0.292	0.14	0.250509	IHC	Rhobtb1
Gse11	1.21438e-05	0.34297	0.667	0.46	0.254812	IHC	Gse1
Ddrgk11	1.22675e-05	0.300014	0.635	0.427	0.257409	IHC	Ddrgk1
Pja22	1.27328e-05	0.260904	0.865	0.686	0.267173	IHC	Pja2
Gbf11	1.3129e-05	0.341194	0.771	0.605	0.275486	IHC	Gbf1
Atp6v0c	1.3896e-05	0.273523	0.896	0.9	0.29158	IHC	Atp6v0c
Zfp329	1.43639e-05	0.274156	0.521	0.321	0.301397	IHC	Zfp329
Rnf81	1.44719e-05	0.278792	0.562	0.359	0.303663	IHC	Rnf8
2810013P06Rik	1.45699e-05	0.279	0.406	0.233	0.30572	IHC	2810013P06Rik
Crppa1	1.57596e-05	0.274441	0.417	0.229	0.330683	IHC	Crppa
Gm26827	1.58042e-05	0.2617	0.167	0.062	0.331619	IHC	Gm26827
Sys11	1.73994e-05	0.274407	0.667	0.489	0.365092	IHC	Sys1
Edf11	1.83725e-05	0.377258	0.781	0.709	0.385511	IHC	Edf1
Babam2	1.86518e-05	0.303313	0.646	0.452	0.391371	IHC	Babam2
Efcab11	1.90514e-05	0.301549	0.406	0.231	0.399756	IHC	Efcab1
Arl31	2.01918e-05	0.296305	0.708	0.535	0.423685	IHC	Arl3
Ino80b1	2.02765e-05	0.280038	0.427	0.258	0.425461	IHC	Ino80b
Znhit1	2.03948e-05	0.275635	0.427	0.248	0.427943	IHC	Znhit1
Vps13d1	2.11474e-05	0.344017	0.615	0.444	0.443735	IHC	Vps13d
Ptgfrn1	2.1607e-05	0.251668	0.417	0.238	0.45338	IHC	Ptgfrn
Immp1l	2.40008e-05	0.29881	0.698	0.483	0.503608	IHC	Immp1l
Rbm171	2.48147e-05	0.32298	0.615	0.437	0.520687	IHC	Rbm17
Rpl41	2.54898e-05	0.269453	0.938	0.998	0.534853	IHC	Rpl41
Prr15l2	2.5741e-05	0.261139	0.385	0.215	0.540123	IHC	Prr15l
Ep400	2.72441e-05	0.28481	0.698	0.489	0.571662	IHC	Ep400
Ostf11	2.72681e-05	0.325781	0.646	0.486	0.572166	IHC	Ostf1
Rps19bp1	2.75374e-05	0.29298	0.469	0.302	0.577818	IHC	Rps19bp1
Pgp2	2.75481e-05	0.353492	0.531	0.371	0.578043	IHC	Pgp
Fam120a	2.76388e-05	0.253086	0.625	0.421	0.579945	IHC	Fam120a
Desi21	2.98171e-05	0.300912	0.698	0.517	0.625653	IHC	Desi2
Tbl1xr11	3.10643e-05	0.299656	0.729	0.509	0.651823	IHC	Tbl1xr1
Fam162a1	3.239e-05	0.269232	0.615	0.408	0.679639	IHC	Fam162a
Pcbd21	3.24278e-05	0.254746	0.469	0.284	0.680433	IHC	Pcbd2
Nup1531	3.30722e-05	0.27318	0.635	0.438	0.693955	IHC	Nup153
Mrps151	3.33082e-05	0.305612	0.646	0.454	0.698906	IHC	Mrps15
Ndufa11	3.58812e-05	0.319685	0.823	0.808	0.752896	IHC	Ndufa1
Atp8a12	3.84265e-05	0.303021	0.688	0.499	0.806304	IHC	Atp8a1
Ercc6l2	4.06717e-05	0.255262	0.448	0.266	0.853415	IHC	Ercc6l2
Gm267601	4.66129e-05	0.269931	0.198	0.086	0.978079	IHC	Gm26760
Hbb-bs	0.00979815	1.18851	0.552	0.66	1	IHC	Hbb-bs
5330438D12Rik1	0.00065723	0.407538	0.51	0.348	1	IHC	5330438D12Rik
Gm372401	0.00145184	0.406301	0.646	0.512	1	IHC	Gm37240
Nfkb12	5.21448e-05	0.400601	0.594	0.428	1	IHC	Nfkb1
Dlg12	0.000166176	0.395445	0.875	0.775	1	IHC	Dlg1
Xist2	0.00448214	0.389687	0.583	0.554	1	IHC	Xist
Gm47271	0.000322456	0.36757	0.219	0.108	1	IHC	Gm47271
Psph	0.000121354	0.33838	0.542	0.377	1	IHC	Psph
Rpl91	0.000211357	0.329193	0.896	0.734	1	IHC	Rpl9
Atp9b	0.00120691	0.328519	0.719	0.593	1	IHC	Atp9b
Rnasek1	8.13395e-05	0.324998	0.719	0.643	1	IHC	Rnasek
Ndufb2	0.000101272	0.322196	0.792	0.7	1	IHC	Ndufb2
Eml11	5.83282e-05	0.314924	0.385	0.226	1	IHC	Eml1
Snrpf1	0.000164931	0.310378	0.74	0.697	1	IHC	Snrpf
Mrfap11	6.98376e-05	0.309425	0.854	0.86	1	IHC	Mrfap1
Mpp72	5.30335e-05	0.306132	0.583	0.407	1	IHC	Mpp7
Cgn	6.23639e-05	0.298098	0.448	0.275	1	IHC	Cgn
Ctxn11	5.06147e-05	0.296755	0.469	0.294	1	IHC	Ctxn1
Gabarapl2	5.36835e-05	0.296443	0.812	0.698	1	IHC	Gabarapl2
Rbm3	0.00100618	0.293598	0.854	0.857	1	IHC	Rbm3
Pibf1	0.000727344	0.292351	0.573	0.43	1	IHC	Pibf1
P2ry14	0.00461099	0.284606	0.302	0.191	1	IHC	P2ry14
Timm131	0.000504367	0.283766	0.76	0.608	1	IHC	Timm13
Cct51	0.000140894	0.281953	0.75	0.651	1	IHC	Cct5
Timm8b	0.000135337	0.279488	0.771	0.65	1	IHC	Timm8b
Eif4a21	0.000244794	0.279277	0.76	0.751	1	IHC	Eif4a2
Cct32	0.00088872	0.277075	0.708	0.583	1	IHC	Cct3
Fabp53	0.00489319	0.276834	0.24	0.139	1	IHC	Fabp5
Abl2	0.00172189	0.273149	0.469	0.341	1	IHC	Abl2
Ssu721	0.000541157	0.271711	0.771	0.67	1	IHC	Ssu72
Atp5c11	8.75985e-05	0.269393	0.844	0.874	1	IHC	Atp5c1
Uba11	0.000191149	0.268878	0.583	0.433	1	IHC	Uba1
4732471J01Rik1	6.30372e-05	0.263468	0.219	0.099	1	IHC	4732471J01Rik
Gm14858	0.00361884	0.263403	0.229	0.135	1	IHC	Gm14858
Faf11	0.000140965	0.26138	0.771	0.604	1	IHC	Faf1
Smad3	5.3501e-05	0.261308	0.438	0.256	1	IHC	Smad3
Kidins2201	0.000145022	0.261037	0.625	0.448	1	IHC	Kidins220
Trim371	0.000558631	0.259137	0.594	0.444	1	IHC	Trim37
Fbxw8	0.000530546	0.259109	0.458	0.31	1	IHC	Fbxw8
Cct21	0.00107373	0.258347	0.771	0.711	1	IHC	Cct2
Mrps341	0.000286981	0.258233	0.5	0.352	1	IHC	Mrps34
Mdh11	0.000434841	0.257565	0.854	0.794	1	IHC	Mdh1
Nop10	0.0061806	0.257152	0.708	0.648	1	IHC	Nop10
Pgrmc21	0.000220048	0.255321	0.552	0.383	1	IHC	Pgrmc2
Map71	8.14841e-05	0.255149	0.802	0.634	1	IHC	Map7
Hibch	0.000242632	0.253833	0.417	0.261	1	IHC	Hibch
Mapre2	0.00182504	0.253173	0.438	0.302	1	IHC	Mapre2
Cyp7b13	0.000120686	0.253162	0.458	0.283	1	IHC	Cyp7b1
Snx291	0.000134172	0.252854	0.406	0.248	1	IHC	Snx29
Smarcc1	0.000165958	0.252735	0.823	0.675	1	IHC	Smarcc1
Echdc1	0.000133401	0.250372	0.406	0.243	1	IHC	Echdc1

## Sheet: OHC
Gene name	p_val	avg_log2FC	pct.1	pct.2	p_val_adj	annotation	gene
Pcp4	0	5.0292	0.978	0.189	0	OHC	Pcp4
Ptprq	0	4.14048	0.993	0.069	0	OHC	Ptprq
Ankfn1	0	4.11833	0.989	0.054	0	OHC	Ankfn1
Strip21	0	3.91798	0.963	0.054	0	OHC	Strip2
Grxcr1	0	3.76816	0.989	0.027	0	OHC	Grxcr1
Dnm3	0	3.74434	0.974	0.142	0	OHC	Dnm3
Myo3a	0	3.72114	0.989	0.026	0	OHC	Myo3a
Acbd7	0	3.60465	0.878	0.074	0	OHC	Acbd7
Ccer2	0	3.54157	0.7	0.068	0	OHC	Ccer2
Kcnh7	0	3.51601	0.989	0.039	0	OHC	Kcnh7
Thsd7b	0	3.45293	0.985	0.044	0	OHC	Thsd7b
Ush2a	0	3.37961	0.993	0.03	0	OHC	Ush2a
Smpx1	0	3.3628	0.993	0.139	0	OHC	Smpx
Calb2	0	3.33141	0.896	0.053	0	OHC	Calb2
Gng8	0	3.32684	0.793	0.044	0	OHC	Gng8
Xirp2	0	3.31009	0.844	0.026	0	OHC	Xirp2
Gabrb3	0	3.23885	0.97	0.043	0	OHC	Gabrb3
Galnt13	0	3.21976	0.959	0.03	0	OHC	Galnt13
Otof	0	3.07188	0.985	0.038	0	OHC	Otof
Adgrv11	0	3.00936	0.981	0.085	0	OHC	Adgrv1
Tnc1	0	2.98474	0.981	0.103	0	OHC	Tnc
Pou4f3	0	2.92084	0.852	0.023	0	OHC	Pou4f3
Cep85l	0	2.91588	0.989	0.197	0	OHC	Cep85l
Dscaml1	0	2.83196	0.985	0.022	0	OHC	Dscaml1
Tmem178b	0	2.78572	0.978	0.041	0	OHC	Tmem178b
Sgip11	0	2.74892	0.974	0.177	0	OHC	Sgip1
Sema5b	0	2.74165	0.985	0.062	0	OHC	Sema5b
Myo3b	0	2.73928	0.974	0.14	0	OHC	Myo3b
Casz1	0	2.73028	0.97	0.103	0	OHC	Casz1
Rasd2	0	2.72486	0.952	0.031	0	OHC	Rasd2
D7Ertd443e	0	2.69258	0.978	0.138	0	OHC	D7Ertd443e
Sh2d4b1	0	2.68307	0.948	0.105	0	OHC	Sh2d4b
Dytn	0	2.6779	0.948	0.018	0	OHC	Dytn
Tmc1	0	2.65831	0.863	0.036	0	OHC	Tmc1
Lmo3	0	2.65463	0.956	0.118	0	OHC	Lmo3
Lhfpl5	0	2.63499	0.856	0.031	0	OHC	Lhfpl5
Kcnmb2	0	2.62178	0.937	0.032	0	OHC	Kcnmb2
Trim45	0	2.57445	0.885	0.074	0	OHC	Trim45
Grxcr2	0	2.54272	0.919	0.024	0	OHC	Grxcr2
Dpp6	0	2.53994	0.944	0.026	0	OHC	Dpp6
Srrm4	0	2.50215	0.993	0.039	0	OHC	Srrm4
Loxhd1	0	2.49058	0.978	0.02	0	OHC	Loxhd1
Apba1	0	2.48154	0.978	0.049	0	OHC	Apba1
Espn	0	2.45884	0.93	0.084	0	OHC	Espn
Gm30191	0	2.45684	0.856	0.093	0	OHC	Gm30191
Zmat41	0	2.42745	0.952	0.107	0	OHC	Zmat4
Fstl4	0	2.42671	0.956	0.059	0	OHC	Fstl4
Pvalb	0	2.42383	0.852	0.051	0	OHC	Pvalb
Slc7a14	0	2.34997	0.952	0.021	0	OHC	Slc7a14
Tmem255b	0	2.26903	0.959	0.024	0	OHC	Tmem255b
Pkhd1l1	0	2.2469	0.73	0.017	0	OHC	Pkhd1l1
Elmod1	0	2.23691	0.959	0.02	0	OHC	Elmod1
Atp8a2	0	2.21039	0.967	0.105	0	OHC	Atp8a2
Runx1t11	0	2.20573	0.959	0.044	0	OHC	Runx1t1
Nefm	0	2.19373	0.752	0.042	0	OHC	Nefm
Sybu1	0	2.16378	0.919	0.065	0	OHC	Sybu
Grp	0	2.15704	0.807	0.029	0	OHC	Grp
Trnp1	0	2.15695	0.881	0.139	0	OHC	Trnp1
Bdnf	0	2.09108	0.926	0.035	0	OHC	Bdnf
Trim36	0	2.08227	0.948	0.091	0	OHC	Trim36
Gm30373	0	2.06513	0.948	0.017	0	OHC	Gm30373
Mycbpap	0	2.0376	0.889	0.053	0	OHC	Mycbpap
Erich3	0	2.02334	0.952	0.043	0	OHC	Erich3
Scg51	0	2.01987	0.919	0.126	0	OHC	Scg5
Chrna10	0	1.99569	0.915	0.021	0	OHC	Chrna10
Gm1043	0	1.98693	0.919	0.016	0	OHC	Gm1043
Mkrn2os	0	1.91759	0.859	0.021	0	OHC	Mkrn2os
Golm1	0	1.91309	0.83	0.079	0	OHC	Golm1
Insc	0	1.91149	0.948	0.031	0	OHC	Insc
Ocm	0	1.90837	0.644	0.022	0	OHC	Ocm
Pcbp3	0	1.90345	0.967	0.164	0	OHC	Pcbp3
Ntng21	0	1.89836	0.933	0.06	0	OHC	Ntng2
Adarb2	0	1.89127	0.578	0.021	0	OHC	Adarb2
Gpr156	0	1.8706	0.922	0.034	0	OHC	Gpr156
Tcerg1l	0	1.86912	0.9	0.021	0	OHC	Tcerg1l
Cd164l2	0	1.86658	0.844	0.084	0	OHC	Cd164l2
Kcnn2	0	1.85014	0.893	0.089	0	OHC	Kcnn2
Syt14	0	1.85007	0.937	0.158	0	OHC	Syt14
Ighm	0	1.80939	0.578	0.014	0	OHC	Ighm
Unc79	0	1.79911	0.93	0.04	0	OHC	Unc79
St8sia3	0	1.78753	0.878	0.014	0	OHC	St8sia3
Mreg	0	1.78647	0.926	0.053	0	OHC	Mreg
Amph1	0	1.78415	0.885	0.093	0	OHC	Amph
Ppp1r27	0	1.78183	0.796	0.016	0	OHC	Ppp1r27
Defb25	0	1.77948	0.8	0.023	0	OHC	Defb25
Lrrc10b	0	1.77342	0.87	0.083	0	OHC	Lrrc10b
Paqr9	0	1.77011	0.841	0.033	0	OHC	Paqr9
Tmcc2	0	1.76421	0.919	0.092	0	OHC	Tmcc2
Ppm1e	0	1.75329	0.893	0.077	0	OHC	Ppm1e
St8sia2	0	1.7281	0.893	0.11	0	OHC	St8sia2
B3gnt4	0	1.71247	0.833	0.068	0	OHC	B3gnt4
Miat	0	1.71162	0.893	0.021	0	OHC	Miat
Camk2b	0	1.6928	0.807	0.043	0	OHC	Camk2b
Adcy8	0	1.67589	0.904	0.039	0	OHC	Adcy8
Espnl	0	1.65941	0.911	0.023	0	OHC	Espnl
Tmc2	0	1.65731	0.685	0.015	0	OHC	Tmc2
Ap3b2	0	1.64521	0.904	0.019	0	OHC	Ap3b2
Zfp474	0	1.64461	0.911	0.076	0	OHC	Zfp474
Ofcc1	0	1.64013	0.674	0.012	0	OHC	Ofcc1
Tomt	0	1.63342	0.837	0.028	0	OHC	Tomt
8030451A03Rik	0	1.63231	0.719	0.032	0	OHC	8030451A03Rik
Gfod1	0	1.62976	0.693	0.035	0	OHC	Gfod1
Pdzrn31	0	1.62389	0.907	0.127	0	OHC	Pdzrn3
BC030867	0	1.61772	0.7	0.012	0	OHC	BC030867
Myo16	0	1.6118	0.811	0.021	0	OHC	Myo16
Zfp503	0	1.61155	0.796	0.04	0	OHC	Zfp503
Nefl	0	1.60575	0.704	0.038	0	OHC	Nefl
Slc26a5	0	1.59394	0.693	0.006	0	OHC	Slc26a5
D330046F09Rik	0	1.55206	0.663	0.016	0	OHC	D330046F09Rik
Ppp1r14a	0	1.55062	0.693	0.029	0	OHC	Ppp1r14a
Srrm3	0	1.54427	0.878	0.019	0	OHC	Srrm3
Hs3st3b11	0	1.54383	0.87	0.041	0	OHC	Hs3st3b1
Chrna9	0	1.53655	0.819	0.022	0	OHC	Chrna9
Ablim2	0	1.53205	0.796	0.033	0	OHC	Ablim2
Dlk2	0	1.5236	0.763	0.018	0	OHC	Dlk2
Tesc	0	1.51392	0.807	0.086	0	OHC	Tesc
Rimbp2	0	1.51329	0.856	0.021	0	OHC	Rimbp2
Nell2	0	1.50844	0.844	0.083	0	OHC	Nell2
Scg3	0	1.4697	0.796	0.02	0	OHC	Scg3
Clrn1	0	1.46091	0.837	0.017	0	OHC	Clrn1
Mindy4b-ps	0	1.45891	0.726	0.016	0	OHC	Mindy4b-ps
Srd5a1	0	1.45546	0.796	0.084	0	OHC	Srd5a1
Cnnm2	0	1.45252	0.885	0.128	0	OHC	Cnnm2
Acss2	0	1.43733	0.87	0.077	0	OHC	Acss2
Pacsin11	0	1.40921	0.874	0.094	0	OHC	Pacsin1
Chgb	0	1.40787	0.763	0.025	0	OHC	Chgb
Rbfox3	0	1.40453	0.785	0.018	0	OHC	Rbfox3
Myo1h	0	1.39959	0.867	0.11	0	OHC	Myo1h
Gm31698	0	1.39726	0.789	0.091	0	OHC	Gm31698
Gm2694	0	1.3962	0.744	0.017	0	OHC	Gm2694
4933425B07Rik	0	1.38201	0.619	0.017	0	OHC	4933425B07Rik
Nek10	0	1.37802	0.767	0.057	0	OHC	Nek10
Lrp8	0	1.37492	0.781	0.039	0	OHC	Lrp8
Clec18a	0	1.36829	0.8	0.029	0	OHC	Clec18a
Twf2	0	1.36298	0.867	0.118	0	OHC	Twf2
Snap25	0	1.36016	0.815	0.023	0	OHC	Snap25
Mmp24	0	1.35146	0.796	0.017	0	OHC	Mmp24
Cdh23	0	1.33607	0.87	0.067	0	OHC	Cdh23
Rdh12	0	1.33155	0.781	0.025	0	OHC	Rdh12
Cxcl14	0	1.32712	0.763	0.017	0	OHC	Cxcl14
Barhl1	0	1.32581	0.726	0.013	0	OHC	Barhl1
Myo7a	0	1.30812	0.778	0.03	0	OHC	Myo7a
Lrrc73	0	1.30599	0.744	0.038	0	OHC	Lrrc73
Gipc3	0	1.30323	0.796	0.014	0	OHC	Gipc3
Hecw1	0	1.29599	0.767	0.066	0	OHC	Hecw1
Fam81b	0	1.2811	0.678	0.014	0	OHC	Fam81b
Dynlrb2	0	1.2802	0.752	0.054	0	OHC	Dynlrb2
Ryr2	0	1.27814	0.752	0.046	0	OHC	Ryr2
Kcnj13	0	1.27663	0.759	0.084	0	OHC	Kcnj13
Rassf2	0	1.27375	0.667	0.035	0	OHC	Rassf2
Vinac1	0	1.25271	0.796	0.014	0	OHC	Vinac1
Sncg	0	1.24061	0.685	0.029	0	OHC	Sncg
Tmie	0	1.23236	0.819	0.088	0	OHC	Tmie
Dock10	0	1.22928	0.719	0.063	0	OHC	Dock10
A930009A15Rik	0	1.22419	0.67	0.063	0	OHC	A930009A15Rik
Cfap206	0	1.21755	0.752	0.016	0	OHC	Cfap206
Slc8a2	0	1.21637	0.804	0.054	0	OHC	Slc8a2
Mtmr11	0	1.21309	0.77	0.079	0	OHC	Mtmr11
Fez11	0	1.21278	0.759	0.06	0	OHC	Fez1
Cfap77	0	1.20758	0.707	0.028	0	OHC	Cfap77
Mgat5b	0	1.20567	0.789	0.018	0	OHC	Mgat5b
Ppargc1b1	0	1.19584	0.785	0.079	0	OHC	Ppargc1b
Plekho1	0	1.19536	0.793	0.077	0	OHC	Plekho1
Myo15	0	1.1891	0.789	0.06	0	OHC	Myo15
Homer2	0	1.18085	0.752	0.076	0	OHC	Homer2
Ttc21a	0	1.18066	0.715	0.033	0	OHC	Ttc21a
Mogat1	0	1.17788	0.589	0.034	0	OHC	Mogat1
Cdkl41	0	1.17318	0.726	0.058	0	OHC	Cdkl4
Chga	0	1.17103	0.619	0.022	0	OHC	Chga
Palm3	0	1.15877	0.744	0.04	0	OHC	Palm3
Rundc3a	0	1.15841	0.696	0.024	0	OHC	Rundc3a
Fam78b	0	1.15144	0.659	0.025	0	OHC	Fam78b
Gm4131	0	1.13829	0.752	0.015	0	OHC	Gm4131
Fam57b	0	1.13622	0.73	0.042	0	OHC	Fam57b
Kncn	0	1.13489	0.659	0.013	0	OHC	Kncn
Pdzph1	0	1.123	0.619	0.028	0	OHC	Pdzph1
4930558C23Rik	0	1.12065	0.748	0.007	0	OHC	4930558C23Rik
Fer1l6	0	1.11937	0.644	0.018	0	OHC	Fer1l6
Fcrlb	0	1.11455	0.663	0.014	0	OHC	Fcrlb
Jag2	0	1.11389	0.622	0.051	0	OHC	Jag2
Gm32742	0	1.10234	0.556	0.012	0	OHC	Gm32742
Urah	0	1.09432	0.519	0.034	0	OHC	Urah
Gm13373	0	1.08196	0.537	0.012	0	OHC	Gm13373
Cacng2	0	1.0788	0.67	0.005	0	OHC	Cacng2
Fscn2	0	1.07417	0.604	0.032	0	OHC	Fscn2
Gdap1	0	1.07361	0.711	0.02	0	OHC	Gdap1
Syt6	0	1.06603	0.652	0.028	0	OHC	Syt6
Gm13599	0	1.05817	0.507	0.011	0	OHC	Gm13599
Pjvk	0	1.04311	0.63	0.022	0	OHC	Pjvk
Nrxn21	0	1.0417	0.719	0.05	0	OHC	Nrxn2
Spef2	0	1.02459	0.663	0.033	0	OHC	Spef2
Baiap2l2	0	1.02317	0.652	0.019	0	OHC	Baiap2l2
Cfap299	0	1.01928	0.544	0.027	0	OHC	Cfap299
Adamts13	0	1.01878	0.556	0.006	0	OHC	Adamts13
Kcnb1	0	1.01558	0.7	0.055	0	OHC	Kcnb1
Gm30094	0	1.01064	0.541	0.005	0	OHC	Gm30094
Disc1	0	0.99918	0.648	0.041	0	OHC	Disc1
Nrsn1	0	0.990101	0.615	0.011	0	OHC	Nrsn1
Grid2ip	0	0.99	0.63	0.017	0	OHC	Grid2ip
Dagla	0	0.980236	0.663	0.031	0	OHC	Dagla
Ak9	0	0.978399	0.659	0.016	0	OHC	Ak9
Efcab6	0	0.96691	0.67	0.01	0	OHC	Efcab6
Strc	0	0.959091	0.637	0.007	0	OHC	Strc
Gpr155	0	0.950872	0.63	0.042	0	OHC	Gpr155
Cables1	0	0.946258	0.615	0.045	0	OHC	Cables1
Cpne9	0	0.943489	0.6	0.022	0	OHC	Cpne9
Chrna1	0	0.926309	0.53	0.013	0	OHC	Chrna1
Ttc24	0	0.91739	0.648	0.013	0	OHC	Ttc24
Gfi1	0	0.917191	0.611	0.013	0	OHC	Gfi1
Ica1l	0	0.896333	0.63	0.033	0	OHC	Ica1l
Lhx3	0	0.875442	0.585	0.008	0	OHC	Lhx3
Prph2	0	0.872611	0.541	0.007	0	OHC	Prph2
Dscam	0	0.872317	0.47	0.022	0	OHC	Dscam
Asic1	0	0.87067	0.6	0.016	0	OHC	Asic1
Depdc7	0	0.869517	0.644	0.043	0	OHC	Depdc7
Cfap61	0	0.869298	0.581	0.02	0	OHC	Cfap61
Tunar	0	0.868121	0.567	0.009	0	OHC	Tunar
Drc1	0	0.857937	0.615	0.029	0	OHC	Drc1
Bcl11b	0	0.852022	0.585	0.025	0	OHC	Bcl11b
Tex52	0	0.836455	0.6	0.014	0	OHC	Tex52
Kif21b	0	0.832046	0.507	0.018	0	OHC	Kif21b
Scn3b	0	0.830915	0.556	0.02	0	OHC	Scn3b
Tnni3k	0	0.825618	0.456	0.016	0	OHC	Tnni3k
Kcp	0	0.824252	0.519	0.032	0	OHC	Kcp
Kcnh6	0	0.816668	0.574	0.022	0	OHC	Kcnh6
Ccdc65	0	0.815033	0.57	0.026	0	OHC	Ccdc65
Atoh1	0	0.811811	0.485	0.009	0	OHC	Atoh1
Kcna10	0	0.809231	0.552	0.012	0	OHC	Kcna10
Lrp11	0	0.804589	0.581	0.036	0	OHC	Lrp11
Gad2	0	0.796606	0.478	0.007	0	OHC	Gad2
Mfng	0	0.788943	0.574	0.013	0	OHC	Mfng
Ube2ql1	0	0.78042	0.563	0.013	0	OHC	Ube2ql1
Plscr5	0	0.769107	0.53	0.01	0	OHC	Plscr5
Gm27239	0	0.765929	0.537	0.022	0	OHC	Gm27239
Wdr63	0	0.76488	0.507	0.019	0	OHC	Wdr63
Smim18	0	0.757576	0.5	0.017	0	OHC	Smim18
Hydin	0	0.756889	0.544	0.017	0	OHC	Hydin
Dnaic2	0	0.755876	0.533	0.017	0	OHC	Dnaic2
Dusp27	0	0.752586	0.511	0.012	0	OHC	Dusp27
Kif28	0	0.748388	0.496	0.021	0	OHC	Kif28
Unc80	0	0.743725	0.541	0.027	0	OHC	Unc80
Jakmip1	0	0.726011	0.515	0.005	0	OHC	Jakmip1
Crmp1	0	0.708668	0.5	0.011	0	OHC	Crmp1
Myt1	0	0.70271	0.478	0.01	0	OHC	Myt1
Faim2	0	0.698411	0.493	0.02	0	OHC	Faim2
Gm6209	0	0.69532	0.411	0.004	0	OHC	Gm6209
Calcrl	0	0.688571	0.452	0.025	0	OHC	Calcrl
Tmem91	0	0.68137	0.411	0.011	0	OHC	Tmem91
B3galt5	0	0.672669	0.485	0.02	0	OHC	B3galt5
Fank1	0	0.662303	0.496	0.023	0	OHC	Fank1
Lrrc43	0	0.661901	0.496	0.019	0	OHC	Lrrc43
Gm14461	0	0.641173	0.274	0.004	0	OHC	Gm14461
Cyp2j12	0	0.631101	0.37	0.004	0	OHC	Cyp2j12
Tctex1d1	0	0.62913	0.381	0.007	0	OHC	Tctex1d1
1700001C02Rik	0	0.625412	0.444	0.009	0	OHC	1700001C02Rik
Rims3	0	0.621703	0.504	0.012	0	OHC	Rims3
Gm6999	0	0.620534	0.367	0.014	0	OHC	Gm6999
Gm10432	0	0.620351	0.459	0.023	0	OHC	Gm10432
Ina	0	0.619054	0.404	0.01	0	OHC	Ina
Pdzd7	0	0.614811	0.444	0.021	0	OHC	Pdzd7
Ank1	0	0.60654	0.389	0.015	0	OHC	Ank1
Cfap52	0	0.603423	0.459	0.01	0	OHC	Cfap52
Cacng5	0	0.600781	0.426	0.006	0	OHC	Cacng5
Rph3a	0	0.595821	0.344	0.004	0	OHC	Rph3a
Ttc29	0	0.582339	0.4	0.007	0	OHC	Ttc29
Ptgir	0	0.582321	0.389	0.004	0	OHC	Ptgir
Zfp365	0	0.581814	0.419	0.021	0	OHC	Zfp365
Nhlh1	0	0.579617	0.404	0.005	0	OHC	Nhlh1
Tub	0	0.561472	0.337	0.012	0	OHC	Tub
2010001K21Rik	0	0.557116	0.37	0.008	0	OHC	2010001K21Rik
Tex26	0	0.549927	0.4	0.011	0	OHC	Tex26
Brsk2	0	0.549723	0.407	0.017	0	OHC	Brsk2
Lhfpl4	0	0.541464	0.4	0.014	0	OHC	Lhfpl4
Cplx1	0	0.527356	0.341	0.012	0	OHC	Cplx1
Gm30275	0	0.522383	0.322	0.004	0	OHC	Gm30275
Grm4	0	0.514708	0.352	0.005	0	OHC	Grm4
Klhdc7b	0	0.514077	0.356	0.003	0	OHC	Klhdc7b
6530402F18Rik	0	0.491129	0.404	0.016	0	OHC	6530402F18Rik
Gm21798	0	0.488241	0.263	0.006	0	OHC	Gm21798
Gm13601	0	0.486241	0.326	0.009	0	OHC	Gm13601
Atp2b3	0	0.473054	0.322	0.008	0	OHC	Atp2b3
Gm14207	0	0.466443	0.359	0.005	0	OHC	Gm14207
Grk1	0	0.451101	0.289	0.004	0	OHC	Grk1
1600022D10Rik	0	0.43675	0.252	0.004	0	OHC	1600022D10Rik
4930470P17Rik	0	0.435075	0.311	0.004	0	OHC	4930470P17Rik
1700007K13Rik	0	0.425614	0.326	0.009	0	OHC	1700007K13Rik
Sycp2	0	0.424165	0.289	0.002	0	OHC	Sycp2
Ttc34	0	0.422616	0.304	0.003	0	OHC	Ttc34
Gm44691	0	0.411934	0.274	0.002	0	OHC	Gm44691
Gm26777	0	0.402764	0.278	0.006	0	OHC	Gm26777
Obscn	0	0.400543	0.248	0.004	0	OHC	Obscn
Elfn2	0	0.393105	0.281	0.004	0	OHC	Elfn2
Cyp4f39	0	0.39143	0.285	0.005	0	OHC	Cyp4f39
Krt222	0	0.381154	0.293	0.004	0	OHC	Krt222
Lrtm2	0	0.371014	0.281	0.007	0	OHC	Lrtm2
Slc1a6	0	0.364197	0.267	0.004	0	OHC	Slc1a6
Mslnl	0	0.347566	0.233	0.004	0	OHC	Mslnl
St8sia3os	0	0.333968	0.185	0.002	0	OHC	St8sia3os
Myot	0	0.260319	0.181	0.002	0	OHC	Myot
Gm29483	9.27352e-308	0.62523	0.433	0.023	1.94586e-303	OHC	Gm29483
Cnih3	8.3588e-307	0.593235	0.441	0.024	1.75393e-302	OHC	Cnih3
Kif19a1	1.90304e-304	1.86589	0.967	0.167	3.99315e-300	OHC	Kif19a
Slc8a1	3.16271e-302	1.66022	0.83	0.108	6.63632e-298	OHC	Slc8a1
Tmem229a1	2.69e-298	0.737012	0.548	0.042	5.64442e-294	OHC	Tmem229a
Gm12709	3.61601e-297	0.435408	0.322	0.012	7.58747e-293	OHC	Gm12709
Tmprss7	1.19293e-294	0.495569	0.378	0.017	2.50312e-290	OHC	Tmprss7
Shank2	3.31583e-293	1.8861	0.956	0.171	6.95761e-289	OHC	Shank2
Rem1	8.38465e-293	0.424301	0.326	0.012	1.75935e-288	OHC	Rem1
Rubie	5.50457e-292	0.717321	0.43	0.024	1.15502e-287	OHC	Rubie
Raver21	1.26247e-291	1.70244	0.952	0.17	2.64903e-287	OHC	Raver2
Rnf157	1.98322e-290	0.935306	0.656	0.064	4.16139e-286	OHC	Rnf157
Pkn3	4.11517e-290	0.334837	0.215	0.004	8.63486e-286	OHC	Pkn3
Ttll7	2.35764e-289	1.76654	0.93	0.173	4.94705e-285	OHC	Ttll7
Gm13598	6.1699e-289	0.44076	0.244	0.006	1.29463e-284	OHC	Gm13598
1110017D15Rik	1.46768e-286	0.673496	0.433	0.025	3.07963e-282	OHC	1110017D15Rik
Syt7	3.78727e-286	0.600724	0.396	0.021	7.94683e-282	OHC	Syt7
Efcab10	4.15991e-286	0.433219	0.278	0.009	8.72875e-282	OHC	Efcab10
Lrmda	1.65541e-285	1.66013	0.826	0.113	3.47354e-281	OHC	Lrmda
Gm904	1.96099e-283	0.292927	0.204	0.003	4.11474e-279	OHC	Gm904
Pnpla3	2.60791e-282	0.801874	0.585	0.05	5.47219e-278	OHC	Pnpla3
Rtn4rl2	1.53823e-281	0.297137	0.207	0.004	3.22767e-277	OHC	Rtn4rl2
Gpr152	2.04279e-281	0.312817	0.222	0.005	4.28639e-277	OHC	Gpr152
Gm47644	2.54184e-281	0.467891	0.356	0.016	5.33355e-277	OHC	Gm47644
Gm38304	4.13663e-281	0.612535	0.285	0.009	8.67989e-277	OHC	Gm38304
Scn1b	4.74958e-281	0.691015	0.511	0.038	9.96604e-277	OHC	Scn1b
Gm15496	1.66222e-278	0.287696	0.152	0.001	3.48785e-274	OHC	Gm15496
Frmpd42	2.38725e-277	2.14513	0.852	0.133	5.00918e-273	OHC	Frmpd4
Rims21	1.88822e-276	3.29767	0.922	0.172	3.96206e-272	OHC	Rims2
Lrrn3	2.71811e-271	0.953765	0.707	0.082	5.70341e-267	OHC	Lrrn3
Nppa	3.48368e-268	0.278667	0.152	0.001	7.30981e-264	OHC	Nppa
Sall31	1.01243e-267	2.0291	0.944	0.192	2.12439e-263	OHC	Sall3
Elfn1	1.66419e-266	0.358023	0.263	0.008	3.49197e-262	OHC	Elfn1
Dgkg	1.18674e-265	0.963406	0.67	0.074	2.49013e-261	OHC	Dgkg
Mob3b	2.35282e-265	2.56983	0.985	0.246	4.93692e-261	OHC	Mob3b
Ncam11	5.79951e-265	1.77784	0.93	0.178	1.21691e-260	OHC	Ncam1
Agbl4	6.89527e-265	2.38372	0.981	0.224	1.44683e-260	OHC	Agbl4
1700016K19Rik	2.33956e-264	0.507033	0.37	0.019	4.9091e-260	OHC	1700016K19Rik
Srrm4os	2.93283e-264	0.479718	0.274	0.009	6.15395e-260	OHC	Srrm4os
Iqcg	3.52203e-264	0.672829	0.481	0.036	7.39028e-260	OHC	Iqcg
Gdap1l1	2.71015e-263	0.262699	0.189	0.003	5.68671e-259	OHC	Gdap1l1
Morn5	1.20246e-262	0.425324	0.293	0.011	2.52312e-258	OHC	Morn5
Intu	8.90496e-261	1.30748	0.837	0.134	1.86853e-256	OHC	Intu
Neurl1a	3.98494e-260	0.688834	0.548	0.048	8.3616e-256	OHC	Neurl1a
Mtus2	1.4843e-258	1.81455	0.881	0.162	3.1145e-254	OHC	Mtus2
Dgkh1	1.71772e-258	2.07957	0.959	0.213	3.6043e-254	OHC	Dgkh
E130114P18Rik1	2.88197e-258	2.17301	0.915	0.174	6.04724e-254	OHC	E130114P18Rik
Pacrg	4.2921e-258	2.0039	0.974	0.227	9.00611e-254	OHC	Pacrg
6430628N08Rik	4.64016e-258	0.270261	0.2	0.004	9.73646e-254	OHC	6430628N08Rik
Fam241a1	1.12695e-257	1.56488	0.859	0.15	2.36469e-253	OHC	Fam241a
2010300C02Rik1	2.87344e-257	1.18937	0.822	0.124	6.02934e-253	OHC	2010300C02Rik
Gm39653	1.70845e-256	0.425295	0.17	0.002	3.58484e-252	OHC	Gm39653
Cfap69	2.753e-256	0.898721	0.667	0.076	5.77662e-252	OHC	Cfap69
Fam217b	2.63441e-255	0.480837	0.352	0.018	5.52778e-251	OHC	Fam217b
Kndc11	6.68156e-254	0.433438	0.337	0.016	1.40199e-249	OHC	Kndc1
Card10	1.05987e-253	0.574292	0.437	0.03	2.22392e-249	OHC	Card10
Kif27	3.51085e-252	0.950634	0.737	0.097	7.36682e-248	OHC	Kif27
Osbpl3	7.34343e-252	1.64106	0.926	0.188	1.54087e-247	OHC	Osbpl3
Usp20	1.55379e-251	1.24946	0.881	0.157	3.26032e-247	OHC	Usp20
Snph	9.05349e-251	0.778664	0.648	0.071	1.89969e-246	OHC	Snph
Fam149a	4.29643e-250	0.869123	0.511	0.044	9.01519e-246	OHC	Fam149a
Sptb	7.61685e-249	1.55305	0.922	0.197	1.59824e-244	OHC	Sptb
Eps8l2	3.7062e-248	1.65341	0.963	0.224	7.77673e-244	OHC	Eps8l2
Slc6a11	7.94832e-247	0.292024	0.193	0.004	1.6678e-242	OHC	Slc6a11
Drc3	8.09277e-247	0.812345	0.552	0.053	1.69811e-242	OHC	Drc3
Olfm11	2.94748e-243	2.20865	0.852	0.167	6.18469e-239	OHC	Olfm1
Gstm7	2.55297e-242	0.86738	0.578	0.06	5.35689e-238	OHC	Gstm7
Nectin1	1.00223e-241	0.885939	0.663	0.081	2.10298e-237	OHC	Nectin1
Abca5	1.94292e-241	1.11424	0.778	0.12	4.07683e-237	OHC	Abca5
Igsf21	1.99209e-241	0.311272	0.215	0.006	4.18e-237	OHC	Igsf21
Mak	2.22163e-240	0.705198	0.507	0.044	4.66166e-236	OHC	Mak
Lmod3	5.55287e-240	2.69792	0.811	0.149	1.16516e-235	OHC	Lmod3
Ttc39b1	2.74436e-239	1.33634	0.859	0.161	5.7585e-235	OHC	Ttc39b
Galnt16	1.44323e-238	0.818791	0.537	0.051	3.02833e-234	OHC	Galnt16
Vcan	2.13057e-238	0.859812	0.496	0.043	4.47057e-234	OHC	Vcan
Cfap54	7.15577e-238	1.30485	0.822	0.14	1.5015e-233	OHC	Cfap54
Gm30332	7.87328e-238	0.295075	0.185	0.004	1.65205e-233	OHC	Gm30332
Tmem173	1.34047e-237	0.374464	0.241	0.008	2.81271e-233	OHC	Tmem173
Fhod3	1.79116e-235	2.50804	0.956	0.243	3.75839e-231	OHC	Fhod3
Tjap1	3.47963e-235	1.50862	0.919	0.206	7.3013e-231	OHC	Tjap1
Pth1r	6.05731e-235	0.615879	0.474	0.039	1.271e-230	OHC	Pth1r
Rab3ip	3.05613e-234	1.95464	0.978	0.287	6.41269e-230	OHC	Rab3ip
Msrb31	5.23169e-234	2.32111	0.996	0.292	1.09777e-229	OHC	Msrb3
Rbm242	5.83268e-234	2.1699	1	0.28	1.22387e-229	OHC	Rbm24
Pip4k2a	7.1123e-234	1.81413	0.933	0.223	1.49237e-229	OHC	Pip4k2a
Lin28b	2.16423e-233	0.913214	0.693	0.091	4.54121e-229	OHC	Lin28b
Ankrd24	2.07646e-232	1.87968	0.985	0.284	4.35704e-228	OHC	Ankrd24
Zfp385a	7.86657e-231	0.990453	0.696	0.097	1.65064e-226	OHC	Zfp385a
Art5	6.19472e-228	0.320203	0.237	0.008	1.29984e-223	OHC	Art5
Cyld	7.04743e-228	1.84245	0.974	0.288	1.47876e-223	OHC	Cyld
2210011C24Rik	6.19751e-226	0.28086	0.204	0.005	1.30042e-221	OHC	2210011C24Rik
Prkaa2	8.25064e-225	1.43302	0.833	0.162	1.73123e-220	OHC	Prkaa2
Ckmt1	2.1467e-224	0.787388	0.596	0.069	4.50441e-220	OHC	Ckmt1
Frmpd1	2.63209e-224	0.888343	0.552	0.058	5.52292e-220	OHC	Frmpd1
Tmem179	1.93257e-223	0.312333	0.226	0.007	4.0551e-219	OHC	Tmem179
Slc52a3	1.52257e-219	0.424716	0.237	0.009	3.19481e-215	OHC	Slc52a3
Kif6	1.7401e-219	0.784397	0.537	0.056	3.65126e-215	OHC	Kif6
Plce1	2.95985e-218	2.45411	0.989	0.323	6.21065e-214	OHC	Plce1
Kit	3.74478e-218	0.711392	0.552	0.059	7.85767e-214	OHC	Kit
Gm13269	1.45526e-217	0.783426	0.537	0.056	3.05356e-213	OHC	Gm13269
Fam107b	1.86749e-217	1.59744	0.885	0.199	3.91856e-213	OHC	Fam107b
Dock9	8.92172e-217	2.8469	0.981	0.333	1.87204e-212	OHC	Dock9
March1	1.31705e-216	0.416692	0.215	0.007	2.76357e-212	OHC	March1
Tmprss31	7.8412e-216	1.00881	0.819	0.138	1.64532e-211	OHC	Tmprss3
Carf	1.38226e-215	0.979563	0.744	0.119	2.9004e-211	OHC	Carf
Wdr78	1.44953e-215	1.0076	0.744	0.119	3.04155e-211	OHC	Wdr78
Fanca	1.63637e-214	0.521746	0.43	0.035	3.4336e-210	OHC	Fanca
Tmem120b	1.98261e-214	0.88151	0.707	0.103	4.16011e-210	OHC	Tmem120b
Crlf1	3.08847e-214	0.596619	0.396	0.029	6.48054e-210	OHC	Crlf1
Dner1	7.73728e-214	0.583579	0.426	0.034	1.62351e-209	OHC	Dner
Hsd17b7	9.68748e-213	1.83868	0.867	0.196	2.03272e-208	OHC	Hsd17b7
Syne4	1.4664e-212	1.27595	0.83	0.171	3.07696e-208	OHC	Syne4
Kcns3	8.08276e-212	0.875048	0.689	0.098	1.696e-207	OHC	Kcns3
Ksr2	1.70957e-210	1.23392	0.841	0.167	3.5872e-206	OHC	Ksr2
Sult4a1	2.02757e-210	0.286365	0.226	0.008	4.25446e-206	OHC	Sult4a1
Ano3	6.48971e-210	2.23393	0.944	0.253	1.36174e-205	OHC	Ano3
Lekr1	4.55525e-209	0.89582	0.685	0.1	9.55828e-205	OHC	Lekr1
Erc2	5.35817e-209	1.86292	0.967	0.279	1.12431e-204	OHC	Erc2
Cfap47	5.58782e-209	0.658472	0.4	0.031	1.17249e-204	OHC	Cfap47
Armc3	6.19732e-209	0.515847	0.363	0.025	1.30038e-204	OHC	Armc3
Rell2	4.18344e-207	0.332848	0.256	0.011	8.77811e-203	OHC	Rell2
Laptm5	4.36552e-207	0.430099	0.252	0.011	9.16018e-203	OHC	Laptm5
Phf21b	8.69999e-207	0.579707	0.437	0.038	1.82552e-202	OHC	Phf21b
Efna5	4.11253e-206	2.55498	0.989	0.347	8.62932e-202	OHC	Efna5
Tekt1	5.6249e-206	0.781383	0.578	0.07	1.18027e-201	OHC	Tekt1
Armc4	2.13428e-205	0.583305	0.341	0.022	4.47836e-201	OHC	Armc4
Ppp4r41	4.53931e-205	1.71836	0.741	0.133	9.52483e-201	OHC	Ppp4r4
Ccdc181	2.65828e-204	1.22295	0.763	0.14	5.57787e-200	OHC	Ccdc181
Scn8a	5.88378e-204	0.685066	0.481	0.048	1.23459e-199	OHC	Scn8a
Ccdc39	3.45124e-203	0.779411	0.659	0.093	7.24173e-199	OHC	Ccdc39
Ccdc74a	3.49095e-203	0.459903	0.37	0.027	7.32506e-199	OHC	Ccdc74a
Ppp1r3d	1.42517e-202	0.278546	0.215	0.008	2.99043e-198	OHC	Ppp1r3d
Ica1	6.23115e-202	1.71935	0.959	0.298	1.30748e-197	OHC	Ica1
Ptprn2	1.64274e-201	0.805935	0.53	0.06	3.44696e-197	OHC	Ptprn2
Mvb12b	8.08453e-200	1.64884	0.944	0.28	1.69638e-195	OHC	Mvb12b
Nbas	1.38719e-199	2.19066	0.974	0.368	2.91074e-195	OHC	Nbas
Enox11	9.2075e-199	1.59723	0.944	0.24	1.93201e-194	OHC	Enox1
Pdcd7	1.07416e-198	1.35399	0.844	0.192	2.2539e-194	OHC	Pdcd7
Gm50284	2.65544e-198	0.259415	0.137	0.002	5.57192e-194	OHC	Gm50284
Endod1	3.57408e-198	0.975341	0.596	0.079	7.49949e-194	OHC	Endod1
Palld	4.42085e-198	2.01675	0.963	0.292	9.27626e-194	OHC	Palld
Cdkn2d	8.57966e-198	1.20239	0.793	0.16	1.80027e-193	OHC	Cdkn2d
Nek111	1.55395e-197	0.688202	0.5	0.053	3.26065e-193	OHC	Nek11
Arhgap261	1.6726e-197	2.55569	0.97	0.339	3.50961e-193	OHC	Arhgap26
Nfasc	1.81763e-197	0.956316	0.693	0.106	3.81393e-193	OHC	Nfasc
Nrp21	6.7414e-197	1.92475	0.9	0.232	1.41455e-192	OHC	Nrp2
Cpeb3	1.25083e-196	1.56945	0.941	0.259	2.62462e-192	OHC	Cpeb3
Syp	3.01914e-196	0.292464	0.233	0.01	6.33505e-192	OHC	Syp
Stxbp1	6.43156e-196	0.812189	0.637	0.09	1.34954e-191	OHC	Stxbp1
Dpf31	2.7701e-195	1.14379	0.896	0.183	5.8125e-191	OHC	Dpf3
Ptpn3	4.44289e-195	1.2267	0.856	0.19	9.32251e-191	OHC	Ptpn3
Ctif1	9.58923e-195	1.86715	0.937	0.277	2.01211e-190	OHC	Ctif
2210408F21Rik	2.51617e-194	0.896611	0.6	0.081	5.27969e-190	OHC	2210408F21Rik
Sh3rf2	4.71029e-194	1.7271	0.641	0.1	9.88359e-190	OHC	Sh3rf2
Gcnt2	1.73287e-193	1.19265	0.811	0.158	3.63608e-189	OHC	Gcnt2
Stxbp4	7.06256e-193	2.27855	0.97	0.369	1.48194e-188	OHC	Stxbp4
Cib2	3.23353e-192	3.61762	0.889	0.272	6.78492e-188	OHC	Cib2
Lrguk	1.68071e-191	0.68884	0.507	0.057	3.52664e-187	OHC	Lrguk
R3hdml	1.09037e-190	0.504208	0.263	0.014	2.28792e-186	OHC	R3hdml
Ctnnd21	5.57596e-190	2.90602	0.996	0.471	1.17e-185	OHC	Ctnnd2
Usp461	7.93884e-190	2.35385	0.993	0.452	1.66581e-185	OHC	Usp46
Gm5427	6.85707e-189	0.391984	0.274	0.015	1.43882e-184	OHC	Gm5427
Cacna1d	8.48318e-189	3.50113	0.993	0.481	1.78002e-184	OHC	Cacna1d
Eml1	1.94024e-188	1.42963	0.874	0.212	4.07121e-184	OHC	Eml1
Nrcam1	1.99635e-187	1.57804	0.981	0.279	4.18895e-183	OHC	Nrcam
Frmd4b2	2.42349e-187	3.28781	0.948	0.352	5.08521e-183	OHC	Frmd4b
Fry1	2.93378e-187	3.04572	0.9	0.285	6.15595e-183	OHC	Fry
Ccl21a	8.79997e-187	0.319937	0.148	0.003	1.8465e-182	OHC	Ccl21a
Gm5441	9.65893e-187	0.343004	0.23	0.01	2.02673e-182	OHC	Gm5441
Atp6v0a1	1.2059e-186	1.57428	0.963	0.335	2.53034e-182	OHC	Atp6v0a1
Rph3al	5.07229e-186	1.33262	0.878	0.22	1.06432e-181	OHC	Rph3al
Bbof1	2.54662e-185	0.6164	0.533	0.064	5.34358e-181	OHC	Bbof1
Ppfia3	1.51748e-184	0.448434	0.367	0.029	3.18412e-180	OHC	Ppfia3
Nf2	1.69802e-183	2.15573	0.896	0.295	3.56296e-179	OHC	Nf2
Wdr12	1.88416e-182	1.1641	0.815	0.184	3.95353e-178	OHC	Wdr12
Stmn3	3.33067e-182	0.593342	0.456	0.047	6.98875e-178	OHC	Stmn3
Pcdh151	5.23033e-182	2.24708	0.996	0.413	1.09748e-177	OHC	Pcdh15
Myo61	6.4781e-182	3.4911	0.996	0.65	1.3593e-177	OHC	Myo6
Hacd3	6.70157e-182	2.09883	0.963	0.424	1.40619e-177	OHC	Hacd3
Gm43948	1.34726e-181	0.640502	0.359	0.029	2.82695e-177	OHC	Gm43948
Efr3a1	1.47409e-181	2.11381	0.985	0.45	3.09308e-177	OHC	Efr3a
Pak3	3.1569e-181	2.28695	1	0.515	6.62413e-177	OHC	Pak3
Bach21	3.99708e-181	1.59053	0.841	0.205	8.38706e-177	OHC	Bach2
Kif9	1.17053e-180	0.79987	0.678	0.11	2.45612e-176	OHC	Kif9
Synrg	4.91252e-179	1.81333	0.963	0.415	1.03079e-174	OHC	Synrg
Fcho1	5.31835e-179	0.471885	0.374	0.032	1.11595e-174	OHC	Fcho1
Eps81	1.29166e-178	1.32683	0.87	0.212	2.71028e-174	OHC	Eps8
1700001K23Rik	1.29925e-178	0.749952	0.519	0.064	2.72622e-174	OHC	1700001K23Rik
Mcf2l	2.15025e-178	1.03544	0.844	0.196	4.51186e-174	OHC	Mcf2l
Anxa4	5.52147e-178	1.75368	0.793	0.191	1.15857e-173	OHC	Anxa4
Fsd1l1	6.35279e-178	1.90548	0.907	0.294	1.33301e-173	OHC	Fsd1l
Gm26797	1.24677e-177	0.447145	0.356	0.029	2.61609e-173	OHC	Gm26797
Gtf3c4	1.31735e-177	0.960337	0.704	0.128	2.7642e-173	OHC	Gtf3c4
Chchd6	1.64359e-175	1.67941	0.952	0.357	3.44874e-171	OHC	Chchd6
Abr	2.66208e-173	1.19151	0.785	0.172	5.58585e-169	OHC	Abr
Evl	8.24593e-173	2.59785	0.974	0.535	1.73024e-168	OHC	Evl
Nme5	2.16372e-172	0.903596	0.704	0.129	4.54012e-168	OHC	Nme5
Calb11	3.41651e-172	3.10975	0.989	0.442	7.16886e-168	OHC	Calb1
Nrxn31	1.03375e-171	3.15721	0.996	0.582	2.16912e-167	OHC	Nrxn3
Slc22a23	1.22801e-171	1.92875	0.97	0.378	2.57673e-167	OHC	Slc22a23
Gnao1	1.86893e-171	1.14801	0.826	0.193	3.92158e-167	OHC	Gnao1
2310040G24Rik	8.5234e-171	1.03797	0.663	0.118	1.78847e-166	OHC	2310040G24Rik
Rab3a	2.84429e-170	1.00378	0.741	0.155	5.96817e-166	OHC	Rab3a
Smtn	3.60225e-170	0.912362	0.563	0.083	7.5586e-166	OHC	Smtn
Spag6l	4.06268e-170	1.2672	0.896	0.226	8.52472e-166	OHC	Spag6l
Foxj1	8.32237e-170	0.489188	0.422	0.043	1.74628e-165	OHC	Foxj1
Stard10	1.25063e-169	1.99904	0.889	0.306	2.62419e-165	OHC	Stard10
Pcp4l1	6.24026e-169	0.900205	0.515	0.068	1.30939e-164	OHC	Pcp4l1
Agtpbp1	2.45706e-168	0.853775	0.633	0.105	5.15564e-164	OHC	Agtpbp1
Ccdc146	3.29555e-168	0.291824	0.215	0.01	6.91505e-164	OHC	Ccdc146
Dlg21	1.37949e-167	2.45731	0.948	0.353	2.89458e-163	OHC	Dlg2
6530403H02Rik	1.51001e-167	1.05574	0.348	0.029	3.16846e-163	OHC	6530403H02Rik
Cdc42bpa1	6.95811e-167	1.9179	0.985	0.535	1.46002e-162	OHC	Cdc42bpa
Triobp	2.64634e-166	1.37374	0.933	0.341	5.5528e-162	OHC	Triobp
Madd	3.41637e-166	0.585518	0.481	0.058	7.16857e-162	OHC	Madd
Ociad2	1.00098e-165	0.957314	0.641	0.112	2.10037e-161	OHC	Ociad2
Eno4	1.85708e-165	0.339501	0.256	0.015	3.89671e-161	OHC	Eno4
Wasf11	2.44804e-165	1.00374	0.796	0.178	5.13673e-161	OHC	Wasf1
Pgm2l11	2.04345e-164	1.2959	0.926	0.294	4.28776e-160	OHC	Pgm2l1
Gm11762	9.0005e-164	0.263959	0.196	0.008	1.88857e-159	OHC	Gm11762
Dnah14	1.05791e-163	0.333647	0.189	0.008	2.21982e-159	OHC	Dnah14
Tacstd21	1.46711e-163	0.802449	0.596	0.091	3.07843e-159	OHC	Tacstd2
Gpr4	2.67772e-163	0.411966	0.326	0.026	5.61866e-159	OHC	Gpr4
Lmo71	5.35162e-162	2.09402	0.989	0.592	1.12293e-157	OHC	Lmo7
Cdkl1	1.02771e-161	0.603924	0.504	0.063	2.15643e-157	OHC	Cdkl1
Ifit1	3.81873e-161	0.303129	0.189	0.008	8.01284e-157	OHC	Ifit1
Pkig	1.61449e-160	1.68612	0.978	0.54	3.38767e-156	OHC	Pkig
Trim17	2.06805e-160	0.603187	0.433	0.049	4.3394e-156	OHC	Trim17
Cdk15	3.49404e-160	1.00993	0.519	0.074	7.33154e-156	OHC	Cdk15
Syn1	9.13217e-160	0.386204	0.274	0.018	1.9162e-155	OHC	Syn1
Ephb11	1.66668e-159	0.782263	0.696	0.122	3.4972e-155	OHC	Ephb1
Grtp11	1.79691e-159	0.892194	0.685	0.131	3.77046e-155	OHC	Grtp1
Hfm1	5.726e-159	0.432191	0.293	0.021	1.20149e-154	OHC	Hfm1
Cacnb2	7.7783e-159	1.92436	1	0.468	1.63212e-154	OHC	Cacnb2
Cdk5rap2	7.88816e-159	2.12014	0.919	0.412	1.65517e-154	OHC	Cdk5rap2
Rffl	1.23634e-158	1.07902	0.73	0.156	2.59421e-154	OHC	Rffl
Ube2u	2.75938e-158	0.450971	0.333	0.028	5.79002e-154	OHC	Ube2u
Iqcd	1.03828e-157	0.422238	0.341	0.03	2.17863e-153	OHC	Iqcd
Nceh1	1.18164e-157	0.979862	0.774	0.178	2.47944e-153	OHC	Nceh1
Piezo21	3.75865e-156	1.11281	0.626	0.11	7.88677e-152	OHC	Piezo2
Mtmr71	4.42504e-156	0.881226	0.73	0.155	9.28506e-152	OHC	Mtmr7
Rgs12	5.04004e-156	1.02907	0.833	0.219	1.05755e-151	OHC	Rgs12
Kif13a1	2.61411e-155	1.88162	0.974	0.459	5.48518e-151	OHC	Kif13a
Gm19299	2.91385e-155	0.273929	0.204	0.01	6.11412e-151	OHC	Gm19299
Rbfox21	3.17355e-155	1.75769	0.985	0.59	6.65906e-151	OHC	Rbfox2
Gm16168	1.08933e-154	0.677723	0.304	0.024	2.28575e-150	OHC	Gm16168
Ubxn11	1.75653e-154	0.601304	0.467	0.059	3.68573e-150	OHC	Ubxn11
Oxr1	2.60575e-154	2.03032	0.993	0.659	5.46765e-150	OHC	Oxr1
Bcl11a	3.25225e-154	0.901676	0.744	0.16	6.8242e-150	OHC	Bcl11a
C530008M17Rik1	3.41161e-154	1.30567	0.911	0.268	7.15857e-150	OHC	C530008M17Rik
Spa17	4.00861e-154	0.75947	0.619	0.108	8.41127e-150	OHC	Spa17
Rnf1501	9.10437e-154	1.97941	0.996	0.586	1.91037e-149	OHC	Rnf150
Lnx2	7.64866e-153	0.789282	0.644	0.116	1.60492e-148	OHC	Lnx2
Khdrbs2	8.12107e-153	1.12128	0.593	0.101	1.70404e-148	OHC	Khdrbs2
Zdhhc16	8.94708e-153	0.878597	0.737	0.161	1.87737e-148	OHC	Zdhhc16
Meig1	3.30326e-152	0.395864	0.307	0.025	6.93124e-148	OHC	Meig1
Calm2	2.07534e-151	2.32191	0.996	0.871	4.35468e-147	OHC	Calm2
Sorbs11	3.60204e-151	2.0025	0.993	0.453	7.55815e-147	OHC	Sorbs1
Gm12536	4.92057e-151	0.359145	0.267	0.018	1.03248e-146	OHC	Gm12536
Rnf1822	6.44913e-151	1.17695	0.911	0.269	1.35322e-146	OHC	Rnf182
Cpe	2.33686e-150	1.81728	0.941	0.445	4.90343e-146	OHC	Cpe
Ccdc30	2.96758e-150	1.05906	0.804	0.207	6.22686e-146	OHC	Ccdc30
Calml4	1.58282e-149	2.09155	0.989	0.619	3.32123e-145	OHC	Calml4
Maats1	2.06565e-149	0.392522	0.333	0.03	4.33436e-145	OHC	Maats1
Hist1h2bc	3.3549e-149	1.58709	0.781	0.208	7.03958e-145	OHC	Hist1h2bc
Akap9	4.73205e-149	1.65467	0.996	0.836	9.92925e-145	OHC	Akap9
Kcnq4	5.99392e-149	0.743049	0.563	0.091	1.2577e-144	OHC	Kcnq4
Calca	7.13653e-149	0.499827	0.404	0.044	1.49746e-144	OHC	Calca
Naaladl2	8.13334e-149	2.47685	0.993	0.589	1.70662e-144	OHC	Naaladl2
E130308A19Rik	8.21255e-149	1.57059	0.974	0.506	1.72324e-144	OHC	E130308A19Rik
Arhgdig1	8.25354e-149	0.773	0.578	0.096	1.73184e-144	OHC	Arhgdig
Pcsk51	7.85914e-148	1.82143	0.989	0.506	1.64908e-143	OHC	Pcsk5
Slain2	8.57249e-148	1.43105	0.926	0.375	1.79877e-143	OHC	Slain2
Syn31	1.46427e-147	1.953	0.981	0.504	3.07247e-143	OHC	Syn3
Wwc1	1.61982e-147	1.71955	0.996	0.673	3.39887e-143	OHC	Wwc1
Ercc6	2.74207e-147	1.15256	0.815	0.228	5.75368e-143	OHC	Ercc6
Ndufaf6	2.80074e-147	0.828038	0.659	0.131	5.8768e-143	OHC	Ndufaf6
Cfap43	3.23321e-147	0.724634	0.526	0.08	6.78425e-143	OHC	Cfap43
Syt131	3.28718e-147	0.542456	0.378	0.04	6.8975e-143	OHC	Syt13
Uaca1	1.23052e-146	1.33018	0.87	0.29	2.58201e-142	OHC	Uaca
Poc1a	1.61261e-146	0.478183	0.381	0.041	3.38375e-142	OHC	Poc1a
Gm49171	3.11129e-146	0.590452	0.259	0.018	6.52843e-142	OHC	Gm49171
Inpp5f	1.72319e-145	1.13557	0.822	0.231	3.61576e-141	OHC	Inpp5f
Acot7	2.52926e-145	0.992698	0.785	0.201	5.30715e-141	OHC	Acot7
Irx21	6.67326e-145	0.609758	0.467	0.062	1.40025e-140	OHC	Irx2
Ripor21	1.2811e-144	1.48167	0.97	0.347	2.68812e-140	OHC	Ripor2
Ttll11	4.48987e-144	0.598632	0.456	0.06	9.4211e-140	OHC	Ttll11
Snap91	1.43746e-143	1.29587	0.878	0.285	3.01621e-139	OHC	Snap91
Tpm1	3.65098e-143	2.50346	0.989	0.642	7.66084e-139	OHC	Tpm1
Slc9a91	5.75629e-143	1.7666	0.978	0.515	1.20784e-138	OHC	Slc9a9
St3gal5	8.1568e-143	1.22101	0.937	0.352	1.71154e-138	OHC	St3gal5
Cdca3	1.75851e-142	0.379249	0.219	0.013	3.68989e-138	OHC	Cdca3
Actr3b	1.77004e-142	0.54063	0.433	0.055	3.71407e-138	OHC	Actr3b
Lbr	3.40962e-142	0.783476	0.667	0.136	7.1544e-138	OHC	Lbr
Fcor	5.87142e-142	0.674321	0.533	0.085	1.232e-137	OHC	Fcor
Rhpn1	1.52182e-141	0.565844	0.489	0.07	3.19324e-137	OHC	Rhpn1
Bend4	1.5445e-141	0.742078	0.563	0.095	3.24082e-137	OHC	Bend4
Mamdc2	7.75972e-141	0.329741	0.237	0.015	1.62822e-136	OHC	Mamdc2
Sez6l	4.51566e-140	0.380936	0.241	0.016	9.47522e-136	OHC	Sez6l
Prkag2	2.50888e-139	1.24921	0.893	0.297	5.26438e-135	OHC	Prkag2
Ppfia4	4.55044e-139	0.344991	0.241	0.016	9.54819e-135	OHC	Ppfia4
Ptprz11	1.63418e-138	0.825373	0.73	0.151	3.42901e-134	OHC	Ptprz1
Bsn	1.72772e-138	0.263189	0.185	0.009	3.62528e-134	OHC	Bsn
Bbs1	2.38168e-138	0.524689	0.422	0.053	4.99747e-134	OHC	Bbs1
Agap1	5.73403e-138	1.43221	0.989	0.584	1.20317e-133	OHC	Agap1
Gns	1.20625e-137	1.17734	0.863	0.292	2.53107e-133	OHC	Gns
Crim1	2.07229e-136	1.54117	0.941	0.382	4.34829e-132	OHC	Crim1
Ccdc189	2.79133e-135	0.675672	0.548	0.094	5.85704e-131	OHC	Ccdc189
Foxp1	4.97548e-135	1.74299	0.996	0.876	1.044e-130	OHC	Foxp1
Pclo1	9.69886e-135	1.03319	0.83	0.23	2.03511e-130	OHC	Pclo
4930570B17Rik	1.0606e-133	0.515409	0.341	0.036	2.22546e-129	OHC	4930570B17Rik
Pgam2	1.76919e-133	1.44237	0.415	0.056	3.71229e-129	OHC	Pgam2
A330015K06Rik	3.59035e-133	0.373642	0.226	0.015	7.53363e-129	OHC	A330015K06Rik
Ptpn131	1.53926e-132	1.54732	0.948	0.416	3.22983e-128	OHC	Ptpn13
Pitpnm1	5.8236e-132	0.498045	0.389	0.047	1.22197e-127	OHC	Pitpnm1
Pifo	5.96722e-132	0.674649	0.559	0.099	1.2521e-127	OHC	Pifo
Kcnh82	1.57945e-131	1.45383	0.978	0.36	3.31416e-127	OHC	Kcnh8
Gm40841	2.56562e-131	0.731415	0.511	0.084	5.38344e-127	OHC	Gm40841
Cpeb1	3.89424e-131	0.376114	0.27	0.022	8.17129e-127	OHC	Cpeb1
Strada	4.43082e-131	0.986169	0.774	0.212	9.29718e-127	OHC	Strada
Dpysl31	4.88509e-131	1.19578	0.837	0.253	1.02504e-126	OHC	Dpysl3
Pcdh72	6.22274e-131	1.8335	0.996	0.747	1.30572e-126	OHC	Pcdh7
Hebp21	1.58819e-130	1.49577	0.781	0.262	3.33251e-126	OHC	Hebp2
Hira	1.78094e-129	1.22399	0.904	0.352	3.73695e-125	OHC	Hira
Smap2	3.69842e-129	1.06257	0.889	0.327	7.7604e-125	OHC	Smap2
Upf2	4.21151e-129	1.30346	0.967	0.527	8.83702e-125	OHC	Upf2
Snrnp25	4.63854e-129	1.07546	0.711	0.188	9.73305e-125	OHC	Snrnp25
Gpr27	1.08095e-128	0.642268	0.533	0.092	2.26816e-124	OHC	Gpr27
Afdn1	5.02438e-127	1.34716	0.959	0.556	1.05427e-122	OHC	Afdn
Mns1	9.41987e-127	0.468957	0.404	0.052	1.97657e-122	OHC	Mns1
Ppfibp2	1.76306e-126	0.897888	0.696	0.166	3.69942e-122	OHC	Ppfibp2
Dnah8	3.82323e-126	0.414979	0.315	0.032	8.02228e-122	OHC	Dnah8
Wdr7	6.7835e-126	1.24987	0.859	0.321	1.42338e-121	OHC	Wdr7
Ampd3	1.06493e-125	0.633171	0.515	0.088	2.23454e-121	OHC	Ampd3
Kif5a	5.45263e-125	0.329342	0.263	0.022	1.14413e-120	OHC	Kif5a
Tbc1d7	7.35606e-125	1.02719	0.663	0.16	1.54352e-120	OHC	Tbc1d7
Prkg2	8.90127e-125	0.299551	0.226	0.016	1.86775e-120	OHC	Prkg2
Ptprj1	9.77305e-125	1.28755	0.863	0.311	2.05068e-120	OHC	Ptprj
Plekha6	1.43692e-124	0.432289	0.3	0.03	3.01508e-120	OHC	Plekha6
Cdk17	1.73809e-124	1.26287	0.907	0.385	3.64703e-120	OHC	Cdk17
A2ml1	5.391e-124	0.306663	0.23	0.017	1.13119e-119	OHC	A2ml1
Stra6	7.51465e-124	0.462132	0.381	0.048	1.5768e-119	OHC	Stra6
Wnk2	1.2581e-123	1.17413	0.867	0.287	2.63988e-119	OHC	Wnk2
Dpp101	2.47448e-123	1.5438	0.974	0.377	5.19221e-119	OHC	Dpp10
Adck1	3.47069e-123	0.843434	0.719	0.182	7.28255e-119	OHC	Adck1
Fmn1	5.17683e-123	1.5651	1	0.835	1.08625e-118	OHC	Fmn1
Tenm41	6.25079e-123	1.65781	0.993	0.649	1.3116e-118	OHC	Tenm4
Cspg51	1.1305e-122	0.706095	0.574	0.112	2.37213e-118	OHC	Cspg5
Magi1	1.7803e-122	1.51846	0.989	0.752	3.73561e-118	OHC	Magi1
Btbd9	2.174e-122	1.45061	0.993	0.794	4.5617e-118	OHC	Btbd9
Ccdc88c1	2.7846e-122	0.879193	0.77	0.214	5.84293e-118	OHC	Ccdc88c
Gas6	3.79921e-122	0.71503	0.533	0.092	7.97188e-118	OHC	Gas6
Sgpp2	5.22844e-122	0.504904	0.385	0.05	1.09708e-117	OHC	Sgpp2
Strbp1	7.27917e-122	1.26074	1	0.962	1.52739e-117	OHC	Strbp
Tnr	1.25426e-121	0.304139	0.174	0.009	2.6318e-117	OHC	Tnr
S100a131	1.30654e-121	1.59116	0.815	0.288	2.74152e-117	OHC	S100a13
Tmem107	1.41727e-121	0.631505	0.556	0.105	2.97385e-117	OHC	Tmem107
Txndc15	2.23809e-121	1.50588	0.937	0.542	4.69617e-117	OHC	Txndc15
Lrrk1	4.54746e-121	1.05685	0.804	0.251	9.54194e-117	OHC	Lrrk1
Arhgef281	6.19529e-121	1.16614	0.933	0.376	1.29996e-116	OHC	Arhgef28
Nhlrc2	6.2869e-121	1.19093	0.87	0.348	1.31918e-116	OHC	Nhlrc2
Nudcd3	1.11924e-120	1.37022	0.933	0.504	2.34851e-116	OHC	Nudcd3
Olfml3	1.28199e-120	0.625986	0.437	0.065	2.68999e-116	OHC	Olfml3
Anks1b2	2.38318e-120	1.26458	0.733	0.184	5.00064e-116	OHC	Anks1b
AI5934421	2.64638e-120	0.531279	0.3	0.031	5.5529e-116	OHC	AI593442
Sh2d4a	3.34656e-120	1.12627	0.581	0.123	7.0221e-116	OHC	Sh2d4a
Cfap126	7.43628e-120	0.413101	0.289	0.028	1.56036e-115	OHC	Cfap126
Elmo11	1.24897e-119	1.73045	0.97	0.62	2.62072e-115	OHC	Elmo1
Hspa4l	1.60221e-119	1.10916	0.874	0.321	3.36192e-115	OHC	Hspa4l
Negr1	1.97931e-119	1.71358	0.948	0.411	4.15318e-115	OHC	Negr1
Lrba1	4.15969e-119	1.4143	0.996	0.844	8.72828e-115	OHC	Lrba
Oscp1	4.22826e-119	0.734169	0.641	0.145	8.87215e-115	OHC	Oscp1
Cyb561d2	5.08505e-119	0.788931	0.63	0.143	1.067e-114	OHC	Cyb561d2
Shisal1	6.43292e-119	0.260174	0.204	0.014	1.34982e-114	OHC	Shisal1
Asic21	3.54468e-118	0.688983	0.467	0.072	7.43781e-114	OHC	Asic2
Astn21	6.0196e-118	1.65775	0.674	0.18	1.26309e-113	OHC	Astn2
Grasp	9.9073e-118	0.709755	0.563	0.112	2.07885e-113	OHC	Grasp
Fam124a	1.16125e-117	0.536086	0.456	0.071	2.43664e-113	OHC	Fam124a
B230219D22Rik	1.45175e-117	1.97053	0.926	0.707	3.0462e-113	OHC	B230219D22Rik
Pawr1	2.45707e-117	1.33611	0.93	0.39	5.15566e-113	OHC	Pawr
Minar2	6.23868e-117	1.48602	0.848	0.394	1.30906e-112	OHC	Minar2
Atp11a1	6.43268e-117	1.12702	0.907	0.374	1.34977e-112	OHC	Atp11a
Lmln	7.69969e-117	0.713472	0.607	0.129	1.61563e-112	OHC	Lmln
mt-Nd2	9.43394e-117	1.49333	0.996	0.99	1.97952e-112	OHC	mt-Nd2
Ppip5k1	1.03643e-116	0.942308	0.659	0.161	2.17474e-112	OHC	Ppip5k1
Sall11	1.10683e-115	0.959621	0.53	0.103	2.32247e-111	OHC	Sall1
Ric3	1.26341e-115	0.436994	0.352	0.044	2.65101e-111	OHC	Ric3
Ppp3ca2	1.57613e-115	1.21872	0.993	0.747	3.3072e-111	OHC	Ppp3ca
Tnfrsf21	5.51402e-115	0.720482	0.641	0.139	1.15701e-110	OHC	Tnfrsf21
Ormdl3	1.41829e-114	1.52506	0.87	0.446	2.976e-110	OHC	Ormdl3
Ablim31	5.56639e-114	1.02546	0.726	0.198	1.168e-109	OHC	Ablim3
Prkn	1.37806e-113	1.42358	0.952	0.503	2.89159e-109	OHC	Prkn
Gpsm2	2.77572e-113	0.739075	0.611	0.138	5.82429e-109	OHC	Gpsm2
Pknox22	4.05575e-113	1.50331	0.715	0.212	8.51017e-109	OHC	Pknox2
Vwa3a	5.00379e-113	0.330503	0.222	0.017	1.04994e-108	OHC	Vwa3a
Klhl10	1.10345e-112	0.312554	0.215	0.016	2.31538e-108	OHC	Klhl10
Txnrd1	1.23578e-112	1.37616	0.878	0.439	2.59303e-108	OHC	Txnrd1
Cldn141	1.51731e-112	1.24529	0.952	0.435	3.18378e-108	OHC	Cldn14
Wwc2	3.12142e-112	1.15044	0.922	0.455	6.54968e-108	OHC	Wwc2
Ndrg31	3.82849e-112	1.02259	0.778	0.245	8.03331e-108	OHC	Ndrg3
Mpdz1	9.43751e-112	1.2342	0.944	0.514	1.98027e-107	OHC	Mpdz
mt-Nd3	1.57077e-111	1.53364	0.989	0.887	3.29595e-107	OHC	mt-Nd3
Dync2h1	1.94702e-111	1.07826	0.904	0.416	4.08543e-107	OHC	Dync2h1
Hpcal1	4.19834e-111	1.06409	0.856	0.335	8.80937e-107	OHC	Hpcal1
Rprm	4.54508e-111	2.4845	0.781	0.312	9.53695e-107	OHC	Rprm
Wdr27	5.06031e-111	0.678513	0.567	0.119	1.0618e-106	OHC	Wdr27
Gnmt	1.8726e-110	0.469656	0.285	0.03	3.92928e-106	OHC	Gnmt
Gm8739	2.50966e-110	0.263112	0.178	0.011	5.26603e-106	OHC	Gm8739
mt-Co3	2.77224e-110	1.24915	1	1	5.817e-106	OHC	mt-Co3
Lyst	2.9044e-110	1.01945	0.811	0.272	6.09431e-106	OHC	Lyst
Spock2	4.95336e-110	0.760804	0.674	0.17	1.03936e-105	OHC	Spock2
Slc35f31	9.41105e-110	0.513432	0.396	0.058	1.97472e-105	OHC	Slc35f3
Cetn2	1.38171e-109	1.60635	0.811	0.4	2.89924e-105	OHC	Cetn2
Dnm1	2.03764e-109	0.455608	0.363	0.049	4.27557e-105	OHC	Dnm1
Dzip1l	2.09469e-109	0.490967	0.404	0.061	4.3953e-105	OHC	Dzip1l
Xkr6	4.39634e-109	0.818797	0.722	0.197	9.22485e-105	OHC	Xkr6
Kcnh2	6.56672e-109	0.357982	0.285	0.03	1.37789e-104	OHC	Kcnh2
Enkur	9.0691e-109	0.820465	0.744	0.209	1.90297e-104	OHC	Enkur
Pard3b	5.51186e-108	1.8329	0.996	0.847	1.15655e-103	OHC	Pard3b
mt-Co2	8.6621e-108	1.27883	1	0.999	1.81757e-103	OHC	mt-Co2
Gm10135	1.00088e-107	0.743136	0.363	0.05	2.10015e-103	OHC	Gm10135
Ak5	2.18946e-107	0.431095	0.326	0.04	4.59414e-103	OHC	Ak5
Calm1	1.06917e-106	3.35089	0.981	0.93	2.24344e-102	OHC	Calm1
Kalrn1	1.25544e-106	2.74026	0.719	0.253	2.6343e-102	OHC	Kalrn
Cacfd1	4.88221e-106	0.823345	0.722	0.218	1.02443e-101	OHC	Cacfd1
Proser2	2.45449e-105	1.03581	0.537	0.12	5.15025e-101	OHC	Proser2
Mboat7	1.65041e-104	0.840917	0.707	0.209	3.46306e-100	OHC	Mboat7
F8	2.5739e-104	0.62877	0.526	0.106	5.40082e-100	OHC	F8
Ankrd221	4.36463e-104	0.494535	0.411	0.064	9.15831e-100	OHC	Ankrd22
Gm11149	4.57929e-104	0.344545	0.181	0.012	9.60873e-100	OHC	Gm11149
Epha41	5.65194e-104	0.94305	0.852	0.303	1.18595e-99	OHC	Epha4
Gm16126	6.35143e-104	0.297389	0.215	0.018	1.33272e-99	OHC	Gm16126
Shroom2	7.42438e-104	0.986038	0.8	0.285	1.55786e-99	OHC	Shroom2
Pxdc1	1.42099e-103	0.771317	0.507	0.101	2.98167e-99	OHC	Pxdc1
mt-Atp6	4.1682e-103	1.29058	1	0.999	8.74613e-99	OHC	mt-Atp6
Atp2b21	4.48019e-103	1.12056	0.981	0.497	9.40077e-99	OHC	Atp2b2
Mbd2	4.89147e-103	1.03215	0.915	0.463	1.02638e-98	OHC	Mbd2
Pcm1	4.91928e-103	1.01428	1	0.841	1.03221e-98	OHC	Pcm1
Lgals8	1.20213e-102	0.67167	0.607	0.146	2.52243e-98	OHC	Lgals8
1700030J22Rik	1.9663e-102	0.378209	0.315	0.039	4.12589e-98	OHC	1700030J22Rik
Fam163a	2.87361e-102	0.304449	0.185	0.013	6.02969e-98	OHC	Fam163a
Hdac4	8.297e-102	0.921148	0.837	0.314	1.74096e-97	OHC	Hdac4
mt-Nd4	1.44406e-101	1.14537	1	0.998	3.03006e-97	OHC	mt-Nd4
Camta12	2.64321e-101	1.23724	0.993	0.643	5.54625e-97	OHC	Camta1
Arhgap241	3.93775e-101	1.12165	0.948	0.372	8.26258e-97	OHC	Arhgap24
Aak1	4.16574e-101	1.20838	0.974	0.656	8.74097e-97	OHC	Aak1
Atp8a1	5.77716e-101	1.20058	0.937	0.49	1.21222e-96	OHC	Atp8a1
Ccdc40	7.53599e-101	0.371425	0.278	0.031	1.58128e-96	OHC	Ccdc40
Whrn	7.85304e-101	0.694562	0.633	0.16	1.6478e-96	OHC	Whrn
Cfap70	9.50156e-101	0.492472	0.419	0.07	1.99371e-96	OHC	Cfap70
Gpr89	2.94969e-100	0.795836	0.756	0.241	6.18934e-96	OHC	Gpr89
Pdgfra1	2.95321e-100	0.499884	0.426	0.072	6.19673e-96	OHC	Pdgfra
Parp6	3.43948e-100	0.644242	0.604	0.145	7.21707e-96	OHC	Parp6
Zfp697	9.59332e-100	0.648299	0.537	0.116	2.01297e-95	OHC	Zfp697
Pcgf6	1.0766e-99	0.627103	0.652	0.167	2.25904e-95	OHC	Pcgf6
Pkd2l2	3.26434e-99	0.395647	0.322	0.042	6.84956e-95	OHC	Pkd2l2
Dach12	4.1772e-99	0.784887	0.956	0.4	8.76501e-95	OHC	Dach1
Arhgef31	1.64113e-98	1.02558	0.804	0.294	3.44358e-94	OHC	Arhgef3
Emx2	1.8058e-98	0.517568	0.5	0.096	3.78911e-94	OHC	Emx2
B230217C12Rik	1.82536e-98	0.304916	0.259	0.028	3.83015e-94	OHC	B230217C12Rik
Ust2	2.1223e-98	1.04206	0.822	0.28	4.45322e-94	OHC	Ust
Bend6	5.99163e-98	0.325677	0.237	0.023	1.25722e-93	OHC	Bend6
Morn1	1.02241e-97	0.673977	0.633	0.163	2.14533e-93	OHC	Morn1
Smim5	2.6384e-97	0.408395	0.322	0.043	5.53616e-93	OHC	Smim5
Mblac2	7.42579e-97	0.83819	0.611	0.163	1.55815e-92	OHC	Mblac2
Plch2	8.18341e-97	0.683836	0.615	0.158	1.71712e-92	OHC	Plch2
Tmem216	1.1935e-96	0.664255	0.637	0.168	2.50431e-92	OHC	Tmem216
Serf1	1.28969e-96	1.5496	0.822	0.471	2.70616e-92	OHC	Serf1
Rsph1	1.43245e-96	0.597317	0.53	0.112	3.00571e-92	OHC	Rsph1
mt-Cytb	2.8677e-96	1.05883	1	0.999	6.0173e-92	OHC	mt-Cytb
Dusp14	5.2922e-96	0.491766	0.448	0.083	1.11046e-91	OHC	Dusp14
Selenoi	9.10048e-96	1.12828	0.73	0.248	1.90955e-91	OHC	Selenoi
Agpat52	6.86363e-95	1.02043	0.878	0.396	1.4402e-90	OHC	Agpat5
Akap1	1.83574e-94	0.548571	0.463	0.09	3.85193e-90	OHC	Akap1
Aopep	2.16493e-94	1.17131	0.941	0.585	4.54268e-90	OHC	Aopep
Otud7b	2.65537e-94	0.963067	0.878	0.389	5.57177e-90	OHC	Otud7b
Dctn3	4.12036e-94	1.50691	0.852	0.565	8.64576e-90	OHC	Dctn3
Reep11	5.47493e-94	0.471351	0.404	0.068	1.1488e-89	OHC	Reep1
Rufy3	6.47244e-94	0.748972	0.685	0.201	1.35811e-89	OHC	Rufy3
Glrx3	1.05488e-93	1.83612	0.874	0.602	2.21346e-89	OHC	Glrx3
Mlf1	1.08723e-93	1.09178	0.878	0.37	2.28134e-89	OHC	Mlf1
Tnrc6b	3.23991e-93	0.963084	1	0.833	6.7983e-89	OHC	Tnrc6b
Veph1	5.08764e-93	1.36725	0.915	0.529	1.06754e-88	OHC	Veph1
Hsp90aa1	9.74206e-93	1.59466	0.952	0.907	2.04418e-88	OHC	Hsp90aa1
Cfap44	1.44344e-92	0.387422	0.319	0.044	3.02876e-88	OHC	Cfap44
Kcnk31	9.30828e-92	0.268664	0.196	0.017	1.95316e-87	OHC	Kcnk3
Gm34821	1.08209e-91	0.256733	0.185	0.015	2.27054e-87	OHC	Gm34821
Rtn2	1.60123e-91	0.391784	0.363	0.057	3.35985e-87	OHC	Rtn2
Gm15336	7.63102e-91	0.540733	0.248	0.028	1.60122e-86	OHC	Gm15336
Rab11fip11	8.63003e-91	1.053	0.848	0.361	1.81084e-86	OHC	Rab11fip1
Ubl3	1.36493e-90	0.986204	0.926	0.55	2.86403e-86	OHC	Ubl3
Mgat5	3.25813e-90	0.822789	0.648	0.19	6.83654e-86	OHC	Mgat5
Tmf1	4.12454e-90	1.09831	0.881	0.532	8.65453e-86	OHC	Tmf1
Tmtc4	1.11151e-89	0.635417	0.622	0.167	2.33229e-85	OHC	Tmtc4
Mpc1	1.22481e-89	1.47187	0.856	0.522	2.57002e-85	OHC	Mpc1
Cdc25b	1.65548e-89	0.40455	0.256	0.03	3.47369e-85	OHC	Cdc25b
mt-Nd1	3.00047e-89	1.05318	1	0.998	6.29589e-85	OHC	mt-Nd1
Ccz1	1.14821e-88	0.935342	0.867	0.433	2.40928e-84	OHC	Ccz1
Ltbp1	1.31729e-88	0.941001	0.93	0.447	2.76406e-84	OHC	Ltbp1
Spata33	1.67711e-88	0.467062	0.433	0.083	3.51909e-84	OHC	Spata33
Abat	1.71158e-88	0.64557	0.578	0.146	3.59141e-84	OHC	Abat
Ccdc28b	2.39412e-88	0.970725	0.767	0.324	5.02357e-84	OHC	Ccdc28b
Prkg12	3.03619e-88	1.41053	0.904	0.37	6.37084e-84	OHC	Prkg1
Pgf	5.65527e-88	0.262503	0.207	0.02	1.18664e-83	OHC	Pgf
Ubash3b	7.25358e-88	1.0195	0.856	0.393	1.52202e-83	OHC	Ubash3b
Rcn11	7.81218e-88	1.13902	0.885	0.609	1.63923e-83	OHC	Rcn1
Lrrc6	2.01321e-87	0.275281	0.226	0.024	4.22431e-83	OHC	Lrrc6
Mdga1	2.27922e-87	0.362173	0.27	0.034	4.78249e-83	OHC	Mdga1
A330048O09Rik	3.17829e-87	0.334125	0.263	0.032	6.669e-83	OHC	A330048O09Rik
Grip11	3.30436e-87	1.26208	0.989	0.741	6.93353e-83	OHC	Grip1
Nbea	7.88258e-87	1.09267	0.963	0.665	1.654e-82	OHC	Nbea
Ugt8a1	2.2142e-86	0.715914	0.656	0.191	4.64605e-82	OHC	Ugt8a
Arhgap44	5.05858e-86	0.830912	0.659	0.202	1.06144e-81	OHC	Arhgap44
Otud3	5.21974e-86	0.729	0.693	0.221	1.09526e-81	OHC	Otud3
Clasp1	6.99339e-86	1.02622	0.952	0.636	1.46742e-81	OHC	Clasp1
Phgdh	7.19167e-86	1.24444	0.822	0.424	1.50903e-81	OHC	Phgdh
Wapl	7.97413e-86	0.950508	0.985	0.757	1.67321e-81	OHC	Wapl
Cerk	8.33476e-86	0.555893	0.541	0.129	1.74888e-81	OHC	Cerk
Gramd1c	2.64671e-85	0.860985	0.781	0.295	5.5536e-81	OHC	Gramd1c
Lmo11	2.69751e-85	0.927644	0.7	0.238	5.66019e-81	OHC	Lmo1
Slco3a11	7.00637e-85	1.03193	0.948	0.546	1.47015e-80	OHC	Slco3a1
Fam168a	1.64105e-84	1.15491	0.87	0.546	3.44342e-80	OHC	Fam168a
Ccdc96	1.70986e-84	0.344744	0.285	0.039	3.5878e-80	OHC	Ccdc96
Cpeb41	1.91364e-84	1.20211	0.956	0.579	4.01539e-80	OHC	Cpeb4
6030407O03Rik	2.23073e-84	0.52981	0.419	0.081	4.68073e-80	OHC	6030407O03Rik
Lmod1	7.96615e-84	0.936195	0.885	0.369	1.67154e-79	OHC	Lmod1
Zbtb38	1.59943e-83	0.966563	0.863	0.459	3.35609e-79	OHC	Zbtb38
Usp251	1.69355e-83	0.911961	0.919	0.533	3.55357e-79	OHC	Usp25
Fgf11	2.3097e-83	0.305521	0.259	0.032	4.84645e-79	OHC	Fgf11
Btbd11	3.04224e-83	0.752448	0.604	0.166	6.38353e-79	OHC	Btbd11
Rapgef1	4.14361e-83	0.775485	0.759	0.285	8.69453e-79	OHC	Rapgef1
Map21	6.12821e-83	1.18698	0.963	0.637	1.28588e-78	OHC	Map2
Frmd61	7.00961e-83	0.606684	0.556	0.14	1.47083e-78	OHC	Frmd6
Abcc1	7.2273e-83	0.543692	0.47	0.103	1.51651e-78	OHC	Abcc1
Catsper2	9.23629e-83	0.441471	0.4	0.075	1.93805e-78	OHC	Catsper2
Slc38a1	1.76546e-82	0.92169	0.885	0.47	3.70446e-78	OHC	Slc38a1
Nell11	1.81997e-82	0.830601	0.496	0.109	3.81883e-78	OHC	Nell1
Sh3d192	2.00503e-82	1.11152	0.867	0.406	4.20715e-78	OHC	Sh3d19
Bex2	2.06856e-82	1.17128	0.796	0.364	4.34045e-78	OHC	Bex2
Fbxo9	2.93193e-82	0.878453	0.756	0.311	6.15206e-78	OHC	Fbxo9
Dennd5b	4.23402e-82	0.871618	0.793	0.322	8.88424e-78	OHC	Dennd5b
Suds3	4.85132e-82	0.866526	0.87	0.444	1.01795e-77	OHC	Suds3
Osbpl91	5.09917e-82	1.1894	0.915	0.615	1.06996e-77	OHC	Osbpl9
Dst2	6.99089e-82	1.0501	0.993	0.71	1.4669e-77	OHC	Dst
Pih1d2	9.7699e-82	0.376147	0.315	0.048	2.05002e-77	OHC	Pih1d2
Rab11fip3	1.90604e-81	0.980388	0.893	0.474	3.99944e-77	OHC	Rab11fip3
Timm9	2.73307e-81	0.742734	0.73	0.264	5.73481e-77	OHC	Timm9
Dzank1	5.3672e-81	0.487026	0.426	0.087	1.1262e-76	OHC	Dzank1
Hsd17b14	5.68089e-81	0.353092	0.289	0.041	1.19202e-76	OHC	Hsd17b14
Tmem183a	6.27832e-81	0.802606	0.726	0.275	1.31738e-76	OHC	Tmem183a
Sox61	7.43187e-81	1.2017	0.959	0.751	1.55943e-76	OHC	Sox6
Sorbs21	1.12182e-80	1.04906	0.985	0.584	2.35392e-76	OHC	Sorbs2
Cdc42ep2	1.36769e-80	0.408132	0.359	0.063	2.86983e-76	OHC	Cdc42ep2
Sh2b2	3.18096e-80	0.286106	0.241	0.029	6.67461e-76	OHC	Sh2b2
Coro2a	5.19109e-80	0.346832	0.185	0.017	1.08925e-75	OHC	Coro2a
2510002D24Rik	5.3078e-80	0.747822	0.726	0.264	1.11374e-75	OHC	2510002D24Rik
Glra1	6.6272e-80	0.257879	0.17	0.015	1.39059e-75	OHC	Glra1
Cobl1	7.65583e-80	1.01161	0.989	0.618	1.60642e-75	OHC	Cobl
Nfia1	1.10395e-79	1.04334	0.993	0.922	2.31643e-75	OHC	Nfia
4930556N13Rik	1.12183e-79	0.375917	0.248	0.031	2.35395e-75	OHC	4930556N13Rik
Msra	3.49291e-79	0.996481	0.6	0.185	7.32918e-75	OHC	Msra
Lactb	5.057e-79	0.612972	0.585	0.165	1.06111e-74	OHC	Lactb
CJ186046Rik	6.0444e-79	0.425212	0.33	0.054	1.2683e-74	OHC	CJ186046Rik
Bace1	6.99003e-79	0.735521	0.693	0.243	1.46672e-74	OHC	Bace1
Rnf11	1.88145e-78	0.910756	0.922	0.596	3.94785e-74	OHC	Rnf11
Pcmt1	2.57056e-78	0.839946	0.893	0.48	5.39381e-74	OHC	Pcmt1
Map7d2	8.617e-78	0.474869	0.456	0.1	1.8081e-73	OHC	Map7d2
Wdr35	2.62881e-77	0.706285	0.652	0.218	5.51604e-73	OHC	Wdr35
Arl6	2.71446e-77	0.644046	0.596	0.176	5.69576e-73	OHC	Arl6
Cfap36	2.81715e-77	0.945141	0.87	0.529	5.91123e-73	OHC	Cfap36
Ubac1	3.00841e-77	0.821311	0.696	0.262	6.31254e-73	OHC	Ubac1
Arhgap18	5.99876e-77	0.792403	0.73	0.276	1.25872e-72	OHC	Arhgap18
Pde6d	7.46443e-77	0.938619	0.804	0.386	1.56626e-72	OHC	Pde6d
Trappc9	7.9288e-77	1.07516	0.859	0.486	1.6637e-72	OHC	Trappc9
Wipf32	1.00775e-76	0.855222	0.744	0.285	2.11457e-72	OHC	Wipf3
Tmem41a	1.26857e-76	0.454578	0.411	0.085	2.66184e-72	OHC	Tmem41a
Mgst31	1.8267e-76	1.66145	0.778	0.416	3.83296e-72	OHC	Mgst3
Iqsec1	1.91904e-76	0.745152	0.567	0.165	4.02672e-72	OHC	Iqsec1
Sept6	2.78659e-76	0.822701	0.73	0.273	5.8471e-72	OHC	Sept6
Zbtb181	3.0804e-76	0.615373	0.578	0.167	6.46361e-72	OHC	Zbtb18
Nbeal1	3.95453e-76	0.913609	0.941	0.613	8.2978e-72	OHC	Nbeal1
Mthfd2	4.93598e-76	0.556992	0.411	0.087	1.03572e-71	OHC	Mthfd2
Hsph1	5.52243e-76	0.680366	0.685	0.228	1.15877e-71	OHC	Hsph1
Cplx2	5.9998e-76	0.539672	0.519	0.133	1.25894e-71	OHC	Cplx2
Dnaja4	6.12568e-76	0.61755	0.574	0.167	1.28535e-71	OHC	Dnaja4
Rab28	1.54533e-75	0.838066	0.844	0.424	3.24256e-71	OHC	Rab28
Aftph	2.48701e-75	0.80387	0.93	0.572	5.2185e-71	OHC	Aftph
Sacm1l	3.07038e-75	0.847926	0.874	0.446	6.44257e-71	OHC	Sacm1l
Ddx31	4.42768e-75	0.530803	0.415	0.089	9.2906e-71	OHC	Ddx31
Cycs	4.73993e-75	1.12698	0.826	0.512	9.9458e-71	OHC	Cycs
Ttc281	5.03006e-75	0.804674	0.807	0.331	1.05546e-70	OHC	Ttc28
6030458C11Rik	7.00266e-75	0.665777	0.7	0.247	1.46937e-70	OHC	6030458C11Rik
Mylk4	7.27595e-75	0.254062	0.17	0.016	1.52671e-70	OHC	Mylk4
Dtna	1.62776e-74	0.839015	0.981	0.662	3.41553e-70	OHC	Dtna
Ap3m2	1.78965e-74	0.506243	0.493	0.121	3.75522e-70	OHC	Ap3m2
Pld5	3.11125e-74	0.656276	0.707	0.226	6.52834e-70	OHC	Pld5
Atp2b1	1.07611e-73	0.873672	1	0.933	2.25801e-69	OHC	Atp2b1
Dlgap2	2.80026e-73	0.286377	0.196	0.021	5.87578e-69	OHC	Dlgap2
Uhmk1	3.79636e-73	0.570916	0.567	0.163	7.96591e-69	OHC	Uhmk1
Osbpl1a	1.15693e-72	0.852249	0.796	0.376	2.42758e-68	OHC	Osbpl1a
Wdpcp	1.62973e-72	0.94804	0.844	0.414	3.41967e-68	OHC	Wdpcp
Blzf1	1.87695e-72	0.667387	0.685	0.245	3.93841e-68	OHC	Blzf1
Ndufb1-ps	2.06608e-72	1.13271	0.867	0.727	4.33525e-68	OHC	Ndufb1-ps
Dmxl2	2.54438e-72	0.616487	0.596	0.182	5.33887e-68	OHC	Dmxl2
Prkca	2.66024e-72	1.00114	0.944	0.571	5.58198e-68	OHC	Prkca
Parp1	2.8672e-72	1.2381	0.722	0.34	6.01625e-68	OHC	Parp1
Lpcat3	2.96827e-72	0.871274	0.756	0.32	6.22832e-68	OHC	Lpcat3
Atp6v0a4	3.13217e-72	0.526518	0.37	0.074	6.57223e-68	OHC	Atp6v0a4
Tmtc3	3.71126e-72	0.623198	0.615	0.195	7.78733e-68	OHC	Tmtc3
Gm13963	3.91111e-72	0.988891	0.604	0.187	8.20667e-68	OHC	Gm13963
Ctsf	4.31188e-72	0.936297	0.763	0.35	9.04762e-68	OHC	Ctsf
Gm26854	6.35635e-72	0.359844	0.207	0.024	1.33375e-67	OHC	Gm26854
Arf3	6.63518e-72	0.811761	0.819	0.398	1.39226e-67	OHC	Arf3
Armc2	7.96698e-72	0.393782	0.333	0.06	1.67171e-67	OHC	Armc2
Gm48250	8.97533e-72	0.357258	0.248	0.034	1.88329e-67	OHC	Gm48250
Ttc26	9.18428e-72	0.396598	0.378	0.075	1.92714e-67	OHC	Ttc26
Ift172	1.13484e-71	0.528137	0.567	0.162	2.38123e-67	OHC	Ift172
Abcg1	1.31004e-71	0.509659	0.552	0.149	2.74887e-67	OHC	Abcg1
Rpgrip1l	1.31242e-71	0.596171	0.626	0.198	2.75386e-67	OHC	Rpgrip1l
mt-Nd4l	2.36652e-71	0.923181	0.959	0.81	4.96566e-67	OHC	mt-Nd4l
Ik	2.60201e-71	1.00015	0.848	0.535	5.45979e-67	OHC	Ik
Atp5md	2.8264e-71	1.17797	0.911	0.871	5.93063e-67	OHC	Atp5md
Tjp11	8.15275e-71	0.980899	0.926	0.592	1.71069e-66	OHC	Tjp1
Eya41	9.36817e-71	0.930574	1	0.9	1.96572e-66	OHC	Eya4
Kif5c1	1.24637e-70	0.716152	0.704	0.262	2.61526e-66	OHC	Kif5c
Wrap73	2.36451e-70	0.567021	0.548	0.157	4.96145e-66	OHC	Wrap73
Ttll3	4.27697e-70	0.816099	0.759	0.318	8.97437e-66	OHC	Ttll3
Rnf1801	4.60345e-70	0.916193	0.841	0.442	9.65942e-66	OHC	Rnf180
Xylt1	7.21437e-70	0.741686	0.733	0.279	1.51379e-65	OHC	Xylt1
Mycl1	7.59057e-70	0.542626	0.53	0.145	1.59273e-65	OHC	Mycl
Atxn12	1.34983e-69	0.95999	0.989	0.909	2.83235e-65	OHC	Atxn1
Fryl1	2.13309e-69	0.900327	0.863	0.501	4.47585e-65	OHC	Fryl
Cox11	2.23072e-69	1.01419	0.704	0.301	4.68073e-65	OHC	Cox11
Gm17108	2.44757e-69	0.263595	0.174	0.018	5.13573e-65	OHC	Gm17108
Phtf11	3.08449e-69	0.752805	0.756	0.318	6.47218e-65	OHC	Phtf1
Spire1	1.30685e-68	0.778809	0.804	0.353	2.74216e-64	OHC	Spire1
Pygo1	2.20644e-68	0.655646	0.667	0.241	4.62978e-64	OHC	Pygo1
Pradc1	2.60038e-68	0.499754	0.493	0.129	5.45638e-64	OHC	Pradc1
Rtn11	2.85619e-68	0.504295	0.544	0.152	5.99315e-64	OHC	Rtn1
Wbp1	3.21802e-68	0.966152	0.793	0.465	6.75237e-64	OHC	Wbp1
Fgf1	4.35597e-68	0.392822	0.363	0.073	9.14012e-64	OHC	Fgf1
A230009B12Rik	9.84157e-68	0.268527	0.122	0.009	2.06506e-63	OHC	A230009B12Rik
Abtb2	1.09586e-67	0.828161	0.774	0.329	2.29943e-63	OHC	Abtb2
Kcnab1	1.50307e-67	0.644394	0.396	0.089	3.15389e-63	OHC	Kcnab1
Gm42620	1.53329e-67	0.379216	0.163	0.016	3.2173e-63	OHC	Gm42620
Cyb561	6.44386e-67	0.434716	0.448	0.109	1.35212e-62	OHC	Cyb561
Chd71	8.34871e-67	0.81458	0.937	0.596	1.75181e-62	OHC	Chd7
Apbb3	1.13317e-66	0.327198	0.3	0.052	2.37773e-62	OHC	Apbb3
Elovl6	1.34648e-66	0.576993	0.589	0.18	2.82532e-62	OHC	Elovl6
Osbp	1.39069e-66	0.702179	0.759	0.327	2.91808e-62	OHC	Osbp
Lpin2	3.43878e-66	1.2917	0.826	0.458	7.21559e-62	OHC	Lpin2
Cyfip2	4.17796e-66	0.734058	0.8	0.357	8.76661e-62	OHC	Cyfip2
Pla2g71	5.85519e-66	1.41466	0.904	0.833	1.2286e-61	OHC	Pla2g7
Srpk21	7.76197e-66	0.805903	0.963	0.694	1.62869e-61	OHC	Srpk2
Mprip	8.05504e-66	0.775836	0.952	0.664	1.69019e-61	OHC	Mprip
4930430F08Rik	8.89911e-66	0.488211	0.43	0.106	1.8673e-61	OHC	4930430F08Rik
Ndufv3	9.44436e-66	1.06296	0.848	0.694	1.98171e-61	OHC	Ndufv3
Cisd1	1.37188e-65	1.14487	0.819	0.567	2.87862e-61	OHC	Cisd1
Trappc2	2.18375e-65	0.519913	0.537	0.158	4.58216e-61	OHC	Trappc2
Ube2e22	2.4311e-65	0.917428	0.974	0.748	5.10118e-61	OHC	Ube2e2
Ncald	4.88136e-65	0.445408	0.493	0.129	1.02426e-60	OHC	Ncald
Acsl4	6.1421e-65	0.747123	0.852	0.43	1.2888e-60	OHC	Acsl4
Sipa1l3	7.20299e-65	0.881467	0.77	0.351	1.5114e-60	OHC	Sipa1l3
Nme1	8.34569e-65	0.917321	0.815	0.55	1.75118e-60	OHC	Nme1
Fchsd22	9.95831e-65	0.829349	0.83	0.426	2.08955e-60	OHC	Fchsd2
Klhl5	1.07259e-64	0.629277	0.559	0.175	2.25062e-60	OHC	Klhl5
Ankrd42	1.38865e-64	0.467196	0.507	0.138	2.91381e-60	OHC	Ankrd42
Mfhas1	1.7529e-64	0.848432	0.73	0.312	3.67812e-60	OHC	Mfhas1
Cln6	3.41134e-64	0.381268	0.311	0.058	7.15801e-60	OHC	Cln6
Nup210	4.28642e-64	0.407466	0.363	0.078	8.99419e-60	OHC	Nup210
Saxo2	1.59505e-63	0.394825	0.381	0.085	3.3469e-59	OHC	Saxo2
Plxna21	1.70877e-63	0.913875	0.878	0.434	3.58552e-59	OHC	Plxna2
Polr3gl	2.829e-63	0.500435	0.53	0.156	5.9361e-59	OHC	Polr3gl
Vps13c	3.4702e-63	0.668531	0.704	0.283	7.28152e-59	OHC	Vps13c
Selenom1	9.02176e-63	1.27611	0.781	0.435	1.89304e-58	OHC	Selenom
Gls	1.16338e-62	0.784489	0.956	0.657	2.44112e-58	OHC	Gls
Purb	1.98107e-62	0.889445	0.859	0.721	4.15688e-58	OHC	Purb
Lrrfip1	3.34971e-62	0.805283	0.9	0.539	7.0287e-58	OHC	Lrrfip1
Qsox2	4.72049e-62	0.320691	0.285	0.05	9.90501e-58	OHC	Qsox2
Slc16a10	6.33096e-62	0.688013	0.611	0.211	1.32843e-57	OHC	Slc16a10
Atf61	8.46482e-62	0.795897	0.874	0.492	1.77617e-57	OHC	Atf6
Gm32036	1.44921e-61	0.589219	0.348	0.075	3.04087e-57	OHC	Gm32036
Uqcr11	1.98282e-61	1.03084	0.896	0.892	4.16055e-57	OHC	Uqcr11
Adcy9	2.08403e-61	0.643048	0.563	0.184	4.37292e-57	OHC	Adcy9
1700109K24Rik	3.28031e-61	0.579412	0.233	0.036	6.88307e-57	OHC	1700109K24Rik
Cep126	3.70826e-61	0.632862	0.656	0.242	7.78105e-57	OHC	Cep126
Ppil6	3.7771e-61	0.424908	0.404	0.097	7.92549e-57	OHC	Ppil6
Trim62	1.03249e-60	0.365857	0.337	0.07	2.16647e-56	OHC	Trim62
Etnk1	1.04712e-60	0.78346	0.907	0.567	2.19717e-56	OHC	Etnk1
Capsl	1.20413e-60	0.39487	0.389	0.09	2.52663e-56	OHC	Capsl
Satb11	1.44012e-60	0.721584	0.752	0.33	3.02181e-56	OHC	Satb1
Cdkl2	1.71409e-60	0.706682	0.719	0.314	3.59668e-56	OHC	Cdkl2
Extl2	1.90058e-60	0.546665	0.522	0.161	3.98798e-56	OHC	Extl2
Cdk14	3.24885e-60	0.894935	0.93	0.618	6.81707e-56	OHC	Cdk14
Ndufb9	8.5317e-60	1.00135	0.867	0.827	1.79021e-55	OHC	Ndufb9
Orai2	8.9705e-60	0.282195	0.248	0.04	1.88228e-55	OHC	Orai2
Dnajc15	9.71939e-60	0.753593	0.785	0.407	2.03942e-55	OHC	Dnajc15
Macrod21	1.05887e-59	0.940091	0.974	0.709	2.22183e-55	OHC	Macrod2
Kif24	1.42175e-59	0.402545	0.322	0.066	2.98327e-55	OHC	Kif24
Pdcd4	2.66109e-59	0.834576	0.941	0.7	5.58376e-55	OHC	Pdcd4
Fbxl20	6.08386e-59	0.817014	0.77	0.362	1.27658e-54	OHC	Fbxl20
Hrk	6.18898e-59	0.272049	0.204	0.028	1.29863e-54	OHC	Hrk
Tcte2	6.34827e-59	0.350401	0.304	0.059	1.33206e-54	OHC	Tcte2
Cox6a1	1.00987e-58	0.899486	0.863	0.741	2.119e-54	OHC	Cox6a1
Prkab1	1.26659e-58	0.377226	0.378	0.088	2.65768e-54	OHC	Prkab1
Psat1	1.31557e-58	1.18847	0.548	0.216	2.76046e-54	OHC	Psat1
Hist3h2a	1.87274e-58	0.617484	0.63	0.235	3.92958e-54	OHC	Hist3h2a
Cap1	2.1093e-58	0.753746	0.859	0.513	4.42594e-54	OHC	Cap1
Dop1b	2.30475e-58	0.703614	0.5	0.155	4.83605e-54	OHC	Dop1b
Selenow	3.97926e-58	0.962262	0.893	0.844	8.34969e-54	OHC	Selenow
Nlgn1	6.78687e-58	0.715527	0.47	0.132	1.42409e-53	OHC	Nlgn1
Lrrc20	7.53759e-58	0.421511	0.393	0.096	1.58161e-53	OHC	Lrrc20
Tafa5	7.92349e-58	0.515111	0.548	0.176	1.66259e-53	OHC	Tafa5
Dctn1	1.29999e-57	0.765231	0.711	0.345	2.72777e-53	OHC	Dctn1
Tmtc1	2.76901e-57	0.799797	0.537	0.181	5.81021e-53	OHC	Tmtc1
Armc9	4.86624e-57	0.522762	0.611	0.214	1.02108e-52	OHC	Armc9
Epg5	5.52643e-57	0.433229	0.437	0.117	1.15961e-52	OHC	Epg5
Bmyc	5.67362e-57	0.712223	0.674	0.298	1.1905e-52	OHC	Bmyc
Cluap1	7.13363e-57	0.582628	0.619	0.233	1.49685e-52	OHC	Cluap1
Fhit1	9.56443e-57	1.05271	0.911	0.586	2.0069e-52	OHC	Fhit
Abcd2	9.70867e-57	0.250898	0.2	0.028	2.03717e-52	OHC	Abcd2
Adgrl31	1.3511e-56	0.88924	0.978	0.68	2.83502e-52	OHC	Adgrl3
Smurf1	2.0167e-56	0.584552	0.593	0.211	4.23164e-52	OHC	Smurf1
Rpgr	2.31408e-56	0.618729	0.626	0.238	4.85564e-52	OHC	Rpgr
Tmem138	2.88195e-56	0.448588	0.444	0.123	6.0472e-52	OHC	Tmem138
Dcun1d2	3.13208e-56	0.491146	0.463	0.134	6.57205e-52	OHC	Dcun1d2
Vwa81	3.54146e-56	0.836303	0.826	0.481	7.43104e-52	OHC	Vwa8
Peak1	4.56358e-56	0.735899	0.881	0.496	9.57576e-52	OHC	Peak1
1110008P14Rik	6.23142e-56	0.867354	0.759	0.466	1.30754e-51	OHC	1110008P14Rik
Comtd1	6.73196e-56	0.315761	0.274	0.051	1.41257e-51	OHC	Comtd1
Pard3bos3	9.09561e-56	0.541944	0.189	0.026	1.90853e-51	OHC	Pard3bos3
Amy1	9.16758e-56	0.460649	0.393	0.1	1.92363e-51	OHC	Amy1
Rnf242	1.33292e-55	0.750385	0.8	0.376	2.79687e-51	OHC	Rnf24
Rabl2	1.47171e-55	0.393652	0.396	0.1	3.08809e-51	OHC	Rabl2
Morn2	2.318e-55	0.639936	0.674	0.284	4.86385e-51	OHC	Morn2
Kcnma1	2.58815e-55	0.415586	0.456	0.12	5.43072e-51	OHC	Kcnma1
Rcbtb2	2.69314e-55	0.691354	0.689	0.31	5.65101e-51	OHC	Rcbtb2
Atp8b1	6.51598e-55	0.617633	0.685	0.28	1.36725e-50	OHC	Atp8b1
Tmem63b	7.14888e-55	0.601274	0.693	0.294	1.50005e-50	OHC	Tmem63b
Arl151	7.86667e-55	0.843511	0.952	0.669	1.65066e-50	OHC	Arl15
Aff3	1.1812e-54	1.30273	0.889	0.692	2.47851e-50	OHC	Aff3
Fbxo36	2.6022e-54	0.431465	0.452	0.128	5.46019e-50	OHC	Fbxo36
Pam16	2.68639e-54	0.635771	0.648	0.264	5.63685e-50	OHC	Pam16
Ift22	2.85118e-54	0.54521	0.57	0.206	5.98264e-50	OHC	Ift22
Cep290	3.18597e-54	0.623702	0.67	0.276	6.68513e-50	OHC	Cep290
Tango6	3.45587e-54	0.55626	0.507	0.163	7.25145e-50	OHC	Tango6
Odf2	3.85844e-54	0.748635	0.881	0.51	8.09617e-50	OHC	Odf2
Tapt1	4.17686e-54	0.616576	0.659	0.264	8.7643e-50	OHC	Tapt1
Fgfr1op	5.82022e-54	0.625467	0.663	0.273	1.22126e-49	OHC	Fgfr1op
Tcf42	9.01897e-54	0.738666	0.963	0.729	1.89245e-49	OHC	Tcf4
Mpped21	1.56725e-53	0.695855	0.622	0.229	3.28856e-49	OHC	Mpped2
Prepl	1.73968e-53	0.595132	0.633	0.252	3.65037e-49	OHC	Prepl
Nos1ap	3.32554e-53	0.826704	0.826	0.459	6.97798e-49	OHC	Nos1ap
Ahi1	4.15056e-53	0.706843	0.778	0.383	8.70911e-49	OHC	Ahi1
Smyd2	4.52536e-53	0.4871	0.574	0.201	9.49557e-49	OHC	Smyd2
Zfp276	5.50379e-53	0.348488	0.319	0.07	1.15486e-48	OHC	Zfp276
Pln	5.83775e-53	0.310592	0.159	0.019	1.22494e-48	OHC	Pln
Cnot8	5.97193e-53	0.487709	0.593	0.214	1.25309e-48	OHC	Cnot8
Clec16a	6.6076e-53	0.733706	0.641	0.272	1.38647e-48	OHC	Clec16a
Lztfl1	1.03161e-52	0.664659	0.881	0.559	2.16462e-48	OHC	Lztfl1
Kcnq1ot1	1.3209e-52	1.00633	0.981	0.786	2.77164e-48	OHC	Kcnq1ot1
Reps1	1.37689e-52	0.690244	0.819	0.44	2.88913e-48	OHC	Reps1
Zfyve91	1.61484e-52	0.753961	0.874	0.528	3.38841e-48	OHC	Zfyve9
Ulk2	1.7733e-52	0.669956	0.785	0.381	3.72092e-48	OHC	Ulk2
Tcp11	2.74208e-52	0.286578	0.267	0.051	5.7537e-48	OHC	Tcp11
Ap1m2	3.4924e-52	0.605657	0.681	0.303	7.32811e-48	OHC	Ap1m2
Atp5k	4.39675e-52	0.896242	0.856	0.731	9.2257e-48	OHC	Atp5k
Prkcd	4.76424e-52	0.550857	0.637	0.254	9.9968e-48	OHC	Prkcd
Cdyl2	6.28111e-52	0.516872	0.574	0.203	1.31797e-47	OHC	Cdyl2
Pcdh92	6.92617e-52	1.16369	0.856	0.51	1.45332e-47	OHC	Pcdh9
Dhx91	8.17815e-52	0.653632	0.919	0.627	1.71602e-47	OHC	Dhx9
Gm10848	8.41364e-52	0.331507	0.281	0.057	1.76543e-47	OHC	Gm10848
Pid11	9.6241e-52	0.60011	0.578	0.19	2.01943e-47	OHC	Pid1
Asns	1.10544e-51	0.375633	0.341	0.082	2.31954e-47	OHC	Asns
Polb	1.16471e-51	0.694025	0.841	0.507	2.44392e-47	OHC	Polb
Tmem184a	1.52605e-51	0.389265	0.381	0.099	3.2021e-47	OHC	Tmem184a
Elk3	4.31124e-51	0.546279	0.526	0.179	9.04629e-47	OHC	Elk3
Stk32c	4.49167e-51	0.257647	0.204	0.032	9.42487e-47	OHC	Stk32c
4930533B01Rik	5.52977e-51	0.643853	0.463	0.144	1.16031e-46	OHC	4930533B01Rik
Zfp4621	6.3417e-51	0.650209	0.974	0.72	1.33068e-46	OHC	Zfp462
Uqcrh	7.01266e-51	0.825683	0.93	0.976	1.47147e-46	OHC	Uqcrh
Me21	7.31106e-51	0.568024	0.604	0.233	1.53408e-46	OHC	Me2
Stk391	7.75789e-51	0.639103	0.978	0.741	1.62784e-46	OHC	Stk39
Mok	8.70045e-51	0.504454	0.515	0.174	1.82561e-46	OHC	Mok
Gm1976	9.2482e-51	0.523669	0.615	0.234	1.94055e-46	OHC	Gm1976
Rogdi	9.97815e-51	0.545421	0.593	0.226	2.09372e-46	OHC	Rogdi
Pak11	1.09675e-50	0.654157	0.885	0.517	2.30131e-46	OHC	Pak1
Me11	1.23306e-50	0.671996	0.83	0.461	2.58733e-46	OHC	Me1
Ndfip11	1.80301e-50	0.566774	0.989	0.933	3.78326e-46	OHC	Ndfip1
Serpinb6a	3.01253e-50	0.740161	0.8	0.483	6.32119e-46	OHC	Serpinb6a
Fam43a	3.63885e-50	0.286663	0.259	0.05	7.63539e-46	OHC	Fam43a
Sgsm1	5.34479e-50	0.335144	0.307	0.069	1.1215e-45	OHC	Sgsm1
Dock3	7.96842e-50	0.449629	0.459	0.138	1.67201e-45	OHC	Dock3
Tspan132	8.62748e-50	0.790208	0.8	0.485	1.8103e-45	OHC	Tspan13
Mtmr3	9.68589e-50	0.81846	0.867	0.542	2.03239e-45	OHC	Mtmr3
Slc9a2	1.20938e-49	0.381081	0.407	0.112	2.53764e-45	OHC	Slc9a2
Bbs9	3.40113e-49	0.676377	0.722	0.346	7.13659e-45	OHC	Bbs9
Rnf1281	4.57046e-49	0.654414	0.807	0.425	9.5902e-45	OHC	Rnf128
Ldlrad3	7.4511e-49	0.774391	0.863	0.535	1.56346e-44	OHC	Ldlrad3
Reep5	9.08236e-49	0.629527	0.852	0.513	1.90575e-44	OHC	Reep5
Slc6a17	1.19394e-48	0.337956	0.311	0.072	2.50525e-44	OHC	Slc6a17
Cox17	1.75828e-48	0.769351	0.807	0.542	3.68941e-44	OHC	Cox17
Smoc2	1.81753e-48	0.510795	0.689	0.277	3.81373e-44	OHC	Smoc2
Ift122	2.24895e-48	0.458696	0.522	0.18	4.71897e-44	OHC	Ift122
Brsk1	2.54594e-48	0.408103	0.43	0.127	5.34214e-44	OHC	Brsk1
Grk31	4.05877e-48	0.56513	0.611	0.247	8.51653e-44	OHC	Grk3
Mdh1	4.69455e-48	0.683556	0.915	0.792	9.85058e-44	OHC	Mdh1
Six2	6.55147e-48	0.532854	0.441	0.141	1.37469e-43	OHC	Six2
Rsph10b	8.52014e-48	0.26401	0.207	0.035	1.78778e-43	OHC	Rsph10b
3830406C13Rik	8.89376e-48	0.583267	0.674	0.306	1.86618e-43	OHC	3830406C13Rik
Creb3l11	9.38268e-48	0.488055	0.411	0.12	1.96877e-43	OHC	Creb3l1
Sec11c	1.06031e-47	0.706534	0.726	0.381	2.22486e-43	OHC	Sec11c
Bcl7a	1.41201e-47	0.603799	0.67	0.305	2.96281e-43	OHC	Bcl7a
Nub1	1.74413e-47	0.586475	0.711	0.345	3.65971e-43	OHC	Nub1
Akap8l	1.928e-47	0.712138	0.885	0.59	4.04552e-43	OHC	Akap8l
Atp6v1e1	2.00915e-47	0.696124	0.859	0.601	4.21579e-43	OHC	Atp6v1e1
Ybx11	2.12155e-47	0.717288	0.878	0.949	4.45166e-43	OHC	Ybx1
Hdac5	2.33988e-47	0.416398	0.504	0.168	4.90977e-43	OHC	Hdac5
Aplp1	2.35898e-47	0.483772	0.53	0.188	4.94985e-43	OHC	Aplp1
Trerf1	2.64236e-47	0.632038	0.767	0.391	5.54446e-43	OHC	Trerf1
Myom1	3.04643e-47	0.374421	0.33	0.082	6.39232e-43	OHC	Myom1
Gm17018	3.1061e-47	0.544969	0.633	0.27	6.51752e-43	OHC	Gm17018
Hist1h1c	3.33437e-47	0.44728	0.367	0.098	6.99652e-43	OHC	Hist1h1c
Mlf2	3.95639e-47	0.773326	0.822	0.619	8.30168e-43	OHC	Mlf2
Pitpna	4.62337e-47	0.576933	0.974	0.806	9.70122e-43	OHC	Pitpna
Ecd	7.91839e-47	0.526426	0.593	0.235	1.66152e-42	OHC	Ecd
Tulp4	9.06089e-47	0.692004	0.941	0.706	1.90125e-42	OHC	Tulp4
Capn15	9.42121e-47	0.633456	0.678	0.316	1.97685e-42	OHC	Capn15
Camk2g	1.16387e-46	0.600086	0.637	0.283	2.44215e-42	OHC	Camk2g
March31	1.61567e-46	0.610955	0.474	0.157	3.39016e-42	OHC	March3
Nmnat3	2.05109e-46	0.270134	0.211	0.037	4.3038e-42	OHC	Nmnat3
Chchd2	2.17611e-46	0.678979	0.922	0.978	4.56612e-42	OHC	Chchd2
Jup1	2.20306e-46	0.579036	0.7	0.326	4.62268e-42	OHC	Jup
Ubqln1	2.39612e-46	0.633892	0.722	0.377	5.02777e-42	OHC	Ubqln1
Camkmt	2.73008e-46	0.668632	0.781	0.401	5.72853e-42	OHC	Camkmt
Tmem70	2.75408e-46	0.535413	0.563	0.225	5.77889e-42	OHC	Tmem70
Cox5b	4.27878e-46	0.804551	0.874	0.79	8.97816e-42	OHC	Cox5b
Gm47071	5.52524e-46	0.304886	0.252	0.051	1.15936e-41	OHC	Gm47071
Hagh	6.07404e-46	0.530125	0.641	0.279	1.27452e-41	OHC	Hagh
Gm50250	6.4803e-46	0.345675	0.222	0.041	1.35976e-41	OHC	Gm50250
Taf151	6.73154e-46	0.683578	0.878	0.568	1.41248e-41	OHC	Taf15
B9d2	1.03098e-45	0.297638	0.293	0.067	2.16331e-41	OHC	B9d2
AA465934	1.12664e-45	0.767218	0.589	0.278	2.36402e-41	OHC	AA465934
Dhx33	1.44299e-45	0.361201	0.322	0.08	3.02783e-41	OHC	Dhx33
Cit	1.60189e-45	0.492074	0.289	0.068	3.36125e-41	OHC	Cit
Abhd18	1.65365e-45	0.555134	0.53	0.198	3.46986e-41	OHC	Abhd18
Slc2a13	2.32235e-45	0.645632	0.837	0.463	4.87299e-41	OHC	Slc2a13
mt-Co1	2.57009e-45	0.489133	1	0.999	5.39283e-41	OHC	mt-Co1
Wdr60	2.59989e-45	0.599987	0.759	0.389	5.45535e-41	OHC	Wdr60
Tmed8	3.34351e-45	0.320642	0.322	0.08	7.01568e-41	OHC	Tmed8
Cox8a	4.03208e-45	0.723388	0.941	0.984	8.46052e-41	OHC	Cox8a
Rptor	5.37062e-45	0.679708	0.789	0.432	1.12692e-40	OHC	Rptor
Cct7	8.30389e-45	0.717841	0.844	0.593	1.7424e-40	OHC	Cct7
Ncam2	1.22729e-44	0.486981	0.585	0.215	2.57523e-40	OHC	Ncam2
Immp2l1	1.23115e-44	0.716609	0.856	0.458	2.58333e-40	OHC	Immp2l
Inpp5a	1.36683e-44	0.595172	0.57	0.236	2.86802e-40	OHC	Inpp5a
Sh3kbp11	2.26654e-44	0.60532	0.581	0.236	4.75587e-40	OHC	Sh3kbp1
Atp5j	2.69883e-44	0.766799	0.896	0.918	5.66295e-40	OHC	Atp5j
C2cd5	2.83785e-44	0.574865	0.707	0.34	5.95466e-40	OHC	C2cd5
Tarsl2	3.50393e-44	0.389278	0.389	0.114	7.35229e-40	OHC	Tarsl2
Rasal21	4.02365e-44	1.00931	0.763	0.445	8.44283e-40	OHC	Rasal2
Ephx1	4.28237e-44	0.348589	0.289	0.068	8.9857e-40	OHC	Ephx1
Cnst	4.76853e-44	0.545605	0.578	0.229	1.00058e-39	OHC	Cnst
Dnah11	5.00907e-44	0.289379	0.215	0.04	1.05105e-39	OHC	Dnah11
Hspa21	5.40953e-44	0.477291	0.681	0.303	1.13508e-39	OHC	Hspa2
Cdc14a2	5.4705e-44	0.664529	0.807	0.457	1.14788e-39	OHC	Cdc14a
Psmd6	5.70053e-44	0.688122	0.748	0.464	1.19614e-39	OHC	Psmd6
Cep104	5.95449e-44	0.396637	0.444	0.143	1.24943e-39	OHC	Cep104
Mrpl33	6.60774e-44	0.688615	0.807	0.552	1.3865e-39	OHC	Mrpl33
Bbs5	6.81767e-44	0.36969	0.422	0.13	1.43055e-39	OHC	Bbs5
Ndufa5	8.94366e-44	0.828175	0.841	0.723	1.87665e-39	OHC	Ndufa5
Sp3os	9.22345e-44	0.55217	0.622	0.277	1.93536e-39	OHC	Sp3os
Kansl1l1	9.51033e-44	0.725939	0.748	0.392	1.99555e-39	OHC	Kansl1l
Nup153	9.88414e-44	0.578297	0.789	0.431	2.07399e-39	OHC	Nup153
4732471J01Rik	1.19373e-43	0.360026	0.348	0.094	2.5048e-39	OHC	4732471J01Rik
Slc24a32	1.24405e-43	0.712523	0.922	0.581	2.6104e-39	OHC	Slc24a3
Ndufa4	1.25913e-43	0.711078	0.911	0.958	2.64203e-39	OHC	Ndufa4
Gm15414	1.43677e-43	0.412739	0.248	0.052	3.01478e-39	OHC	Gm15414
Rfx3	1.86213e-43	0.734898	0.952	0.718	3.90731e-39	OHC	Rfx3
Fam49a1	1.90236e-43	0.622885	0.789	0.434	3.99172e-39	OHC	Fam49a
Ttc7b	2.10916e-43	0.449649	0.511	0.187	4.42565e-39	OHC	Ttc7b
Oacyl	2.94938e-43	0.269391	0.141	0.018	6.18868e-39	OHC	Oacyl
Pfkfb4	3.35813e-43	0.384988	0.437	0.139	7.04636e-39	OHC	Pfkfb4
Gm39469	7.88425e-43	0.351688	0.344	0.094	1.65435e-38	OHC	Gm39469
Pcsk61	9.4844e-43	0.687376	0.815	0.434	1.99011e-38	OHC	Pcsk6
Ccdc157	9.94874e-43	0.44845	0.474	0.166	2.08754e-38	OHC	Ccdc157
Emx2os	1.12466e-42	0.332045	0.363	0.099	2.35987e-38	OHC	Emx2os
Egfl7	1.14501e-42	0.377351	0.411	0.127	2.40257e-38	OHC	Egfl7
Ift80	1.50138e-42	0.428788	0.507	0.185	3.15034e-38	OHC	Ift80
Stx8	1.73384e-42	0.631718	0.856	0.583	3.63811e-38	OHC	Stx8
Brf2	4.75183e-42	0.326976	0.307	0.078	9.97077e-38	OHC	Brf2
Ndufa8	6.77418e-42	0.748645	0.807	0.585	1.42143e-37	OHC	Ndufa8
Atp5h	9.37543e-42	0.675101	0.907	0.935	1.96725e-37	OHC	Atp5h
Coq4	1.10997e-41	0.374937	0.374	0.111	2.32906e-37	OHC	Coq4
Hectd4	1.40537e-41	0.531243	0.663	0.312	2.94889e-37	OHC	Hectd4
Nr6a11	1.43538e-41	0.703924	0.867	0.574	3.01186e-37	OHC	Nr6a1
Zdhhc13	1.44815e-41	0.41389	0.452	0.153	3.03865e-37	OHC	Zdhhc13
Zranb2	1.46768e-41	0.570988	0.937	0.715	3.07964e-37	OHC	Zranb2
Rsph9	1.86396e-41	0.385409	0.381	0.115	3.91114e-37	OHC	Rsph9
Kif3a	2.6166e-41	0.55091	0.8	0.467	5.49042e-37	OHC	Kif3a
Cox7a2	2.68859e-41	0.608127	0.911	0.906	5.64148e-37	OHC	Cox7a2
Dgki1	3.54914e-41	0.344362	0.296	0.073	7.44716e-37	OHC	Dgki
Catspere2	5.95989e-41	0.379056	0.359	0.104	1.25056e-36	OHC	Catspere2
Cyp7b11	6.52719e-41	0.613086	0.626	0.276	1.3696e-36	OHC	Cyp7b1
Cachd12	7.17916e-41	0.571197	0.815	0.442	1.5064e-36	OHC	Cachd1
Kctd20	7.30956e-41	0.457406	0.544	0.218	1.53376e-36	OHC	Kctd20
Kiz	1.1133e-40	0.501338	0.604	0.262	2.33603e-36	OHC	Kiz
Atp6v1a	1.46114e-40	0.599981	0.819	0.543	3.0659e-36	OHC	Atp6v1a
Nup35	1.56658e-40	0.45505	0.552	0.223	3.28716e-36	OHC	Nup35
Ppat	1.72923e-40	0.477884	0.552	0.225	3.62845e-36	OHC	Ppat
Lmbrd1	2.74442e-40	0.548947	0.811	0.476	5.75861e-36	OHC	Lmbrd1
Fam49b1	3.4865e-40	0.627137	0.819	0.526	7.31572e-36	OHC	Fam49b
Ndel11	3.5344e-40	0.574988	0.922	0.646	7.41623e-36	OHC	Ndel1
Map9	1.05173e-39	0.563406	0.789	0.439	2.20684e-35	OHC	Map9
Ppp1cb1	1.13362e-39	0.607873	0.937	0.718	2.37867e-35	OHC	Ppp1cb
Tbc1d14	1.39841e-39	0.497438	0.567	0.239	2.93428e-35	OHC	Tbc1d14
Ccp110	1.62905e-39	0.461913	0.367	0.113	3.41823e-35	OHC	Ccp110
Ppp1r16a	2.40819e-39	0.3476	0.37	0.112	5.0531e-35	OHC	Ppp1r16a
Sccpdh1	2.55153e-39	0.475307	0.604	0.268	5.35387e-35	OHC	Sccpdh
Ndufa12	2.7787e-39	0.696337	0.833	0.668	5.83055e-35	OHC	Ndufa12
4833439L19Rik	3.50313e-39	0.552029	0.722	0.407	7.35062e-35	OHC	4833439L19Rik
Cox7c	3.56101e-39	0.611772	0.937	0.979	7.47207e-35	OHC	Cox7c
Mrps15	3.64661e-39	0.637074	0.744	0.449	7.65168e-35	OHC	Mrps15
Cdc40	3.88039e-39	0.518629	0.826	0.472	8.14223e-35	OHC	Cdc40
Mycbp	4.32626e-39	0.461032	0.589	0.256	9.0778e-35	OHC	Mycbp
Xpo5	4.41319e-39	0.413551	0.489	0.183	9.26019e-35	OHC	Xpo5
Ralgapa11	5.14283e-39	0.71478	0.9	0.686	1.07912e-34	OHC	Ralgapa1
Aplp2	5.1526e-39	0.599976	0.919	0.803	1.08117e-34	OHC	Aplp2
Adprhl1	5.22432e-39	0.276428	0.256	0.059	1.09622e-34	OHC	Adprhl1
Mrps6	5.24074e-39	0.682791	0.652	0.353	1.09966e-34	OHC	Mrps6
Arhgef33	5.4366e-39	0.278489	0.237	0.052	1.14076e-34	OHC	Arhgef33
Akt31	8.25184e-39	0.66005	0.911	0.621	1.73148e-34	OHC	Akt3
Rgl11	9.53929e-39	0.477165	0.419	0.142	2.00163e-34	OHC	Rgl1
Stx2	1.34755e-38	0.33637	0.315	0.087	2.82756e-34	OHC	Stx2
Nphp1	1.48093e-38	0.506148	0.644	0.309	3.10743e-34	OHC	Nphp1
Lsamp2	1.60491e-38	0.699152	0.796	0.416	3.36758e-34	OHC	Lsamp
Exoc6	1.67061e-38	0.413542	0.526	0.204	3.50545e-34	OHC	Exoc6
Ghitm	1.73379e-38	0.624008	0.737	0.441	3.638e-34	OHC	Ghitm
Itm2c	1.99747e-38	0.699998	0.793	0.587	4.19128e-34	OHC	Itm2c
E330009J07Rik	2.86587e-38	0.342878	0.33	0.094	6.01345e-34	OHC	E330009J07Rik
Hspa12a	3.38997e-38	0.300519	0.304	0.08	7.11317e-34	OHC	Hspa12a
Tbc1d15	3.55322e-38	0.480694	0.622	0.285	7.45573e-34	OHC	Tbc1d15
Hspa8	4.04487e-38	0.601312	0.922	0.985	8.48735e-34	OHC	Hspa8
Aldh9a1	5.0155e-38	0.394029	0.452	0.161	1.0524e-33	OHC	Aldh9a1
Prpf19	6.37698e-38	0.556103	0.667	0.359	1.33808e-33	OHC	Prpf19
Lasp1	6.94552e-38	0.463271	0.504	0.199	1.45738e-33	OHC	Lasp1
Zmiz2	7.25129e-38	0.41645	0.541	0.22	1.52154e-33	OHC	Zmiz2
Evc2	8.51956e-38	0.458614	0.396	0.134	1.78766e-33	OHC	Evc2
Chchd10	9.95206e-38	0.82833	0.826	0.655	2.08824e-33	OHC	Chchd10
Tmem38a	1.05628e-37	0.388323	0.444	0.157	2.21638e-33	OHC	Tmem38a
Rps2	1.09089e-37	0.803491	0.915	0.737	2.28902e-33	OHC	Rps2
Herc1	1.18938e-37	0.628864	0.896	0.646	2.49567e-33	OHC	Herc1
Limk21	1.47479e-37	0.653975	0.607	0.307	3.09455e-33	OHC	Limk2
Cnih2	1.5068e-37	0.261697	0.252	0.059	3.16171e-33	OHC	Cnih2
Icmt	1.61942e-37	0.276286	0.244	0.057	3.39802e-33	OHC	Icmt
Zdhhc23	1.68428e-37	0.366973	0.404	0.133	3.53413e-33	OHC	Zdhhc23
Etv12	2.0885e-37	0.378004	0.352	0.106	4.38229e-33	OHC	Etv1
Pop5	2.27113e-37	0.474649	0.53	0.222	4.76552e-33	OHC	Pop5
Dock42	2.8824e-37	0.890074	0.763	0.477	6.04814e-33	OHC	Dock4
Mknk1	2.91463e-37	0.353761	0.333	0.099	6.11578e-33	OHC	Mknk1
Churc1	3.94418e-37	0.578341	0.756	0.464	8.27607e-33	OHC	Churc1
2700054A10Rik	3.96724e-37	0.314743	0.267	0.066	8.32446e-33	OHC	2700054A10Rik
Six11	4.69793e-37	0.518003	0.937	0.699	9.85768e-33	OHC	Six1
Ift20	1.01799e-36	0.751835	0.793	0.604	2.13606e-32	OHC	Ift20
Pgap1	1.01902e-36	0.483585	0.437	0.16	2.13821e-32	OHC	Pgap1
Prpf18	1.06501e-36	0.47237	0.515	0.216	2.23471e-32	OHC	Prpf18
Stxbp51	1.18154e-36	0.539248	0.63	0.297	2.47922e-32	OHC	Stxbp5
Cspp11	1.57154e-36	0.581382	0.841	0.554	3.29756e-32	OHC	Cspp1
Arfgef11	1.89106e-36	0.545293	0.919	0.697	3.968e-32	OHC	Arfgef1
Uck2	2.37614e-36	0.422797	0.478	0.18	4.98585e-32	OHC	Uck2
Usp2	2.39155e-36	0.423471	0.537	0.218	5.01819e-32	OHC	Usp2
Dennd1a	2.39479e-36	0.653788	0.904	0.675	5.02499e-32	OHC	Dennd1a
Prkar2a	3.40386e-36	0.506009	0.656	0.329	7.14233e-32	OHC	Prkar2a
Ssh2	3.43348e-36	0.595676	0.593	0.28	7.20446e-32	OHC	Ssh2
Yars	4.04093e-36	0.514546	0.559	0.249	8.47909e-32	OHC	Yars
Hook1	4.08258e-36	0.524635	0.663	0.342	8.56647e-32	OHC	Hook1
Ogdhl	4.52405e-36	0.260911	0.241	0.057	9.49282e-32	OHC	Ogdhl
Jmy	4.77899e-36	0.542868	0.796	0.486	1.00277e-31	OHC	Jmy
Nrip11	6.32922e-36	0.529468	0.874	0.577	1.32806e-31	OHC	Nrip1
Hist3h2ba	6.38082e-36	0.665126	0.667	0.371	1.33889e-31	OHC	Hist3h2ba
Agfg2	6.58682e-36	0.441381	0.485	0.19	1.38211e-31	OHC	Agfg2
Calm3	7.60851e-36	0.661264	0.819	0.699	1.59649e-31	OHC	Calm3
Wdr24	7.69279e-36	0.36949	0.244	0.06	1.61418e-31	OHC	Wdr24
Snx29	9.95677e-36	0.514044	0.548	0.242	2.08923e-31	OHC	Snx29
Khdrbs3	1.07662e-35	0.435356	0.574	0.246	2.25906e-31	OHC	Khdrbs3
Lrrc8b2	1.45778e-35	0.637171	0.863	0.607	3.05887e-31	OHC	Lrrc8b
Tpk1	2.25281e-35	0.544591	0.626	0.291	4.72707e-31	OHC	Tpk1
A930007I19Rik	2.58315e-35	0.262408	0.256	0.063	5.42022e-31	OHC	A930007I19Rik
Fam234b	2.7257e-35	0.384181	0.426	0.153	5.71933e-31	OHC	Fam234b
Mboat21	2.788e-35	0.717404	0.781	0.561	5.85007e-31	OHC	Mboat2
Bdp1	3.00278e-35	0.554696	0.837	0.523	6.30073e-31	OHC	Bdp1
Frmd51	3.64896e-35	0.533112	0.641	0.292	7.65661e-31	OHC	Frmd5
Hacd1	3.71116e-35	0.426558	0.63	0.29	7.78713e-31	OHC	Hacd1
8030462N17Rik	3.89255e-35	0.542663	0.548	0.249	8.16774e-31	OHC	8030462N17Rik
Hdac92	4.81159e-35	0.706149	0.893	0.597	1.00962e-30	OHC	Hdac9
Atp5b	5.17327e-35	0.532711	0.907	0.884	1.08551e-30	OHC	Atp5b
Rab11fip4	5.5311e-35	0.430667	0.511	0.208	1.16059e-30	OHC	Rab11fip4
Ext1	8.39232e-35	0.545947	0.985	0.857	1.76096e-30	OHC	Ext1
Plekha7	8.97179e-35	0.633032	0.715	0.401	1.88255e-30	OHC	Plekha7
Chst111	1.08489e-34	0.667056	0.737	0.43	2.27643e-30	OHC	Chst11
Bcr	1.10547e-34	0.446589	0.637	0.304	2.3196e-30	OHC	Bcr
Bbip1	1.23825e-34	0.644637	0.752	0.497	2.59823e-30	OHC	Bbip1
Anp32e	1.60191e-34	0.565804	0.796	0.519	3.36128e-30	OHC	Anp32e
Vps13d	1.88927e-34	0.567925	0.744	0.438	3.96425e-30	OHC	Vps13d
Zfp398	2.11255e-34	0.463521	0.467	0.187	4.43276e-30	OHC	Zfp398
Plekhm3	2.8073e-34	0.38394	0.481	0.187	5.89055e-30	OHC	Plekhm3
Wnk11	2.86793e-34	0.479215	0.981	0.846	6.01779e-30	OHC	Wnk1
Ppp2r1b	3.05114e-34	0.389205	0.43	0.16	6.40221e-30	OHC	Ppp2r1b
Pi4ka	3.72164e-34	0.519771	0.648	0.332	7.80912e-30	OHC	Pi4ka
Tjp3	4.28301e-34	0.286576	0.304	0.087	8.98704e-30	OHC	Tjp3
Tbc1d23	4.6284e-34	0.740138	0.715	0.426	9.71176e-30	OHC	Tbc1d23
Zkscan2	5.20994e-34	0.279241	0.281	0.077	1.0932e-29	OHC	Zkscan2
Asxl21	5.51104e-34	0.554985	0.837	0.547	1.15638e-29	OHC	Asxl2
Spata7	5.65597e-34	0.461456	0.644	0.318	1.18679e-29	OHC	Spata7
Aacs	6.12063e-34	0.284682	0.307	0.089	1.28429e-29	OHC	Aacs
Rimklb1	6.13326e-34	0.492667	0.778	0.447	1.28694e-29	OHC	Rimklb
Zfp871	7.70636e-34	0.481602	0.615	0.309	1.61703e-29	OHC	Zfp871
Ift74	8.64002e-34	0.572388	0.733	0.449	1.81294e-29	OHC	Ift74
Stk4	1.10015e-33	0.472295	0.619	0.304	2.30845e-29	OHC	Stk4
Ndufb5	1.15341e-33	0.612485	0.833	0.739	2.42019e-29	OHC	Ndufb5
Stx1a	1.32096e-33	0.280792	0.293	0.083	2.77177e-29	OHC	Stx1a
Spag16	1.55654e-33	0.253899	0.163	0.03	3.26608e-29	OHC	Spag16
Ipo13	1.74527e-33	0.335945	0.393	0.136	3.6621e-29	OHC	Ipo13
Dnaaf5	1.82439e-33	0.262044	0.256	0.066	3.82811e-29	OHC	Dnaaf5
Usp33	1.88516e-33	0.508126	0.696	0.371	3.95564e-29	OHC	Usp33
Cog3	1.97594e-33	0.414465	0.519	0.219	4.14611e-29	OHC	Cog3
Zfp667	2.01922e-33	0.446039	0.481	0.199	4.23693e-29	OHC	Zfp667
Bbs4	2.44182e-33	0.362572	0.396	0.141	5.12368e-29	OHC	Bbs4
Tmem147	3.14514e-33	0.570336	0.767	0.517	6.59945e-29	OHC	Tmem147
Cep250	3.88888e-33	0.40301	0.363	0.123	8.16005e-29	OHC	Cep250
Ssx2ip2	5.29199e-33	0.571655	0.73	0.461	1.11042e-28	OHC	Ssx2ip
Mmp161	5.91267e-33	0.597381	0.696	0.385	1.24066e-28	OHC	Mmp16
Rbm17	6.20906e-33	0.536149	0.711	0.432	1.30285e-28	OHC	Rbm17
Fam117a	8.09685e-33	0.40845	0.448	0.173	1.69896e-28	OHC	Fam117a
Bola2	9.53047e-33	0.567365	0.681	0.42	1.99978e-28	OHC	Bola2
Yeats4	1.07414e-32	0.485172	0.689	0.378	2.25387e-28	OHC	Yeats4
Prr14	1.42468e-32	0.42689	0.533	0.24	2.9894e-28	OHC	Prr14
Gnptg	1.43412e-32	0.383177	0.541	0.236	3.00922e-28	OHC	Gnptg
Ccs	1.52025e-32	0.488077	0.737	0.429	3.18995e-28	OHC	Ccs
Wdr34	1.82195e-32	0.352099	0.4	0.145	3.82301e-28	OHC	Wdr34
Arv1	2.58937e-32	0.297477	0.33	0.104	5.43327e-28	OHC	Arv1
Rgs111	2.85163e-32	0.294877	0.319	0.098	5.98358e-28	OHC	Rgs11
Ndufab1	3.0778e-32	0.597055	0.83	0.689	6.45816e-28	OHC	Ndufab1
Dnajc18	3.77942e-32	0.38753	0.478	0.194	7.93035e-28	OHC	Dnajc18
Usp38	5.02241e-32	0.388821	0.485	0.201	1.05385e-27	OHC	Usp38
Tbl1xr1	5.14733e-32	0.553029	0.789	0.504	1.08006e-27	OHC	Tbl1xr1
Atp5o	8.20718e-32	0.600057	0.856	0.794	1.72211e-27	OHC	Atp5o
Gstz1	1.02849e-31	0.456636	0.585	0.282	2.15807e-27	OHC	Gstz1
Eea11	1.03926e-31	0.4991	0.663	0.352	2.18068e-27	OHC	Eea1
Fgd2	1.09276e-31	0.339277	0.474	0.187	2.29294e-27	OHC	Fgd2
Rfx7	1.44312e-31	0.599365	0.763	0.504	3.0281e-27	OHC	Rfx7
Pkp41	1.66642e-31	0.583832	0.989	0.936	3.49665e-27	OHC	Pkp4
Slc43a2	2.64579e-31	0.366132	0.441	0.17	5.55167e-27	OHC	Slc43a2
Sec61a2	2.7394e-31	0.489431	0.6	0.3	5.74809e-27	OHC	Sec61a2
Trim37	2.81572e-31	0.487976	0.744	0.438	5.90823e-27	OHC	Trim37
Wdfy3	4.13278e-31	0.542889	0.833	0.609	8.67181e-27	OHC	Wdfy3
Id41	4.18978e-31	0.465781	0.722	0.392	8.79143e-27	OHC	Id4
Dnajb6	5.14021e-31	0.465034	0.933	0.78	1.07857e-26	OHC	Dnajb6
Zfp710	5.17628e-31	0.42615	0.526	0.237	1.08614e-26	OHC	Zfp710
Wdr6	5.22337e-31	0.464514	0.626	0.328	1.09602e-26	OHC	Wdr6
Dynll2	6.03241e-31	0.583197	0.833	0.667	1.26578e-26	OHC	Dynll2
Hes6	6.45786e-31	0.6136	0.448	0.19	1.35505e-26	OHC	Hes6
Tomm7	7.23493e-31	0.671835	0.837	0.775	1.51811e-26	OHC	Tomm7
Gm160701	1.03154e-30	0.401724	0.296	0.091	2.16448e-26	OHC	Gm16070
Epm2a	1.09313e-30	0.292424	0.27	0.077	2.2937e-26	OHC	Epm2a
Gm10503	1.2977e-30	0.282893	0.311	0.098	2.72297e-26	OHC	Gm10503
Cpped1	1.48916e-30	0.394104	0.496	0.213	3.12471e-26	OHC	Cpped1
Sfxn1	1.55603e-30	0.434867	0.589	0.288	3.26502e-26	OHC	Sfxn1
Btrc	1.74145e-30	0.52149	0.767	0.465	3.65408e-26	OHC	Btrc
Atp6v1g1	1.8596e-30	0.618812	0.848	0.803	3.902e-26	OHC	Atp6v1g1
Gpr19	1.86959e-30	0.259866	0.248	0.067	3.92295e-26	OHC	Gpr19
Ptbp1	2.25485e-30	0.439997	0.744	0.426	4.73136e-26	OHC	Ptbp1
Eml2	2.30892e-30	0.383741	0.5	0.216	4.84481e-26	OHC	Eml2
Phtf21	2.35442e-30	0.333122	0.7	0.346	4.94027e-26	OHC	Phtf2
Smim1	2.44701e-30	0.454265	0.556	0.264	5.13457e-26	OHC	Smim1
Atp5j2	2.46052e-30	0.488176	0.893	0.908	5.16292e-26	OHC	Atp5j2
Zc3h6	2.52452e-30	0.421948	0.544	0.25	5.2972e-26	OHC	Zc3h6
Lrpprc	2.54855e-30	0.469008	0.522	0.243	5.34762e-26	OHC	Lrpprc
Nipal3	2.90401e-30	0.347233	0.437	0.172	6.09349e-26	OHC	Nipal3
Ddx1	3.02135e-30	0.502993	0.7	0.413	6.3397e-26	OHC	Ddx1
Higd2a	3.02525e-30	0.581342	0.756	0.569	6.34788e-26	OHC	Higd2a
Gars	3.37685e-30	0.429741	0.607	0.306	7.08565e-26	OHC	Gars
Ndufs5	4.41795e-30	0.55631	0.841	0.759	9.27019e-26	OHC	Ndufs5
Cacybp	4.8067e-30	0.61822	0.722	0.541	1.00859e-25	OHC	Cacybp
Tspyl4	5.22684e-30	0.442958	0.593	0.298	1.09675e-25	OHC	Tspyl4
Trit1	5.61286e-30	0.419619	0.541	0.253	1.17775e-25	OHC	Trit1
Osbpl81	6.16298e-30	0.51682	0.752	0.48	1.29318e-25	OHC	Osbpl8
Ank	6.5811e-30	0.637853	0.77	0.522	1.38091e-25	OHC	Ank
Ddx55	6.71848e-30	0.34287	0.43	0.168	1.40974e-25	OHC	Ddx55
Galnt7	7.92013e-30	0.350934	0.893	0.553	1.66188e-25	OHC	Galnt7
Smim26	8.884e-30	0.437085	0.544	0.259	1.86413e-25	OHC	Smim26
Ccdc85c1	9.38379e-30	0.345965	0.444	0.176	1.969e-25	OHC	Ccdc85c
Gm47664	1.27044e-29	0.253546	0.252	0.07	2.66576e-25	OHC	Gm47664
Kif26b1	1.33078e-29	0.319257	0.37	0.126	2.79237e-25	OHC	Kif26b
Mbd51	1.6126e-29	0.57876	0.93	0.743	3.38373e-25	OHC	Mbd5
Cux2	1.63604e-29	0.404866	0.589	0.282	3.4329e-25	OHC	Cux2
Slc12a61	1.93626e-29	0.505712	0.767	0.453	4.06286e-25	OHC	Slc12a6
Mapk4	2.08187e-29	0.521477	0.322	0.111	4.36839e-25	OHC	Mapk4
Mmd	2.28207e-29	0.334056	0.367	0.132	4.78847e-25	OHC	Mmd
Eps15l1	2.50559e-29	0.48771	0.715	0.43	5.25748e-25	OHC	Eps15l1
Hps5	2.52152e-29	0.323366	0.385	0.143	5.29091e-25	OHC	Hps5
Dalrd3	2.88976e-29	0.374593	0.43	0.173	6.06358e-25	OHC	Dalrd3
Mrpl30	3.31418e-29	0.536608	0.767	0.547	6.95414e-25	OHC	Mrpl30
Zbtb46	3.52795e-29	0.318756	0.33	0.111	7.4027e-25	OHC	Zbtb46
Inpp4b2	3.62806e-29	0.494522	0.626	0.305	7.61277e-25	OHC	Inpp4b
Prxl2a1	3.86697e-29	0.557516	0.778	0.563	8.11406e-25	OHC	Prxl2a
Tom1l2	4.10067e-29	0.495978	0.656	0.354	8.60443e-25	OHC	Tom1l2
Tex9	4.80771e-29	0.376001	0.463	0.194	1.0088e-24	OHC	Tex9
Med27	5.78284e-29	0.414274	0.6	0.297	1.21341e-24	OHC	Med27
Cdh21	6.14754e-29	0.36035	0.674	0.329	1.28994e-24	OHC	Cdh2
2610301B20Rik	6.32139e-29	0.390912	0.507	0.231	1.32642e-24	OHC	2610301B20Rik
Eif2b3	7.16101e-29	0.612232	0.515	0.239	1.50259e-24	OHC	Eif2b3
Pcnx4	7.81201e-29	0.311898	0.456	0.184	1.63919e-24	OHC	Pcnx4
Atp5c1	1.08833e-28	0.482113	0.907	0.873	2.28365e-24	OHC	Atp5c1
Cct5	1.09637e-28	0.565143	0.811	0.648	2.3005e-24	OHC	Cct5
Umad1	1.10757e-28	0.497917	0.611	0.327	2.32401e-24	OHC	Umad1
Gadd45gip1	1.16404e-28	0.469884	0.652	0.376	2.44251e-24	OHC	Gadd45gip1
1700025G04Rik1	1.28787e-28	0.586673	0.678	0.381	2.70234e-24	OHC	1700025G04Rik
Ktn1	1.48887e-28	0.492032	0.915	0.75	3.12409e-24	OHC	Ktn1
Smyd3	1.55062e-28	0.636737	0.785	0.523	3.25367e-24	OHC	Smyd3
Xpr1	1.62978e-28	0.557603	0.804	0.541	3.41977e-24	OHC	Xpr1
Gm163511	1.66105e-28	0.47639	0.285	0.089	3.48539e-24	OHC	Gm16351
Vps45	2.42475e-28	0.367423	0.481	0.208	5.08786e-24	OHC	Vps45
Cct2	2.88209e-28	0.560514	0.811	0.709	6.04748e-24	OHC	Cct2
Efl1	2.97253e-28	0.493891	0.589	0.313	6.23726e-24	OHC	Efl1
Pfkp	2.99272e-28	0.293212	0.356	0.125	6.27962e-24	OHC	Pfkp
Glyr1	3.05016e-28	0.478356	0.819	0.572	6.40015e-24	OHC	Glyr1
Acbd6	3.23442e-28	0.476966	0.789	0.534	6.78679e-24	OHC	Acbd6
Sec11a	3.33706e-28	0.601179	0.815	0.647	7.00215e-24	OHC	Sec11a
Atg4c	3.99401e-28	0.304446	0.33	0.113	8.38062e-24	OHC	Atg4c
Lactb2	4.2512e-28	0.32921	0.43	0.174	8.9203e-24	OHC	Lactb2
Thop1	4.48861e-28	0.290235	0.348	0.123	9.41845e-24	OHC	Thop1
Ube3c	4.80948e-28	0.482636	0.744	0.458	1.00917e-23	OHC	Ube3c
Apoo	5.67993e-28	0.354903	0.53	0.243	1.19182e-23	OHC	Apoo
Adcy22	9.01518e-28	0.43634	0.444	0.185	1.89165e-23	OHC	Adcy2
Myo1d	1.14798e-27	1.04601	0.681	0.462	2.40881e-23	OHC	Myo1d
Klhl32	1.17927e-27	0.431386	0.541	0.255	2.47446e-23	OHC	Klhl32
Usp341	1.92597e-27	0.490729	0.97	0.873	4.04126e-23	OHC	Usp34
Spindoc	2.49349e-27	0.510787	0.681	0.395	5.23208e-23	OHC	Spindoc
Nin2	2.57583e-27	0.370612	0.87	0.553	5.40485e-23	OHC	Nin
Gtpbp1	3.29063e-27	0.372406	0.448	0.193	6.90472e-23	OHC	Gtpbp1
Arhgap10	3.76537e-27	0.524452	0.722	0.443	7.90088e-23	OHC	Arhgap10
Grcc10	3.78282e-27	0.555684	0.841	0.746	7.93748e-23	OHC	Grcc10
Epn3	4.87506e-27	0.363453	0.478	0.212	1.02293e-22	OHC	Epn3
Leng1	7.93461e-27	0.376748	0.43	0.183	1.66492e-22	OHC	Leng1
Sik21	8.60806e-27	0.587643	0.822	0.568	1.80623e-22	OHC	Sik2
Fbxl4	8.81287e-27	0.367529	0.452	0.194	1.84921e-22	OHC	Fbxl4
Rab36	9.45057e-27	0.319917	0.389	0.152	1.98301e-22	OHC	Rab36
Pak7	9.75871e-27	0.307185	0.17	0.039	2.04767e-22	OHC	Pak7
Ubl5	9.88733e-27	0.48236	0.904	0.911	2.07466e-22	OHC	Ubl5
Slc25a32	1.12322e-26	0.288004	0.296	0.098	2.35685e-22	OHC	Slc25a32
Chka1	1.12894e-26	0.402603	0.867	0.599	2.36885e-22	OHC	Chka
Mtf1	1.47703e-26	0.331519	0.437	0.185	3.09924e-22	OHC	Mtf1
Gtf2i	1.53092e-26	0.434814	0.907	0.741	3.21233e-22	OHC	Gtf2i
Rnf8	1.53131e-26	0.451651	0.63	0.354	3.21315e-22	OHC	Rnf8
Golga1	1.55158e-26	0.415053	0.63	0.338	3.25569e-22	OHC	Golga1
Stag2	2.00199e-26	0.451926	0.848	0.639	4.20077e-22	OHC	Stag2
Mrps5	2.24416e-26	0.478898	0.681	0.42	4.70891e-22	OHC	Mrps5
Mcoln3	2.62841e-26	0.334224	0.481	0.212	5.51519e-22	OHC	Mcoln3
Cyc1	2.84973e-26	0.499287	0.767	0.529	5.9796e-22	OHC	Cyc1
Adi1	3.30806e-26	0.311104	0.374	0.145	6.9413e-22	OHC	Adi1
Pin1	4.71748e-26	0.444332	0.656	0.396	9.89869e-22	OHC	Pin1
Pakap,11	6.7129e-26	0.462347	0.704	0.393	1.40857e-21	OHC	Pakap,1
Spats2l	7.15042e-26	0.56674	0.733	0.492	1.50037e-21	OHC	Spats2l
Rreb11	9.1581e-26	0.491909	0.693	0.426	1.92164e-21	OHC	Rreb1
Aph1c	1.03674e-25	0.254746	0.296	0.099	2.17539e-21	OHC	Aph1c
Fam214a1	1.12727e-25	0.568738	0.619	0.354	2.36535e-21	OHC	Fam214a
Togaram1	1.99323e-25	0.521806	0.663	0.393	4.18239e-21	OHC	Togaram1
Gm13919	2.18821e-25	0.456407	0.426	0.183	4.59152e-21	OHC	Gm13919
Fbxo16	2.31381e-25	0.339461	0.367	0.144	4.85507e-21	OHC	Fbxo16
Rassf4	2.32263e-25	0.397668	0.493	0.23	4.87356e-21	OHC	Rassf4
Susd1	2.37226e-25	0.324023	0.37	0.145	4.97772e-21	OHC	Susd1
Tbc1d301	2.52911e-25	0.254054	0.237	0.07	5.30682e-21	OHC	Tbc1d30
Eif2b4	2.66161e-25	0.337016	0.478	0.217	5.58486e-21	OHC	Eif2b4
Slc39a11	2.73221e-25	0.390666	0.452	0.203	5.73301e-21	OHC	Slc39a11
Drosha	2.74278e-25	0.385843	0.552	0.281	5.75517e-21	OHC	Drosha
Phf20	2.93886e-25	0.462231	0.715	0.441	6.16661e-21	OHC	Phf20
Uqcc2	3.52905e-25	0.528076	0.789	0.608	7.405e-21	OHC	Uqcc2
Mpp7	4.39124e-25	0.563881	0.659	0.403	9.21414e-21	OHC	Mpp7
Ndufb41	4.70292e-25	0.532445	0.83	0.704	9.86814e-21	OHC	Ndufb4
Prkacb	4.75691e-25	0.500381	0.685	0.449	9.98142e-21	OHC	Prkacb
Tjp21	4.80589e-25	0.468453	0.752	0.477	1.00842e-20	OHC	Tjp2
Dtnb	5.3616e-25	0.498931	0.833	0.606	1.12502e-20	OHC	Dtnb
Baz1a1	5.49257e-25	0.331569	0.441	0.188	1.15251e-20	OHC	Baz1a
Dcaf7	5.9245e-25	0.413971	0.596	0.322	1.24314e-20	OHC	Dcaf7
Eif4e3	6.15996e-25	0.274481	0.341	0.127	1.29255e-20	OHC	Eif4e3
Mipep	7.91214e-25	0.31214	0.348	0.133	1.6602e-20	OHC	Mipep
Srp72	9.75658e-25	0.421072	0.807	0.587	2.04722e-20	OHC	Srp72
Arfgef3	1.0252e-24	0.347694	0.537	0.262	2.15118e-20	OHC	Arfgef3
Ap1ar	1.18863e-24	0.407011	0.641	0.362	2.4941e-20	OHC	Ap1ar
Cnih1	1.57641e-24	0.437726	0.611	0.354	3.30777e-20	OHC	Cnih1
Cabin1	1.75954e-24	0.386954	0.611	0.329	3.69203e-20	OHC	Cabin1
Ubtd1	1.92532e-24	0.403568	0.507	0.247	4.03991e-20	OHC	Ubtd1
Fads2	2.30809e-24	0.386827	0.656	0.362	4.84306e-20	OHC	Fads2
Ccpg1os	2.44764e-24	0.279038	0.319	0.117	5.13589e-20	OHC	Ccpg1os
Lrig2	2.46565e-24	0.424581	0.578	0.312	5.17367e-20	OHC	Lrig2
1110032A03Rik	2.47515e-24	0.389144	0.615	0.344	5.1936e-20	OHC	1110032A03Rik
Tma7	2.98518e-24	0.519187	0.867	0.902	6.26381e-20	OHC	Tma7
Usp15	3.30206e-24	0.442942	0.752	0.51	6.92871e-20	OHC	Usp15
Gm26760	3.30622e-24	0.282089	0.256	0.083	6.93744e-20	OHC	Gm26760
Atpif1	3.79118e-24	0.457645	0.907	0.864	7.95503e-20	OHC	Atpif1
Dnajb2	4.45484e-24	0.382013	0.626	0.348	9.34758e-20	OHC	Dnajb2
Garem11	5.93378e-24	0.306589	0.47	0.21	1.24509e-19	OHC	Garem1
Ccnd11	8.28417e-24	0.480332	0.356	0.146	1.73827e-19	OHC	Ccnd1
1110051M20Rik	8.36775e-24	0.504697	0.693	0.435	1.75581e-19	OHC	1110051M20Rik
Nipsnap2	1.04828e-23	0.459714	0.759	0.514	2.1996e-19	OHC	Nipsnap2
C920021L13Rik	1.67161e-23	0.262945	0.278	0.095	3.50754e-19	OHC	C920021L13Rik
Nfatc1	1.99078e-23	0.290188	0.437	0.189	4.17725e-19	OHC	Nfatc1
Ccser21	2.0518e-23	0.458133	0.767	0.511	4.30529e-19	OHC	Ccser2
Sntb1	2.19661e-23	0.365904	0.885	0.588	4.60914e-19	OHC	Sntb1
Sh3rf31	2.35635e-23	0.854223	0.526	0.302	4.94433e-19	OHC	Sh3rf3
Kantr	2.43816e-23	0.316766	0.415	0.181	5.116e-19	OHC	Kantr
Chst22	2.52289e-23	0.384615	0.607	0.325	5.29378e-19	OHC	Chst2
Bag2	2.54884e-23	0.403949	0.615	0.349	5.34823e-19	OHC	Bag2
Cox5a	2.88207e-23	0.472329	0.867	0.832	6.04745e-19	OHC	Cox5a
mt-Nd5	3.10686e-23	0.318149	0.978	0.934	6.51912e-19	OHC	mt-Nd5
Ahcyl21	3.92647e-23	0.478906	0.756	0.487	8.23891e-19	OHC	Ahcyl2
Ncor1	3.94992e-23	0.369694	0.989	0.902	8.28812e-19	OHC	Ncor1
Setbp11	4.09113e-23	0.463832	0.996	0.905	8.58441e-19	OHC	Setbp1
Dph6	4.11186e-23	0.453272	0.67	0.427	8.62792e-19	OHC	Dph6
Heatr5b	4.58041e-23	0.312734	0.411	0.178	9.61108e-19	OHC	Heatr5b
Gpcpd1	4.96365e-23	0.428144	0.689	0.409	1.04152e-18	OHC	Gpcpd1
Clip4	4.96784e-23	0.264519	0.33	0.125	1.0424e-18	OHC	Clip4
Agpat2	5.04888e-23	0.340432	0.433	0.198	1.05941e-18	OHC	Agpat2
Fam92a	5.20095e-23	0.420166	0.67	0.416	1.09131e-18	OHC	Fam92a
Cltb	6.41178e-23	0.410971	0.641	0.386	1.34538e-18	OHC	Cltb
Dipk1b	7.47954e-23	0.272458	0.367	0.148	1.56943e-18	OHC	Dipk1b
Tnrc6c	7.98123e-23	0.409393	0.881	0.655	1.6747e-18	OHC	Tnrc6c
Dock11	1.00683e-22	0.475788	0.785	0.557	2.11263e-18	OHC	Dock1
Gtf2ird1	1.01433e-22	0.429148	0.681	0.428	2.12837e-18	OHC	Gtf2ird1
Gripap1	1.09241e-22	0.36836	0.585	0.317	2.29221e-18	OHC	Gripap1
Xxylt1	1.13195e-22	0.255637	0.326	0.124	2.37516e-18	OHC	Xxylt1
Ccnc	1.27673e-22	0.370007	0.507	0.256	2.67896e-18	OHC	Ccnc
2510009E07Rik	1.41264e-22	0.329085	0.485	0.233	2.96414e-18	OHC	2510009E07Rik
Gas8	1.45791e-22	0.28652	0.396	0.17	3.05913e-18	OHC	Gas8
Jazf1	1.63255e-22	0.399136	0.415	0.189	3.42557e-18	OHC	Jazf1
Tbc1d19	1.70633e-22	0.340126	0.519	0.261	3.58039e-18	OHC	Tbc1d19
Polr2g	1.94996e-22	0.436964	0.711	0.468	4.0916e-18	OHC	Polr2g
Cdkl3	2.03825e-22	0.353775	0.511	0.253	4.27686e-18	OHC	Cdkl3
Adam22	2.25901e-22	0.398908	0.581	0.314	4.74008e-18	OHC	Adam22
Romo1	2.46274e-22	0.527688	0.826	0.774	5.16757e-18	OHC	Romo1
Mri1	2.60796e-22	0.304954	0.407	0.179	5.47229e-18	OHC	Mri1
2900076A07Rik	3.26925e-22	0.259452	0.378	0.157	6.85987e-18	OHC	2900076A07Rik
Hs3st6	3.43964e-22	0.26209	0.359	0.142	7.21739e-18	OHC	Hs3st6
Atp5f1	3.45308e-22	0.456846	0.878	0.866	7.24559e-18	OHC	Atp5f1
Tmem184b	3.77539e-22	0.327287	0.389	0.17	7.92189e-18	OHC	Tmem184b
Diablo	4.49154e-22	0.477536	0.515	0.275	9.4246e-18	OHC	Diablo
Dyrk1b	4.82866e-22	0.271231	0.363	0.15	1.0132e-17	OHC	Dyrk1b
Arl4a2	4.98632e-22	0.373859	0.744	0.486	1.04628e-17	OHC	Arl4a
Gpc1	5.4786e-22	0.347941	0.526	0.269	1.14958e-17	OHC	Gpc1
Rere	6.32754e-22	0.492394	0.948	0.86	1.32771e-17	OHC	Rere
Wdr3	6.57578e-22	0.338858	0.407	0.185	1.3798e-17	OHC	Wdr3
Svip	8.34364e-22	0.342984	0.489	0.243	1.75075e-17	OHC	Svip
3110021N24Rik1	1.31202e-21	0.390255	0.337	0.137	2.75302e-17	OHC	3110021N24Rik
Ank3	1.36776e-21	0.252122	0.989	0.924	2.86997e-17	OHC	Ank3
Brap	1.40613e-21	0.286019	0.426	0.191	2.95048e-17	OHC	Brap
Tmc4	1.44268e-21	0.285501	0.404	0.176	3.02718e-17	OHC	Tmc4
Pcbd2	1.48625e-21	0.383893	0.519	0.28	3.1186e-17	OHC	Pcbd2
Cox16	1.55439e-21	0.45409	0.859	0.648	3.26158e-17	OHC	Cox16
Tbc1d5	1.63986e-21	0.467633	0.785	0.545	3.44093e-17	OHC	Tbc1d5
Ddah11	2.09979e-21	0.340234	0.567	0.292	4.40599e-17	OHC	Ddah1
Hpf1	2.42114e-21	0.444733	0.744	0.551	5.08028e-17	OHC	Hpf1
Nfkb1	2.69686e-21	0.438073	0.67	0.423	5.65882e-17	OHC	Nfkb1
Zcchc2	2.7248e-21	0.275655	0.333	0.134	5.71745e-17	OHC	Zcchc2
1700088E04Rik	2.90275e-21	0.297449	0.381	0.165	6.09085e-17	OHC	1700088E04Rik
Cct4	3.14351e-21	0.448524	0.756	0.56	6.59603e-17	OHC	Cct4
Tspan17	3.14635e-21	0.251289	0.293	0.109	6.60198e-17	OHC	Tspan17
Wdtc1	3.73752e-21	0.296038	0.467	0.224	7.84244e-17	OHC	Wdtc1
Atp6v0b	3.87986e-21	0.373214	0.87	0.693	8.14111e-17	OHC	Atp6v0b
Atp5mpl	4.32486e-21	0.448844	0.863	0.868	9.07485e-17	OHC	Atp5mpl
Tsc2	5.46325e-21	0.251346	0.348	0.143	1.14635e-16	OHC	Tsc2
Appl21	5.54353e-21	0.285341	0.396	0.177	1.1632e-16	OHC	Appl2
Heatr3	5.71881e-21	0.298966	0.47	0.226	1.19998e-16	OHC	Heatr3
Zfp91	5.80642e-21	0.393649	0.856	0.72	1.21836e-16	OHC	Zfp91
Rnf61	6.20565e-21	0.399332	0.633	0.386	1.30213e-16	OHC	Rnf6
Atp5e	6.81127e-21	0.38461	0.941	0.973	1.42921e-16	OHC	Atp5e
Tent4b1	7.4325e-21	0.353281	0.522	0.275	1.55956e-16	OHC	Tent4b
Pgm2	8.13441e-21	0.27534	0.341	0.141	1.70684e-16	OHC	Pgm2
Kank11	8.63873e-21	0.343473	0.789	0.509	1.81266e-16	OHC	Kank1
Uqcrq	9.7116e-21	0.395337	0.915	0.907	2.03779e-16	OHC	Uqcrq
Cep19	1.00505e-20	0.283203	0.4	0.18	2.10889e-16	OHC	Cep19
Fbxl2	1.12364e-20	0.387436	0.415	0.197	2.35773e-16	OHC	Fbxl2
Lig1	1.29845e-20	0.253046	0.252	0.088	2.72453e-16	OHC	Lig1
Armc8	1.6139e-20	0.348544	0.548	0.299	3.38644e-16	OHC	Armc8
Cox7b	1.69088e-20	0.395803	0.863	0.826	3.54797e-16	OHC	Cox7b
Eid2	1.76416e-20	0.342667	0.53	0.282	3.70174e-16	OHC	Eid2
Nlk	1.91899e-20	0.378392	0.767	0.512	4.02662e-16	OHC	Nlk
Rtraf	2.34578e-20	0.458009	0.87	0.765	4.92215e-16	OHC	Rtraf
Mgat4b	2.58209e-20	0.402593	0.707	0.473	5.418e-16	OHC	Mgat4b
Epm2aip1	2.70382e-20	0.405151	0.57	0.333	5.67343e-16	OHC	Epm2aip1
5033430I15Rik	2.70643e-20	0.252789	0.3	0.117	5.67891e-16	OHC	5033430I15Rik
Arhgap171	3.88775e-20	0.445057	0.722	0.496	8.15766e-16	OHC	Arhgap17
Nudt14	4.21199e-20	0.402329	0.533	0.305	8.83801e-16	OHC	Nudt14
Ino80b	4.3067e-20	0.330735	0.489	0.254	9.03675e-16	OHC	Ino80b
Emc6	4.50014e-20	0.416897	0.681	0.459	9.44265e-16	OHC	Emc6
Mipol1	4.62314e-20	0.379779	0.604	0.358	9.70073e-16	OHC	Mipol1
Bcor1	4.69529e-20	0.360637	0.507	0.272	9.85212e-16	OHC	Bcor
Dlat	5.11217e-20	0.337143	0.552	0.304	1.07269e-15	OHC	Dlat
Xrcc5	5.26421e-20	0.409026	0.607	0.371	1.10459e-15	OHC	Xrcc5
Nrd1	5.5184e-20	0.401372	0.774	0.58	1.15793e-15	OHC	Nrd1
Rab151	5.61299e-20	0.385165	0.522	0.282	1.17777e-15	OHC	Rab15
Kdm4b	6.09828e-20	0.340289	0.507	0.268	1.2796e-15	OHC	Kdm4b
Hectd1	6.09922e-20	0.378655	0.896	0.722	1.2798e-15	OHC	Hectd1
Ccdc62	7.16196e-20	0.280945	0.374	0.166	1.50279e-15	OHC	Ccdc62
Clic51	7.25501e-20	0.421099	0.622	0.379	1.52232e-15	OHC	Clic5
Ptgfrn	7.66589e-20	0.30707	0.47	0.234	1.60853e-15	OHC	Ptgfrn
Ppia	9.58906e-20	0.373863	0.944	0.991	2.01207e-15	OHC	Ppia
1810037I17Rik	9.64504e-20	0.524692	0.781	0.697	2.02382e-15	OHC	1810037I17Rik
Fam126a1	1.00596e-19	0.321076	0.415	0.196	2.11081e-15	OHC	Fam126a
Mtpn1	1.05226e-19	0.363808	0.852	0.629	2.20796e-15	OHC	Mtpn
Cox4i1	1.05803e-19	0.316923	0.937	0.984	2.22007e-15	OHC	Cox4i1
Htatip2	1.34353e-19	0.26036	0.33	0.137	2.81913e-15	OHC	Htatip2
E230016M11Rik	1.44576e-19	0.31087	0.374	0.167	3.03365e-15	OHC	E230016M11Rik
Pds5a1	1.48402e-19	0.49166	0.741	0.528	3.11391e-15	OHC	Pds5a
Nudc	1.55084e-19	0.421881	0.744	0.555	3.25412e-15	OHC	Nudc
Ctbp2	1.65142e-19	0.303091	0.489	0.25	3.46518e-15	OHC	Ctbp2
Gltp	2.13606e-19	0.31206	0.4	0.189	4.48209e-15	OHC	Gltp
St7l	2.9389e-19	0.338692	0.5	0.267	6.16669e-15	OHC	St7l
Tceal5	2.98738e-19	0.286328	0.374	0.168	6.26842e-15	OHC	Tceal5
Atp5a1	3.05715e-19	0.331671	0.922	0.894	6.41482e-15	OHC	Atp5a1
Snrnp27	3.66435e-19	0.385633	0.693	0.464	7.6889e-15	OHC	Snrnp27
Exosc1	4.1894e-19	0.311575	0.456	0.232	8.79061e-15	OHC	Exosc1
Cct31	4.33165e-19	0.415487	0.763	0.58	9.0891e-15	OHC	Cct3
Nsf	4.59029e-19	0.387655	0.496	0.275	9.63181e-15	OHC	Nsf
Gm120021	5.36631e-19	0.438776	0.281	0.11	1.12601e-14	OHC	Gm12002
Svbp	6.08838e-19	0.640349	0.678	0.543	1.27752e-14	OHC	Svbp
Ccdc186	6.67989e-19	0.394507	0.807	0.596	1.40164e-14	OHC	Ccdc186
Mtx2	7.46834e-19	0.370716	0.689	0.455	1.56708e-14	OHC	Mtx2
Asb8	7.85876e-19	0.3222	0.441	0.222	1.649e-14	OHC	Asb8
Hypk	8.5892e-19	0.383314	0.637	0.412	1.80227e-14	OHC	Hypk
Zfp799	8.83956e-19	0.279001	0.404	0.191	1.8548e-14	OHC	Zfp799
Bola3	9.28511e-19	0.362631	0.537	0.31	1.9483e-14	OHC	Bola3
Asnsd1	9.35466e-19	0.335418	0.485	0.262	1.96289e-14	OHC	Asnsd1
Rplp11	9.69846e-19	0.377089	0.974	0.998	2.03503e-14	OHC	Rplp1
Six4	9.73622e-19	0.271949	0.456	0.225	2.04295e-14	OHC	Six4
Rps18	1.02969e-18	0.478485	0.915	0.627	2.16059e-14	OHC	Rps18
Guk1	1.04288e-18	0.402783	0.689	0.473	2.18827e-14	OHC	Guk1
Sorbs2os1	1.14522e-18	0.550574	0.341	0.151	2.40301e-14	OHC	Sorbs2os
Atp6v1b2	1.15336e-18	0.310987	0.574	0.323	2.4201e-14	OHC	Atp6v1b2
Suclg1	1.2694e-18	0.355024	0.759	0.533	2.66359e-14	OHC	Suclg1
Cep162	1.27287e-18	0.296303	0.463	0.236	2.67087e-14	OHC	Cep162
Zbtb7a	1.37522e-18	0.36822	0.793	0.565	2.88563e-14	OHC	Zbtb7a
Zc3h14	1.66632e-18	0.347515	0.77	0.542	3.49643e-14	OHC	Zc3h14
Mllt32	1.7028e-18	0.318723	0.87	0.598	3.57298e-14	OHC	Mllt3
Dtd1	1.71001e-18	0.364539	0.63	0.39	3.5881e-14	OHC	Dtd1
Bpgm	1.95698e-18	0.292561	0.448	0.228	4.10634e-14	OHC	Bpgm
Usf2	2.03184e-18	0.344106	0.585	0.356	4.2634e-14	OHC	Usf2
Psmc1	2.81086e-18	0.337312	0.674	0.418	5.89803e-14	OHC	Psmc1
Ndufaf3	2.95546e-18	0.304131	0.441	0.223	6.20145e-14	OHC	Ndufaf3
B4galt51	3.3623e-18	0.253733	0.378	0.172	7.05511e-14	OHC	B4galt5
Unc119b	3.44791e-18	0.274276	0.341	0.151	7.23476e-14	OHC	Unc119b
Usp48	3.46792e-18	0.353747	0.604	0.364	7.27674e-14	OHC	Usp48
mt-Atp8	3.61939e-18	0.280122	0.637	0.373	7.59457e-14	OHC	mt-Atp8
Vps13b	4.5872e-18	0.443447	0.874	0.673	9.62532e-14	OHC	Vps13b
Nckap11	4.88735e-18	0.443171	0.844	0.685	1.02551e-13	OHC	Nckap1
Ints10	5.55138e-18	0.280278	0.411	0.2	1.16485e-13	OHC	Ints10
Dbnl	6.15283e-18	0.317997	0.522	0.294	1.29105e-13	OHC	Dbnl
Ppm1h1	6.37057e-18	0.330469	0.652	0.397	1.33674e-13	OHC	Ppm1h
Rhof	7.68018e-18	0.258898	0.211	0.073	1.61153e-13	OHC	Rhof
Srp19	8.67685e-18	0.39857	0.722	0.54	1.82066e-13	OHC	Srp19
Ston1	8.69037e-18	0.278841	0.326	0.144	1.8235e-13	OHC	Ston1
Gpi1	8.7985e-18	0.35655	0.733	0.509	1.84619e-13	OHC	Gpi1
Tmx3	1.39879e-17	0.402491	0.685	0.475	2.93508e-13	OHC	Tmx3
Chd4	1.72239e-17	0.319739	0.963	0.894	3.61408e-13	OHC	Chd4
Snx6	1.81822e-17	0.356486	0.789	0.628	3.81517e-13	OHC	Snx6
Rc3h2	2.11773e-17	0.321789	0.726	0.476	4.44364e-13	OHC	Rc3h2
Dnal4	2.51281e-17	0.276365	0.374	0.178	5.27262e-13	OHC	Dnal4
Nme7	2.92639e-17	0.338131	0.659	0.423	6.14044e-13	OHC	Nme7
Nudcd1	3.24612e-17	0.304521	0.367	0.175	6.81133e-13	OHC	Nudcd1
Gmcl1	3.33267e-17	0.285274	0.474	0.251	6.99294e-13	OHC	Gmcl1
Ralgapb	3.99903e-17	0.428915	0.541	0.325	8.39116e-13	OHC	Ralgapb
Focad	4.05171e-17	0.35241	0.515	0.289	8.50171e-13	OHC	Focad
2310061I04Rik	4.18674e-17	0.252446	0.389	0.186	8.78504e-13	OHC	2310061I04Rik
2310030G06Rik	5.07545e-17	0.291882	0.467	0.244	1.06498e-12	OHC	2310030G06Rik
Dhx32	5.18207e-17	0.293739	0.463	0.247	1.08735e-12	OHC	Dhx32
Dexi	5.18749e-17	0.2808	0.411	0.207	1.08849e-12	OHC	Dexi
Gm17106	5.45423e-17	0.459885	0.363	0.176	1.14446e-12	OHC	Gm17106
Dnal1	6.05388e-17	0.297344	0.433	0.223	1.27029e-12	OHC	Dnal1
Bphl	8.56319e-17	0.339976	0.596	0.38	1.79681e-12	OHC	Bphl
Ndufb3	8.56713e-17	0.400686	0.77	0.636	1.79764e-12	OHC	Ndufb3
Hipk3	9.40952e-17	0.347489	0.693	0.46	1.9744e-12	OHC	Hipk3
Braf	1.1156e-16	0.349757	0.87	0.722	2.34087e-12	OHC	Braf
Zswim51	1.11825e-16	0.266692	0.33	0.148	2.34643e-12	OHC	Zswim5
Slc39a14	1.19791e-16	0.253581	0.289	0.122	2.51357e-12	OHC	Slc39a14
Dpy30	1.39418e-16	0.362557	0.733	0.541	2.92541e-12	OHC	Dpy30
Aifm1	1.53342e-16	0.344136	0.6	0.379	3.21758e-12	OHC	Aifm1
Hps4	1.58815e-16	0.27855	0.47	0.25	3.33242e-12	OHC	Hps4
Sash12	1.92031e-16	0.341144	0.648	0.416	4.02938e-12	OHC	Sash1
Epn21	1.9326e-16	0.376827	0.548	0.335	4.05517e-12	OHC	Epn2
Osbpl111	2.01571e-16	0.310989	0.496	0.28	4.22957e-12	OHC	Osbpl11
Ptpn21	2.59223e-16	0.258424	0.4	0.199	5.43928e-12	OHC	Ptpn21
Tfdp2	2.59922e-16	0.327646	0.663	0.428	5.45395e-12	OHC	Tfdp2
Chtop	2.70244e-16	0.339495	0.596	0.392	5.67053e-12	OHC	Chtop
Rab13	2.81845e-16	0.400482	0.463	0.27	5.91395e-12	OHC	Rab13
Srcin1	2.88754e-16	0.267457	0.444	0.229	6.05892e-12	OHC	Srcin1
Ndufs6	3.31664e-16	0.399277	0.793	0.687	6.9593e-12	OHC	Ndufs6
Micu31	4.27342e-16	0.346438	0.659	0.427	8.96691e-12	OHC	Micu3
Qdpr	4.27962e-16	0.339587	0.519	0.309	8.97992e-12	OHC	Qdpr
Idh3a	4.38313e-16	0.292803	0.507	0.284	9.19711e-12	OHC	Idh3a
Fbxl171	4.42085e-16	0.447324	0.893	0.787	9.27627e-12	OHC	Fbxl17
Gdpd11	4.76493e-16	0.31387	0.667	0.45	9.99826e-12	OHC	Gdpd1
Kidins220	5.07454e-16	0.305615	0.663	0.444	1.06479e-11	OHC	Kidins220
Mfsd1	5.25126e-16	0.253653	0.359	0.173	1.10187e-11	OHC	Mfsd1
Fez2	6.19406e-16	0.252586	0.385	0.19	1.2997e-11	OHC	Fez2
Magi31	6.43099e-16	0.617451	0.704	0.533	1.34942e-11	OHC	Magi3
Ccl25	6.5137e-16	0.323029	0.5	0.284	1.36677e-11	OHC	Ccl25
C9orf72	8.29954e-16	0.269391	0.367	0.18	1.74149e-11	OHC	C9orf72
Tmod2	1.03207e-15	0.28355	0.452	0.24	2.1656e-11	OHC	Tmod2
Mdh2	1.07034e-15	0.361764	0.789	0.698	2.24589e-11	OHC	Mdh2
Srp14	1.09256e-15	0.548172	0.83	0.802	2.29252e-11	OHC	Srp14
Efcab14	1.37668e-15	0.309694	0.681	0.451	2.88868e-11	OHC	Efcab14
Sptan1	1.44586e-15	0.261426	0.881	0.704	3.03384e-11	OHC	Sptan1
Vapb	1.48091e-15	0.295324	0.667	0.44	3.10739e-11	OHC	Vapb
Rab11a	1.52644e-15	0.366008	0.737	0.561	3.20293e-11	OHC	Rab11a
Fbxw11	1.62132e-15	0.356159	0.711	0.5	3.40202e-11	OHC	Fbxw11
Mrps34	1.82063e-15	0.290562	0.57	0.348	3.82024e-11	OHC	Mrps34
Ift81	1.99862e-15	0.300847	0.593	0.361	4.19369e-11	OHC	Ift81
Uqcr10	2.13171e-15	0.339321	0.833	0.799	4.47298e-11	OHC	Uqcr10
Dtd2	2.20223e-15	0.254301	0.4	0.205	4.62094e-11	OHC	Dtd2
Tmem60	2.47448e-15	0.302429	0.556	0.346	5.1922e-11	OHC	Tmem60
Fdps	2.4889e-15	0.309308	0.496	0.289	5.22245e-11	OHC	Fdps
Serinc3	2.66699e-15	0.3254	0.696	0.481	5.59614e-11	OHC	Serinc3
Plekhf21	2.69633e-15	0.331324	0.463	0.265	5.6577e-11	OHC	Plekhf2
Dnajc11	2.79518e-15	0.28214	0.419	0.221	5.86513e-11	OHC	Dnajc11
Ate1	2.99683e-15	0.30947	0.6	0.381	6.28825e-11	OHC	Ate1
Crispld11	3.15328e-15	0.261174	0.278	0.121	6.61653e-11	OHC	Crispld1
Uhrf1bp1l	3.23975e-15	0.308589	0.57	0.349	6.79796e-11	OHC	Uhrf1bp1l
Naa35	3.31693e-15	0.328191	0.667	0.452	6.95991e-11	OHC	Naa35
Edf1	3.55631e-15	0.376265	0.781	0.708	7.46221e-11	OHC	Edf1
Polr1c	3.78119e-15	0.271028	0.441	0.238	7.93407e-11	OHC	Polr1c
Usp7	4.08138e-15	0.32346	0.611	0.395	8.56397e-11	OHC	Usp7
Tmem218	4.29821e-15	0.284157	0.4	0.212	9.01894e-11	OHC	Tmem218
Zfp148	4.8912e-15	0.34398	0.785	0.632	1.02632e-10	OHC	Zfp148
Mrps33	5.14266e-15	0.388261	0.77	0.653	1.07908e-10	OHC	Mrps33
Nt5m	5.18548e-15	0.277378	0.37	0.187	1.08807e-10	OHC	Nt5m
Atp6v0e	5.27029e-15	0.413595	0.859	0.832	1.10586e-10	OHC	Atp6v0e
Gse1	5.52565e-15	0.322514	0.674	0.456	1.15945e-10	OHC	Gse1
Synpo	5.6135e-15	0.273427	0.115	0.031	1.17788e-10	OHC	Synpo
Serhl	6.81195e-15	0.297804	0.333	0.162	1.42935e-10	OHC	Serhl
Coprs	6.86859e-15	0.262215	0.352	0.175	1.44124e-10	OHC	Coprs
Nxpe3	7.30581e-15	0.382699	0.385	0.2	1.53298e-10	OHC	Nxpe3
Kifap3	7.56491e-15	0.334453	0.722	0.521	1.58734e-10	OHC	Kifap3
Ubtd2	8.29819e-15	0.321205	0.711	0.505	1.74121e-10	OHC	Ubtd2
Smc5	9.53718e-15	0.311201	0.607	0.398	2.00119e-10	OHC	Smc5
Senp7	9.59052e-15	0.330111	0.744	0.551	2.01238e-10	OHC	Senp7
Evi5	9.6602e-15	0.347635	0.73	0.532	2.027e-10	OHC	Evi5
Kif2a1	9.95203e-15	0.270997	0.741	0.546	2.08823e-10	OHC	Kif2a
Myl12b	9.95432e-15	0.347918	0.848	0.726	2.08871e-10	OHC	Myl12b
Trappc2l	1.13442e-14	0.376071	0.611	0.433	2.38034e-10	OHC	Trappc2l
Dixdc1	1.13544e-14	0.310296	0.537	0.32	2.3825e-10	OHC	Dixdc1
Clta	1.17758e-14	0.333071	0.867	0.829	2.47092e-10	OHC	Clta
Fam91a1	1.18868e-14	0.324691	0.585	0.372	2.4942e-10	OHC	Fam91a1
Abhd16a	1.2046e-14	0.26416	0.444	0.245	2.5276e-10	OHC	Abhd16a
Ap3d1	1.2246e-14	0.284507	0.6	0.382	2.56958e-10	OHC	Ap3d1
Cenpv	1.42805e-14	0.288905	0.463	0.265	2.99648e-10	OHC	Cenpv
Dnm1l	1.4834e-14	0.324692	0.733	0.54	3.11263e-10	OHC	Dnm1l
Cmtm41	1.48852e-14	0.272704	0.541	0.321	3.12335e-10	OHC	Cmtm4
Pgrmc2	1.62471e-14	0.290824	0.6	0.379	3.40913e-10	OHC	Pgrmc2
Ube2k	1.76297e-14	0.294994	0.93	0.782	3.69925e-10	OHC	Ube2k
Zc2hc1a	2.37965e-14	0.295919	0.633	0.414	4.99322e-10	OHC	Zc2hc1a
Ckb2	2.38622e-14	0.295294	0.859	0.787	5.00701e-10	OHC	Ckb
Samm50	2.56512e-14	0.307192	0.5	0.304	5.38238e-10	OHC	Samm50
Cib11	2.6157e-14	0.296762	0.548	0.343	5.48852e-10	OHC	Cib1
Mcph1	2.83013e-14	0.263954	0.407	0.214	5.93846e-10	OHC	Mcph1
Gm11837	2.86443e-14	0.288518	0.244	0.104	6.01043e-10	OHC	Gm11837
Arl3	2.93859e-14	0.339925	0.7	0.532	6.16605e-10	OHC	Arl3
Trip121	3.19292e-14	0.323239	0.856	0.721	6.69971e-10	OHC	Trip12
Mrps25	3.20787e-14	0.257199	0.556	0.335	6.73107e-10	OHC	Mrps25
Dnajc24	3.36691e-14	0.264997	0.474	0.272	7.06478e-10	OHC	Dnajc24
Mrfap1	3.7957e-14	0.371374	0.83	0.861	7.96451e-10	OHC	Mrfap1
Eftud2	3.82265e-14	0.274181	0.459	0.264	8.02107e-10	OHC	Eftud2
Zfp638	3.85592e-14	0.334884	0.781	0.611	8.09088e-10	OHC	Zfp638
Slc4a8	3.90268e-14	0.27294	0.404	0.217	8.189e-10	OHC	Slc4a8
Tubb2b2	4.15272e-14	0.483696	0.607	0.445	8.71366e-10	OHC	Tubb2b
Got2	4.30705e-14	0.286189	0.619	0.4	9.03749e-10	OHC	Got2
Snx13	4.52971e-14	0.325902	0.637	0.417	9.50469e-10	OHC	Snx13
Suz12	4.5388e-14	0.309564	0.696	0.496	9.52376e-10	OHC	Suz12
Ctxn1	4.97403e-14	0.334975	0.478	0.291	1.0437e-09	OHC	Ctxn1
Vps53	5.01349e-14	0.286423	0.522	0.319	1.05198e-09	OHC	Vps53
Cnp	5.30004e-14	0.260642	0.322	0.158	1.11211e-09	OHC	Cnp
Ubac2	5.80858e-14	0.304285	0.57	0.36	1.21881e-09	OHC	Ubac2
Eif4a2	6.17872e-14	0.303863	0.852	0.749	1.29648e-09	OHC	Eif4a2
Ubn21	6.51958e-14	0.319193	0.933	0.791	1.368e-09	OHC	Ubn2
Dnajb14	7.16751e-14	0.291994	0.567	0.362	1.50396e-09	OHC	Dnajb14
Mosmo	7.35872e-14	0.272833	0.607	0.386	1.54408e-09	OHC	Mosmo
Ago2	8.50676e-14	0.285747	0.681	0.469	1.78497e-09	OHC	Ago2
Lbh1	9.29746e-14	0.280975	0.556	0.339	1.95089e-09	OHC	Lbh
Ptp4a2	9.76163e-14	0.350703	0.944	0.826	2.04828e-09	OHC	Ptp4a2
Agl	1.0418e-13	0.435593	0.433	0.257	2.18601e-09	OHC	Agl
Zfp397	1.04722e-13	0.279676	0.504	0.308	2.19738e-09	OHC	Zfp397
Scoc	1.11423e-13	0.309038	0.552	0.355	2.33799e-09	OHC	Scoc
Pdcd6	1.15479e-13	0.321766	0.744	0.571	2.4231e-09	OHC	Pdcd6
Hnrnpa3	1.15978e-13	0.304356	0.919	0.845	2.43358e-09	OHC	Hnrnpa3
Polr3e	1.20228e-13	0.250802	0.319	0.157	2.52275e-09	OHC	Polr3e
Ddrgk1	1.47057e-13	0.315246	0.619	0.425	3.0857e-09	OHC	Ddrgk1
Ncbp3	1.57092e-13	0.259131	0.533	0.324	3.29626e-09	OHC	Ncbp3
Pantr12	1.77547e-13	0.342582	0.533	0.331	3.72546e-09	OHC	Pantr1
Dicer1	1.79029e-13	0.269852	0.633	0.412	3.75656e-09	OHC	Dicer1
Man1a2	1.82625e-13	0.325805	0.759	0.593	3.83202e-09	OHC	Man1a2
Aco2	2.10267e-13	0.258765	0.767	0.572	4.41204e-09	OHC	Aco2
Tcp1	2.35041e-13	0.319985	0.785	0.657	4.93186e-09	OHC	Tcp1
D430042O09Rik	2.4334e-13	0.295996	0.478	0.286	5.106e-09	OHC	D430042O09Rik
Bola1	2.47465e-13	0.262111	0.404	0.221	5.19255e-09	OHC	Bola1
Tanc12	2.55402e-13	0.345821	0.696	0.488	5.3591e-09	OHC	Tanc1
Eya21	2.86647e-13	0.253709	0.219	0.09	6.01472e-09	OHC	Eya2
Lrrc28	2.92659e-13	0.253384	0.341	0.174	6.14086e-09	OHC	Lrrc28
Ptdss2	3.00461e-13	0.26934	0.426	0.241	6.30457e-09	OHC	Ptdss2
Tomm5	3.03273e-13	0.336878	0.548	0.373	6.36358e-09	OHC	Tomm5
Eid11	3.26358e-13	0.50847	0.856	0.847	6.84798e-09	OHC	Eid1
Kmt2c	3.30213e-13	0.340291	0.878	0.74	6.92886e-09	OHC	Kmt2c
Akap8	3.52122e-13	0.310898	0.589	0.404	7.38858e-09	OHC	Akap8
Ip6k2	4.36451e-13	0.282371	0.674	0.471	9.15804e-09	OHC	Ip6k2
Ndufs1	4.58405e-13	0.319703	0.563	0.378	9.61871e-09	OHC	Ndufs1
Cdc23	4.82498e-13	0.268804	0.426	0.242	1.01243e-08	OHC	Cdc23
Gpr179	5.08817e-13	0.675096	0.189	0.077	1.06765e-08	OHC	Gpr179
Prkce1	5.42958e-13	0.508387	0.596	0.446	1.13929e-08	OHC	Prkce
Wwp2	5.64852e-13	0.383249	0.611	0.433	1.18523e-08	OHC	Wwp2
Serbp1	6.00598e-13	0.312843	0.941	0.935	1.26023e-08	OHC	Serbp1
Fam162a	6.02245e-13	0.283838	0.607	0.405	1.26369e-08	OHC	Fam162a
Plaat3	6.88346e-13	0.290793	0.507	0.307	1.44436e-08	OHC	Plaat3
Ppp1r12b1	7.23425e-13	0.28657	0.637	0.429	1.51796e-08	OHC	Ppp1r12b
Rnf14	8.33616e-13	0.270592	0.556	0.357	1.74918e-08	OHC	Rnf14
Mtln	8.43118e-13	0.263522	0.537	0.332	1.76911e-08	OHC	Mtln
Rps211	8.91371e-13	0.263417	0.993	0.997	1.87036e-08	OHC	Rps21
Cacna2d32	8.94775e-13	0.335279	0.33	0.168	1.87751e-08	OHC	Cacna2d3
Chmp3	9.14757e-13	0.300503	0.615	0.425	1.91944e-08	OHC	Chmp3
Hmgb1	9.85068e-13	0.288448	0.941	0.828	2.06697e-08	OHC	Hmgb1
Gapvd1	1.04085e-12	0.311066	0.693	0.5	2.18401e-08	OHC	Gapvd1
Abi2	1.11391e-12	0.290023	0.5	0.308	2.33731e-08	OHC	Abi2
Pank2	1.11525e-12	0.25188	0.463	0.273	2.34012e-08	OHC	Pank2
Sh3pxd2a1	1.12138e-12	0.32552	0.596	0.385	2.35298e-08	OHC	Sh3pxd2a
Ap2b1	1.17186e-12	0.361006	0.748	0.579	2.45892e-08	OHC	Ap2b1
Sgsm2	1.44024e-12	0.272591	0.489	0.289	3.02206e-08	OHC	Sgsm2
Stoml2	1.45689e-12	0.266513	0.511	0.321	3.05699e-08	OHC	Stoml2
Cdc5l	1.53563e-12	0.269372	0.722	0.53	3.22221e-08	OHC	Cdc5l
Pcolce22	1.68547e-12	0.266713	0.859	0.583	3.53662e-08	OHC	Pcolce2
Irak1bp1	1.69216e-12	0.264919	0.474	0.288	3.55066e-08	OHC	Irak1bp1
Casc4	1.91533e-12	0.293675	0.822	0.667	4.01894e-08	OHC	Casc4
Yae1d1	1.98871e-12	0.251978	0.459	0.274	4.17291e-08	OHC	Yae1d1
Zfp618	2.03384e-12	0.359177	0.626	0.447	4.26762e-08	OHC	Zfp618
Prr15l1	2.07752e-12	0.302261	0.378	0.213	4.35927e-08	OHC	Prr15l
Psmc5	2.4055e-12	0.309241	0.667	0.498	5.04746e-08	OHC	Psmc5
Rpl9	2.67976e-12	0.364872	0.93	0.73	5.62294e-08	OHC	Rpl9
Msi21	3.34922e-12	0.272689	0.993	0.92	7.02767e-08	OHC	Msi2
Gcc2	3.51801e-12	0.26202	0.733	0.537	7.38183e-08	OHC	Gcc2
D930016D06Rik	4.68713e-12	0.288139	0.448	0.273	9.835e-08	OHC	D930016D06Rik
Atp5l	4.94849e-12	0.258159	0.93	0.947	1.03834e-07	OHC	Atp5l
Zmpste24	4.95919e-12	0.278282	0.511	0.331	1.04059e-07	OHC	Zmpste24
Ssu72	5.07754e-12	0.317574	0.778	0.668	1.06542e-07	OHC	Ssu72
Rara	6.05675e-12	0.258751	0.456	0.277	1.27089e-07	OHC	Rara
Adipor2	6.54631e-12	0.286955	0.77	0.58	1.37361e-07	OHC	Adipor2
Mphosph6	6.81509e-12	0.265597	0.489	0.3	1.43001e-07	OHC	Mphosph6
Cct6a	6.94024e-12	0.346104	0.781	0.712	1.45627e-07	OHC	Cct6a
Uxs1	7.23147e-12	0.268695	0.478	0.295	1.51738e-07	OHC	Uxs1
Slmap1	7.28826e-12	0.265643	0.763	0.572	1.52929e-07	OHC	Slmap
Gm50232	8.29197e-12	0.366171	0.259	0.126	1.7399e-07	OHC	Gm50232
Nxn1	8.99548e-12	0.265174	0.678	0.471	1.88752e-07	OHC	Nxn
Creld2	1.16432e-11	0.271708	0.541	0.359	2.44308e-07	OHC	Creld2
Tpgs2	1.28241e-11	0.263856	0.415	0.247	2.69088e-07	OHC	Tpgs2
Wwox	1.32578e-11	0.370462	0.819	0.659	2.78189e-07	OHC	Wwox
Tmem65	1.42289e-11	0.273945	0.641	0.44	2.98564e-07	OHC	Tmem65
Isoc1	1.52576e-11	0.284578	0.574	0.392	3.20151e-07	OHC	Isoc1
Ndufb10	1.77605e-11	0.278309	0.789	0.667	3.72669e-07	OHC	Ndufb10
Cops9	2.11528e-11	0.32879	0.759	0.704	4.4385e-07	OHC	Cops9
Mia3	2.67818e-11	0.277466	0.759	0.605	5.61963e-07	OHC	Mia3
Rala	3.59457e-11	0.266054	0.793	0.639	7.54249e-07	OHC	Rala
Wasl1	4.49023e-11	0.274691	0.748	0.587	9.42184e-07	OHC	Wasl
Anp32b1	4.57607e-11	0.254621	0.863	0.784	9.60196e-07	OHC	Anp32b
Akirin1	4.75323e-11	0.251478	0.722	0.557	9.9737e-07	OHC	Akirin1
Dap3	5.49693e-11	0.265032	0.619	0.439	1.15342e-06	OHC	Dap3
Emc4	6.82497e-11	0.301721	0.563	0.405	1.43208e-06	OHC	Emc4
Uqcc3	7.76513e-11	0.252221	0.511	0.343	1.62936e-06	OHC	Uqcc3
Ssbp3	8.24873e-11	0.28242	0.789	0.606	1.73083e-06	OHC	Ssbp3
Golph3l	9.02884e-11	0.252424	0.385	0.225	1.89452e-06	OHC	Golph3l
Scaf8	9.19663e-11	0.266046	0.752	0.558	1.92973e-06	OHC	Scaf8
Ubn1	9.59094e-11	0.329914	0.681	0.537	2.01247e-06	OHC	Ubn1
St3gal3	1.00372e-10	0.298496	0.485	0.319	2.10611e-06	OHC	St3gal3
Cct8	1.04391e-10	0.31042	0.685	0.605	2.19043e-06	OHC	Cct8
Nol4l	1.20009e-10	0.253641	0.344	0.193	2.51815e-06	OHC	Nol4l
Smg6	1.2152e-10	0.378554	0.83	0.702	2.54986e-06	OHC	Smg6
Ndufv2	1.23824e-10	0.302555	0.752	0.665	2.5982e-06	OHC	Ndufv2
Atrn1	1.27731e-10	0.324705	0.637	0.481	2.68017e-06	OHC	Atrn
Rev3l1	1.29544e-10	0.290129	0.926	0.796	2.71821e-06	OHC	Rev3l
Zfyve16	1.3307e-10	0.265272	0.504	0.337	2.79221e-06	OHC	Zfyve16
Med12l1	1.42811e-10	0.338001	0.567	0.394	2.9966e-06	OHC	Med12l
Pja21	1.53409e-10	0.268372	0.826	0.684	3.21899e-06	OHC	Pja2
Mical3	1.63448e-10	0.340078	0.589	0.433	3.42962e-06	OHC	Mical3
Card19	1.73347e-10	0.287265	0.667	0.52	3.63735e-06	OHC	Card19
Pdzrn4	1.73606e-10	0.334325	0.322	0.179	3.64277e-06	OHC	Pdzrn4
Phip	1.7447e-10	0.275651	0.756	0.571	3.66091e-06	OHC	Phip
Pdhb	2.00803e-10	0.256889	0.633	0.455	4.21344e-06	OHC	Pdhb
Ctnnbip1	2.01121e-10	0.266922	0.663	0.489	4.22012e-06	OHC	Ctnnbip1
Eif4b	2.25775e-10	0.267967	0.637	0.461	4.73743e-06	OHC	Eif4b
Supt5	2.89973e-10	0.280368	0.6	0.445	6.08451e-06	OHC	Supt5
Phf20l1	3.27973e-10	0.319807	0.767	0.662	6.88185e-06	OHC	Phf20l1
Uba52	3.32416e-10	0.264235	0.652	0.486	6.97509e-06	OHC	Uba52
Pip5k1a	6.3069e-10	0.258859	0.633	0.447	1.32338e-05	OHC	Pip5k1a
Hdgf	6.70823e-10	0.29641	0.774	0.668	1.40759e-05	OHC	Hdgf
Tmem238	8.20808e-10	0.277542	0.541	0.387	1.7223e-05	OHC	Tmem238
Acap21	9.20325e-10	0.251774	0.57	0.393	1.93112e-05	OHC	Acap2
1300002E11Rik	9.38526e-10	0.286826	0.441	0.295	1.96931e-05	OHC	1300002E11Rik
Prkx	1.02301e-09	0.279669	0.426	0.272	2.14659e-05	OHC	Prkx
Naa38	1.14701e-09	0.303293	0.53	0.385	2.40678e-05	OHC	Naa38
Pard3bos1	1.31e-09	0.482757	0.285	0.156	2.74878e-05	OHC	Pard3bos1
Dlg11	1.57377e-09	0.265091	0.915	0.773	3.30225e-05	OHC	Dlg1
Ubr2	1.83987e-09	0.29339	0.652	0.494	3.86059e-05	OHC	Ubr2
Gm37240	2.17176e-09	0.389864	0.667	0.51	4.557e-05	OHC	Gm37240
Aimp1	2.20193e-09	0.251807	0.722	0.57	4.62031e-05	OHC	Aimp1
Gm15563	2.33502e-09	0.337902	0.244	0.128	4.89958e-05	OHC	Gm15563
Rnasek	2.71389e-09	0.290958	0.744	0.641	5.69456e-05	OHC	Rnasek
Hmbox1	2.82975e-09	0.27916	0.6	0.44	5.93765e-05	OHC	Hmbox1
Alkbh11	3.21795e-09	0.256177	0.596	0.427	6.75223e-05	OHC	Alkbh1
Dym	3.64921e-09	0.280308	0.53	0.372	7.65714e-05	OHC	Dym
Csmd11	4.19296e-09	0.303566	0.163	0.071	8.79809e-05	OHC	Csmd1
Haghl	5.30784e-09	0.25799	0.448	0.301	0.000111374	OHC	Haghl
Thoc7	5.34744e-09	0.263173	0.826	0.716	0.000112205	OHC	Thoc7
Gphn1	6.22235e-09	0.25953	0.907	0.847	0.000130564	OHC	Gphn
Fam155a	6.35017e-09	0.287517	0.152	0.063	0.000133246	OHC	Fam155a
Cdh181	9.92835e-09	0.293008	0.326	0.19	0.000208327	OHC	Cdh18
Ralgapa21	1.07554e-08	0.471017	0.944	0.862	0.000225681	OHC	Ralgapa2
Zfp516	1.08122e-08	0.255304	0.593	0.437	0.000226872	OHC	Zfp516
Uba1	1.14062e-08	0.260982	0.57	0.431	0.000239337	OHC	Uba1
Mllt101	1.18251e-08	0.263472	0.837	0.718	0.000248127	OHC	Mllt10
Ralyl1	1.24104e-08	0.467993	0.159	0.071	0.000260407	OHC	Ralyl
Pbx11	1.52638e-08	0.254506	1	0.977	0.000320279	OHC	Pbx1
Armh3	1.62485e-08	0.287473	0.515	0.363	0.000340941	OHC	Armh3
Scand1	1.89401e-08	0.270887	0.781	0.66	0.00039742	OHC	Scand1
Ndufb7	2.5766e-08	0.278423	0.822	0.773	0.000540647	OHC	Ndufb7
Polr1d	3.72903e-08	0.268203	0.722	0.616	0.000782462	OHC	Polr1d
Myl6	3.89771e-08	0.256272	0.915	0.965	0.000817857	OHC	Myl6
Klhl2	1.0396e-07	0.271599	0.367	0.241	0.0021814	OHC	Klhl2
Nxpe4	2.7748e-07	0.250795	0.515	0.37	0.00582237	OHC	Nxpe4
Synj2	4.50175e-07	0.319176	0.456	0.343	0.00944602	OHC	Synj2
4930402H24Rik1	1.55782e-06	0.276474	0.674	0.549	0.0326877	OHC	4930402H24Rik
Aqp11	1.79651e-06	0.29878	0.452	0.344	0.0376962	OHC	Aqp11
Pdap1	2.3972e-06	0.254763	0.8	0.761	0.0503004	OHC	Pdap1
Xist1	4.42793e-06	0.355713	0.615	0.552	0.0929112	OHC	Xist
Gm12353	5.86457e-06	0.287298	0.196	0.113	0.123056	OHC	Gm12353
Lysmd4	1.23023e-05	0.56526	0.326	0.232	0.25814	OHC	Lysmd4
Otulin	2.02236e-05	0.26572	0.533	0.434	0.424351	OHC	Otulin
5330438D12Rik	0.00075163	0.448693	0.426	0.347	1	OHC	5330438D12Rik

## Sheet: Iphcs
Gene name	p_val	avg_log2FC	pct.1	pct.2	p_val_adj	annotation	gene
Fabp7	0	3.67885	0.986	0.12	0	Iphc	Fabp7
Igfbp3	0	3.0033	0.996	0.174	0	Iphc	Igfbp3
Dgkb	0	2.98585	0.989	0.169	0	Iphc	Dgkb
Grm7	0	2.79668	0.831	0.04	0	Iphc	Grm7
Kcnq3	0	2.74816	0.924	0.102	0	Iphc	Kcnq3
Ednrb	0	2.23375	0.896	0.074	0	Iphc	Ednrb
Lockd	0	1.91686	0.953	0.088	0	Iphc	Lockd
Ephb1	0	1.90312	0.863	0.117	0	Iphc	Ephb1
Kif26b	0	1.80621	0.903	0.112	0	Iphc	Kif26b
Lgr6	0	1.74199	0.813	0.043	0	Iphc	Lgr6
Asic2	0	1.68523	0.68	0.066	0	Iphc	Asic2
Gm16351	0	1.46477	0.741	0.077	0	Iphc	Gm16351
Lfng	0	1.4579	0.831	0.057	0	Iphc	Lfng
Sfn	0	1.35472	0.626	0.041	0	Iphc	Sfn
Rab3b	0	1.28657	0.788	0.068	0	Iphc	Rab3b
Rnf165	0	1.18643	0.629	0.037	0	Iphc	Rnf165
Ppp1r14c	0	1.17693	0.719	0.067	0	Iphc	Ppp1r14c
Gm266	0	1.12383	0.694	0.03	0	Iphc	Gm266
Hes5	0	1.07745	0.367	0.013	0	Iphc	Hes5
Wfdc12	0	1.05425	0.421	0.011	0	Iphc	Wfdc12
Sapcd2	0	1.05029	0.612	0.028	0	Iphc	Sapcd2
Pla2g3	0	1.04378	0.615	0.043	0	Iphc	Pla2g3
C030013G03Rik	0	1.04168	0.381	0.005	0	Iphc	C030013G03Rik
Snx22	0	1.03128	0.651	0.049	0	Iphc	Snx22
Corin	0	1.00941	0.385	0.004	0	Iphc	Corin
Inpp5j	0	0.890705	0.558	0.038	0	Iphc	Inpp5j
Ttc9	0	0.855708	0.525	0.024	0	Iphc	Ttc9
Prdm12	0	0.769996	0.45	0.002	0	Iphc	Prdm12
Faddos	0	0.601055	0.381	0.013	0	Iphc	Faddos
6330411D24Rik	2.04193e-305	0.982631	0.388	0.018	4.28458e-301	Iphc	6330411D24Rik
Mmp28	5.16036e-304	0.993329	0.583	0.048	1.0828e-299	Iphc	Mmp28
Rgs7	4.12995e-301	0.961316	0.446	0.026	8.66588e-297	Iphc	Rgs7
Slitrk6	4.70846e-301	1.906	0.96	0.164	9.87975e-297	Iphc	Slitrk6
Gal3st4	1.13522e-300	0.822816	0.612	0.054	2.38202e-296	Iphc	Gal3st4
Mycn	3.86397e-300	0.914777	0.504	0.035	8.10777e-296	Iphc	Mycn
Gria4	1.7484e-299	2.96881	0.975	0.196	3.66867e-295	Iphc	Gria4
Adgrg6	3.63346e-294	3.0868	0.993	0.227	7.62408e-290	Iphc	Adgrg6
Gipc2	3.19473e-293	0.969089	0.665	0.067	6.70349e-289	Iphc	Gipc2
Lin7a	3.12824e-292	0.836515	0.424	0.024	6.56399e-288	Iphc	Lin7a
Anks1b1	4.76852e-291	2.59375	0.964	0.178	1.00058e-286	Iphc	Anks1b
2610028E06Rik	2.44497e-288	0.30987	0.212	0.004	5.13028e-284	Iphc	2610028E06Rik
Emid1	1.26181e-280	1.48303	0.888	0.143	2.64767e-276	Iphc	Emid1
Dnajc6	1.99108e-276	1.08908	0.683	0.076	4.17788e-272	Iphc	Dnajc6
Dock5	2.12843e-270	2.1506	0.921	0.168	4.46609e-266	Iphc	Dock5
Dpf3	1.90231e-268	1.69894	0.95	0.181	3.99162e-264	Iphc	Dpf3
Ism11	1.0037e-267	1.81548	0.863	0.141	2.10606e-263	Iphc	Ism1
Nrip3	1.53794e-263	0.759311	0.446	0.031	3.22707e-259	Iphc	Nrip3
Trh	3.81559e-260	0.4967	0.173	0.003	8.00626e-256	Iphc	Trh
Kremen1	2.34165e-256	2.02545	0.975	0.244	4.91349e-252	Iphc	Kremen1
Ntf3	6.25765e-250	1.82108	0.914	0.188	1.31304e-245	Iphc	Ntf3
Cyp26b1	9.33512e-249	1.64141	0.903	0.162	1.95879e-244	Iphc	Cyp26b1
Wipf1	2.81236e-244	1.30081	0.806	0.127	5.90117e-240	Iphc	Wipf1
Inhba	4.15773e-242	1.44318	0.791	0.126	8.72416e-238	Iphc	Inhba
Rorb	5.29412e-242	2.28898	0.989	0.229	1.11087e-237	Iphc	Rorb
Nrcam	2.16845e-240	2.7634	0.989	0.278	4.55006e-236	Iphc	Nrcam
Myzap	4.37233e-240	1.44772	0.723	0.106	9.17446e-236	Iphc	Myzap
Otol1	3.77381e-239	1.25384	0.86	0.134	7.91859e-235	Iphc	Otol1
Col13a1	2.16708e-238	1.2355	0.676	0.085	4.54719e-234	Iphc	Col13a1
Rab3c	2.22803e-236	0.795563	0.475	0.04	4.67509e-232	Iphc	Rab3c
Rims2	2.88971e-235	1.14845	0.906	0.172	6.06347e-231	Iphc	Rims2
Abi3bp	1.41767e-233	1.24156	0.579	0.065	2.9747e-229	Iphc	Abi3bp
Ppp2r2b	1.75978e-231	2.39391	0.986	0.258	3.69254e-227	Iphc	Ppp2r2b
Slc6a14	2.98189e-231	0.710354	0.46	0.039	6.25691e-227	Iphc	Slc6a14
Pkp1	6.0011e-231	0.267559	0.18	0.004	1.25921e-226	Iphc	Pkp1
Lhfp1	2.16579e-229	1.51089	0.777	0.128	4.54447e-225	Iphc	Lhfp
Abcc12	1.50337e-228	0.322454	0.18	0.004	3.15452e-224	Iphc	Abcc12
Sall1	1.12633e-226	1.01037	0.705	0.098	2.36339e-222	Iphc	Sall1
Prr161	8.63048e-226	1.56485	0.755	0.12	1.81093e-221	Iphc	Prr16
Chst12	1.61385e-223	0.660397	0.486	0.045	3.38634e-219	Iphc	Chst1
Ppp4r4	3.28815e-223	1.05096	0.791	0.131	6.89952e-219	Iphc	Ppp4r4
Amph	2.06679e-222	0.978632	0.701	0.097	4.33675e-218	Iphc	Amph
Dok5	6.5923e-220	0.853576	0.518	0.054	1.38326e-215	Iphc	Dok5
Pex5l	7.24238e-220	1.57148	0.662	0.093	1.51967e-215	Iphc	Pex5l
Ramp3	1.38604e-217	0.70658	0.522	0.054	2.90834e-213	Iphc	Ramp3
Neto21	2.8247e-213	1.4283	0.817	0.157	5.92708e-209	Iphc	Neto2
Kcnj16	3.73804e-213	0.775346	0.561	0.064	7.84353e-209	Iphc	Kcnj16
Scube2	1.49877e-209	0.744255	0.388	0.03	3.14487e-205	Iphc	Scube2
Ntm	3.22327e-208	2.64387	0.971	0.316	6.76339e-204	Iphc	Ntm
Gpld1	9.80589e-208	1.0686	0.658	0.096	2.05757e-203	Iphc	Gpld1
Slc20a1	1.38447e-205	1.35033	0.824	0.163	2.90503e-201	Iphc	Slc20a1
Mphosph9	5.38766e-205	1.42709	0.856	0.192	1.13049e-200	Iphc	Mphosph9
Fat3	2.76338e-203	1.67218	0.766	0.139	5.79839e-199	Iphc	Fat3
Ror2	2.64913e-202	0.649671	0.428	0.038	5.55867e-198	Iphc	Ror2
Fgf3	4.8214e-202	0.310683	0.18	0.005	1.01167e-197	Iphc	Fgf3
Adgrv1	1.13168e-201	0.899209	0.665	0.092	2.37459e-197	Iphc	Adgrv1
Tacstd2	1.63727e-198	1.06215	0.626	0.09	3.43548e-194	Iphc	Tacstd2
Dlg2	1.97776e-196	2.86505	0.982	0.352	4.14994e-192	Iphc	Dlg2
Cap21	3.39553e-195	1.38373	0.899	0.205	7.12484e-191	Iphc	Cap2
Erich2	2.60045e-192	0.446669	0.331	0.023	5.45653e-188	Iphc	Erich2
Ano11	2.95118e-189	3.25796	1	0.455	6.19246e-185	Iphc	Ano1
Igsf11	1.01953e-186	0.973116	0.712	0.125	2.13927e-182	Iphc	Igsf11
Sorbs2	1.51697e-183	2.93075	1	0.584	3.18306e-179	Iphc	Sorbs2
Krtdap	6.56535e-182	0.677678	0.273	0.016	1.37761e-177	Iphc	Krtdap
Frmd4a1	1.59667e-181	1.66703	0.878	0.234	3.3503e-177	Iphc	Frmd4a
Erbb41	1.48842e-179	2.83502	0.996	0.457	3.12315e-175	Iphc	Erbb4
Cep41	2.64562e-179	0.81806	0.673	0.112	5.5513e-175	Iphc	Cep41
Heyl	4.08057e-178	0.936713	0.669	0.115	8.56226e-174	Iphc	Heyl
Eva1a	2.85099e-176	1.3163	0.763	0.157	5.98224e-172	Iphc	Eva1a
Jag11	3.87497e-175	1.93724	0.957	0.336	8.13086e-171	Iphc	Jag1
Cdkn1b1	9.84941e-175	2.13661	0.993	0.501	2.0667e-170	Iphc	Cdkn1b
Megf10	1.00046e-173	0.777117	0.561	0.079	2.09927e-169	Iphc	Megf10
Nckap5	1.62856e-172	3.03751	1	0.735	3.4172e-168	Iphc	Nckap5
Gjb6	2.62318e-172	1.72676	0.953	0.32	5.50421e-168	Iphc	Gjb6
Fry	2.65912e-171	1.37863	0.942	0.284	5.57963e-167	Iphc	Fry
Ush1c1	4.72026e-171	1.81553	0.996	0.484	9.90453e-167	Iphc	Ush1c
Socs2	1.97651e-169	2.04902	1	0.515	4.14732e-165	Iphc	Socs2
Ciart	5.61008e-169	0.47634	0.32	0.025	1.17716e-164	Iphc	Ciart
A630014C17Rik	2.16135e-168	0.394287	0.259	0.016	4.53516e-164	Iphc	A630014C17Rik
Ptprk	1.73346e-167	2.41398	1	0.807	3.63731e-163	Iphc	Ptprk
Fam25c	9.41236e-167	0.401172	0.151	0.004	1.975e-162	Iphc	Fam25c
Gm140661	3.56865e-166	2.03323	0.899	0.27	7.48809e-162	Iphc	Gm14066
Gm47591	5.98874e-166	0.356502	0.259	0.016	1.25662e-161	Iphc	Gm47591
Entpd2	1.58493e-165	0.3665	0.263	0.016	3.32566e-161	Iphc	Entpd2
Rerg1	1.794e-165	0.592811	0.381	0.037	3.76434e-161	Iphc	Rerg
Tmprss3	4.37442e-165	0.997327	0.716	0.14	9.17885e-161	Iphc	Tmprss3
Tshz3	1.44064e-164	0.88537	0.561	0.083	3.0229e-160	Iphc	Tshz3
Sh3kbp1	5.57744e-164	1.39481	0.853	0.229	1.17031e-159	Iphc	Sh3kbp1
Ptprz1	3.52232e-163	1.20414	0.759	0.15	7.39088e-159	Iphc	Ptprz1
Nkain3	2.6501e-162	0.678919	0.522	0.068	5.56071e-158	Iphc	Nkain3
Sema3d	7.35082e-162	1.35897	0.795	0.196	1.54242e-157	Iphc	Sema3d
Itprid2	3.821e-161	1.20481	0.777	0.19	8.01759e-157	Iphc	Itprid2
Trim2	1.47847e-160	1.89659	0.993	0.525	3.10228e-156	Iphc	Trim2
Rragd	5.37683e-160	0.654311	0.486	0.064	1.12822e-155	Iphc	Rragd
Snx1	9.80572e-160	1.51337	0.946	0.378	2.05753e-155	Iphc	Snx1
Chl11	3.61445e-159	0.894918	0.536	0.078	7.5842e-155	Iphc	Chl1
Stox11	1.3032e-158	0.925591	0.658	0.122	2.73451e-154	Iphc	Stox1
Gulp1	1.82509e-158	1.35664	0.849	0.223	3.82959e-154	Iphc	Gulp1
Sall2	8.72373e-158	1.47735	0.917	0.311	1.8305e-153	Iphc	Sall2
Slc1a31	1.31451e-157	1.85926	1	0.525	2.75824e-153	Iphc	Slc1a3
Cox4i2	2.70368e-157	0.501838	0.403	0.043	5.67314e-153	Iphc	Cox4i2
Hs6st21	5.81597e-157	1.38613	0.924	0.272	1.22036e-152	Iphc	Hs6st2
Anxa5	4.00545e-156	2.51813	1	0.817	8.40463e-152	Iphc	Anxa5
Galnt14	2.03942e-155	0.876109	0.547	0.084	4.27932e-151	Iphc	Galnt14
Cemip	1.59427e-154	1.2581	0.741	0.156	3.34526e-150	Iphc	Cemip
Mast4	1.6159e-154	1.9134	0.996	0.52	3.39064e-150	Iphc	Mast4
Robo11	1.62849e-154	1.94691	1	0.568	3.41706e-150	Iphc	Robo1
Kcnj10	1.80557e-153	0.77516	0.583	0.097	3.78863e-149	Iphc	Kcnj10
Ebf3	2.60023e-152	1.07214	0.737	0.162	5.45607e-148	Iphc	Ebf3
Gpr45	8.03138e-151	0.617547	0.406	0.047	1.68522e-146	Iphc	Gpr45
E130114P18Rik	9.54379e-150	1.01189	0.773	0.177	2.00257e-145	Iphc	E130114P18Rik
Tox2	4.99259e-149	0.770245	0.568	0.092	1.04759e-144	Iphc	Tox2
Adcy21	5.1861e-149	1.169	0.752	0.177	1.0882e-144	Iphc	Adcy2
Hs6st3	8.88919e-149	1.64747	0.727	0.17	1.86522e-144	Iphc	Hs6st3
9430041J12Rik	1.86238e-148	0.723671	0.54	0.085	3.90783e-144	Iphc	9430041J12Rik
Sox22	2.96975e-148	1.48056	0.978	0.332	6.23142e-144	Iphc	Sox2
Rexo5	7.24211e-148	0.917915	0.694	0.149	1.51961e-143	Iphc	Rexo5
Kif19a	1.14794e-147	0.859723	0.795	0.171	2.40872e-143	Iphc	Kif19a
Il33	1.45355e-147	0.637761	0.392	0.043	3.04998e-143	Iphc	Il33
Lypd6b	1.63643e-147	1.51211	0.921	0.331	3.43371e-143	Iphc	Lypd6b
Kcnh81	6.0444e-146	1.58937	0.975	0.36	1.2683e-141	Iphc	Kcnh8
Shc3	2.21728e-144	0.480915	0.335	0.032	4.65251e-140	Iphc	Shc3
Slc25a41	8.94442e-144	0.313098	0.212	0.012	1.87681e-139	Iphc	Slc25a41
Otogl	9.20671e-142	1.8157	1	0.446	1.93184e-137	Iphc	Otogl
Cpa61	1.3692e-141	2.09863	1	0.506	2.87299e-137	Iphc	Cpa6
Cdh2	4.33462e-141	1.67844	0.899	0.323	9.09532e-137	Iphc	Cdh2
Slc22a31	6.27061e-141	1.08614	0.489	0.073	1.31576e-136	Iphc	Slc22a3
Gm31218	6.76518e-141	0.314377	0.198	0.011	1.41954e-136	Iphc	Gm31218
Tmprss21	1.50402e-139	1.23421	0.845	0.242	3.15588e-135	Iphc	Tmprss2
Tmem255a	4.67232e-139	0.347236	0.245	0.017	9.80392e-135	Iphc	Tmem255a
Tafa2	6.3096e-139	0.871095	0.403	0.05	1.32394e-134	Iphc	Tafa2
Fam124b	9.28639e-139	0.302149	0.205	0.012	1.94856e-134	Iphc	Fam124b
Bcas3	1.66933e-138	1.70877	0.978	0.659	3.50276e-134	Iphc	Bcas3
B4galnt3	7.43894e-138	1.95406	0.953	0.405	1.56091e-133	Iphc	B4galnt3
Cdc14a1	1.87225e-137	2.16801	0.928	0.453	3.92854e-133	Iphc	Cdc14a
Cadps	1.87895e-137	0.893926	0.27	0.022	3.94261e-133	Iphc	Cadps
Scd1	2.54201e-137	1.08245	0.608	0.115	5.3339e-133	Iphc	Scd1
Prr15	3.14237e-136	0.718581	0.54	0.093	6.59364e-132	Iphc	Prr15
Tenm4	9.59245e-136	1.78134	1	0.649	2.01278e-131	Iphc	Tenm4
Pof1b	1.10724e-135	0.713275	0.399	0.051	2.32332e-131	Iphc	Pof1b
Slitrk3	1.51126e-135	0.586049	0.446	0.062	3.17107e-131	Iphc	Slitrk3
Plet1	5.16244e-135	1.05992	0.781	0.193	1.08323e-130	Iphc	Plet1
Zdhhc2	7.64397e-134	1.23505	0.817	0.25	1.60393e-129	Iphc	Zdhhc2
Nudt4	6.18627e-133	1.53732	0.932	0.424	1.29806e-128	Iphc	Nudt4
Nrxn11	8.88329e-133	0.981024	0.439	0.062	1.86398e-128	Iphc	Nrxn1
Enah	2.52795e-132	1.5311	0.996	0.917	5.3044e-128	Iphc	Enah
Slitrk2	5.9456e-132	0.254257	0.18	0.009	1.24757e-127	Iphc	Slitrk2
Shc4	6.30803e-132	1.01957	0.719	0.171	1.32361e-127	Iphc	Shc4
Gm11417	9.61726e-132	0.258172	0.187	0.01	2.01799e-127	Iphc	Gm11417
Zc3hav1	4.64357e-131	0.454778	0.284	0.026	9.7436e-127	Iphc	Zc3hav1
Sorbs2os	1.66024e-129	0.99194	0.644	0.144	3.48369e-125	Iphc	Sorbs2os
Pacsin1	1.8522e-129	0.655803	0.565	0.101	3.88647e-125	Iphc	Pacsin1
Otog	4.91542e-129	1.40835	0.906	0.364	1.0314e-124	Iphc	Otog
Sipa1l1	6.88327e-129	1.56144	1	0.828	1.44432e-124	Iphc	Sipa1l1
Hk2	3.91095e-128	0.829962	0.572	0.111	8.20635e-124	Iphc	Hk2
AI504432	5.62884e-127	0.251996	0.169	0.008	1.1811e-122	Iphc	AI504432
Tmem79	1.11568e-125	0.583511	0.486	0.08	2.34102e-121	Iphc	Tmem79
Sp5	5.84533e-125	0.446145	0.324	0.035	1.22652e-120	Iphc	Sp5
Olfr1511	1.02294e-123	0.350655	0.234	0.018	2.14643e-119	Iphc	Olfr1511
Cxadr	2.66397e-123	1.55715	0.982	0.652	5.58982e-119	Iphc	Cxadr
Kcnb21	2.51023e-122	1.70114	0.971	0.478	5.26722e-118	Iphc	Kcnb2
B4galt5	9.71308e-121	0.900456	0.676	0.164	2.03809e-116	Iphc	B4galt5
Far11	1.1845e-120	1.48225	0.989	0.648	2.48543e-116	Iphc	Far1
Rassf6	7.80636e-120	0.685086	0.496	0.088	1.63801e-115	Iphc	Rassf6
Rassf91	1.13472e-119	1.23856	0.899	0.344	2.38099e-115	Iphc	Rassf9
Lsamp1	5.96099e-119	1.48244	0.982	0.411	1.2508e-114	Iphc	Lsamp
Plcb4	9.15721e-119	1.40516	0.986	0.635	1.92146e-114	Iphc	Plcb4
Ebf11	1.37263e-118	1.32128	1	0.878	2.88019e-114	Iphc	Ebf1
Marveld3	1.51821e-118	1.02592	0.817	0.261	3.18566e-114	Iphc	Marveld3
Dysf	1.77642e-118	0.814769	0.554	0.111	3.72747e-114	Iphc	Dysf
Ripk21	2.03573e-118	1.25003	0.827	0.27	4.27157e-114	Iphc	Ripk2
Lgr5	6.76964e-118	1.61579	0.856	0.278	1.42047e-113	Iphc	Lgr5
Hmga2	1.26297e-117	0.693146	0.392	0.054	2.65008e-113	Iphc	Hmga2
Apbb2	2.26012e-117	1.28623	0.968	0.533	4.74241e-113	Iphc	Apbb2
Rflnb	1.41328e-116	1.27718	0.914	0.372	2.96549e-112	Iphc	Rflnb
Pakap,1	3.61835e-116	1.51856	0.888	0.388	7.59239e-112	Iphc	Pakap,1
Ackr4	9.32971e-116	0.525927	0.381	0.053	1.95765e-111	Iphc	Ackr4
Tbx2	2.88645e-115	1.02899	0.856	0.3	6.05664e-111	Iphc	Tbx2
Carmil1	1.06708e-114	1.35269	0.96	0.556	2.23906e-110	Iphc	Carmil1
Socs6	3.47489e-114	1.14032	0.881	0.351	7.29136e-110	Iphc	Socs6
Rell11	4.81859e-114	1.45146	0.975	0.498	1.01108e-109	Iphc	Rell1
Cngb1	9.02837e-114	0.251906	0.201	0.014	1.89442e-109	Iphc	Cngb1
Klf51	3.67214e-113	1.1177	0.871	0.294	7.70524e-109	Iphc	Klf5
Itpr2	1.08001e-112	1.35415	0.96	0.554	2.26619e-108	Iphc	Itpr2
Siah1a	4.39743e-111	1.30511	0.914	0.494	9.22712e-107	Iphc	Siah1a
Nedd91	4.94796e-109	1.41871	0.917	0.399	1.03823e-104	Iphc	Nedd9
Fbn21	1.04836e-108	1.6211	0.989	0.547	2.19978e-104	Iphc	Fbn2
Gm10638	2.72753e-107	0.663325	0.457	0.082	5.72318e-103	Iphc	Gm10638
Kndc1	5.03285e-107	0.299289	0.223	0.019	1.05604e-102	Iphc	Kndc1
Gad1	7.2006e-107	0.613757	0.453	0.08	1.5109e-102	Iphc	Gad1
Fut9	1.09982e-106	0.423651	0.687	0.151	2.30774e-102	Iphc	Fut9
Cnksr3	1.27898e-106	0.965359	0.626	0.163	2.68368e-102	Iphc	Cnksr3
Cntn31	3.72327e-106	1.01857	0.698	0.182	7.81254e-102	Iphc	Cntn3
Akap121	2.38032e-105	1.34797	0.77	0.241	4.99462e-101	Iphc	Akap12
Rasl11b1	2.46115e-105	0.88273	0.745	0.209	5.16422e-101	Iphc	Rasl11b
Pknox21	6.66063e-105	0.988531	0.727	0.211	1.3976e-100	Iphc	Pknox2
S100a13	7.85689e-105	1.34831	0.827	0.288	1.64861e-100	Iphc	S100a13
Eps8	5.99287e-104	0.928663	0.727	0.215	1.25748e-99	Iphc	Eps8
Mxi11	6.1296e-104	1.38411	0.982	0.586	1.28617e-99	Iphc	Mxi1
Phlpp11	9.07609e-104	1.45218	0.986	0.668	1.90444e-99	Iphc	Phlpp1
Ccnd1	3.38519e-103	1.40511	0.568	0.14	7.10313e-99	Iphc	Ccnd1
Gjb22	8.64905e-103	1.4349	0.989	0.662	1.81483e-98	Iphc	Gjb2
Gm49890	1.58221e-102	1.2417	0.809	0.281	3.31995e-98	Iphc	Gm49890
Cdkl4	5.18164e-102	0.51561	0.406	0.065	1.08726e-97	Iphc	Cdkl4
Tubb3	8.37607e-102	0.68455	0.457	0.085	1.75755e-97	Iphc	Tubb3
Itgb81	1.12283e-101	0.853907	0.64	0.169	2.35603e-97	Iphc	Itgb8
Nhs1	1.7389e-100	1.32937	0.971	0.544	3.64874e-96	Iphc	Nhs
Arhgap26	4.9692e-100	1.11543	0.853	0.341	1.04269e-95	Iphc	Arhgap26
Ppp1r2	7.90744e-100	1.30665	0.953	0.61	1.65922e-95	Iphc	Ppp1r2
Pakap	1.15787e-99	1.10824	0.701	0.21	2.42957e-95	Iphc	Pakap
Plcl1	1.61321e-99	0.73454	0.414	0.072	3.38499e-95	Iphc	Plcl1
Rasd1	1.96713e-99	0.587063	0.385	0.061	4.12763e-95	Iphc	Rasd1
Zbtb20	9.99638e-99	1.00902	1	0.996	2.09754e-94	Iphc	Zbtb20
Rhpn2	1.258e-98	0.944716	0.759	0.258	2.63966e-94	Iphc	Rhpn2
Gm16070	1.50003e-98	0.683945	0.457	0.087	3.14752e-94	Iphc	Gm16070
Rgs62	2.17228e-98	1.41374	0.978	0.547	4.5581e-94	Iphc	Rgs6
Ptprg1	1.51199e-97	1.39981	0.975	0.717	3.17262e-93	Iphc	Ptprg
Lrrc7	2.56269e-97	0.680644	0.356	0.054	5.37729e-93	Iphc	Lrrc7
Tmem211	3.00967e-97	0.344593	0.255	0.028	6.3152e-93	Iphc	Tmem211
Sorcs11	6.71169e-97	1.59751	0.802	0.302	1.40831e-92	Iphc	Sorcs1
Gad1os	1.11425e-96	0.291092	0.227	0.022	2.33802e-92	Iphc	Gad1os
Fam83f	1.90716e-96	0.431542	0.378	0.061	4.0018e-92	Iphc	Fam83f
Emilin21	1.13365e-95	0.583002	0.543	0.12	2.37874e-91	Iphc	Emilin2
Tmem200a1	4.22516e-95	0.985494	0.647	0.18	8.86566e-91	Iphc	Tmem200a
Lox	7.52533e-95	0.615393	0.565	0.13	1.57904e-90	Iphc	Lox
4930428E07Rik	8.78467e-95	0.268307	0.162	0.011	1.84329e-90	Iphc	4930428E07Rik
1810062G17Rik	1.11968e-94	0.460547	0.367	0.059	2.34942e-90	Iphc	1810062G17Rik
Car14	2.86397e-94	0.628817	0.532	0.116	6.00948e-90	Iphc	Car14
Ttyh1	4.39148e-94	0.934532	0.849	0.356	9.21464e-90	Iphc	Ttyh1
Ugdh	1.01823e-93	1.20554	0.95	0.531	2.13656e-89	Iphc	Ugdh
Cspg5	1.1408e-93	0.629518	0.511	0.113	2.39374e-89	Iphc	Cspg5
Sorbs1	1.16156e-93	1.27817	0.939	0.453	2.43731e-89	Iphc	Sorbs1
Akt3	3.51914e-93	1.19908	0.953	0.62	7.38421e-89	Iphc	Akt3
Kif2a	1.0823e-92	1.2317	0.921	0.542	2.27098e-88	Iphc	Kif2a
Astn2	3.18663e-92	0.989963	0.644	0.181	6.68651e-88	Iphc	Astn2
Camta11	1.28118e-91	1.13108	0.971	0.643	2.6883e-87	Iphc	Camta1
Rtl41	4.19635e-91	1.26901	0.899	0.368	8.80519e-87	Iphc	Rtl4
Nxn	5.65401e-91	1.08197	0.899	0.465	1.18638e-86	Iphc	Nxn
Garem1	1.47225e-90	0.835964	0.673	0.205	3.08922e-86	Iphc	Garem1
Parp8	1.9915e-90	1.14217	0.856	0.388	4.17877e-86	Iphc	Parp8
Nsun7	2.53156e-90	0.551074	0.392	0.07	5.31197e-86	Iphc	Nsun7
Srgap3	1.10988e-89	1.23049	0.986	0.766	2.32887e-85	Iphc	Srgap3
Fbxo321	1.47227e-89	1.17129	0.986	0.684	3.08926e-85	Iphc	Fbxo32
Tesk2	4.47636e-89	0.952345	0.68	0.221	9.39274e-85	Iphc	Tesk2
Chst81	6.426e-89	1.19667	0.867	0.347	1.34837e-84	Iphc	Chst8
Tbc1d9	6.56771e-89	1.23233	0.806	0.319	1.3781e-84	Iphc	Tbc1d9
Hey11	4.56703e-88	0.841429	0.748	0.232	9.58301e-84	Iphc	Hey1
Scn3a	7.54631e-88	0.269685	0.133	0.008	1.58344e-83	Iphc	Scn3a
Gpr37	9.63258e-88	0.447923	0.371	0.063	2.0212e-83	Iphc	Gpr37
Fgf101	1.82723e-87	1.31486	0.802	0.334	3.83408e-83	Iphc	Fgf10
Asrgl1	3.35486e-87	0.801704	0.691	0.223	7.03949e-83	Iphc	Asrgl1
Magi3	6.22325e-87	1.14554	0.932	0.527	1.30582e-82	Iphc	Magi3
Id4	2.55907e-86	1.04992	0.871	0.388	5.36971e-82	Iphc	Id4
Faah	4.95878e-86	0.947111	0.665	0.216	1.0405e-81	Iphc	Faah
Arhgef28	9.00274e-86	0.987602	0.863	0.377	1.88905e-81	Iphc	Arhgef28
Rnd1	9.98589e-86	0.429776	0.345	0.056	2.09534e-81	Iphc	Rnd1
Pak1	1.32117e-85	1.17549	0.903	0.516	2.77221e-81	Iphc	Pak1
Tafa4	1.72035e-85	0.296722	0.169	0.014	3.60981e-81	Iphc	Tafa4
Cradd	2.13708e-85	1.00734	0.784	0.321	4.48423e-81	Iphc	Cradd
Hif1a	6.08841e-85	1.03817	0.975	0.754	1.27753e-80	Iphc	Hif1a
Wasf3	9.4023e-85	0.84631	0.752	0.278	1.97288e-80	Iphc	Wasf3
Lpar3	1.01769e-84	0.489869	0.374	0.067	2.13541e-80	Iphc	Lpar3
Apba21	1.1773e-84	0.346414	0.216	0.023	2.47032e-80	Iphc	Apba2
Adamts6	4.56727e-84	0.853543	0.716	0.229	9.5835e-80	Iphc	Adamts6
Ahcyl2	8.20049e-84	1.16393	0.885	0.484	1.72071e-79	Iphc	Ahcyl2
Epb41	9.40442e-84	1.13201	0.96	0.751	1.97333e-79	Iphc	Epb41
Plpp31	1.13341e-83	1.01779	0.939	0.491	2.37823e-79	Iphc	Plpp3
Hectd2	1.18585e-83	0.692286	0.489	0.115	2.48827e-79	Iphc	Hectd2
Prkg11	1.56271e-83	1.27883	0.903	0.37	3.27903e-79	Iphc	Prkg1
Egfl6	1.88461e-83	0.457253	0.331	0.053	3.95448e-79	Iphc	Egfl6
Unc5d	2.08411e-83	1.02651	0.457	0.103	4.37309e-79	Iphc	Unc5d
Me3	2.34924e-83	0.971212	0.849	0.36	4.92942e-79	Iphc	Me3
Sox211	2.91714e-83	0.855579	0.651	0.207	6.12103e-79	Iphc	Sox21
Gpm6a	7.55266e-83	0.862776	0.683	0.226	1.58478e-78	Iphc	Gpm6a
Wdr17	9.2371e-83	0.938693	0.665	0.224	1.93822e-78	Iphc	Wdr17
Gm45159	9.1595e-82	0.262434	0.155	0.012	1.92194e-77	Iphc	Gm45159
Rbp7	9.55921e-82	0.502911	0.173	0.015	2.00581e-77	Iphc	Rbp7
Tsen151	1.74257e-81	1.19064	0.82	0.404	3.65643e-77	Iphc	Tsen15
Egfr1	6.02085e-81	1.02302	0.752	0.284	1.26336e-76	Iphc	Egfr
Nhsl1	2.415e-80	1.0619	0.892	0.479	5.0674e-76	Iphc	Nhsl1
Kif21a1	6.796e-80	1.08041	0.971	0.604	1.42601e-75	Iphc	Kif21a
Mctp1	7.84791e-80	0.980576	0.806	0.324	1.64673e-75	Iphc	Mctp1
Paqr8	2.03903e-79	0.738631	0.716	0.243	4.27849e-75	Iphc	Paqr8
Frmd4b1	2.09769e-79	0.746999	0.845	0.354	4.40159e-75	Iphc	Frmd4b
Celf21	2.96298e-79	1.10367	1	0.943	6.21722e-75	Iphc	Celf2
Uap1l1	4.74843e-79	0.304781	0.234	0.029	9.96362e-75	Iphc	Uap1l1
Zfp462	1.60488e-78	1.06635	0.964	0.72	3.36751e-74	Iphc	Zfp462
Trpc5	2.13596e-78	0.686246	0.378	0.073	4.48188e-74	Iphc	Trpc5
Galnt21	1.14143e-77	1.00608	0.885	0.48	2.39506e-73	Iphc	Galnt2
Phlda11	1.38372e-77	0.970897	0.763	0.3	2.90345e-73	Iphc	Phlda1
Plch11	1.65484e-77	0.918016	0.928	0.436	3.47235e-73	Iphc	Plch1
Etv6	3.49075e-77	1.08057	0.968	0.746	7.32464e-73	Iphc	Etv6
Adamtsl1	1.30379e-76	1.26936	0.968	0.645	2.73575e-72	Iphc	Adamtsl1
Hs3st4	1.96837e-76	0.513118	0.205	0.023	4.13023e-72	Iphc	Hs3st4
Scrn11	2.51692e-76	0.971387	0.888	0.463	5.28125e-72	Iphc	Scrn1
Sox13	6.62831e-76	0.766063	0.662	0.224	1.39082e-71	Iphc	Sox13
Slc35f3	1.41665e-75	0.44838	0.335	0.059	2.97255e-71	Iphc	Slc35f3
Serpine21	3.87024e-75	0.725377	0.701	0.226	8.12093e-71	Iphc	Serpine2
Creb3l1	4.82321e-75	0.720033	0.471	0.118	1.01205e-70	Iphc	Creb3l1
Tjp2	9.13181e-75	0.978298	0.899	0.473	1.91613e-70	Iphc	Tjp2
Gng121	1.82366e-74	0.825193	0.777	0.323	3.82658e-70	Iphc	Gng12
Plcxd31	2.96259e-73	0.999941	0.486	0.126	6.21639e-69	Iphc	Plcxd3
P2ry2	4.12076e-73	0.315841	0.284	0.044	8.64659e-69	Iphc	P2ry2
Cdh10	4.39636e-73	0.472467	0.284	0.045	9.22488e-69	Iphc	Cdh10
Gm30541	2.09332e-72	0.492132	0.392	0.082	4.39242e-68	Iphc	Gm30541
Cobll1	2.11965e-72	0.995731	0.863	0.442	4.44766e-68	Iphc	Cobll1
2610035D17Rik	3.45086e-72	1.01651	0.878	0.489	7.24094e-68	Iphc	2610035D17Rik
Smpx	3.52058e-72	0.327355	0.554	0.149	7.38723e-68	Iphc	Smpx
Sorcs2	5.27826e-72	0.661545	0.568	0.171	1.10754e-67	Iphc	Sorcs2
Hspa2	6.39337e-72	0.999003	0.737	0.301	1.34152e-67	Iphc	Hspa2
Rnd2	6.4604e-72	0.94788	0.867	0.441	1.35559e-67	Iphc	Rnd2
Cd47	8.26577e-72	0.932099	0.842	0.468	1.73441e-67	Iphc	Cd47
Prss23	1.26619e-71	0.86162	0.953	0.475	2.65685e-67	Iphc	Prss23
Tmcc3	1.29002e-71	0.961422	0.802	0.349	2.70685e-67	Iphc	Tmcc3
Plcd4	2.41953e-71	0.8964	0.755	0.324	5.0769e-67	Iphc	Plcd4
Trpm32	2.52609e-71	0.97021	1	0.961	5.3005e-67	Iphc	Trpm3
Megf9	2.64792e-71	0.837676	0.712	0.274	5.55612e-67	Iphc	Megf9
Ninj2	7.10751e-71	0.35501	0.237	0.033	1.49137e-66	Iphc	Ninj2
Kirrel3	7.48401e-71	1.37042	0.917	0.551	1.57037e-66	Iphc	Kirrel3
Fgfrl1	8.24871e-71	0.731937	0.705	0.269	1.73083e-66	Iphc	Fgfrl1
Sgcd	1.28433e-70	1.07814	1	0.772	2.69492e-66	Iphc	Sgcd
Wipf31	2.33795e-70	0.892135	0.734	0.285	4.90573e-66	Iphc	Wipf3
Car13	8.03828e-70	0.655351	0.608	0.191	1.68667e-65	Iphc	Car13
Dcbld2	9.91601e-70	0.695415	0.651	0.23	2.08068e-65	Iphc	Dcbld2
Hey2	9.98027e-70	0.428402	0.367	0.075	2.09416e-65	Iphc	Hey2
Tbc1d1	1.64559e-69	0.72781	0.716	0.277	3.45293e-65	Iphc	Tbc1d1
Me2	3.5014e-69	1.02001	0.626	0.232	7.34699e-65	Iphc	Me2
Ppp1r1a	1.13632e-68	0.532242	0.457	0.115	2.38433e-64	Iphc	Ppp1r1a
D630045J12Rik	1.49361e-68	0.723303	0.615	0.207	3.13405e-64	Iphc	D630045J12Rik
Tbcel1	2.13271e-68	0.805488	0.791	0.371	4.47506e-64	Iphc	Tbcel
Prkcq1	5.09583e-68	0.73531	0.629	0.212	1.06926e-63	Iphc	Prkcq
Lnx11	1.25304e-67	0.825133	0.802	0.365	2.62926e-63	Iphc	Lnx1
Atf6	2.1199e-67	0.859891	0.856	0.492	4.44818e-63	Iphc	Atf6
Kif5b	2.66148e-67	0.815116	0.996	0.921	5.58459e-63	Iphc	Kif5b
Cpeb4	3.11446e-67	1.10574	0.914	0.58	6.53506e-63	Iphc	Cpeb4
Cd9	4.02656e-67	1.14242	0.993	0.922	8.44893e-63	Iphc	Cd9
Myo9a	6.25655e-67	0.993394	0.932	0.64	1.31281e-62	Iphc	Myo9a
Filip1	1.08696e-66	0.782888	0.698	0.261	2.28077e-62	Iphc	Filip1
Arhgap32	1.22988e-66	0.84894	0.806	0.395	2.58065e-62	Iphc	Arhgap32
Dync1i1	1.29458e-66	0.586605	0.629	0.197	2.71642e-62	Iphc	Dync1i1
Colgalt21	3.56192e-66	1.00006	0.906	0.503	7.47398e-62	Iphc	Colgalt2
Osbpl6	4.52213e-66	0.925569	0.82	0.435	9.48878e-62	Iphc	Osbpl6
Gm28175	5.95656e-66	0.381302	0.32	0.06	1.24987e-61	Iphc	Gm28175
Fam129b	6.59059e-66	0.624987	0.579	0.19	1.3829e-61	Iphc	Fam129b
Tspan8	1.01103e-65	1.1273	0.849	0.439	2.12145e-61	Iphc	Tspan8
Trabd2b1	2.8163e-65	0.694399	0.554	0.173	5.90945e-61	Iphc	Trabd2b
Derl3	2.84713e-65	0.296781	0.201	0.026	5.97414e-61	Iphc	Derl3
Plpp1	4.30643e-65	0.742523	0.54	0.175	9.03617e-61	Iphc	Plpp1
Rab8b	4.34625e-65	0.889274	0.802	0.416	9.11973e-61	Iphc	Rab8b
Ddah1	5.43741e-65	0.769092	0.716	0.288	1.14093e-60	Iphc	Ddah1
Sptlc3	2.46897e-64	0.671072	0.594	0.186	5.18065e-60	Iphc	Sptlc3
Slpi	3.51629e-64	0.252416	0.144	0.013	7.37824e-60	Iphc	Slpi
Rbm241	6.21972e-64	0.593659	0.784	0.285	1.30508e-59	Iphc	Rbm24
Etnk2	9.80196e-64	0.365443	0.317	0.061	2.05674e-59	Iphc	Etnk2
Pclo	2.14978e-63	0.776817	0.644	0.234	4.51088e-59	Iphc	Pclo
Stx71	2.38448e-63	0.810336	0.849	0.477	5.00335e-59	Iphc	Stx7
Sox2ot1	5.39758e-63	0.661207	0.565	0.171	1.13257e-58	Iphc	Sox2ot
Sh3gl2	9.62706e-63	0.733577	0.716	0.297	2.02005e-58	Iphc	Sh3gl2
Rtn1	1.62186e-62	0.405893	0.529	0.152	3.40315e-58	Iphc	Rtn1
Bace2	2.48671e-62	0.418882	0.356	0.076	5.21787e-58	Iphc	Bace2
Gnai2	3.96908e-62	0.828445	0.95	0.759	8.32833e-58	Iphc	Gnai2
Fam107a	6.76468e-62	0.827369	0.881	0.473	1.41943e-57	Iphc	Fam107a
Raver2	1.12595e-61	0.673469	0.558	0.179	2.36257e-57	Iphc	Raver2
Arhgef4	1.75892e-61	0.339781	0.255	0.043	3.69075e-57	Iphc	Arhgef4
Gas2	3.19445e-61	0.662365	0.986	0.716	6.70292e-57	Iphc	Gas2
Lrba	3.64764e-61	0.855107	0.993	0.844	7.65385e-57	Iphc	Lrba
Dst1	5.07569e-61	0.894605	0.95	0.711	1.06503e-56	Iphc	Dst
Nectin4	7.62412e-61	0.406352	0.36	0.081	1.59977e-56	Iphc	Nectin4
Acss3	1.18638e-60	0.834332	0.802	0.384	2.48938e-56	Iphc	Acss3
S100a1	1.27843e-60	0.920465	0.978	0.708	2.68254e-56	Iphc	S100a1
Fam3c	1.28185e-60	0.72382	0.878	0.464	2.68972e-56	Iphc	Fam3c
Lypd61	1.80821e-60	0.888652	0.64	0.255	3.79417e-56	Iphc	Lypd6
Zfyve9	7.68538e-60	0.913835	0.86	0.528	1.61262e-55	Iphc	Zfyve9
Epb41l21	1.31125e-59	0.745956	0.77	0.362	2.7514e-55	Iphc	Epb41l2
Rasgef1b	1.39167e-59	0.330336	0.698	0.232	2.92013e-55	Iphc	Rasgef1b
Msi2	1.47906e-59	0.77063	0.993	0.92	3.10351e-55	Iphc	Msi2
Far1os	5.35915e-59	0.729987	0.586	0.207	1.12451e-54	Iphc	Far1os
Gsta4	6.87937e-59	0.732229	0.856	0.495	1.4435e-54	Iphc	Gsta4
Crispld1	3.95271e-58	0.559152	0.432	0.117	8.29397e-54	Iphc	Crispld1
4930422I22Rik	4.19902e-58	0.865925	0.54	0.179	8.81081e-54	Iphc	4930422I22Rik
Dapk1	1.16165e-57	1.06393	0.817	0.459	2.43748e-53	Iphc	Dapk1
Cdh20	1.40159e-57	0.413772	0.191	0.026	2.94095e-53	Iphc	Cdh20
Dpp4	1.73665e-57	0.562249	0.665	0.243	3.644e-53	Iphc	Dpp4
Atxn11	1.80756e-57	0.773522	0.993	0.909	3.79281e-53	Iphc	Atxn1
Tgfb2	1.99722e-57	0.882338	0.996	0.894	4.19078e-53	Iphc	Tgfb2
Cutal	2.53729e-57	0.282361	0.219	0.034	5.324e-53	Iphc	Cutal
Flrt21	3.90819e-57	0.566705	0.493	0.148	8.20056e-53	Iphc	Flrt2
Pacs1	4.57742e-57	0.878511	0.896	0.566	9.6048e-53	Iphc	Pacs1
Rab6b	4.67737e-57	0.306538	0.245	0.042	9.81452e-53	Iphc	Rab6b
Phyhipl	1.13686e-56	0.60357	0.421	0.117	2.38548e-52	Iphc	Phyhipl
Sdk11	1.32111e-56	0.999856	0.989	0.761	2.77209e-52	Iphc	Sdk1
Peli2	2.24414e-56	0.965483	0.878	0.54	4.70889e-52	Iphc	Peli2
Klhl29	3.01486e-56	0.826452	0.813	0.409	6.32608e-52	Iphc	Klhl29
Uaca	3.71998e-56	0.764863	0.691	0.294	7.80563e-52	Iphc	Uaca
Pcdh15	4.05824e-56	0.645597	0.871	0.416	8.5154e-52	Iphc	Pcdh15
Ptgr1	4.48145e-56	0.429835	0.324	0.072	9.40344e-52	Iphc	Ptgr1
Ackr3	6.18326e-56	0.713378	0.698	0.303	1.29743e-51	Iphc	Ackr3
Me1	6.78841e-56	0.687341	0.871	0.459	1.42441e-51	Iphc	Me1
Usp46	1.05831e-55	0.646242	0.86	0.455	2.22065e-51	Iphc	Usp46
Macf1	1.93242e-55	0.827161	0.982	0.856	4.0548e-51	Iphc	Macf1
Max	3.83251e-55	0.682812	0.784	0.394	8.04176e-51	Iphc	Max
Slc44a2	5.82879e-55	0.638872	0.687	0.302	1.22305e-50	Iphc	Slc44a2
Sacs	7.41587e-55	0.433776	0.277	0.055	1.55607e-50	Iphc	Sacs
Hip1	8.54917e-55	0.81095	0.856	0.511	1.79387e-50	Iphc	Hip1
Dach11	1.3428e-54	0.337017	0.845	0.402	2.81759e-50	Iphc	Dach1
Ptpra	1.44851e-54	0.799582	0.917	0.671	3.03941e-50	Iphc	Ptpra
Trpc11	2.2024e-54	0.769977	0.705	0.319	4.62129e-50	Iphc	Trpc1
Crybg3	2.5343e-54	0.803718	0.709	0.316	5.31773e-50	Iphc	Crybg3
Tcf7l1	3.06059e-54	0.951504	0.831	0.521	6.42203e-50	Iphc	Tcf7l1
Pltp	4.56398e-54	0.324752	0.252	0.046	9.5766e-50	Iphc	Pltp
Rora1	5.01352e-54	0.716321	1	0.978	1.05199e-49	Iphc	Rora
Eda1	7.96409e-54	1.0143	0.691	0.307	1.6711e-49	Iphc	Eda
Znrf3	1.12471e-53	0.922438	0.791	0.459	2.35997e-49	Iphc	Znrf3
Ppme1	1.69452e-53	0.80057	0.871	0.565	3.55562e-49	Iphc	Ppme1
Myo101	3.66112e-53	0.929881	0.892	0.603	7.68212e-49	Iphc	Myo10
Ctnnd2	4.02796e-53	0.792502	0.878	0.474	8.45187e-49	Iphc	Ctnnd2
Gna141	4.55066e-53	0.731669	0.77	0.368	9.54865e-49	Iphc	Gna14
Tmod1	4.90318e-53	0.659795	0.993	0.879	1.02883e-48	Iphc	Tmod1
Tnfrsf12a	5.47371e-53	0.894304	0.835	0.451	1.14855e-48	Iphc	Tnfrsf12a
Cers6	1.09547e-52	0.878517	0.856	0.501	2.29862e-48	Iphc	Cers6
Slc12a7	2.72598e-52	0.688068	0.608	0.245	5.71993e-48	Iphc	Slc12a7
Wdr47	3.91854e-52	0.638167	0.576	0.218	8.22227e-48	Iphc	Wdr47
Zmat4	4.28832e-52	0.517284	0.432	0.119	8.99818e-48	Iphc	Zmat4
Tspan14	5.11729e-52	0.706787	0.687	0.316	1.07376e-47	Iphc	Tspan14
Trpv2	7.73289e-52	0.25261	0.18	0.025	1.62259e-47	Iphc	Trpv2
Mfsd2a1	8.26756e-52	0.553052	0.421	0.122	1.73478e-47	Iphc	Mfsd2a
Glud1	1.59304e-51	0.859238	0.773	0.451	3.34268e-47	Iphc	Glud1
Mthfd1l	2.74173e-51	0.619832	0.428	0.128	5.75297e-47	Iphc	Mthfd1l
Pam1	3.36012e-51	0.654227	0.698	0.295	7.05053e-47	Iphc	Pam
Baz2b1	3.37676e-51	0.698404	0.989	0.921	7.08545e-47	Iphc	Baz2b
Prkar2b	7.29483e-51	0.60001	0.532	0.192	1.53067e-46	Iphc	Prkar2b
Ston2	7.29526e-51	0.764042	0.766	0.391	1.53076e-46	Iphc	Ston2
2010300C02Rik	7.72656e-51	0.488429	0.446	0.133	1.62126e-46	Iphc	2010300C02Rik
Mllt31	1.24612e-50	0.794016	0.928	0.596	2.61473e-46	Iphc	Mllt3
Tulp2	2.95197e-50	0.429217	0.41	0.116	6.19412e-46	Iphc	Tulp2
Mettl24	4.36078e-50	0.490691	0.396	0.111	9.15023e-46	Iphc	Mettl24
Vill	6.06234e-50	0.347282	0.309	0.071	1.27206e-45	Iphc	Vill
Plxna41	1.42907e-49	0.842924	0.849	0.498	2.99861e-45	Iphc	Plxna4
Errfi11	2.72827e-49	0.729405	0.921	0.562	5.72472e-45	Iphc	Errfi1
Chd7	3.13863e-49	0.789016	0.867	0.597	6.58578e-45	Iphc	Chd7
Nfia	4.8543e-49	0.695563	0.996	0.922	1.01858e-44	Iphc	Nfia
Tnik1	6.29066e-49	0.801594	0.82	0.478	1.31997e-44	Iphc	Tnik
Adamts1	9.99752e-49	0.720974	0.579	0.221	2.09778e-44	Iphc	Adamts1
Tle1	1.06893e-48	0.662164	0.705	0.33	2.24294e-44	Iphc	Tle1
Ptpre	1.57413e-48	0.571011	0.673	0.287	3.303e-44	Iphc	Ptpre
Nck21	1.69404e-48	0.7644	0.917	0.649	3.5546e-44	Iphc	Nck2
Ppfibp1	3.54697e-48	0.695603	0.716	0.364	7.44261e-44	Iphc	Ppfibp1
Rpia	4.52002e-48	0.452992	0.403	0.117	9.48436e-44	Iphc	Rpia
Tcf41	5.8891e-48	0.743451	0.932	0.73	1.23571e-43	Iphc	Tcf4
Adgrl3	8.22365e-48	0.688069	0.982	0.679	1.72557e-43	Iphc	Adgrl3
Ccsap	1.43884e-47	0.299526	0.212	0.038	3.01912e-43	Iphc	Ccsap
Tspan12	2.21458e-47	0.735276	0.773	0.421	4.64686e-43	Iphc	Tspan12
Dgkh	4.22596e-47	0.539488	0.586	0.222	8.86732e-43	Iphc	Dgkh
Acsl31	4.2722e-47	0.832748	0.982	0.828	8.96437e-43	Iphc	Acsl3
Fabp51	1.2934e-46	0.482701	0.428	0.133	2.71393e-42	Iphc	Fabp5
G6pdx	1.71231e-46	0.5324	0.637	0.263	3.59294e-42	Iphc	G6pdx
Gnaq	2.36263e-46	0.730586	0.91	0.72	4.9575e-42	Iphc	Gnaq
Rc3h1	2.51673e-46	0.838757	0.878	0.572	5.28085e-42	Iphc	Rc3h1
Prickle21	4.60001e-46	0.533285	0.73	0.331	9.6522e-42	Iphc	Prickle2
Nptx1	5.09655e-46	0.357032	0.291	0.067	1.06941e-41	Iphc	Nptx1
Gpc61	8.12238e-46	0.820886	0.968	0.659	1.70432e-41	Iphc	Gpc6
Itpkb	9.12901e-46	0.732304	0.586	0.248	1.91554e-41	Iphc	Itpkb
Rassf10	9.98163e-46	0.439333	0.335	0.089	2.09445e-41	Iphc	Rassf10
Arrdc4	1.78432e-45	0.631016	0.55	0.222	3.74403e-41	Iphc	Arrdc4
Rhov	6.32486e-45	0.304511	0.255	0.054	1.32714e-40	Iphc	Rhov
Pcdh71	8.55745e-45	0.757696	0.96	0.748	1.79561e-40	Iphc	Pcdh7
Baiap2	1.12504e-44	0.556104	0.468	0.16	2.36068e-40	Iphc	Baiap2
Tecta1	1.29217e-44	0.713665	0.968	0.633	2.71136e-40	Iphc	Tecta
Hectd2os	1.69663e-44	0.266949	0.187	0.031	3.56004e-40	Iphc	Hectd2os
Hecw2	3.16524e-44	0.705842	0.849	0.505	6.64163e-40	Iphc	Hecw2
Cldn14	5.82396e-44	0.817427	0.813	0.438	1.22204e-39	Iphc	Cldn14
Atrnl1	1.08661e-43	0.725854	0.95	0.785	2.28004e-39	Iphc	Atrnl1
Ccnt2	1.15156e-43	0.646328	0.727	0.382	2.41633e-39	Iphc	Ccnt2
Fndc7	1.31759e-43	0.331915	0.259	0.057	2.7647e-39	Iphc	Fndc7
Spry21	1.46801e-43	0.757803	0.698	0.338	3.08032e-39	Iphc	Spry2
Nipal2	1.82175e-43	0.744421	0.835	0.511	3.82257e-39	Iphc	Nipal2
Scg5	2.71395e-43	0.644845	0.424	0.138	5.69468e-39	Iphc	Scg5
Ntng2	3.16202e-43	0.278982	0.309	0.075	6.63487e-39	Iphc	Ntng2
Tst	3.19947e-43	0.720792	0.626	0.296	6.71345e-39	Iphc	Tst
Exph5	6.12486e-43	0.313095	0.263	0.059	1.28518e-38	Iphc	Exph5
Jade1	7.47381e-43	0.515929	0.471	0.17	1.56823e-38	Iphc	Jade1
1700025G04Rik	8.32089e-43	0.674597	0.727	0.379	1.74597e-38	Iphc	1700025G04Rik
Pdgfd	9.45265e-43	0.781094	0.935	0.73	1.98345e-38	Iphc	Pdgfd
Arhgap27	1.18331e-42	0.267131	0.234	0.048	2.48294e-38	Iphc	Arhgap27
Rgs22	1.23086e-42	0.349407	0.245	0.053	2.58272e-38	Iphc	Rgs22
Fam49a	1.25245e-42	0.649308	0.781	0.434	2.62802e-38	Iphc	Fam49a
Tmprss5	1.29588e-42	0.272375	0.241	0.051	2.71915e-38	Iphc	Tmprss5
Galr1	1.3886e-42	0.294952	0.23	0.046	2.9137e-38	Iphc	Galr1
Mid2	1.47833e-42	0.477607	0.457	0.161	3.10198e-38	Iphc	Mid2
Ptprm	2.00403e-42	0.824464	0.777	0.476	4.20505e-38	Iphc	Ptprm
Sesn3	2.26083e-42	0.698894	0.849	0.566	4.74389e-38	Iphc	Sesn3
Setbp1	3.86438e-42	0.747429	0.993	0.905	8.10863e-38	Iphc	Setbp1
Fubp3	4.40462e-42	0.503729	0.673	0.311	9.24221e-38	Iphc	Fubp3
Epn2	5.17901e-42	0.618112	0.665	0.332	1.08671e-37	Iphc	Epn2
Mnd1	6.47521e-42	0.391844	0.291	0.073	1.35869e-37	Iphc	Mnd1
Slc25a18	6.55218e-42	0.281342	0.234	0.049	1.37484e-37	Iphc	Slc25a18
Notch3	7.72599e-42	0.469915	0.489	0.181	1.62115e-37	Iphc	Notch3
Dusp6	9.22602e-42	0.461571	0.46	0.161	1.9359e-37	Iphc	Dusp6
C130071C03Rik	9.3723e-42	0.449971	0.421	0.135	1.96659e-37	Iphc	C130071C03Rik
Bcas3os1	1.00711e-41	0.311005	0.273	0.065	2.11323e-37	Iphc	Bcas3os1
Jam3	1.26586e-41	0.478215	0.489	0.179	2.65616e-37	Iphc	Jam3
Crlf3	1.52964e-41	0.642468	0.637	0.308	3.20964e-37	Iphc	Crlf3
Snx25	2.44949e-41	0.591273	0.568	0.245	5.13977e-37	Iphc	Snx25
Tanc11	2.75106e-41	0.627344	0.802	0.486	5.77255e-37	Iphc	Tanc1
Tmbim1	3.16006e-41	0.580157	0.629	0.291	6.63075e-37	Iphc	Tmbim1
Efhc1	5.1226e-41	0.347594	0.241	0.053	1.07488e-36	Iphc	Efhc1
Foxo3	5.79665e-41	0.733845	0.676	0.344	1.21631e-36	Iphc	Foxo3
Arl15	1.89757e-40	0.688502	0.906	0.67	3.98166e-36	Iphc	Arl15
Sybu	1.95037e-40	0.27238	0.309	0.08	4.09246e-36	Iphc	Sybu
Ptprt1	2.93159e-40	0.55395	0.457	0.155	6.15136e-36	Iphc	Ptprt
Selenom	3.1911e-40	0.749304	0.73	0.436	6.6959e-36	Iphc	Selenom
Cd44	3.23675e-40	0.502645	0.597	0.25	6.79168e-36	Iphc	Cd44
Rab5if	3.33315e-40	0.771202	0.878	0.72	6.99394e-36	Iphc	Rab5if
Nckap1	4.45405e-40	0.677582	0.896	0.683	9.34593e-36	Iphc	Nckap1
Afdn	4.46599e-40	0.653766	0.849	0.558	9.371e-36	Iphc	Afdn
Hivep2	4.92428e-40	0.674244	0.856	0.566	1.03326e-35	Iphc	Hivep2
Utp14b	5.99305e-40	0.73486	0.799	0.468	1.25752e-35	Iphc	Utp14b
Arhgdig	1.04673e-39	0.394563	0.345	0.102	2.19635e-35	Iphc	Arhgdig
Tmem131	1.32933e-39	0.63292	0.73	0.418	2.78934e-35	Iphc	Tmem131
Ube2e21	1.53847e-39	0.730372	0.921	0.749	3.22816e-35	Iphc	Ube2e2
Pls11	1.81583e-39	0.730419	0.885	0.596	3.81015e-35	Iphc	Pls1
5730419F03Rik	1.95595e-39	0.386982	0.291	0.075	4.10417e-35	Iphc	5730419F03Rik
Ubr1	3.18337e-39	0.5963	0.745	0.437	6.67967e-35	Iphc	Ubr1
Nr2f11	5.11138e-39	0.654124	0.953	0.77	1.07252e-34	Iphc	Nr2f1
Wls	5.58012e-39	0.594887	0.968	0.786	1.17088e-34	Iphc	Wls
Gm15283	5.93038e-39	0.566686	0.583	0.26	1.24437e-34	Iphc	Gm15283
Pcgf5	6.17458e-39	0.556442	0.655	0.312	1.29561e-34	Iphc	Pcgf5
Mapk9	7.72826e-39	0.522088	0.561	0.245	1.62162e-34	Iphc	Mapk9
Fut8	1.57287e-38	0.715504	0.817	0.535	3.30035e-34	Iphc	Fut8
Emp1	1.76148e-38	0.747733	0.536	0.224	3.69612e-34	Iphc	Emp1
Slco3a1	1.95932e-38	0.666266	0.874	0.548	4.11124e-34	Iphc	Slco3a1
Atp2b4	2e-38	0.30388	0.252	0.059	4.19659e-34	Iphc	Atp2b4
Grik41	2.6795e-38	0.512433	0.421	0.146	5.6224e-34	Iphc	Grik4
Eml41	3.53106e-38	0.693129	0.917	0.727	7.40922e-34	Iphc	Eml4
Nr1d1	3.7163e-38	0.282285	0.263	0.064	7.79792e-34	Iphc	Nr1d1
Hr	5.39636e-38	0.335197	0.32	0.09	1.13232e-33	Iphc	Hr
Camp	9.7889e-38	0.266431	0.209	0.043	2.054e-33	Iphc	Camp
Nrarp	1.27827e-37	0.377499	0.353	0.108	2.6822e-33	Iphc	Nrarp
Glmp	1.33784e-37	0.678793	0.763	0.461	2.80719e-33	Iphc	Glmp
Ccdc80	1.67043e-37	0.578746	0.763	0.419	3.50507e-33	Iphc	Ccdc80
Ctif	3.32967e-37	0.438217	0.619	0.284	6.98664e-33	Iphc	Ctif
Grhl1	3.98388e-37	0.359204	0.331	0.097	8.35938e-33	Iphc	Grhl1
Ctnnd11	4.07927e-37	0.639859	0.978	0.89	8.55954e-33	Iphc	Ctnnd1
Bach2	4.1817e-37	0.502756	0.525	0.213	8.77446e-33	Iphc	Bach2
Timp31	4.80843e-37	0.938768	0.903	0.653	1.00895e-32	Iphc	Timp3
Ankrd22	6.01935e-37	0.280458	0.27	0.068	1.26304e-32	Iphc	Ankrd22
Gpc2	6.16138e-37	0.320716	0.317	0.091	1.29284e-32	Iphc	Gpc2
Rasal2	6.48311e-37	0.656275	0.752	0.445	1.36035e-32	Iphc	Rasal2
Vta1	7.67033e-37	0.567444	0.752	0.458	1.60946e-32	Iphc	Vta1
Ccdc60	9.34297e-37	0.329109	0.299	0.083	1.96044e-32	Iphc	Ccdc60
Fibin	1.05149e-36	0.405251	0.439	0.153	2.20635e-32	Iphc	Fibin
Cryl1	1.08921e-36	0.630453	0.716	0.386	2.28548e-32	Iphc	Cryl1
Usp25	1.41425e-36	0.662267	0.82	0.535	2.96752e-32	Iphc	Usp25
Tspan131	1.46419e-36	0.636908	0.784	0.485	3.07232e-32	Iphc	Tspan13
Fzd41	1.88804e-36	0.561902	0.615	0.291	3.96168e-32	Iphc	Fzd4
Epb41l4a1	3.1406e-36	0.608424	0.899	0.589	6.58992e-32	Iphc	Epb41l4a
Pisd	4.37932e-36	0.457129	0.489	0.198	9.18913e-32	Iphc	Pisd
Tmc7	4.74554e-36	0.32367	0.302	0.086	9.95757e-32	Iphc	Tmc7
Sv2c	6.51016e-36	0.382932	0.27	0.071	1.36603e-31	Iphc	Sv2c
Tmem229a	9.60404e-36	0.25375	0.219	0.049	2.01522e-31	Iphc	Tmem229a
Gucy1a21	9.98123e-36	0.550951	0.64	0.307	2.09436e-31	Iphc	Gucy1a2
Sfrp1	1.06092e-35	0.630634	0.975	0.798	2.22612e-31	Iphc	Sfrp1
Cotl1	1.15146e-35	0.459925	0.421	0.157	2.41612e-31	Iphc	Cotl1
Sh3pxd2a	1.72582e-35	0.551071	0.716	0.381	3.62129e-31	Iphc	Sh3pxd2a
Myef2	1.96331e-35	0.540454	0.669	0.354	4.11962e-31	Iphc	Myef2
Tagln2	3.66237e-35	0.351021	0.27	0.072	7.68476e-31	Iphc	Tagln2
Hs2st1	4.08156e-35	0.737415	0.777	0.505	8.56433e-31	Iphc	Hs2st1
Tec	5.86795e-35	0.361086	0.349	0.111	1.23127e-30	Iphc	Tec
Sgcz1	6.43825e-35	0.836211	0.802	0.438	1.35094e-30	Iphc	Sgcz
Cdkn1a1	6.79019e-35	0.698293	0.849	0.51	1.42479e-30	Iphc	Cdkn1a
Mospd2	7.42237e-35	0.55963	0.583	0.28	1.55744e-30	Iphc	Mospd2
Acvr2a	1.28073e-34	0.658367	0.694	0.408	2.68736e-30	Iphc	Acvr2a
Pitpnc1	1.4827e-34	0.595439	0.874	0.568	3.11116e-30	Iphc	Pitpnc1
Garnl3	1.50513e-34	0.498816	0.464	0.187	3.15821e-30	Iphc	Garnl3
Zfp36l1	1.80974e-34	0.652677	0.964	0.84	3.79737e-30	Iphc	Zfp36l1
Med14	2.00849e-34	0.643379	0.626	0.323	4.21442e-30	Iphc	Med14
Trib1	2.05021e-34	0.471264	0.594	0.274	4.30195e-30	Iphc	Trib1
Slc24a31	2.27339e-34	0.46921	0.939	0.58	4.77026e-30	Iphc	Slc24a3
Sparc	3.60532e-34	0.507856	1	0.973	7.56504e-30	Iphc	Sparc
Ivns1abp	4.58173e-34	0.522514	0.705	0.397	9.61385e-30	Iphc	Ivns1abp
Fnbp1	6.0889e-34	0.599104	0.561	0.273	1.27763e-29	Iphc	Fnbp1
Smpdl3a1	6.13023e-34	0.508514	0.673	0.35	1.28631e-29	Iphc	Smpdl3a
Numb	7.8089e-34	0.570677	0.924	0.69	1.63854e-29	Iphc	Numb
Myh141	9.32456e-34	0.653882	0.799	0.5	1.95657e-29	Iphc	Myh14
Ccdc85c	9.82945e-34	0.410057	0.45	0.176	2.06251e-29	Iphc	Ccdc85c
Gm10863	1.05479e-33	0.676487	0.705	0.414	2.21326e-29	Iphc	Gm10863
Kank1	1.80349e-33	0.563498	0.824	0.508	3.78427e-29	Iphc	Kank1
Sema6a1	2.56734e-33	0.681759	0.863	0.583	5.38706e-29	Iphc	Sema6a
Ppm1l	3.49714e-33	0.547591	0.748	0.429	7.33804e-29	Iphc	Ppm1l
Itpk1	3.51797e-33	0.561436	0.737	0.411	7.38177e-29	Iphc	Itpk1
Ryr3	3.54044e-33	0.383092	0.205	0.047	7.4289e-29	Iphc	Ryr3
Trim25	4.84274e-33	0.25419	0.227	0.055	1.01615e-28	Iphc	Trim25
Appl2	4.85566e-33	0.468987	0.439	0.175	1.01886e-28	Iphc	Appl2
Psip11	5.27954e-33	0.559682	0.888	0.712	1.10781e-28	Iphc	Psip1
Grtp1	5.55231e-33	0.331223	0.392	0.138	1.16504e-28	Iphc	Grtp1
Lima11	6.12188e-33	0.651629	0.914	0.698	1.28455e-28	Iphc	Lima1
Slc9a7	7.25386e-33	0.379669	0.396	0.142	1.52208e-28	Iphc	Slc9a7
Osbpl11	8.04158e-33	0.589999	0.558	0.278	1.68737e-28	Iphc	Osbpl11
Cadps21	8.53366e-33	0.457378	0.899	0.583	1.79062e-28	Iphc	Cadps2
Prex1	9.13938e-33	0.376696	0.309	0.096	1.91772e-28	Iphc	Prex1
Thbs1	1.23066e-32	0.573521	0.568	0.261	2.5823e-28	Iphc	Thbs1
Spire21	1.81357e-32	0.56331	0.849	0.539	3.80542e-28	Iphc	Spire2
Tmem135	2.10038e-32	0.813907	0.737	0.482	4.40722e-28	Iphc	Tmem135
Crybg1	2.12781e-32	0.521223	0.536	0.244	4.46479e-28	Iphc	Crybg1
Rps6ka3	2.88292e-32	0.599786	0.853	0.618	6.04924e-28	Iphc	Rps6ka3
F2r	3.35652e-32	0.372685	0.353	0.121	7.04298e-28	Iphc	F2r
Kctd121	3.49684e-32	0.422803	0.612	0.278	7.33743e-28	Iphc	Kctd12
Rab10	3.69018e-32	0.66015	0.874	0.729	7.74311e-28	Iphc	Rab10
Zfp609	4.78596e-32	0.629626	0.813	0.571	1.00424e-27	Iphc	Zfp609
Cacna2d31	5.26877e-32	0.455674	0.435	0.165	1.10555e-27	Iphc	Cacna2d3
Fam83b	5.54062e-32	0.343748	0.263	0.074	1.16259e-27	Iphc	Fam83b
Ahr	5.54776e-32	0.49401	0.435	0.174	1.16409e-27	Iphc	Ahr
St3gal6	8.3644e-32	0.463553	0.504	0.219	1.7551e-27	Iphc	St3gal6
4933408B17Rik	9.45192e-32	0.305447	0.252	0.069	1.9833e-27	Iphc	4933408B17Rik
Map2	1.48491e-31	0.517635	0.914	0.638	3.11579e-27	Iphc	Map2
Ikzf2	1.7024e-31	0.525319	0.799	0.485	3.57214e-27	Iphc	Ikzf2
Tbc1d10a	1.72793e-31	0.461244	0.522	0.24	3.62572e-27	Iphc	Tbc1d10a
Uchl12	2.20984e-31	0.444071	0.849	0.524	4.6369e-27	Iphc	Uchl1
Adamts19	2.58137e-31	0.435913	0.644	0.318	5.41649e-27	Iphc	Adamts19
Dennd1b	3.20339e-31	0.557745	0.809	0.568	6.72167e-27	Iphc	Dennd1b
Sh2d4b	3.28374e-31	0.282937	0.356	0.119	6.89026e-27	Iphc	Sh2d4b
Oxct11	3.34954e-31	0.520287	0.914	0.689	7.02834e-27	Iphc	Oxct1
Aig1	3.44286e-31	0.548069	0.899	0.697	7.22415e-27	Iphc	Aig1
Atp11b	3.56552e-31	0.570327	0.745	0.492	7.48153e-27	Iphc	Atp11b
Rttn	3.57166e-31	0.449224	0.468	0.196	7.49442e-27	Iphc	Rttn
Sox6	4.23194e-31	0.531503	0.95	0.752	8.87987e-27	Iphc	Sox6
Strbp	4.62005e-31	0.476124	0.993	0.963	9.69426e-27	Iphc	Strbp
Sox9	4.78872e-31	0.73833	0.914	0.706	1.00482e-26	Iphc	Sox9
Ust1	4.83733e-31	0.548931	0.597	0.286	1.01502e-26	Iphc	Ust
Egr31	5.96418e-31	0.529748	0.597	0.277	1.25146e-26	Iphc	Egr3
Mb21d2	9.2739e-31	0.420432	0.457	0.19	1.94594e-26	Iphc	Mb21d2
Tacc21	9.44192e-31	0.797399	0.745	0.498	1.9812e-26	Iphc	Tacc2
Eya4	1.20845e-30	0.526676	0.986	0.9	2.53569e-26	Iphc	Eya4
Gab2	1.26079e-30	0.683412	0.791	0.537	2.64551e-26	Iphc	Gab2
Syne21	1.7907e-30	0.527307	0.971	0.82	3.75742e-26	Iphc	Syne2
Tbc1d30	1.85467e-30	0.265208	0.252	0.07	3.89166e-26	Iphc	Tbc1d30
Pou3f32	1.99827e-30	0.461537	0.586	0.284	4.19297e-26	Iphc	Pou3f3
Nrxn3	2.09103e-30	1.48905	0.824	0.586	4.3876e-26	Iphc	Nrxn3
Mark1	3.30943e-30	0.446434	0.45	0.191	6.94418e-26	Iphc	Mark1
Grb14	4.41452e-30	0.520832	0.946	0.752	9.26298e-26	Iphc	Grb14
Gm386041	4.75446e-30	0.698994	0.752	0.474	9.97628e-26	Iphc	Gm38604
Krt8	4.76135e-30	0.786811	0.874	0.607	9.99074e-26	Iphc	Krt8
Lrrtm42	4.80082e-30	0.740649	0.899	0.574	1.00736e-25	Iphc	Lrrtm4
Gramd3	6.41911e-30	0.505694	0.561	0.276	1.34692e-25	Iphc	Gramd3
Taf15	7.65624e-30	0.54213	0.809	0.57	1.60651e-25	Iphc	Taf15
Ppargc1b	9.01639e-30	0.277434	0.295	0.091	1.89191e-25	Iphc	Ppargc1b
Wwtr11	9.78796e-30	0.646975	0.871	0.69	2.05381e-25	Iphc	Wwtr1
Phkb	1.03033e-29	0.645305	0.856	0.664	2.16195e-25	Iphc	Phkb
Pwwp3b	1.14506e-29	0.387857	0.392	0.151	2.40268e-25	Iphc	Pwwp3b
Ssx2ip1	1.1913e-29	0.560558	0.734	0.461	2.4997e-25	Iphc	Ssx2ip
Il1rapl1	1.29233e-29	0.724561	0.867	0.631	2.7117e-25	Iphc	Il1rapl1
Plcb11	1.37021e-29	0.428883	0.302	0.097	2.87511e-25	Iphc	Plcb1
Trak1	1.87255e-29	0.527596	0.763	0.479	3.92916e-25	Iphc	Trak1
Adam15	2.97362e-29	0.316402	0.335	0.116	6.23954e-25	Iphc	Adam15
Neu1	3.11993e-29	0.419354	0.475	0.209	6.54654e-25	Iphc	Neu1
Nipbl	3.45172e-29	0.526761	0.964	0.883	7.24274e-25	Iphc	Nipbl
Trim24	4.12933e-29	0.532589	0.806	0.535	8.66458e-25	Iphc	Trim24
Slc39a8	4.20767e-29	0.345046	0.335	0.116	8.82896e-25	Iphc	Slc39a8
Ncam1	4.70116e-29	0.455934	0.457	0.189	9.86444e-25	Iphc	Ncam1
Cadm4	5.88078e-29	0.447767	0.619	0.324	1.23396e-24	Iphc	Cadm4
Fsd1l	7.1993e-29	0.345839	0.619	0.301	1.51063e-24	Iphc	Fsd1l
Cbx5	7.46122e-29	0.519652	0.91	0.766	1.56559e-24	Iphc	Cbx5
Igfbp5	7.64811e-29	0.270318	0.993	0.818	1.6048e-24	Iphc	Igfbp5
Fut2	7.75317e-29	0.281894	0.248	0.071	1.62685e-24	Iphc	Fut2
Gm20275	7.94041e-29	0.506931	0.529	0.255	1.66614e-24	Iphc	Gm20275
Rapgef5	9.84924e-29	0.570363	0.809	0.554	2.06667e-24	Iphc	Rapgef5
Nalcn	1.24862e-28	0.609316	0.885	0.662	2.61998e-24	Iphc	Nalcn
Cyb5r3	1.27383e-28	0.55984	0.824	0.583	2.67288e-24	Iphc	Cyb5r3
Ldlrad41	1.43364e-28	0.589748	0.637	0.343	3.00821e-24	Iphc	Ldlrad4
Fntb	1.49463e-28	0.41718	0.579	0.288	3.13619e-24	Iphc	Fntb
Gca	1.92408e-28	0.416479	0.371	0.142	4.03729e-24	Iphc	Gca
Nap1l4	2.96992e-28	0.562741	0.809	0.618	6.23179e-24	Iphc	Nap1l4
Msi1	3.16388e-28	0.487129	0.745	0.46	6.63877e-24	Iphc	Msi1
Ccdc88c	3.7749e-28	0.418382	0.493	0.22	7.92087e-24	Iphc	Ccdc88c
Qk	4.87939e-28	0.565596	0.903	0.732	1.02384e-23	Iphc	Qk
Mboat2	4.9773e-28	0.611103	0.784	0.561	1.04439e-23	Iphc	Mboat2
Tmem51	5.00099e-28	0.48605	0.558	0.282	1.04936e-23	Iphc	Tmem51
Arntl	5.24873e-28	0.466469	0.576	0.293	1.10134e-23	Iphc	Arntl
Txlng1	5.43332e-28	0.513452	0.594	0.32	1.14007e-23	Iphc	Txlng
Crybb3	6.50879e-28	0.306454	0.327	0.114	1.36574e-23	Iphc	Crybb3
Car2	6.71571e-28	0.428205	0.59	0.297	1.40916e-23	Iphc	Car2
1810026B05Rik	7.45994e-28	0.526754	0.788	0.534	1.56532e-23	Iphc	1810026B05Rik
Hebp2	8.10713e-28	0.386796	0.55	0.268	1.70112e-23	Iphc	Hebp2
Ntn4	9.13064e-28	0.473705	0.45	0.187	1.91588e-23	Iphc	Ntn4
Msh6	9.8883e-28	0.338287	0.371	0.141	2.07486e-23	Iphc	Msh6
Tcf7	1.21662e-27	0.310271	0.245	0.071	2.55283e-23	Iphc	Tcf7
Rgmb	1.26713e-27	0.320087	0.36	0.134	2.65882e-23	Iphc	Rgmb
Arhgef6	1.33211e-27	0.34415	0.342	0.124	2.79517e-23	Iphc	Arhgef6
Hs3st1	1.88164e-27	0.357463	0.471	0.201	3.94824e-23	Iphc	Hs3st1
Plxnc1	2.64372e-27	0.309501	0.324	0.113	5.54731e-23	Iphc	Plxnc1
Usp9x	2.99289e-27	0.572829	0.917	0.819	6.27998e-23	Iphc	Usp9x
Tgif1	3.02335e-27	0.429845	0.496	0.232	6.34389e-23	Iphc	Tgif1
Ndfip1	3.52514e-27	0.510683	0.968	0.933	7.3968e-23	Iphc	Ndfip1
Krt18	4.12445e-27	0.837044	0.82	0.597	8.65434e-23	Iphc	Krt18
Smim3	4.39281e-27	0.427097	0.536	0.26	9.21743e-23	Iphc	Smim3
Tbc1d8	5.3669e-27	0.312028	0.356	0.133	1.12614e-22	Iphc	Tbc1d8
Rasgrp1	8.60765e-27	0.348573	0.41	0.165	1.80614e-22	Iphc	Rasgrp1
Rgs11	9.75377e-27	0.271877	0.295	0.099	2.04663e-22	Iphc	Rgs11
Ppp1cb	1.10862e-26	0.51842	0.903	0.718	2.32622e-22	Iphc	Ppp1cb
Slc41a2	1.30818e-26	0.384216	0.46	0.199	2.74495e-22	Iphc	Slc41a2
Plekhg5	1.37101e-26	0.395514	0.457	0.204	2.87678e-22	Iphc	Plekhg5
Palm	1.52628e-26	0.458142	0.543	0.282	3.20259e-22	Iphc	Palm
Rnf241	2.31591e-26	0.532235	0.665	0.379	4.85948e-22	Iphc	Rnf24
Hbegf	2.38872e-26	0.521248	0.576	0.283	5.01226e-22	Iphc	Hbegf
Clstn1	2.50044e-26	0.46969	0.809	0.547	5.24666e-22	Iphc	Clstn1
Man1a	2.60587e-26	0.664627	0.727	0.442	5.4679e-22	Iphc	Man1a
Dennd5a	2.62614e-26	0.54869	0.68	0.439	5.51043e-22	Iphc	Dennd5a
Gfer	3.88011e-26	0.34523	0.403	0.169	8.14162e-22	Iphc	Gfer
Skp1a1	5.0059e-26	0.394649	1	0.966	1.05039e-21	Iphc	Skp1a
Stmn11	5.74177e-26	0.461166	0.809	0.535	1.2048e-21	Iphc	Stmn1
Map7	6.79733e-26	0.507278	0.845	0.63	1.42628e-21	Iphc	Map7
2900026A02Rik	8.81702e-26	0.527788	0.763	0.498	1.85007e-21	Iphc	2900026A02Rik
Pgm2l1	1.04028e-25	0.374673	0.597	0.302	2.18282e-21	Iphc	Pgm2l1
Tubb2a	1.13387e-25	0.539	0.669	0.418	2.3792e-21	Iphc	Tubb2a
Gm9968	1.15175e-25	0.293625	0.223	0.065	2.41671e-21	Iphc	Gm9968
Lap3	1.1956e-25	0.529151	0.687	0.424	2.50872e-21	Iphc	Lap3
Dnmbp	2.12729e-25	0.485243	0.568	0.315	4.46368e-21	Iphc	Dnmbp
Ncoa1	2.17051e-25	0.516661	0.935	0.809	4.55438e-21	Iphc	Ncoa1
C530008M17Rik	2.41326e-25	0.534635	0.543	0.277	5.06374e-21	Iphc	C530008M17Rik
Klf12	4.41868e-25	0.545391	0.928	0.807	9.27173e-21	Iphc	Klf12
Cyth3	6.08409e-25	0.479338	0.547	0.292	1.27663e-20	Iphc	Cyth3
Ttc39b	6.57013e-25	0.361752	0.406	0.172	1.37861e-20	Iphc	Ttc39b
Fosl1	6.6681e-25	0.395912	0.414	0.177	1.39917e-20	Iphc	Fosl1
Dock41	7.01715e-25	0.49554	0.745	0.477	1.47241e-20	Iphc	Dock4
Nectin2	7.79342e-25	0.499977	0.867	0.639	1.63529e-20	Iphc	Nectin2
Ptpn9	9.28475e-25	0.509358	0.709	0.459	1.94822e-20	Iphc	Ptpn9
Cmip	1.00929e-24	0.479174	0.755	0.503	2.11779e-20	Iphc	Cmip
Tlcd1	1.1574e-24	0.282207	0.288	0.101	2.42857e-20	Iphc	Tlcd1
Osbpl9	1.2186e-24	0.445416	0.842	0.617	2.55698e-20	Iphc	Osbpl9
Cachd11	1.46629e-24	0.423573	0.741	0.443	3.07671e-20	Iphc	Cachd1
Klhl14	1.65968e-24	0.414423	0.353	0.141	3.48251e-20	Iphc	Klhl14
Uqcrc21	1.73919e-24	0.545078	0.842	0.677	3.64933e-20	Iphc	Uqcrc2
Tubb2b1	1.79402e-24	0.453285	0.727	0.442	3.76438e-20	Iphc	Tubb2b
Dusp11	2.01952e-24	0.672295	0.849	0.612	4.23755e-20	Iphc	Dusp1
Rab15	2.02267e-24	0.366972	0.554	0.281	4.24416e-20	Iphc	Rab15
Clcn5	2.08872e-24	0.433491	0.622	0.347	4.38276e-20	Iphc	Clcn5
Slc44a1	2.20657e-24	0.559492	0.802	0.573	4.63004e-20	Iphc	Slc44a1
Desi2	2.48529e-24	0.488903	0.748	0.513	5.21489e-20	Iphc	Desi2
Tmem62	2.82856e-24	0.295995	0.234	0.073	5.93518e-20	Iphc	Tmem62
Mapkbp1	2.83071e-24	0.404242	0.486	0.236	5.93969e-20	Iphc	Mapkbp1
Elmo1	3.49984e-24	0.483603	0.856	0.622	7.34372e-20	Iphc	Elmo1
Zfand5	3.65551e-24	0.487285	0.942	0.851	7.67036e-20	Iphc	Zfand5
N4bp1	3.73613e-24	0.467972	0.604	0.364	7.83952e-20	Iphc	N4bp1
Slc25a25	4.92506e-24	0.452805	0.665	0.4	1.03343e-19	Iphc	Slc25a25
Itga6	5.39458e-24	0.483368	0.705	0.436	1.13195e-19	Iphc	Itga6
Tiam21	6.08394e-24	0.562513	0.799	0.562	1.27659e-19	Iphc	Tiam2
Ccdc57	7.95765e-24	0.318459	0.381	0.159	1.66975e-19	Iphc	Ccdc57
Klf31	1.01853e-23	0.530185	0.669	0.421	2.13719e-19	Iphc	Klf3
Gbe1	1.48217e-23	0.526692	0.694	0.424	3.11004e-19	Iphc	Gbe1
Ndrg3	1.53766e-23	0.558398	0.489	0.252	3.22648e-19	Iphc	Ndrg3
Utrn	1.57266e-23	0.504265	0.896	0.716	3.29992e-19	Iphc	Utrn
Sema3a1	2.32581e-23	0.838356	0.701	0.422	4.88025e-19	Iphc	Sema3a
Gk5	2.46637e-23	0.549244	0.532	0.299	5.17519e-19	Iphc	Gk5
Sox5	2.61654e-23	0.491665	0.971	0.855	5.49029e-19	Iphc	Sox5
Msrb3	2.8304e-23	0.37805	0.572	0.303	5.93903e-19	Iphc	Msrb3
Slc8a31	3.61007e-23	0.291596	0.227	0.069	7.57501e-19	Iphc	Slc8a3
Cntn5	3.82892e-23	0.610218	0.424	0.189	8.03422e-19	Iphc	Cntn5
Gsn1	5.3256e-23	1.05423	0.888	0.716	1.11747e-18	Iphc	Gsn
Patj	6.15057e-23	0.476703	0.849	0.662	1.29057e-18	Iphc	Patj
Rnf180	7.12186e-23	0.514703	0.701	0.445	1.49438e-18	Iphc	Rnf180
Agpat51	1.00884e-22	0.431095	0.665	0.401	2.11686e-18	Iphc	Agpat5
Trib2	1.08073e-22	0.348531	0.356	0.148	2.26769e-18	Iphc	Trib2
Gdpd1	1.13145e-22	0.426502	0.694	0.449	2.37413e-18	Iphc	Gdpd1
Svil1	1.72463e-22	0.493415	0.799	0.541	3.61878e-18	Iphc	Svil
Dclre1c	1.97348e-22	0.264913	0.327	0.128	4.14095e-18	Iphc	Dclre1c
Ctdspl	2.03058e-22	0.429826	0.525	0.281	4.26076e-18	Iphc	Ctdspl
Acaca	2.24234e-22	0.452741	0.698	0.447	4.7051e-18	Iphc	Acaca
Llgl2	2.27223e-22	0.347031	0.504	0.257	4.76781e-18	Iphc	Llgl2
Nfe2l3	2.98536e-22	0.287687	0.36	0.15	6.26419e-18	Iphc	Nfe2l3
Cers5	3.50047e-22	0.383567	0.604	0.343	7.34503e-18	Iphc	Cers5
Gabrg3	3.84324e-22	0.301842	0.27	0.095	8.06426e-18	Iphc	Gabrg3
Gm12158	4.34172e-22	0.292125	0.342	0.139	9.11024e-18	Iphc	Gm12158
Ppm1h	4.397e-22	0.455991	0.655	0.396	9.22622e-18	Iphc	Ppm1h
Baz1a	4.65844e-22	0.347295	0.41	0.189	9.7748e-18	Iphc	Baz1a
Frmpd41	5.76072e-22	0.417461	0.353	0.145	1.20877e-17	Iphc	Frmpd4
Pdlim3	6.10655e-22	0.274855	0.158	0.04	1.28134e-17	Iphc	Pdlim3
Ugt8a	6.31588e-22	0.342098	0.424	0.197	1.32526e-17	Iphc	Ugt8a
Zfp827	6.43352e-22	0.440727	0.705	0.453	1.34995e-17	Iphc	Zfp827
Ddit41	7.56703e-22	0.357319	0.464	0.221	1.58779e-17	Iphc	Ddit4
Amot	8.22188e-22	0.332501	0.403	0.182	1.7252e-17	Iphc	Amot
4930426D05Rik	8.24279e-22	0.332347	0.306	0.12	1.72959e-17	Iphc	4930426D05Rik
2310022B05Rik	8.40694e-22	0.338848	0.428	0.202	1.76403e-17	Iphc	2310022B05Rik
Sema6d	8.55684e-22	0.369206	0.371	0.161	1.79548e-17	Iphc	Sema6d
Fxyd3	1.01859e-21	0.329407	0.435	0.194	2.13731e-17	Iphc	Fxyd3
Anxa2	1.09886e-21	0.437381	0.928	0.732	2.30574e-17	Iphc	Anxa2
Etv11	1.14989e-21	0.278287	0.291	0.107	2.41281e-17	Iphc	Etv1
Stx6	1.15887e-21	0.56304	0.745	0.516	2.43165e-17	Iphc	Stx6
Mal2	1.3839e-21	0.340425	0.468	0.227	2.90384e-17	Iphc	Mal2
Rtn4	1.45094e-21	0.429055	0.953	0.866	3.04452e-17	Iphc	Rtn4
Gm26802	1.56322e-21	0.350122	0.36	0.151	3.28011e-17	Iphc	Gm26802
Rhou	1.60108e-21	0.514552	0.709	0.485	3.35955e-17	Iphc	Rhou
Epcam	1.74457e-21	0.541361	1	0.966	3.66063e-17	Iphc	Epcam
Pcdh11x1	1.75377e-21	0.621692	0.604	0.35	3.67994e-17	Iphc	Pcdh11x
Sh3glb1	2.06934e-21	0.512671	0.788	0.647	4.3421e-17	Iphc	Sh3glb1
Lpar11	2.18488e-21	0.374159	0.54	0.281	4.58454e-17	Iphc	Lpar1
Smad61	2.27562e-21	0.466542	0.554	0.309	4.77494e-17	Iphc	Smad6
Slc4a7	2.30435e-21	0.442607	0.651	0.397	4.83522e-17	Iphc	Slc4a7
Dmtn	2.41554e-21	0.313748	0.421	0.195	5.06853e-17	Iphc	Dmtn
Fzd7	2.57668e-21	0.313361	0.453	0.218	5.40665e-17	Iphc	Fzd7
Raph1	2.85219e-21	0.300761	0.658	0.382	5.98474e-17	Iphc	Raph1
Polg2	3.21416e-21	0.318992	0.41	0.189	6.74428e-17	Iphc	Polg2
Slc35a3	3.5351e-21	0.359295	0.457	0.227	7.41769e-17	Iphc	Slc35a3
Nox4	4.01564e-21	0.390387	0.457	0.225	8.42601e-17	Iphc	Nox4
Enho	4.04055e-21	0.406515	0.658	0.393	8.47829e-17	Iphc	Enho
Dipk1a	4.23843e-21	0.43347	0.647	0.381	8.89349e-17	Iphc	Dipk1a
Jun1	4.92079e-21	0.453796	1	0.967	1.03253e-16	Iphc	Jun
Gclc	4.94199e-21	0.579326	0.504	0.278	1.03698e-16	Iphc	Gclc
Cry2	5.13735e-21	0.425731	0.665	0.422	1.07797e-16	Iphc	Cry2
Tes	5.47507e-21	0.47457	0.651	0.404	1.14883e-16	Iphc	Tes
Ccser1	6.9756e-21	0.51309	0.871	0.641	1.46369e-16	Iphc	Ccser1
Hivep1	7.61775e-21	0.404604	0.64	0.408	1.59843e-16	Iphc	Hivep1
Fam172a	7.95398e-21	0.491837	0.957	0.87	1.66898e-16	Iphc	Fam172a
Fam241a	8.41552e-21	0.289943	0.374	0.161	1.76583e-16	Iphc	Fam241a
Fblim1	9.50251e-21	0.35676	0.676	0.413	1.99391e-16	Iphc	Fblim1
Slmap	1.2058e-20	0.435411	0.781	0.572	2.53012e-16	Iphc	Slmap
Sdc4	1.45637e-20	0.496357	0.95	0.84	3.0559e-16	Iphc	Sdc4
Tgfa	1.67869e-20	0.309937	0.345	0.148	3.52239e-16	Iphc	Tgfa
Tenm3	1.69807e-20	0.465222	0.914	0.786	3.56305e-16	Iphc	Tenm3
Srpk2	1.75776e-20	0.475646	0.874	0.696	3.6883e-16	Iphc	Srpk2
Amer2	1.77274e-20	0.278396	0.299	0.116	3.71973e-16	Iphc	Amer2
Jmjd1c	1.91022e-20	0.440022	0.946	0.843	4.00821e-16	Iphc	Jmjd1c
Cipc	1.94766e-20	0.378948	0.489	0.258	4.08677e-16	Iphc	Cipc
Gabbr1	1.96552e-20	0.390816	0.558	0.318	4.12426e-16	Iphc	Gabbr1
Plod2	1.98346e-20	0.464459	0.914	0.745	4.1619e-16	Iphc	Plod2
Mettl3	2.38302e-20	0.285841	0.356	0.155	5.00029e-16	Iphc	Mettl3
Dse	2.43784e-20	0.408987	0.522	0.288	5.11531e-16	Iphc	Dse
Erbin	2.46606e-20	0.476218	0.888	0.762	5.17452e-16	Iphc	Erbin
Pde10a	2.5997e-20	0.460224	0.363	0.16	5.45495e-16	Iphc	Pde10a
Gata32	2.7445e-20	0.375075	0.989	0.798	5.75878e-16	Iphc	Gata3
Rbm28	2.79203e-20	0.41082	0.64	0.405	5.85852e-16	Iphc	Rbm28
Clock	2.89462e-20	0.422986	0.709	0.481	6.07379e-16	Iphc	Clock
Atg101	3.02531e-20	0.404191	0.568	0.337	6.348e-16	Iphc	Atg101
Fam222b	3.22221e-20	0.40166	0.601	0.363	6.76117e-16	Iphc	Fam222b
Reep1	3.38351e-20	0.253349	0.219	0.073	7.09961e-16	Iphc	Reep1
Ptbp2	3.48112e-20	0.41928	0.799	0.616	7.30443e-16	Iphc	Ptbp2
Ptprj	3.90302e-20	0.429203	0.561	0.318	8.18971e-16	Iphc	Ptprj
Cask	3.91517e-20	0.517058	0.881	0.706	8.21521e-16	Iphc	Cask
Kif13a	4.17056e-20	0.456494	0.691	0.466	8.75108e-16	Iphc	Kif13a
Ankrd17	4.42751e-20	0.406134	0.917	0.76	9.29025e-16	Iphc	Ankrd17
St3gal4	4.74427e-20	0.290971	0.374	0.166	9.9549e-16	Iphc	St3gal4
Cdc14b	5.05251e-20	0.409535	0.514	0.29	1.06017e-15	Iphc	Cdc14b
Cyp2j6	5.07689e-20	0.357783	0.442	0.225	1.06528e-15	Iphc	Cyp2j6
Egflam1	5.73483e-20	0.285013	0.281	0.107	1.20334e-15	Iphc	Egflam
Zbtb18	5.95692e-20	0.288095	0.381	0.172	1.24994e-15	Iphc	Zbtb18
Tra2a	6.31351e-20	0.405779	0.935	0.791	1.32476e-15	Iphc	Tra2a
Brd8	6.34492e-20	0.3874	0.799	0.582	1.33135e-15	Iphc	Brd8
Gm130521	6.86634e-20	0.385689	0.626	0.379	1.44076e-15	Iphc	Gm13052
Dhrs4	7.01081e-20	0.374259	0.532	0.3	1.47108e-15	Iphc	Dhrs4
3110021N24Rik	7.8038e-20	0.343459	0.324	0.137	1.63747e-15	Iphc	3110021N24Rik
Orai1	7.83625e-20	0.30949	0.392	0.184	1.64428e-15	Iphc	Orai1
Mtmr7	9.41572e-20	0.29885	0.367	0.164	1.9757e-15	Iphc	Mtmr7
Zmiz1	9.97162e-20	0.407694	0.914	0.794	2.09234e-15	Iphc	Zmiz1
Gpx4	1.00014e-19	0.44364	0.96	0.931	2.09859e-15	Iphc	Gpx4
Lrrn1	1.09987e-19	0.284616	0.392	0.181	2.30786e-15	Iphc	Lrrn1
Nf1	1.10511e-19	0.429701	0.863	0.696	2.31885e-15	Iphc	Nf1
Farsa1	1.32575e-19	0.403179	0.601	0.365	2.78183e-15	Iphc	Farsa
Wasf1	1.55105e-19	0.303095	0.403	0.187	3.25458e-15	Iphc	Wasf1
Vgll41	1.7382e-19	0.447281	0.921	0.769	3.64727e-15	Iphc	Vgll4
Klhl7	1.75701e-19	0.55008	0.727	0.522	3.68673e-15	Iphc	Klhl7
Jade3	2.37373e-19	0.392176	0.381	0.181	4.98079e-15	Iphc	Jade3
Klf10	2.5348e-19	0.356482	0.471	0.246	5.31877e-15	Iphc	Klf10
Btbd7	3.23472e-19	0.39654	0.835	0.667	6.78742e-15	Iphc	Btbd7
Usp34	4.09865e-19	0.401612	0.946	0.873	8.6002e-15	Iphc	Usp34
Zfc3h1	4.97019e-19	0.400828	0.705	0.484	1.04289e-14	Iphc	Zfc3h1
Strn	5.08366e-19	0.427232	0.496	0.28	1.0667e-14	Iphc	Strn
Paqr3	6.46482e-19	0.306921	0.309	0.131	1.35651e-14	Iphc	Paqr3
Ier51	6.84096e-19	0.355238	0.773	0.507	1.43544e-14	Iphc	Ier5
Prr15l	6.95235e-19	0.294239	0.432	0.211	1.45881e-14	Iphc	Prr15l
Mast2	7.1185e-19	0.414053	0.694	0.469	1.49367e-14	Iphc	Mast2
Cacng4	8.08141e-19	0.263566	0.381	0.17	1.69572e-14	Iphc	Cacng4
Rbm25	8.32257e-19	0.372574	0.95	0.893	1.74632e-14	Iphc	Rbm25
Micu3	8.33194e-19	0.382888	0.665	0.427	1.74829e-14	Iphc	Micu3
Dusp16	9.81775e-19	0.453087	0.802	0.589	2.06006e-14	Iphc	Dusp16
Sh3rf1	1.11756e-18	0.328893	0.748	0.486	2.34498e-14	Iphc	Sh3rf1
Sccpdh	1.19082e-18	0.392394	0.482	0.271	2.49871e-14	Iphc	Sccpdh
Ubap2	1.2001e-18	0.454973	0.777	0.592	2.51818e-14	Iphc	Ubap2
Dlg5	1.20992e-18	0.320231	0.493	0.266	2.53877e-14	Iphc	Dlg5
Lamc11	1.23287e-18	0.43292	0.673	0.442	2.58693e-14	Iphc	Lamc1
Kctd6	1.39356e-18	0.301506	0.349	0.158	2.92411e-14	Iphc	Kctd6
Apc2	1.42274e-18	0.293198	0.942	0.783	2.98534e-14	Iphc	Apc
Slc6a61	1.59808e-18	0.398862	0.662	0.426	3.35325e-14	Iphc	Slc6a6
Senp2	1.9897e-18	0.438381	0.755	0.544	4.17499e-14	Iphc	Senp2
Pantr11	2.35748e-18	0.324097	0.594	0.329	4.94669e-14	Iphc	Pantr1
Arhgef26	2.35967e-18	0.358499	0.543	0.309	4.9513e-14	Iphc	Arhgef26
Chst21	2.4914e-18	0.556739	0.54	0.326	5.2277e-14	Iphc	Chst2
Ninj11	2.67136e-18	0.390185	0.622	0.395	5.60531e-14	Iphc	Ninj1
Efna4	2.80176e-18	0.271871	0.363	0.167	5.87893e-14	Iphc	Efna4
Tram2	2.88535e-18	0.470143	0.435	0.234	6.05434e-14	Iphc	Tram2
Klf91	3.42183e-18	0.512369	0.781	0.597	7.18004e-14	Iphc	Klf9
Plekha1	3.71653e-18	0.343349	0.428	0.223	7.7984e-14	Iphc	Plekha1
Rlbp1	3.76849e-18	0.324764	0.439	0.225	7.90742e-14	Iphc	Rlbp1
Gna13	4.003e-18	0.380655	0.514	0.303	8.39949e-14	Iphc	Gna13
Itgav	4.49885e-18	0.38261	0.597	0.361	9.43995e-14	Iphc	Itgav
Bclaf3	4.67423e-18	0.414192	0.586	0.354	9.80794e-14	Iphc	Bclaf3
Sash11	4.94369e-18	0.357766	0.662	0.416	1.03734e-13	Iphc	Sash1
Gm16599	5.3284e-18	0.361285	0.529	0.309	1.11806e-13	Iphc	Gm16599
Mtss2	5.87896e-18	0.324908	0.55	0.315	1.23358e-13	Iphc	Mtss2
Slf1	6.01692e-18	0.382082	0.637	0.402	1.26253e-13	Iphc	Slf1
Fam102a	6.99611e-18	0.324065	0.486	0.265	1.46799e-13	Iphc	Fam102a
Arl6ip5	8.08787e-18	0.413115	0.655	0.44	1.69708e-13	Iphc	Arl6ip5
Sh3d191	9.55356e-18	0.366306	0.662	0.411	2.00462e-13	Iphc	Sh3d19
Clk1	9.63098e-18	0.378184	0.917	0.795	2.02087e-13	Iphc	Clk1
Vav31	9.73858e-18	0.50125	0.651	0.413	2.04345e-13	Iphc	Vav3
S1pr1	9.91508e-18	0.270891	0.363	0.168	2.08048e-13	Iphc	S1pr1
Mycl	1.27479e-17	0.276787	0.335	0.15	2.67489e-13	Iphc	Mycl
Nup210l	1.54005e-17	0.308655	0.345	0.16	3.23148e-13	Iphc	Nup210l
Kif1a	1.6423e-17	0.380872	0.568	0.346	3.44604e-13	Iphc	Kif1a
Pmepa1	1.77506e-17	0.474969	0.59	0.381	3.72462e-13	Iphc	Pmepa1
Vegfa	1.7995e-17	0.363142	0.414	0.212	3.77588e-13	Iphc	Vegfa
Tbcc	1.87834e-17	0.333955	0.446	0.24	3.94132e-13	Iphc	Tbcc
Lbh	1.93743e-17	0.397804	0.561	0.339	4.0653e-13	Iphc	Lbh
Tnks	2.06276e-17	0.406062	0.719	0.529	4.3283e-13	Iphc	Tnks
Sel1l3	2.32241e-17	0.294091	0.374	0.177	4.87312e-13	Iphc	Sel1l3
Taf13	2.32258e-17	0.40373	0.64	0.42	4.87346e-13	Iphc	Taf13
Retreg1	2.73198e-17	0.311086	0.586	0.356	5.73252e-13	Iphc	Retreg1
Psen2	2.80259e-17	0.257661	0.299	0.129	5.88066e-13	Iphc	Psen2
Nek12	3.4263e-17	0.360701	0.935	0.766	7.18941e-13	Iphc	Nek1
Arfgef1	3.67216e-17	0.368436	0.867	0.698	7.7053e-13	Iphc	Arfgef1
Tcim	4.09274e-17	0.448485	0.475	0.264	8.5878e-13	Iphc	Tcim
Mindy2	4.11841e-17	0.351485	0.608	0.384	8.64166e-13	Iphc	Mindy2
Rras2	4.41971e-17	0.348937	0.45	0.243	9.27387e-13	Iphc	Rras2
Kmt2e1	5.02681e-17	0.445094	0.932	0.846	1.05478e-12	Iphc	Kmt2e
Proca1	5.34535e-17	0.266879	0.302	0.132	1.12162e-12	Iphc	Proca1
Memo1	5.61537e-17	0.31564	0.651	0.409	1.17827e-12	Iphc	Memo1
Ppp3ca1	5.88731e-17	0.375833	0.903	0.749	1.23533e-12	Iphc	Ppp3ca
Hmgn5	7.27983e-17	0.296065	0.442	0.232	1.52753e-12	Iphc	Hmgn5
Ubr5	7.52728e-17	0.391304	0.813	0.644	1.57945e-12	Iphc	Ubr5
Ckap4	8.56285e-17	0.392586	0.791	0.605	1.79674e-12	Iphc	Ckap4
Clip1	9.12e-17	0.377598	0.709	0.507	1.91365e-12	Iphc	Clip1
Mpp2	9.74369e-17	0.270579	0.281	0.12	2.04452e-12	Iphc	Mpp2
Cldn7	9.86996e-17	0.443377	0.885	0.741	2.07101e-12	Iphc	Cldn7
Xkr4	1.10659e-16	0.422588	0.629	0.389	2.32195e-12	Iphc	Xkr4
Nr6a1	1.14734e-16	0.369148	0.781	0.576	2.40747e-12	Iphc	Nr6a1
Cspp1	1.28515e-16	0.40904	0.763	0.556	2.69663e-12	Iphc	Cspp1
Wasl	1.3505e-16	0.354365	0.781	0.586	2.83376e-12	Iphc	Wasl
Fkbp91	1.49574e-16	0.293889	0.921	0.752	3.13851e-12	Iphc	Fkbp9
Csnk1g1	1.54535e-16	0.390352	0.759	0.567	3.24262e-12	Iphc	Csnk1g1
Mkln1	1.78422e-16	0.380047	0.874	0.753	3.74383e-12	Iphc	Mkln1
Rab11fip1	1.9883e-16	0.393563	0.594	0.367	4.17206e-12	Iphc	Rab11fip1
Zswim61	2.0013e-16	0.370065	0.849	0.628	4.19932e-12	Iphc	Zswim6
Mllt10	2.08918e-16	0.358034	0.874	0.717	4.38373e-12	Iphc	Mllt10
Stk39	2.1128e-16	0.272401	0.906	0.743	4.43328e-12	Iphc	Stk39
Spata1	2.13252e-16	0.290339	0.388	0.196	4.47466e-12	Iphc	Spata1
Dlgap4	2.32028e-16	0.349381	0.705	0.511	4.86864e-12	Iphc	Dlgap4
Ptbp3	2.56886e-16	0.400571	0.719	0.535	5.39023e-12	Iphc	Ptbp3
Zfp6081	2.84089e-16	0.415906	0.824	0.65	5.96104e-12	Iphc	Zfp608
Thumpd3	3.19369e-16	0.303718	0.371	0.187	6.70133e-12	Iphc	Thumpd3
Sh3pxd2b	3.2749e-16	0.374001	0.532	0.326	6.87171e-12	Iphc	Sh3pxd2b
Gtf2a1	3.29276e-16	0.340687	0.576	0.371	6.9092e-12	Iphc	Gtf2a1
Enox1	4.23222e-16	0.271282	0.475	0.251	8.88046e-12	Iphc	Enox1
Kif1c	5.09737e-16	0.270507	0.374	0.187	1.06958e-11	Iphc	Kif1c
Tuba1a	6.04036e-16	0.308584	0.978	0.922	1.26745e-11	Iphc	Tuba1a
Gpm6b1	7.20701e-16	0.259268	0.741	0.482	1.51225e-11	Iphc	Gpm6b
Sufu	7.30831e-16	0.314047	0.403	0.212	1.5335e-11	Iphc	Sufu
Ppp1r12b	7.43527e-16	0.363729	0.637	0.429	1.56014e-11	Iphc	Ppp1r12b
Ckb1	7.45611e-16	0.326584	0.942	0.785	1.56452e-11	Iphc	Ckb
Syt13	8.03133e-16	0.281303	0.968	0.652	1.68521e-11	Iphc	Syt1
Id12	8.55482e-16	0.430791	0.986	0.846	1.79506e-11	Iphc	Id1
Pxn	8.6876e-16	0.330317	0.489	0.288	1.82292e-11	Iphc	Pxn
Stxbp5	9.34138e-16	0.352054	0.504	0.3	1.9601e-11	Iphc	Stxbp5
Ecpas	9.6612e-16	0.362471	0.777	0.589	2.02721e-11	Iphc	Ecpas
2210408I21Rik2	9.9466e-16	0.463337	0.838	0.698	2.08709e-11	Iphc	2210408I21Rik
Pmm1	1.06642e-15	0.274029	0.385	0.195	2.23767e-11	Iphc	Pmm1
Plekha5	1.20091e-15	0.340477	0.784	0.583	2.51986e-11	Iphc	Plekha5
Pnp	1.22494e-15	0.375133	0.522	0.32	2.5703e-11	Iphc	Pnp
Arl8b	1.24304e-15	0.376176	0.547	0.353	2.60827e-11	Iphc	Arl8b
Rcn1	1.32633e-15	0.359125	0.791	0.611	2.78304e-11	Iphc	Rcn1
Rimklb	1.34283e-15	0.3259	0.669	0.45	2.81766e-11	Iphc	Rimklb
Elf3	1.41203e-15	0.314325	0.295	0.133	2.96286e-11	Iphc	Elf3
Fbxl17	1.41683e-15	0.406848	0.917	0.786	2.97293e-11	Iphc	Fbxl17
Bmp61	1.50573e-15	0.690973	0.737	0.568	3.15947e-11	Iphc	Bmp6
Nr4a11	1.51071e-15	0.365138	0.953	0.806	3.16991e-11	Iphc	Nr4a1
Nmt2	1.56564e-15	0.349701	0.576	0.371	3.28517e-11	Iphc	Nmt2
Limk2	1.62223e-15	0.346748	0.511	0.31	3.40392e-11	Iphc	Limk2
Efr3a	1.70305e-15	0.323829	0.665	0.457	3.57352e-11	Iphc	Efr3a
Slc15a2	1.73805e-15	0.302898	0.428	0.232	3.64696e-11	Iphc	Slc15a2
Tmem189	2.05872e-15	0.30208	0.741	0.497	4.31982e-11	Iphc	Tmem189
Tuft1	2.19846e-15	0.370774	0.554	0.344	4.61304e-11	Iphc	Tuft1
Arhgap35	2.24699e-15	0.376664	0.691	0.497	4.71485e-11	Iphc	Arhgap35
B3gnt2	2.26044e-15	0.32928	0.568	0.359	4.74307e-11	Iphc	B3gnt2
Polr2j	2.28128e-15	0.369679	0.673	0.493	4.78682e-11	Iphc	Polr2j
Prxl2a	2.50144e-15	0.342545	0.77	0.563	5.24878e-11	Iphc	Prxl2a
March3	2.54514e-15	0.325517	0.335	0.16	5.34046e-11	Iphc	March3
Galnt1	2.87082e-15	0.325175	0.788	0.592	6.02384e-11	Iphc	Galnt1
Chka	2.9561e-15	0.385604	0.773	0.601	6.20278e-11	Iphc	Chka
Dnajc1	2.99882e-15	0.396371	0.863	0.738	6.29242e-11	Iphc	Dnajc1
Hdac8	3.35436e-15	0.386043	0.709	0.507	7.03846e-11	Iphc	Hdac8
Fam8a11	3.74398e-15	0.339971	0.478	0.279	7.856e-11	Iphc	Fam8a1
Tmod31	4.04098e-15	0.393601	0.637	0.458	8.47919e-11	Iphc	Tmod3
Tnpo1	4.11022e-15	0.343854	0.856	0.715	8.62448e-11	Iphc	Tnpo1
Rsf1	4.14526e-15	0.361739	0.874	0.741	8.698e-11	Iphc	Rsf1
Plk2	4.15547e-15	0.293689	0.327	0.158	8.71943e-11	Iphc	Plk2
Bhlhe401	4.8809e-15	0.270208	0.342	0.163	1.02416e-10	Iphc	Bhlhe40
Rabgap1	5.66859e-15	0.395106	0.827	0.67	1.18944e-10	Iphc	Rabgap1
Firre	6.09805e-15	0.329929	0.586	0.385	1.27955e-10	Iphc	Firre
Ndel1	8.17264e-15	0.411802	0.795	0.649	1.71486e-10	Iphc	Ndel1
Chd1	8.70552e-15	0.392901	0.705	0.516	1.82668e-10	Iphc	Chd1
Syn3	1.12984e-14	0.420708	0.701	0.511	2.37075e-10	Iphc	Syn3
Abhd17b1	1.18236e-14	0.39583	0.709	0.529	2.48096e-10	Iphc	Abhd17b
Taf1d	1.3495e-14	0.366205	0.662	0.483	2.83166e-10	Iphc	Taf1d
Slx4ip	1.4725e-14	0.335257	0.446	0.256	3.08974e-10	Iphc	Slx4ip
Matn4	1.48248e-14	0.425001	0.266	0.119	3.1107e-10	Iphc	Matn4
Tmem471	1.86593e-14	0.352462	0.655	0.453	3.91528e-10	Iphc	Tmem47
Skil1	1.97214e-14	0.32326	0.748	0.542	4.13814e-10	Iphc	Skil
Gpr137c	2.04575e-14	0.322587	0.64	0.41	4.29261e-10	Iphc	Gpr137c
Ptch1	2.08976e-14	0.362256	0.496	0.295	4.38495e-10	Iphc	Ptch1
Tdrd7	2.19319e-14	0.375513	0.486	0.294	4.60197e-10	Iphc	Tdrd7
Chd2	2.22697e-14	0.368685	0.892	0.776	4.67286e-10	Iphc	Chd2
Kdm4c	2.23008e-14	0.411004	0.712	0.571	4.67938e-10	Iphc	Kdm4c
Tmem221	2.28012e-14	0.275596	0.385	0.202	4.78437e-10	Iphc	Tmem221
Epb41l4b	2.51535e-14	0.266308	0.406	0.215	5.27796e-10	Iphc	Epb41l4b
Elf2	2.73751e-14	0.350665	0.781	0.593	5.74413e-10	Iphc	Elf2
Mapre1	2.8752e-14	0.345055	0.86	0.692	6.03303e-10	Iphc	Mapre1
Hdac91	2.92573e-14	0.37429	0.809	0.599	6.13906e-10	Iphc	Hdac9
Frmd31	2.99243e-14	0.286761	0.676	0.42	6.27902e-10	Iphc	Frmd3
Eps15	3.11129e-14	0.326543	0.604	0.397	6.52843e-10	Iphc	Eps15
Grk3	3.11401e-14	0.256045	0.453	0.251	6.53413e-10	Iphc	Grk3
Cdk6	3.20863e-14	0.294365	0.284	0.132	6.73268e-10	Iphc	Cdk6
Stxbp3	3.808e-14	0.327247	0.597	0.396	7.99032e-10	Iphc	Stxbp3
Zfp407	4.48985e-14	0.316754	0.658	0.459	9.42104e-10	Iphc	Zfp407
Cdc42bpa	5.36904e-14	0.302274	0.737	0.541	1.12658e-09	Iphc	Cdc42bpa
Kmt5a	5.83582e-14	0.342897	0.597	0.409	1.22453e-09	Iphc	Kmt5a
Smndc1	5.99273e-14	0.371511	0.669	0.493	1.25746e-09	Iphc	Smndc1
Acap2	6.66234e-14	0.334611	0.579	0.393	1.39796e-09	Iphc	Acap2
Nr1d2	6.87339e-14	0.275502	0.478	0.28	1.44224e-09	Iphc	Nr1d2
Plekhf2	7.02146e-14	0.278084	0.457	0.265	1.47331e-09	Iphc	Plekhf2
Oser1	7.05782e-14	0.275791	0.356	0.186	1.48094e-09	Iphc	Oser1
Pten	7.28619e-14	0.30989	0.781	0.59	1.52886e-09	Iphc	Pten
Dhx9	7.61582e-14	0.324324	0.824	0.629	1.59803e-09	Iphc	Dhx9
Rnf6	8.12142e-14	0.281343	0.597	0.387	1.70412e-09	Iphc	Rnf6
Hlcs	8.41288e-14	0.254346	0.349	0.177	1.76527e-09	Iphc	Hlcs
Kdm6a	8.63042e-14	0.388018	0.737	0.593	1.81092e-09	Iphc	Kdm6a
Jup	9.63872e-14	0.317822	0.522	0.33	2.02249e-09	Iphc	Jup
Cecr2	1.01886e-13	0.281129	0.353	0.181	2.13788e-09	Iphc	Cecr2
Fam110b	1.07278e-13	0.42497	0.669	0.515	2.25101e-09	Iphc	Fam110b
Zswim5	1.19461e-13	0.265698	0.306	0.149	2.50664e-09	Iphc	Zswim5
Fryl	1.30634e-13	0.346227	0.694	0.505	2.74109e-09	Iphc	Fryl
Tomm40	1.3352e-13	0.375063	0.608	0.431	2.80166e-09	Iphc	Tomm40
Per2	1.41797e-13	0.265439	0.335	0.172	2.97533e-09	Iphc	Per2
Fuca1	1.49319e-13	0.344764	0.842	0.682	3.13317e-09	Iphc	Fuca1
Phlpp2	1.49773e-13	0.291232	0.45	0.263	3.1427e-09	Iphc	Phlpp2
Pkm	1.58027e-13	0.309327	0.881	0.768	3.31588e-09	Iphc	Pkm
Kdm3a	1.5811e-13	0.334839	0.676	0.48	3.31763e-09	Iphc	Kdm3a
Atp11a	1.68918e-13	0.269079	0.594	0.382	3.5444e-09	Iphc	Atp11a
Klf6	2.01974e-13	0.576423	0.863	0.779	4.23801e-09	Iphc	Klf6
Rreb1	2.06869e-13	0.340196	0.615	0.427	4.34073e-09	Iphc	Rreb1
Psme4	2.55989e-13	0.327125	0.888	0.794	5.37142e-09	Iphc	Psme4
Tcf7l2	2.64097e-13	0.323954	0.77	0.582	5.54155e-09	Iphc	Tcf7l2
Fam126a	2.85414e-13	0.270904	0.367	0.197	5.98885e-09	Iphc	Fam126a
E2f5	3.03229e-13	0.309829	0.529	0.335	6.36265e-09	Iphc	E2f5
Satb1	3.09301e-13	0.327473	0.532	0.335	6.49006e-09	Iphc	Satb1
Myo1e	3.1176e-13	0.333824	0.971	0.857	6.54165e-09	Iphc	Myo1e
Btg3	3.40518e-13	0.281152	0.741	0.528	7.14509e-09	Iphc	Btg3
Mta3	3.48821e-13	0.327662	0.583	0.4	7.31932e-09	Iphc	Mta3
Scaper	3.56453e-13	0.333691	0.871	0.724	7.47946e-09	Iphc	Scaper
Osbpl8	3.68713e-13	0.359104	0.68	0.482	7.7367e-09	Iphc	Osbpl8
Bzw2	4.04374e-13	0.408571	0.644	0.48	8.48498e-09	Iphc	Bzw2
Tmem159	4.35269e-13	0.297679	0.442	0.265	9.13324e-09	Iphc	Tmem159
Mmp14	5.19197e-13	0.280883	0.824	0.635	1.08943e-08	Iphc	Mmp14
Vps13a	5.56086e-13	0.316008	0.622	0.443	1.16684e-08	Iphc	Vps13a
Ube2n	5.7961e-13	0.323004	0.752	0.591	1.21619e-08	Iphc	Ube2n
Lrrc4	5.87822e-13	0.348113	0.471	0.282	1.23343e-08	Iphc	Lrrc4
Gatad2b	6.5127e-13	0.313001	0.766	0.585	1.36656e-08	Iphc	Gatad2b
Fyttd1	7.12748e-13	0.332366	0.741	0.597	1.49556e-08	Iphc	Fyttd1
Swt1	7.21216e-13	0.312191	0.576	0.385	1.51333e-08	Iphc	Swt1
Fus	7.34191e-13	0.275749	0.964	0.889	1.54055e-08	Iphc	Fus
Vmp1	8.68094e-13	0.333972	0.802	0.661	1.82152e-08	Iphc	Vmp1
Ypel21	9.32153e-13	0.376389	0.777	0.598	1.95594e-08	Iphc	Ypel2
Hbp1	9.80406e-13	0.308553	0.669	0.496	2.05719e-08	Iphc	Hbp1
Cmtm4	9.93444e-13	0.27773	0.511	0.321	2.08454e-08	Iphc	Cmtm4
Taok3	1.02576e-12	0.300066	0.442	0.262	2.15235e-08	Iphc	Taok3
Wscd22	1.09134e-12	0.306958	0.82	0.595	2.28995e-08	Iphc	Wscd2
Ptk2	1.12861e-12	0.348259	0.781	0.646	2.36816e-08	Iphc	Ptk2
Sfr1	1.18559e-12	0.33193	0.932	0.867	2.48772e-08	Iphc	Sfr1
Cdh12	1.28642e-12	0.404583	0.813	0.669	2.6993e-08	Iphc	Cdh1
Rapgef41	1.32905e-12	0.366201	0.277	0.138	2.78874e-08	Iphc	Rapgef4
Rps6ka1	1.40934e-12	0.27773	0.493	0.308	2.95721e-08	Iphc	Rps6ka1
Lonp2	1.64512e-12	0.342969	0.637	0.478	3.45196e-08	Iphc	Lonp2
Cib1	1.7763e-12	0.302843	0.529	0.343	3.72721e-08	Iphc	Cib1
Snd1	1.80259e-12	0.35091	0.766	0.631	3.78238e-08	Iphc	Snd1
Sephs2	1.88567e-12	0.285302	0.345	0.188	3.9567e-08	Iphc	Sephs2
Ago1	1.97024e-12	0.26304	0.482	0.297	4.13415e-08	Iphc	Ago1
Pld1	2.50052e-12	0.31709	0.543	0.356	5.24684e-08	Iphc	Pld1
Mtdh	2.63506e-12	0.298936	0.903	0.835	5.52914e-08	Iphc	Mtdh
Dlg1	2.6767e-12	0.320938	0.871	0.774	5.61651e-08	Iphc	Dlg1
Tle4	2.84277e-12	0.285626	0.788	0.608	5.96499e-08	Iphc	Tle4
Trnt1	2.84529e-12	0.301569	0.496	0.32	5.97026e-08	Iphc	Trnt1
Fchsd21	3.06784e-12	0.321919	0.612	0.431	6.43724e-08	Iphc	Fchsd2
Fbxo44	3.34325e-12	0.266689	0.493	0.305	7.01514e-08	Iphc	Fbxo44
Stk40	3.35738e-12	0.278146	0.46	0.277	7.0448e-08	Iphc	Stk40
Anp32b	3.36312e-12	0.333725	0.888	0.783	7.05684e-08	Iphc	Anp32b
Phtf1	3.36559e-12	0.279958	0.511	0.324	7.06202e-08	Iphc	Phtf1
Lnpk	3.61693e-12	0.317933	0.626	0.44	7.5894e-08	Iphc	Lnpk
Pafah1b1	3.74297e-12	0.340373	0.935	0.913	7.85387e-08	Iphc	Pafah1b1
Gal3st3	4.06531e-12	0.286231	0.36	0.202	8.53023e-08	Iphc	Gal3st3
Slc30a5	4.26148e-12	0.296078	0.586	0.395	8.94187e-08	Iphc	Slc30a5
Mrtfb1	4.36393e-12	0.290199	0.73	0.531	9.15684e-08	Iphc	Mrtfb
Vwa8	4.65546e-12	0.321677	0.665	0.485	9.76854e-08	Iphc	Vwa8
Tent4b	4.93358e-12	0.319789	0.45	0.276	1.03521e-07	Iphc	Tent4b
Jak21	5.33077e-12	0.299695	0.576	0.381	1.11856e-07	Iphc	Jak2
Bambi2	5.74023e-12	0.296334	0.392	0.218	1.20447e-07	Iphc	Bambi
Thoc6	5.82004e-12	0.271687	0.45	0.279	1.22122e-07	Iphc	Thoc6
Fbxo30	6.46674e-12	0.264809	0.421	0.244	1.35692e-07	Iphc	Fbxo30
Pik3r3	6.89397e-12	0.35851	0.665	0.494	1.44656e-07	Iphc	Pik3r3
Asxl2	7.38064e-12	0.30576	0.723	0.549	1.54868e-07	Iphc	Asxl2
Cct3	8.11545e-12	0.298296	0.719	0.581	1.70287e-07	Iphc	Cct3
Ildr1	8.29499e-12	0.285945	0.518	0.332	1.74054e-07	Iphc	Ildr1
Rangap1	8.32146e-12	0.263394	0.353	0.198	1.74609e-07	Iphc	Rangap1
Tspan9	9.73987e-12	0.298502	0.428	0.264	2.04372e-07	Iphc	Tspan9
D10Wsu102e	1.12297e-11	0.346542	0.41	0.251	2.35634e-07	Iphc	D10Wsu102e
Pcmtd1	1.20979e-11	0.268202	0.809	0.631	2.53851e-07	Iphc	Pcmtd1
Ankrd28	1.30947e-11	0.312674	0.601	0.411	2.74765e-07	Iphc	Ankrd28
Cd2ap	1.55148e-11	0.290863	0.853	0.75	3.25547e-07	Iphc	Cd2ap
Npepps	1.65499e-11	0.293838	0.842	0.725	3.47267e-07	Iphc	Npepps
Herc41	1.84384e-11	0.254325	0.719	0.519	3.86894e-07	Iphc	Herc4
Exoc4	1.84894e-11	0.277095	0.946	0.855	3.87963e-07	Iphc	Exoc4
Mark2	1.92996e-11	0.295071	0.622	0.455	4.04963e-07	Iphc	Mark2
Btbd10	2.11269e-11	0.277882	0.608	0.429	4.43305e-07	Iphc	Btbd10
Ewsr1	2.24224e-11	0.31274	0.788	0.654	4.70489e-07	Iphc	Ewsr1
Lrp5	2.26766e-11	0.268927	0.356	0.203	4.75823e-07	Iphc	Lrp5
Ptpn4	2.30209e-11	0.284511	0.691	0.503	4.83049e-07	Iphc	Ptpn4
Pdlim5	2.38154e-11	0.319149	0.651	0.475	4.99719e-07	Iphc	Pdlim5
Zc3h7a	2.38562e-11	0.256544	0.54	0.36	5.00575e-07	Iphc	Zc3h7a
Acyp21	2.49355e-11	0.277466	0.644	0.455	5.23221e-07	Iphc	Acyp2
Pds5a	2.51768e-11	0.282871	0.716	0.529	5.28285e-07	Iphc	Pds5a
Npas31	2.7681e-11	0.389171	0.788	0.6	5.80831e-07	Iphc	Npas3
Cnksr21	3.12851e-11	0.46797	0.644	0.465	6.56456e-07	Iphc	Cnksr2
Dnajb91	3.57329e-11	0.257664	0.558	0.367	7.49784e-07	Iphc	Dnajb9
Srek1	4.37788e-11	0.28504	0.874	0.782	9.1861e-07	Iphc	Srek1
Lrrc58	4.6052e-11	0.289877	0.633	0.464	9.66309e-07	Iphc	Lrrc58
Cd24a1	4.76316e-11	0.304918	0.892	0.8	9.99454e-07	Iphc	Cd24a
Kif5c	5.00838e-11	0.25204	0.439	0.268	1.05091e-06	Iphc	Kif5c
Tmem11	5.18724e-11	0.261581	0.55	0.373	1.08844e-06	Iphc	Tmem11
Lrrc1	5.38856e-11	0.271246	0.45	0.282	1.13068e-06	Iphc	Lrrc1
Nasp	5.96843e-11	0.311605	0.716	0.565	1.25236e-06	Iphc	Nasp
Cuedc1	7.47704e-11	0.256012	0.568	0.384	1.56891e-06	Iphc	Cuedc1
Zfand3	8.6067e-11	0.280217	0.867	0.745	1.80594e-06	Iphc	Zfand3
Med12l	8.68818e-11	0.313889	0.561	0.394	1.82304e-06	Iphc	Med12l
Mat2a	8.72488e-11	0.403059	0.777	0.702	1.83074e-06	Iphc	Mat2a
Ralgapa1	8.93181e-11	0.321159	0.817	0.688	1.87416e-06	Iphc	Ralgapa1
Dennd2a1	9.20003e-11	0.325255	0.615	0.444	1.93044e-06	Iphc	Dennd2a
Pde4dip	9.22673e-11	0.279028	0.748	0.564	1.93604e-06	Iphc	Pde4dip
Tom1	9.32184e-11	0.268413	0.428	0.265	1.956e-06	Iphc	Tom1
Rmnd5a	9.60711e-11	0.268022	0.626	0.447	2.01586e-06	Iphc	Rmnd5a
Rbms11	9.65367e-11	0.281497	0.806	0.688	2.02563e-06	Iphc	Rbms1
Nktr	1.06731e-10	0.259115	0.942	0.905	2.23953e-06	Iphc	Nktr
Wdfy1	1.19655e-10	0.254567	0.583	0.4	2.51071e-06	Iphc	Wdfy1
Ppfia1	1.21197e-10	0.356195	0.612	0.462	2.54307e-06	Iphc	Ppfia1
Tbc1d12	1.23629e-10	0.274675	0.403	0.245	2.59411e-06	Iphc	Tbc1d12
Gpc41	1.26324e-10	0.271392	0.345	0.195	2.65066e-06	Iphc	Gpc4
Clk3	1.40718e-10	0.255375	0.464	0.295	2.95268e-06	Iphc	Clk3
Cux1	1.45107e-10	0.290359	0.874	0.773	3.04478e-06	Iphc	Cux1
Prpf38b	1.54959e-10	0.30196	0.737	0.591	3.25149e-06	Iphc	Prpf38b
Raf1	1.56551e-10	0.260673	0.647	0.467	3.28491e-06	Iphc	Raf1
Esyt2	1.5669e-10	0.271108	0.676	0.488	3.28782e-06	Iphc	Esyt2
Etl4	1.74577e-10	0.469725	0.806	0.706	3.66315e-06	Iphc	Etl4
Smg1	1.75255e-10	0.275859	0.698	0.518	3.67738e-06	Iphc	Smg1
Lmo7	1.79541e-10	0.256279	0.795	0.597	3.76731e-06	Iphc	Lmo7
Ppp1r10	1.94083e-10	0.277633	0.809	0.649	4.07245e-06	Iphc	Ppp1r10
Srsf2	2.01244e-10	0.304885	0.766	0.637	4.22271e-06	Iphc	Srsf2
Ddx50	2.10577e-10	0.284329	0.91	0.76	4.41855e-06	Iphc	Ddx50
Pik3c2a	2.15793e-10	0.271472	0.716	0.569	4.52799e-06	Iphc	Pik3c2a
Fgd4	2.68287e-10	0.271416	0.766	0.571	5.62946e-06	Iphc	Fgd4
Sept7	2.91457e-10	0.26421	0.871	0.785	6.11563e-06	Iphc	Sept7
Atf2	2.99303e-10	0.325707	0.658	0.509	6.28028e-06	Iphc	Atf2
Rai1	3.02284e-10	0.283089	0.608	0.444	6.34283e-06	Iphc	Rai1
Trip12	3.02583e-10	0.287225	0.831	0.721	6.3491e-06	Iphc	Trip12
Foxn2	3.36295e-10	0.253603	0.36	0.209	7.05647e-06	Iphc	Foxn2
Tob1	3.44813e-10	0.414665	0.748	0.662	7.23521e-06	Iphc	Tob1
Zmym2	3.78121e-10	0.26983	0.683	0.519	7.93412e-06	Iphc	Zmym2
Lsm6	3.99825e-10	0.307019	0.626	0.482	8.38952e-06	Iphc	Lsm6
Fkbp4	4.17808e-10	0.310256	0.777	0.651	8.76687e-06	Iphc	Fkbp4
Tulp3	4.33009e-10	0.289216	0.514	0.359	9.08583e-06	Iphc	Tulp3
Gphn	4.39331e-10	0.302247	0.928	0.846	9.21849e-06	Iphc	Gphn
Kansl1l	4.5905e-10	0.355122	0.561	0.396	9.63225e-06	Iphc	Kansl1l
Arhgap17	4.7565e-10	0.296888	0.651	0.497	9.98057e-06	Iphc	Arhgap17
Tada2a	4.89319e-10	0.253911	0.435	0.275	1.02674e-05	Iphc	Tada2a
Nr3c21	5.13872e-10	0.265751	0.432	0.27	1.07826e-05	Iphc	Nr3c2
Arid4b	5.4027e-10	0.283539	0.953	0.893	1.13365e-05	Iphc	Arid4b
Rap1gds1	5.49264e-10	0.266591	0.583	0.404	1.15252e-05	Iphc	Rap1gds1
Mpdz	5.54714e-10	0.264741	0.683	0.52	1.16396e-05	Iphc	Mpdz
Tex14	5.80436e-10	0.272793	0.442	0.275	1.21793e-05	Iphc	Tex14
Ube2d2a	5.87514e-10	0.25663	0.888	0.778	1.23278e-05	Iphc	Ube2d2a
Egr22	6.07987e-10	0.269755	0.633	0.431	1.27574e-05	Iphc	Egr2
Ptpn12	6.21053e-10	0.284966	0.475	0.322	1.30315e-05	Iphc	Ptpn12
Kpna4	6.79189e-10	0.310677	0.824	0.691	1.42514e-05	Iphc	Kpna4
Alkbh1	1.17908e-09	0.271598	0.576	0.427	2.47407e-05	Iphc	Alkbh1
Abca11	1.31256e-09	0.260016	0.41	0.255	2.75414e-05	Iphc	Abca1
Ddhd1	1.33569e-09	0.351207	0.554	0.401	2.80267e-05	Iphc	Ddhd1
Tmtc21	1.43743e-09	0.258442	0.752	0.586	3.01616e-05	Iphc	Tmtc2
Rbbp6	1.51625e-09	0.285575	0.842	0.774	3.18155e-05	Iphc	Rbbp6
Ddi2	1.54923e-09	0.253858	0.683	0.504	3.25075e-05	Iphc	Ddi2
Socs5	1.55599e-09	0.253999	0.338	0.201	3.26493e-05	Iphc	Socs5
Slc12a6	1.67531e-09	0.269443	0.619	0.457	3.5153e-05	Iphc	Slc12a6
Ppp2r5e	1.76534e-09	0.26253	0.655	0.502	3.70421e-05	Iphc	Ppp2r5e
Mtpn	1.78505e-09	0.303792	0.752	0.631	3.74557e-05	Iphc	Mtpn
Mbd5	2.00936e-09	0.290575	0.86	0.744	4.21624e-05	Iphc	Mbd5
Ccser2	2.17059e-09	0.309987	0.658	0.514	4.55454e-05	Iphc	Ccser2
Pkn2	2.19711e-09	0.263656	0.795	0.663	4.6102e-05	Iphc	Pkn2
Cdkn2aip	2.51189e-09	0.251234	0.45	0.294	5.2707e-05	Iphc	Cdkn2aip
Dock1	2.59666e-09	0.255487	0.709	0.559	5.44857e-05	Iphc	Dock1
Med13	2.90233e-09	0.288295	0.737	0.632	6.08997e-05	Iphc	Med13
Stk3	3.0532e-09	0.30024	0.755	0.606	6.40652e-05	Iphc	Stk3
Slc25a5	3.19361e-09	0.279309	0.842	0.708	6.70116e-05	Iphc	Slc25a5
Trpm7	3.32194e-09	0.327201	0.766	0.664	6.97043e-05	Iphc	Trpm7
Pcdh91	3.76857e-09	0.28325	0.716	0.513	7.90759e-05	Iphc	Pcdh9
Crebrf	3.99674e-09	0.265004	0.676	0.518	8.38636e-05	Iphc	Crebrf
Epc1	4.11601e-09	0.264604	0.737	0.586	8.63663e-05	Iphc	Epc1
Fam214a	6.57498e-09	0.272387	0.511	0.356	0.000137963	Iphc	Fam214a
Ybx31	6.9536e-09	0.254314	0.791	0.648	0.000145907	Iphc	Ybx3
Grhl2	7.01611e-09	0.277613	0.608	0.449	0.000147219	Iphc	Grhl2
Nrip1	7.70545e-09	0.250057	0.737	0.581	0.000161683	Iphc	Nrip1
Atrn	7.77265e-09	0.281544	0.626	0.482	0.000163094	Iphc	Atrn
Kcmf1	7.84058e-09	0.302396	0.748	0.661	0.000164519	Iphc	Kcmf1
Fam135a	8.1522e-09	0.297506	0.651	0.503	0.000171058	Iphc	Fam135a
Zbtb11	8.61186e-09	0.252517	0.637	0.477	0.000180703	Iphc	Zbtb11
Fip1l1	1.04918e-08	0.253418	0.716	0.58	0.00022015	Iphc	Fip1l1
Ranbp9	1.09394e-08	0.285665	0.55	0.418	0.000229541	Iphc	Ranbp9
Cldn9	1.18983e-08	0.382816	0.921	0.88	0.000249663	Iphc	Cldn9
Rtn3	1.19031e-08	0.262485	0.871	0.788	0.000249763	Iphc	Rtn3
Tgfbr1	1.44668e-08	0.295499	0.637	0.486	0.000303556	Iphc	Tgfbr1
Ncoa2	1.8207e-08	0.25915	0.838	0.705	0.000382037	Iphc	Ncoa2
Slc25a36	1.9734e-08	0.258064	0.676	0.528	0.000414079	Iphc	Slc25a36
Fos	2.02072e-08	0.336632	0.993	0.969	0.000424007	Iphc	Fos
Gm46367	2.03604e-08	0.278286	0.396	0.26	0.000427223	Iphc	Gm46367
Bmpr1a	2.05864e-08	0.278158	0.856	0.742	0.000431964	Iphc	Bmpr1a
Zranb1	2.92682e-08	0.285897	0.734	0.6	0.000614134	Iphc	Zranb1
Gigyf2	3.11504e-08	0.322841	0.691	0.574	0.000653629	Iphc	Gigyf2
Moxd12	3.20225e-08	0.258575	0.32	0.189	0.000671928	Iphc	Moxd1
Ehd4	3.29663e-08	0.26431	0.554	0.405	0.000691732	Iphc	Ehd4
Uggt2	4.39025e-08	0.291301	0.446	0.316	0.000921206	Iphc	Uggt2
Itfg1	4.40537e-08	0.263501	0.629	0.52	0.000924378	Iphc	Itfg1
Ints6	5.35129e-08	0.256946	0.615	0.468	0.00112286	Iphc	Ints6
4930402H24Rik	5.67843e-08	0.268825	0.676	0.548	0.00119151	Iphc	4930402H24Rik
Kdm5b	5.89284e-08	0.256117	0.928	0.871	0.00123649	Iphc	Kdm5b
Faf1	7.30763e-08	0.283877	0.716	0.602	0.00153336	Iphc	Faf1
9930021J03Rik	7.44671e-08	0.260015	0.683	0.564	0.00156254	Iphc	9930021J03Rik
Unc5c2	8.78064e-08	0.339926	0.428	0.284	0.00184244	Iphc	Unc5c
Rb1	9.06981e-08	0.255941	0.579	0.439	0.00190312	Iphc	Rb1
Larp1b	1.07104e-07	0.277939	0.518	0.371	0.00224735	Iphc	Larp1b
Ube4b	1.31354e-07	0.288291	0.669	0.548	0.00275621	Iphc	Ube4b
Sppl3	1.6974e-07	0.255399	0.612	0.492	0.00356166	Iphc	Sppl3
Fam13b	1.81974e-07	0.26223	0.68	0.565	0.00381835	Iphc	Fam13b
Lzic	1.85403e-07	0.25641	0.432	0.303	0.00389031	Iphc	Lzic
Ndfip2	2.22113e-07	0.27278	0.64	0.527	0.0046606	Iphc	Ndfip2
Tbl1x	2.97537e-07	0.254606	0.802	0.713	0.00624322	Iphc	Tbl1x
Ehbp11	3.46963e-07	0.251082	0.647	0.518	0.00728032	Iphc	Ehbp1
Bbx	3.76462e-07	0.297766	0.734	0.61	0.00789929	Iphc	Bbx
Scd2	9.44931e-07	0.270753	0.849	0.809	0.0198275	Iphc	Scd2
Bin3	1.90597e-06	0.250053	0.299	0.193	0.0399929	Iphc	Bin3
Fhit	1.63839e-05	0.287904	0.691	0.591	0.343783	Iphc	Fhit
Spcs1	0.000175506	0.280803	0.727	0.7	1	Iphc	Spcs1
Ces1d	0.000672634	0.279765	0.241	0.176	1	Iphc	Ces1d

## Sheet: IPCs
Gene name	p_val	avg_log2FC	pct.1	pct.2	p_val_adj	annotation	gene
A330049N07Rik	0	1.95618	0.875	0.004	0	IPC	A330049N07Rik
Pkd2l1	5.03536e-280	1.23017	0.625	0.008	1.05657e-275	IPC	Pkd2l1
Npy	6.22672e-253	5.56209	0.906	0.021	1.30655e-248	IPC	Npy
Sez6l1	3.71464e-233	1.91297	0.844	0.019	7.79443e-229	IPC	Sez6l
Gm451591	1.10854e-214	1.46822	0.688	0.013	2.32606e-210	IPC	Gm45159
Ace	7.40266e-189	0.844484	0.5	0.008	1.5533e-184	IPC	Ace
Gm141331	1.21437e-188	1.02276	0.625	0.012	2.54812e-184	IPC	Gm14133
Igfbpl1	4.91755e-174	1.29383	0.531	0.01	1.03185e-169	IPC	Igfbpl1
Fgfr3	1.03551e-148	2.34064	0.969	0.042	2.17281e-144	IPC	Fgfr3
Fam124b1	3.2135e-147	0.927825	0.594	0.015	6.74288e-143	IPC	Fam124b
Gm48084	8.81231e-133	0.387257	0.281	0.003	1.84909e-128	IPC	Gm48084
Gm17225	3.65815e-130	0.385869	0.312	0.004	7.67589e-126	IPC	Gm17225
Etv41	2.27337e-118	1.46264	0.812	0.037	4.77021e-114	IPC	Etv4
Brinp2	2.18571e-115	0.686943	0.406	0.009	4.58627e-111	IPC	Brinp2
Vxn	5.59169e-115	0.454245	0.25	0.003	1.1733e-110	IPC	Vxn
Lin7a1	7.03319e-115	2.05892	0.75	0.032	1.47578e-110	IPC	Lin7a
Gm13782	1.23868e-114	2.736	0.969	0.057	2.59913e-110	IPC	Gm13782
Plekhd1	2.03539e-111	0.790723	0.438	0.011	4.27086e-107	IPC	Plekhd1
4930588A03Rik	2.28198e-107	0.28249	0.188	0.002	4.78829e-103	IPC	4930588A03Rik
Bmp2	2.54054e-106	1.04658	0.438	0.011	5.33082e-102	IPC	Bmp2
Sapcd21	2.0888e-99	1.37394	0.781	0.04	4.38292e-95	IPC	Sapcd2
Lgr61	1.31093e-93	1.93568	0.906	0.059	2.75073e-89	IPC	Lgr6
Nrip31	8.62224e-93	1.20817	0.75	0.039	1.8092e-88	IPC	Nrip3
Cdh103	2.32047e-81	1.20391	0.781	0.049	4.86904e-77	IPC	Cdh10
Gm29811	1.38775e-79	0.724913	0.5	0.02	2.91192e-75	IPC	Gm29811
Ppp1r16b	1.99258e-79	0.504552	0.375	0.011	4.18103e-75	IPC	Ppp1r16b
Hmga23	1.47434e-74	2.23474	0.812	0.06	3.09361e-70	IPC	Hmga2
Adamts18	5.49459e-73	1.1328	0.594	0.031	1.15293e-68	IPC	Adamts18
Wnt7a	7.14747e-70	1.06199	0.75	0.052	1.49975e-65	IPC	Wnt7a
Vash21	8.74385e-69	1.42469	0.75	0.055	1.83472e-64	IPC	Vash2
Ptgis	1.0431e-68	0.68731	0.531	0.026	2.18873e-64	IPC	Ptgis
Kcnh62	3.55226e-67	1.0042	0.594	0.034	7.45371e-63	IPC	Kcnh6
1700019G24Rik	1.26234e-64	0.383599	0.25	0.006	2.64878e-60	IPC	1700019G24Rik
4933407I08Rik	1.92002e-63	0.539461	0.312	0.01	4.02878e-59	IPC	4933407I08Rik
Cep411	1.05991e-62	3.96437	1	0.123	2.224e-58	IPC	Cep41
Fam135b	4.75496e-62	0.419059	0.219	0.005	9.97733e-58	IPC	Fam135b
Gm30624	5.9597e-62	0.582626	0.406	0.017	1.25052e-57	IPC	Gm30624
Gck	4.52983e-61	0.796475	0.469	0.023	9.50494e-57	IPC	Gck
St8sia5	1.06255e-60	0.312832	0.219	0.005	2.22954e-56	IPC	St8sia5
Gm160703	3.25106e-57	1.91846	0.875	0.094	6.82171e-53	IPC	Gm16070
Lmcd1	8.73495e-57	1.22714	0.781	0.071	1.83286e-52	IPC	Lmcd1
Ngfr	9.37475e-57	0.642699	0.406	0.019	1.9671e-52	IPC	Ngfr
Smagp1	2.87036e-56	1.58564	0.812	0.079	6.02288e-52	IPC	Smagp
Arsj	6.71763e-54	0.597451	0.281	0.009	1.40956e-49	IPC	Arsj
Prox1	1.67604e-53	1.4669	0.594	0.042	3.51683e-49	IPC	Prox1
Ephb13	2.19622e-53	2.65797	0.969	0.133	4.60832e-49	IPC	Ephb1
Insyn2b	5.78898e-53	1.05013	0.625	0.048	1.2147e-48	IPC	Insyn2b
Prex11	7.73699e-53	1.26969	0.875	0.099	1.62345e-48	IPC	Prex1
Ramp32	8.23074e-53	1.09569	0.719	0.063	1.72706e-48	IPC	Ramp3
Gm45645	1.07897e-52	0.542097	0.25	0.007	2.264e-48	IPC	Gm45645
Trhr	5.0969e-52	0.465482	0.344	0.014	1.06948e-47	IPC	Trhr
Rtn14	1.25392e-51	4.03844	1	0.159	2.63109e-47	IPC	Rtn1
Mdm1	1.84449e-51	2.11056	0.844	0.102	3.8703e-47	IPC	Mdm1
Chrm31	4.73486e-50	1.13571	0.5	0.032	9.93515e-46	IPC	Chrm3
Lama23	8.47308e-50	3.83095	1	0.168	1.77791e-45	IPC	Lama2
Dnajc61	1.83212e-49	1.27215	0.812	0.089	3.84435e-45	IPC	Dnajc6
Gpr372	1.53653e-48	1.02154	0.719	0.069	3.2241e-44	IPC	Gpr37
Clec18a2	2.89018e-48	0.864926	0.594	0.046	6.06446e-44	IPC	Clec18a
Amigo1	1.6247e-47	0.552631	0.406	0.022	3.40911e-43	IPC	Amigo1
Adamts15	1.5374e-46	0.693968	0.5	0.034	3.22593e-42	IPC	Adamts15
Etv15	1.91319e-46	1.70963	0.844	0.11	4.01445e-42	IPC	Etv1
Ptprz14	2.32167e-46	3.7706	0.969	0.162	4.87155e-42	IPC	Ptprz1
Runx1t13	8.92429e-46	1.22861	0.688	0.064	1.87258e-41	IPC	Runx1t1
Gm281531	2.70691e-44	0.582255	0.375	0.02	5.67991e-40	IPC	Gm28153
2610318N02Rik	1.31288e-43	0.438671	0.312	0.014	2.75482e-39	IPC	2610318N02Rik
Gm475911	7.50042e-43	0.522134	0.375	0.021	1.57381e-38	IPC	Gm47591
Dync1i12	1.34392e-42	4.31771	1	0.205	2.81994e-38	IPC	Dync1i1
Mphosph91	1.40374e-42	3.12686	1	0.206	2.94547e-38	IPC	Mphosph9
Shc43	1.89224e-42	2.60645	0.969	0.182	3.97048e-38	IPC	Shc4
Hs3st3a1	2.12301e-42	0.406254	0.281	0.012	4.45471e-38	IPC	Hs3st3a1
B3galt51	8.54889e-42	0.758145	0.438	0.029	1.79381e-37	IPC	B3galt5
Dpf34	9.52108e-42	2.65288	1	0.198	1.99781e-37	IPC	Dpf3
Emid13	1.03583e-41	1.97297	0.938	0.159	2.17349e-37	IPC	Emid1
Cyp26b11	3.07706e-41	3.38756	0.969	0.178	6.45659e-37	IPC	Cyp26b1
Tril2	5.19405e-41	1.66015	0.719	0.087	1.08987e-36	IPC	Tril
Fam89a	7.12619e-41	0.931446	0.5	0.039	1.49529e-36	IPC	Fam89a
Tmem255a1	8.00539e-41	0.521143	0.375	0.022	1.67977e-36	IPC	Tmem255a
Rttn1	2.17721e-40	3.07473	0.969	0.2	4.56845e-36	IPC	Rttn
Rgs222	8.83682e-40	0.830391	0.594	0.056	1.85423e-35	IPC	Rgs22
Hectd21	5.50326e-39	1.36707	0.844	0.122	1.15475e-34	IPC	Hectd2
Phf21b2	7.25492e-39	0.682834	0.531	0.046	1.5223e-34	IPC	Phf21b
Nkain31	1.2211e-38	1.57731	0.688	0.078	2.56223e-34	IPC	Nkain3
CJ186046Rik1	4.61325e-38	0.901428	0.594	0.059	9.67999e-34	IPC	CJ186046Rik
Rassf61	4.81094e-38	1.19723	0.75	0.096	1.00948e-33	IPC	Rassf6
Tekt12	4.95431e-38	1.03651	0.688	0.08	1.03956e-33	IPC	Tekt1
Tafa41	8.22362e-38	0.555733	0.312	0.017	1.72556e-33	IPC	Tafa4
Reep13	8.82833e-38	0.98217	0.656	0.074	1.85245e-33	IPC	Reep1
Anks1b5	9.54621e-38	2.54572	1	0.195	2.00308e-33	IPC	Anks1b
Cep97	2.35346e-37	1.54376	0.812	0.127	4.93826e-33	IPC	Cep97
Trabd2b3	1.13618e-36	2.00026	0.938	0.18	2.38404e-32	IPC	Trabd2b
Wipf12	3.39675e-36	1.39677	0.875	0.142	7.1274e-32	IPC	Wipf1
Masp11	6.70234e-36	1.10347	0.688	0.085	1.40635e-31	IPC	Masp1
Frmd4a5	2.27697e-35	2.41907	1	0.247	4.77777e-31	IPC	Frmd4a
Vstm42	4.95064e-35	0.685367	0.469	0.04	1.03879e-30	IPC	Vstm4
Ccbe1	5.38286e-35	0.998261	0.406	0.03	1.12949e-30	IPC	Ccbe1
Cngb11	6.74321e-35	0.497067	0.312	0.018	1.41493e-30	IPC	Cngb1
Gm15511	1.16872e-34	0.59	0.438	0.035	2.45232e-30	IPC	Gm15511
Etv51	1.21125e-34	1.59856	0.875	0.159	2.54157e-30	IPC	Etv5
Cxcl121	1.47172e-34	1.06964	0.656	0.078	3.08812e-30	IPC	Cxcl12
Fam83g	1.72729e-34	0.480982	0.375	0.026	3.62437e-30	IPC	Fam83g
Cemip4	4.28552e-34	1.27793	0.969	0.168	8.99232e-30	IPC	Cemip
6330411D24Rik1	4.30751e-34	2.11911	0.375	0.026	9.03846e-30	IPC	6330411D24Rik
4932435O22Rik1	5.02478e-34	0.406504	0.25	0.012	1.05435e-29	IPC	4932435O22Rik
Ppp2r2b2	6.84128e-34	3.95179	1	0.274	1.4355e-29	IPC	Ppp2r2b
Hs6st22	7.42715e-34	3.17871	1	0.286	1.55844e-29	IPC	Hs6st2
Hey22	7.7293e-34	0.95763	0.656	0.08	1.62184e-29	IPC	Hey2
Ankrd62	1.05681e-33	1.47965	0.688	0.092	2.21751e-29	IPC	Ankrd6
Ebf32	1.24384e-33	1.50593	0.906	0.174	2.60996e-29	IPC	Ebf3
Grid2ip2	1.79262e-33	0.631836	0.406	0.031	3.76145e-29	IPC	Grid2ip
Ctif3	2.99399e-33	2.86696	1	0.29	6.28229e-29	IPC	Ctif
Shc31	3.8348e-32	0.864052	0.438	0.038	8.04656e-28	IPC	Shc3
Cspg52	6.29961e-32	1.03167	0.781	0.121	1.32185e-27	IPC	Cspg5
Sema5a4	6.42996e-32	1.83518	0.844	0.161	1.3492e-27	IPC	Sema5a
Mtus22	1.05526e-31	1.98502	0.875	0.178	2.21425e-27	IPC	Mtus2
9630014M24Rik2	1.4733e-31	0.568443	0.375	0.028	3.09142e-27	IPC	9630014M24Rik
Gm41442	1.57828e-31	0.300918	0.25	0.013	3.31171e-27	IPC	Gm41442
C130071C03Rik2	2.39598e-31	1.32288	0.812	0.14	5.02749e-27	IPC	C130071C03Rik
B4galt53	3.42452e-31	1.49641	0.875	0.175	7.18567e-27	IPC	B4galt5
Fat31	4.49406e-31	2.34256	0.812	0.152	9.4299e-27	IPC	Fat3
Snx251	7.16761e-31	2.39281	0.938	0.251	1.50398e-26	IPC	Snx25
Sall13	7.95173e-31	1.26773	0.719	0.111	1.66851e-26	IPC	Sall1
Pole1	5.39076e-30	1.07013	0.781	0.124	1.13114e-25	IPC	Pole
Arhgap271	6.89212e-30	0.565307	0.5	0.052	1.44617e-25	IPC	Arhgap27
Uchl1os	1.41499e-29	0.526726	0.281	0.017	2.96907e-25	IPC	Uchl1os
Slitrk62	2.34501e-29	1.61207	0.906	0.181	4.92053e-25	IPC	Slitrk6
Epb41l4b3	2.47128e-29	1.50775	0.938	0.217	5.18549e-25	IPC	Epb41l4b
Cntn11	2.62067e-29	1.73008	0.875	0.169	5.49894e-25	IPC	Cntn1
Dlg23	4.35529e-29	4.19426	1	0.366	9.13871e-25	IPC	Dlg2
B930095G15Rik1	5.83339e-29	1.11953	0.812	0.156	1.22402e-24	IPC	B930095G15Rik
F730043M19Rik1	1.91332e-28	0.443746	0.344	0.026	4.01471e-24	IPC	F730043M19Rik
Frem21	2.09486e-28	1.11394	0.719	0.109	4.39565e-24	IPC	Frem2
Tesk21	4.51488e-28	1.72203	0.906	0.23	9.47357e-24	IPC	Tesk2
Gm154141	6.76527e-28	0.761659	0.5	0.056	1.41956e-23	IPC	Gm15414
Crim13	7.82184e-28	3.06974	1	0.393	1.64126e-23	IPC	Crim1
Trps12	7.94685e-28	3.37022	1	0.425	1.66749e-23	IPC	Trps1
Fabp3	1.0667e-27	0.971362	0.5	0.056	2.23827e-23	IPC	Fabp3
Garem14	1.25206e-27	1.46379	0.906	0.215	2.6272e-23	IPC	Garem1
Gng82	1.61491e-27	0.701002	0.531	0.06	3.38857e-23	IPC	Gng8
Syngr3	1.68259e-27	0.365076	0.281	0.018	3.53058e-23	IPC	Syngr3
Lrp2bp	1.79136e-27	0.529886	0.406	0.038	3.7588e-23	IPC	Lrp2bp
Car143	1.21195e-26	0.911034	0.75	0.124	2.54304e-22	IPC	Car14
Rassf103	2.67009e-26	0.975102	0.625	0.093	5.60266e-22	IPC	Rassf10
Cep152	2.71299e-26	0.938806	0.594	0.086	5.69268e-22	IPC	Cep152
Igsf112	3.05223e-26	1.16697	0.75	0.138	6.4045e-22	IPC	Igsf11
Kcnh85	3.93759e-26	2.35045	1	0.373	8.26224e-22	IPC	Kcnh8
Plppr1	4.99513e-26	0.836043	0.406	0.04	1.04813e-21	IPC	Plppr1
Hs6st33	5.58025e-26	2.25461	0.812	0.181	1.1709e-21	IPC	Hs6st3
Gpld11	7.18393e-26	1.44273	0.656	0.109	1.5074e-21	IPC	Gpld1
Syndig11	1.06638e-25	0.330186	0.25	0.016	2.23759e-21	IPC	Syndig1
Inhba4	2.62964e-25	1.3376	0.75	0.141	5.51777e-21	IPC	Inhba
Fsd1l3	4.34973e-25	2.06815	0.938	0.307	9.12704e-21	IPC	Fsd1l
Crispld14	4.77849e-25	1.06261	0.688	0.123	1.00267e-20	IPC	Crispld1
Kcnj102	4.88017e-25	0.951379	0.656	0.107	1.02401e-20	IPC	Kcnj10
Rorb1	7.40927e-25	1.5755	1	0.245	1.55469e-20	IPC	Rorb
Farp11	1.20658e-24	2.65224	1	0.57	2.53176e-20	IPC	Farp1
Rhbdf1	1.2829e-24	0.48531	0.438	0.048	2.6919e-20	IPC	Rhbdf1
Cacna1h	1.58764e-24	0.428712	0.281	0.021	3.33135e-20	IPC	Cacna1h
Sash16	2.6758e-24	1.86511	0.969	0.42	5.61463e-20	IPC	Sash1
Adamts63	6.23366e-24	1.41824	0.906	0.239	1.30801e-19	IPC	Adamts6
Otog1	6.2409e-24	1.97731	1	0.375	1.30953e-19	IPC	Otog
Spire12	6.58856e-24	1.62215	1	0.362	1.38248e-19	IPC	Spire1
Ppp4r43	7.2393e-24	1.94088	0.719	0.146	1.51902e-19	IPC	Ppp4r4
Dock2	7.80604e-24	0.496818	0.25	0.017	1.63794e-19	IPC	Dock2
Acss32	1.2189e-23	1.94788	0.969	0.392	2.55762e-19	IPC	Acss3
Parp82	1.22022e-23	1.79691	0.969	0.398	2.56039e-19	IPC	Parp8
Trim362	2.0314e-23	1.63108	0.625	0.11	4.26249e-19	IPC	Trim36
2010300C02Rik3	2.09869e-23	1.11505	0.719	0.139	4.40369e-19	IPC	2010300C02Rik
D7Ertd443e2	2.89025e-23	0.686273	0.812	0.156	6.06462e-19	IPC	D7Ertd443e
Tns12	3.42224e-23	1.97365	0.969	0.328	7.18089e-19	IPC	Tns1
Vstm2b	3.72291e-23	0.370933	0.219	0.013	7.81177e-19	IPC	Vstm2b
S100b2	5.0794e-23	2.04572	0.969	0.335	1.06581e-18	IPC	S100b
Wwp22	5.97118e-23	1.92826	0.969	0.436	1.25293e-18	IPC	Wwp2
Pof1b1	6.40184e-23	0.568419	0.469	0.058	1.3433e-18	IPC	Pof1b
Dock51	7.61811e-23	1.55184	0.812	0.184	1.59851e-18	IPC	Dock5
Shank23	9.21235e-23	1.06856	0.844	0.188	1.93303e-18	IPC	Shank2
Pkd1l3	9.57695e-23	0.426605	0.281	0.022	2.00953e-18	IPC	Pkd1l3
Rragd1	9.78355e-23	0.525418	0.531	0.073	2.05288e-18	IPC	Rragd
Vegfc	1.06642e-22	0.843745	0.531	0.076	2.23766e-18	IPC	Vegfc
Map41	1.11042e-22	2.78915	1	0.647	2.33e-18	IPC	Map4
Sorcs22	1.23681e-22	1.04092	0.812	0.178	2.5952e-18	IPC	Sorcs2
Sall33	1.55856e-22	1.25215	0.844	0.208	3.27032e-18	IPC	Sall3
Il18	2.04386e-22	0.569244	0.5	0.067	4.28863e-18	IPC	Il18
Uap1l12	2.28005e-22	0.375342	0.344	0.033	4.78422e-18	IPC	Uap1l1
Ptprm3	2.31574e-22	1.99917	1	0.482	4.85911e-18	IPC	Ptprm
Flt12	2.43634e-22	0.493628	0.312	0.027	5.11218e-18	IPC	Flt1
Tenm44	2.46628e-22	2.65326	1	0.656	5.175e-18	IPC	Tenm4
Elmo13	2.64967e-22	2.48253	1	0.627	5.55981e-18	IPC	Elmo1
Nr6a1os	3.66639e-22	1.17615	0.719	0.148	7.69319e-18	IPC	Nr6a1os
Sipa1l2	3.92582e-22	0.635983	0.531	0.078	8.23755e-18	IPC	Sipa1l2
Mllt35	4.38447e-22	1.97242	1	0.603	9.19994e-18	IPC	Mllt3
Slc24a35	4.69768e-22	2.56003	1	0.588	9.85714e-18	IPC	Slc24a3
Gm16036	4.72239e-22	0.791668	0.562	0.087	9.90899e-18	IPC	Gm16036
Kremen11	5.00016e-22	1.37528	0.875	0.261	1.04918e-17	IPC	Kremen1
Nfe2l31	7.68007e-22	0.765098	0.75	0.153	1.61151e-17	IPC	Nfe2l3
Npnt1	1.20798e-21	2.16368	0.969	0.475	2.53471e-17	IPC	Npnt
Cntn33	1.23882e-21	1.71883	0.812	0.193	2.59941e-17	IPC	Cntn3
Hectd2os1	1.29565e-21	0.556587	0.344	0.034	2.71867e-17	IPC	Hectd2os
Kcnb23	1.91777e-21	2.44843	1	0.489	4.02405e-17	IPC	Kcnb2
Phlda14	2.36329e-21	1.82812	0.938	0.31	4.9589e-17	IPC	Phlda1
Auts22	4.36161e-21	1.87229	1	0.976	9.15196e-17	IPC	Auts2
Abat3	7.19057e-21	0.992283	0.719	0.154	1.5088e-16	IPC	Abat
Ptpn5	9.31403e-21	0.344946	0.281	0.024	1.95436e-16	IPC	Ptpn5
Megf102	9.33294e-21	0.670306	0.562	0.089	1.95833e-16	IPC	Megf10
Sema6a2	1.01064e-20	2.06543	1	0.589	2.12063e-16	IPC	Sema6a
Sorcs13	1.02509e-20	1.67	0.938	0.313	2.15094e-16	IPC	Sorcs1
Plekha71	1.13895e-20	1.68301	0.969	0.407	2.38987e-16	IPC	Plekha7
Psd31	1.35717e-20	1.9768	1	0.576	2.84775e-16	IPC	Psd3
Ush1c2	1.39677e-20	1.80087	1	0.495	2.93085e-16	IPC	Ush1c
Igsf9	1.42059e-20	0.694883	0.5	0.076	2.98082e-16	IPC	Igsf9
Col4a42	1.46947e-20	1.42463	0.781	0.191	3.08339e-16	IPC	Col4a4
Uchl4	1.49576e-20	0.381963	0.312	0.03	3.13855e-16	IPC	Uchl4
Rapgef53	1.75391e-20	2.1191	1	0.559	3.68024e-16	IPC	Rapgef5
Itgb5	2.6633e-20	1.04812	0.844	0.244	5.58841e-16	IPC	Itgb5
Sema5b2	2.94588e-20	1.04875	0.531	0.082	6.18133e-16	IPC	Sema5b
Ctnnd26	3.15959e-20	2.19335	1	0.482	6.62978e-16	IPC	Ctnnd2
Bace23	4.24619e-20	0.642169	0.531	0.082	8.90978e-16	IPC	Bace2
Otogl5	9.80305e-20	1.76343	1	0.458	2.05697e-15	IPC	Otogl
Ppp1r21	1.11978e-19	2.7747	0.969	0.618	2.34963e-15	IPC	Ppp1r2
Mreg2	1.16034e-19	0.571002	0.5	0.072	2.43473e-15	IPC	Mreg
Gm32828	1.22819e-19	0.512185	0.344	0.038	2.5771e-15	IPC	Gm32828
Plpp34	1.2803e-19	1.80128	0.969	0.5	2.68646e-15	IPC	Plpp3
Ccser12	1.51281e-19	2.03724	1	0.646	3.17433e-15	IPC	Ccser1
4933406J09Rik1	2.47933e-19	0.534162	0.312	0.032	5.20238e-15	IPC	4933406J09Rik
Nckap53	2.79404e-19	2.3129	1	0.741	5.86274e-15	IPC	Nckap5
Shroom1	2.86375e-19	0.835156	0.75	0.18	6.00901e-15	IPC	Shroom1
Nhs3	2.88855e-19	2.92925	1	0.553	6.06104e-15	IPC	Nhs
Sipa1l13	2.95349e-19	1.70824	1	0.832	6.1973e-15	IPC	Sipa1l1
Pgm51	3.33775e-19	1.36222	1	0.331	7.0036e-15	IPC	Pgm5
Col4a32	3.4642e-19	1.0411	0.781	0.173	7.26894e-15	IPC	Col4a3
Acaca2	4.69014e-19	1.52988	0.969	0.452	9.84132e-15	IPC	Acaca
March35	4.95071e-19	1.09805	0.719	0.163	1.03881e-14	IPC	March3
Fyb21	5.48678e-19	0.374363	0.312	0.032	1.15129e-14	IPC	Fyb2
Gm498903	6.05091e-19	1.48442	0.875	0.292	1.26966e-14	IPC	Gm49890
Ptpre4	6.5598e-19	1.06268	0.938	0.295	1.37644e-14	IPC	Ptpre
C530008M17Rik3	6.7827e-19	1.58631	0.875	0.282	1.42321e-14	IPC	C530008M17Rik
Atp11b1	7.60425e-19	1.48268	0.969	0.497	1.5956e-14	IPC	Atp11b
Srgap32	8.08712e-19	1.63255	1	0.771	1.69692e-14	IPC	Srgap3
Hs3st13	9.09101e-19	1.12505	0.781	0.206	1.90757e-14	IPC	Hs3st1
Ackr41	1.17299e-18	0.426529	0.438	0.06	2.46129e-14	IPC	Ackr4
Frmpd44	1.51422e-18	1.21074	0.688	0.148	3.17729e-14	IPC	Frmpd4
Nectin3	1.82437e-18	1.45258	0.938	0.411	3.82808e-14	IPC	Nectin3
Arhgef42	2.98712e-18	0.450905	0.375	0.047	6.26787e-14	IPC	Arhgef4
Nrxn33	3.06414e-18	2.50117	0.969	0.591	6.42948e-14	IPC	Nrxn3
Thsd7a2	3.2691e-18	1.44319	0.875	0.279	6.85956e-14	IPC	Thsd7a
Gm42439	3.77603e-18	1.65325	0.938	0.422	7.92324e-14	IPC	Gm42439
Bche2	4.28975e-18	0.607556	0.531	0.092	9.00119e-14	IPC	Bche
Camta14	4.57696e-18	1.53663	1	0.65	9.60384e-14	IPC	Camta1
Phlpp12	6.06452e-18	1.87831	1	0.675	1.27252e-13	IPC	Phlpp1
Fnbp12	6.09794e-18	1.08388	0.875	0.279	1.27953e-13	IPC	Fnbp1
Snph2	6.9286e-18	0.683614	0.5	0.084	1.45383e-13	IPC	Snph
Uchl14	7.53289e-18	1.90071	0.969	0.531	1.58063e-13	IPC	Uchl1
Sdk12	7.5597e-18	1.95861	1	0.766	1.58625e-13	IPC	Sdk1
Serpine26	8.31055e-18	1.02853	0.875	0.235	1.7438e-13	IPC	Serpine2
Hk22	9.79258e-18	0.854199	0.594	0.12	2.05478e-13	IPC	Hk2
Akap131	1.03855e-17	1.51315	1	0.801	2.17919e-13	IPC	Akap13
Fzd92	1.06993e-17	0.914493	0.625	0.128	2.24504e-13	IPC	Fzd9
Etl42	1.26242e-17	1.58326	1	0.708	2.64893e-13	IPC	Etl4
Socs61	1.95711e-17	1.33872	0.875	0.363	4.10661e-13	IPC	Socs6
Sntb13	2.16383e-17	1.7408	1	0.594	4.54036e-13	IPC	Sntb1
Adamts14	2.36626e-17	0.599857	0.438	0.067	4.96513e-13	IPC	Adamts14
BC0069653	2.52626e-17	1.64847	1	0.7	5.30084e-13	IPC	BC006965
Gas21	3.03413e-17	2.00519	1	0.722	6.36652e-13	IPC	Gas2
Gng123	3.15206e-17	1.53512	0.844	0.333	6.61397e-13	IPC	Gng12
Map7d22	3.23175e-17	0.614592	0.562	0.107	6.78118e-13	IPC	Map7d2
Cenpj	3.65484e-17	0.604804	0.594	0.118	7.66896e-13	IPC	Cenpj
Wwc13	4.44049e-17	1.60022	1	0.679	9.31747e-13	IPC	Wwc1
March4	4.91726e-17	0.37857	0.125	0.006	1.03179e-12	IPC	March4
Ptprg3	4.97605e-17	1.54038	1	0.723	1.04412e-12	IPC	Ptprg
Sorbs23	5.36363e-17	1.66269	1	0.593	1.12545e-12	IPC	Sorbs2
Unc5d3	5.71705e-17	1.00794	0.562	0.111	1.19961e-12	IPC	Unc5d
Xylt13	6.09589e-17	1.45588	0.812	0.288	1.2791e-12	IPC	Xylt1
Wasf31	7.16769e-17	1.20793	0.812	0.288	1.504e-12	IPC	Wasf3
Mtap1	7.75244e-17	0.957202	0.75	0.219	1.62669e-12	IPC	Mtap
Camsap21	8.05338e-17	1.98615	0.875	0.409	1.68984e-12	IPC	Camsap2
Etv63	8.90474e-17	1.52919	1	0.751	1.86848e-12	IPC	Etv6
Lnx13	8.97035e-17	1.7505	0.906	0.374	1.88225e-12	IPC	Lnx1
Rnf1651	9.67601e-17	0.453179	0.375	0.05	2.03032e-12	IPC	Rnf165
Mphosph8	1.17291e-16	1.66328	0.938	0.482	2.46111e-12	IPC	Mphosph8
Ppp1r13b	1.67224e-16	1.41649	0.844	0.28	3.50886e-12	IPC	Ppp1r13b
Nav24	3.10214e-16	1.22897	0.875	0.33	6.50923e-12	IPC	Nav2
Mpp63	3.77923e-16	1.1047	0.812	0.262	7.92997e-12	IPC	Mpp6
Gsdme3	4.27977e-16	0.864852	0.594	0.131	8.98023e-12	IPC	Gsdme
Ccnjl1	4.59223e-16	1.02387	0.844	0.282	9.63588e-12	IPC	Ccnjl
Nxpe33	6.35533e-16	1.08933	0.719	0.203	1.33354e-11	IPC	Nxpe3
Gdpd52	7.00007e-16	1.07528	0.781	0.26	1.46882e-11	IPC	Gdpd5
Atf63	7.02367e-16	1.28078	0.938	0.5	1.47378e-11	IPC	Atf6
Stox22	8.27709e-16	1.67088	0.969	0.625	1.73678e-11	IPC	Stox2
Slc35f33	8.52906e-16	0.749971	0.406	0.065	1.78965e-11	IPC	Slc35f3
Galnt10	8.65579e-16	0.892565	0.75	0.217	1.81624e-11	IPC	Galnt10
Gm17089	8.72997e-16	0.284895	0.25	0.025	1.83181e-11	IPC	Gm17089
Raph11	1.10577e-15	1.25912	0.938	0.387	2.32025e-11	IPC	Raph1
Fscn13	1.17921e-15	0.665368	0.562	0.116	2.47435e-11	IPC	Fscn1
Adhfe1	1.19114e-15	0.292822	0.219	0.02	2.49936e-11	IPC	Adhfe1
Apbb24	1.21219e-15	1.31282	0.969	0.543	2.54353e-11	IPC	Apbb2
Rab8b1	1.3453e-15	1.14649	0.938	0.424	2.82285e-11	IPC	Rab8b
Prickle24	1.39493e-15	1.24141	0.906	0.339	2.92699e-11	IPC	Prickle2
Tcf7l22	1.47821e-15	1.36571	0.969	0.586	3.10173e-11	IPC	Tcf7l2
Chd73	1.54754e-15	1.26939	0.969	0.603	3.2472e-11	IPC	Chd7
Gm476641	1.98062e-15	0.501418	0.438	0.073	4.15594e-11	IPC	Gm47664
Gm20631	2.04284e-15	0.615044	0.531	0.104	4.28648e-11	IPC	Gm20631
Ank33	2.13691e-15	1.74697	1	0.925	4.48388e-11	IPC	Ank3
Kif21a3	2.55839e-15	1.41987	0.969	0.612	5.36827e-11	IPC	Kif21a
Arrdc42	3.06054e-15	0.900434	0.75	0.229	6.42193e-11	IPC	Arrdc4
Id43	3.14596e-15	1.14654	0.938	0.398	6.60117e-11	IPC	Id4
Marveld31	3.44971e-15	0.914205	0.844	0.273	7.23854e-11	IPC	Marveld3
Efhd12	3.68413e-15	1.52713	0.938	0.628	7.73041e-11	IPC	Efhd1
Mctp11	3.73845e-15	1.39584	0.875	0.334	7.8444e-11	IPC	Mctp1
Adgrl36	3.77404e-15	1.46566	1	0.686	7.91907e-11	IPC	Adgrl3
Gm11437	4.18514e-15	0.298671	0.188	0.015	8.78168e-11	IPC	Gm11437
Tafa21	4.37969e-15	1.11374	0.375	0.058	9.1899e-11	IPC	Tafa2
Tmem178b2	4.86493e-15	0.709245	0.406	0.062	1.02081e-10	IPC	Tmem178b
Bcl11a2	5.48982e-15	0.627036	0.688	0.172	1.15193e-10	IPC	Bcl11a
Tmcc31	6.00558e-15	1.29024	0.938	0.359	1.26015e-10	IPC	Tmcc3
Agap12	6.20536e-15	1.08623	1	0.593	1.30207e-10	IPC	Agap1
Bcar32	6.22863e-15	1.27235	0.844	0.325	1.30695e-10	IPC	Bcar3
Siah1a1	6.33918e-15	1.48019	0.906	0.503	1.33015e-10	IPC	Siah1a
Mfhas12	7.01438e-15	1.09335	0.844	0.32	1.47183e-10	IPC	Mfhas1
Pde1c2	7.30956e-15	1.57865	0.938	0.634	1.53376e-10	IPC	Pde1c
Zfp532	1.01682e-14	1.16272	0.969	0.533	2.13359e-10	IPC	Zfp532
Map2k1	1.032e-14	1.30431	0.844	0.405	2.16544e-10	IPC	Map2k1
Arhgap264	1.16775e-14	0.986775	0.938	0.352	2.45029e-10	IPC	Arhgap26
D430041D05Rik	1.21756e-14	0.490521	0.406	0.064	2.5548e-10	IPC	D430041D05Rik
Robo14	1.32668e-14	1.29074	1	0.577	2.78377e-10	IPC	Robo1
Tnfrsf212	1.50016e-14	0.740318	0.625	0.15	3.14779e-10	IPC	Tnfrsf21
Rnf1804	1.51832e-14	1.27968	0.875	0.45	3.1859e-10	IPC	Rnf180
Ddah13	1.97907e-14	0.934872	0.875	0.297	4.15268e-10	IPC	Ddah1
Tuba1a1	2.11778e-14	2.00539	0.969	0.924	4.44373e-10	IPC	Tuba1a
Gm206351	2.25916e-14	0.315341	0.25	0.027	4.74039e-10	IPC	Gm20635
Sh3d197	2.7718e-14	1.18502	0.906	0.415	5.81607e-10	IPC	Sh3d19
Sox65	3.31843e-14	1.22841	1	0.756	6.96306e-10	IPC	Sox6
Ccdc85c2	3.33638e-14	0.62568	0.688	0.181	7.00073e-10	IPC	Ccdc85c
Fez21	3.97649e-14	0.806043	0.688	0.193	8.34387e-10	IPC	Fez2
Paqr31	5.03048e-14	0.892919	0.562	0.134	1.05555e-09	IPC	Paqr3
Npas35	6.1214e-14	1.57629	0.906	0.604	1.28445e-09	IPC	Npas3
1700025G04Rik2	6.38667e-14	1.22561	0.875	0.387	1.34011e-09	IPC	1700025G04Rik
Cmas2	7.91048e-14	0.949894	0.875	0.379	1.65986e-09	IPC	Cmas
Arhgef283	8.53926e-14	1.16499	0.875	0.387	1.79179e-09	IPC	Arhgef28
Ttc7b2	9.56886e-14	0.683195	0.688	0.193	2.00783e-09	IPC	Ttc7b
Rere3	1.10162e-13	1.22009	1	0.861	2.31153e-09	IPC	Rere
Trim21	1.31542e-13	1.56983	0.938	0.536	2.76015e-09	IPC	Trim2
Gm320362	1.34446e-13	0.538544	0.438	0.08	2.82108e-09	IPC	Gm32036
Adam121	1.62234e-13	0.292507	0.281	0.035	3.40415e-09	IPC	Adam12
Arfgef13	2.3314e-13	1.27079	0.969	0.701	4.89197e-09	IPC	Arfgef1
Hs3st3b13	2.3584e-13	0.379323	0.375	0.059	4.94863e-09	IPC	Hs3st3b1
Ppfibp12	2.66724e-13	1.19685	0.812	0.371	5.59667e-09	IPC	Ppfibp1
Pclo5	2.70187e-13	1.06578	0.75	0.242	5.66932e-09	IPC	Pclo
Tpd52l11	2.82624e-13	0.879049	0.781	0.275	5.93029e-09	IPC	Tpd52l1
Fam83a	2.96319e-13	0.395356	0.281	0.037	6.21767e-09	IPC	Fam83a
Large13	3.28294e-13	1.5161	0.938	0.541	6.8886e-09	IPC	Large1
Fyn5	3.42516e-13	0.76901	0.656	0.189	7.18701e-09	IPC	Fyn
Gpt2	4.13204e-13	0.44752	0.406	0.073	8.67026e-09	IPC	Gpt2
Mutyh	4.58605e-13	0.251708	0.219	0.023	9.62292e-09	IPC	Mutyh
Slc22a234	5.44135e-13	1.3598	0.844	0.39	1.14176e-08	IPC	Slc22a23
Dctd	5.56003e-13	0.495981	0.531	0.119	1.16666e-08	IPC	Dctd
Klhl52	6.91341e-13	0.690033	0.656	0.183	1.45064e-08	IPC	Klhl5
2610035D17Rik2	6.93937e-13	1.4323	0.875	0.497	1.45609e-08	IPC	2610035D17Rik
Ntf32	7.21671e-13	1.31386	0.656	0.205	1.51428e-08	IPC	Ntf3
Spry1	7.97263e-13	0.539815	0.438	0.086	1.6729e-08	IPC	Spry1
4930578M01Rik	1.05598e-12	0.48865	0.469	0.097	2.21576e-08	IPC	4930578M01Rik
Sept72	1.09216e-12	1.03954	0.969	0.787	2.29168e-08	IPC	Sept7
Carmil11	1.15759e-12	1.0371	0.938	0.564	2.42897e-08	IPC	Carmil1
B4galnt32	1.18336e-12	1.326	0.906	0.417	2.48304e-08	IPC	B4galnt3
Gm106381	1.59181e-12	0.643752	0.438	0.09	3.34009e-08	IPC	Gm10638
Tulp32	1.65709e-12	1.07717	0.844	0.361	3.47707e-08	IPC	Tulp3
2810432F15Rik	1.66942e-12	0.454666	0.438	0.087	3.50295e-08	IPC	2810432F15Rik
Sgms1	1.68364e-12	1.07325	0.906	0.513	3.53277e-08	IPC	Sgms1
Arl156	1.71517e-12	1.17493	0.969	0.675	3.59895e-08	IPC	Arl15
Aph1b1	1.72241e-12	0.544094	0.531	0.126	3.61414e-08	IPC	Aph1b
Eepd11	1.765e-12	0.704584	0.562	0.142	3.7035e-08	IPC	Eepd1
Phka1	1.9077e-12	0.864134	0.844	0.335	4.00293e-08	IPC	Phka1
Msi23	1.97946e-12	0.999235	1	0.922	4.1535e-08	IPC	Msi2
Rhbdl2	2.0726e-12	0.283167	0.219	0.025	4.34893e-08	IPC	Rhbdl2
Nbea4	2.32042e-12	0.985812	1	0.671	4.86893e-08	IPC	Nbea
Shisal2b2	2.74673e-12	0.448281	0.281	0.039	5.76345e-08	IPC	Shisal2b
Foxp12	2.75362e-12	0.994433	1	0.879	5.77792e-08	IPC	Foxp1
Msrb34	3.00172e-12	0.825861	0.844	0.308	6.29851e-08	IPC	Msrb3
Etnk13	3.88026e-12	1.01168	0.938	0.574	8.14196e-08	IPC	Etnk1
Nhsl14	4.0077e-12	0.895251	0.969	0.488	8.40935e-08	IPC	Nhsl1
Vav32	4.39421e-12	1.346	0.844	0.418	9.22037e-08	IPC	Vav3
Kcnj161	4.42757e-12	0.385874	0.406	0.075	9.29036e-08	IPC	Kcnj16
L3mbtl3	4.98518e-12	0.78453	0.938	0.433	1.04604e-07	IPC	L3mbtl3
Sorbs2os3	5.33558e-12	0.869893	0.562	0.155	1.11956e-07	IPC	Sorbs2os
Astn25	5.79033e-12	1.88543	0.625	0.191	1.21498e-07	IPC	Astn2
Nwd1	6.01891e-12	0.281645	0.281	0.04	1.26295e-07	IPC	Nwd1
Dennd1b3	6.54022e-12	1.14285	0.906	0.573	1.37233e-07	IPC	Dennd1b
Pde7b3	7.3298e-12	1.00026	0.938	0.372	1.53801e-07	IPC	Pde7b
4930587E11Rik1	8.65579e-12	0.465196	0.25	0.033	1.81624e-07	IPC	4930587E11Rik
Gab21	1.0595e-11	0.977781	0.969	0.542	2.22315e-07	IPC	Gab2
Elk31	1.17129e-11	0.845155	0.594	0.186	2.45772e-07	IPC	Elk3
Glis3	1.27021e-11	0.570942	0.5	0.113	2.66529e-07	IPC	Glis3
Afap1l11	1.35109e-11	0.472077	0.438	0.093	2.83499e-07	IPC	Afap1l1
Angpt1	1.45195e-11	0.921545	0.531	0.137	3.04663e-07	IPC	Angpt1
Eps85	1.48941e-11	0.86776	0.688	0.226	3.12524e-07	IPC	Eps8
Tesc3	1.64792e-11	0.522499	0.469	0.102	3.45783e-07	IPC	Tesc
Osbpl83	2.14033e-11	1.22794	0.875	0.486	4.49105e-07	IPC	Osbpl8
Lockd3	2.39515e-11	0.983258	0.469	0.108	5.02574e-07	IPC	Lockd
Rab3c2	2.55007e-11	0.31614	0.312	0.05	5.35082e-07	IPC	Rab3c
Fgfrl11	2.57131e-11	0.66494	0.781	0.279	5.39539e-07	IPC	Fgfrl1
Fgf141	2.65484e-11	0.802876	0.406	0.081	5.57064e-07	IPC	Fgf14
Fgd41	2.93185e-11	0.964883	0.969	0.575	6.15189e-07	IPC	Fgd4
Gm13561	3.13863e-11	0.253567	0.188	0.02	6.58579e-07	IPC	Gm13561
Jag12	3.30824e-11	1.17854	0.781	0.35	6.94169e-07	IPC	Jag1
Sptb3	3.42356e-11	0.757827	0.656	0.213	7.18365e-07	IPC	Sptb
Celsr2	3.709e-11	0.73564	0.625	0.196	7.78259e-07	IPC	Celsr2
Sh2d4b3	3.75393e-11	0.279673	0.531	0.124	7.87688e-07	IPC	Sh2d4b
Gm17231	4.22509e-11	0.664898	0.562	0.158	8.86551e-07	IPC	Gm17231
Clasp12	4.24676e-11	1.01694	0.969	0.642	8.91098e-07	IPC	Clasp1
Dab11	4.35152e-11	0.336359	0.312	0.051	9.1308e-07	IPC	Dab1
Sh3rf13	4.63404e-11	0.974497	0.938	0.491	9.7236e-07	IPC	Sh3rf1
Zfp8271	4.67008e-11	0.907423	0.906	0.458	9.79923e-07	IPC	Zfp827
Nfia5	4.85881e-11	1.10776	1	0.923	1.01952e-06	IPC	Nfia
Lgr51	5.02308e-11	1.53189	0.75	0.291	1.05399e-06	IPC	Lgr5
Gramd4	5.02662e-11	0.626097	0.625	0.19	1.05473e-06	IPC	Gramd4
Lrp1b3	6.86549e-11	0.676781	0.5	0.12	1.44059e-06	IPC	Lrp1b
Atxn7l12	7.77175e-11	0.80546	0.844	0.372	1.63075e-06	IPC	Atxn7l1
Tubb2b3	7.95172e-11	1.38978	0.812	0.448	1.66851e-06	IPC	Tubb2b
Cradd2	9.05163e-11	0.90183	0.812	0.331	1.8993e-06	IPC	Cradd
Ptpn141	9.485e-11	0.882263	0.594	0.196	1.99024e-06	IPC	Ptpn14
Trmt1	1.04402e-10	0.636107	0.719	0.254	2.19068e-06	IPC	Trmt1
Lima13	1.11197e-10	1.30948	0.969	0.703	2.33324e-06	IPC	Lima1
Tuba1b	1.33299e-10	1.50004	0.844	0.633	2.79702e-06	IPC	Tuba1b
Dusp64	1.36888e-10	0.689099	0.562	0.167	2.87231e-06	IPC	Dusp6
Arhgap441	1.52542e-10	0.789621	0.625	0.212	3.20079e-06	IPC	Arhgap44
Wsb2	1.63401e-10	0.742971	0.719	0.278	3.42863e-06	IPC	Wsb2
Stk32	1.65192e-10	0.895039	1	0.609	3.46623e-06	IPC	Stk3
Ppm1l4	1.79223e-10	1.07399	0.875	0.435	3.76064e-06	IPC	Ppm1l
Myef22	1.79358e-10	0.819523	0.781	0.36	3.76346e-06	IPC	Myef2
Lor	1.98157e-10	0.311285	0.219	0.029	4.15794e-06	IPC	Lor
Grik42	2.00275e-10	0.791003	0.531	0.151	4.20236e-06	IPC	Grik4
Radil	2.10563e-10	0.289966	0.281	0.045	4.41824e-06	IPC	Radil
Limch11	2.20124e-10	0.993937	1	0.851	4.61887e-06	IPC	Limch1
Fgf13	2.21483e-10	0.486615	0.375	0.079	4.64737e-06	IPC	Fgf1
5330438D12Rik3	2.3811e-10	1.09007	0.75	0.348	4.99626e-06	IPC	5330438D12Rik
Atxn14	2.58671e-10	0.842673	1	0.911	5.42769e-06	IPC	Atxn1
Hdac82	2.68517e-10	0.965747	0.875	0.51	5.63429e-06	IPC	Hdac8
Gm163513	2.94131e-10	0.715023	0.406	0.092	6.17175e-06	IPC	Gm16351
Mtus1	3.02294e-10	0.800286	0.906	0.43	6.34304e-06	IPC	Mtus1
Tmem1351	3.18836e-10	0.800724	0.969	0.487	6.69013e-06	IPC	Tmem135
Ppp3ca5	3.24237e-10	0.934305	0.969	0.753	6.80347e-06	IPC	Ppp3ca
Ptprk3	3.82423e-10	1.14528	1	0.811	8.02439e-06	IPC	Ptprk
Pitpnc12	3.97713e-10	0.980321	0.938	0.575	8.34521e-06	IPC	Pitpnc1
Rrbp12	4.19134e-10	0.829997	1	0.933	8.7947e-06	IPC	Rrbp1
Rflnb4	4.47531e-10	1.22501	0.781	0.384	9.39054e-06	IPC	Rflnb
Chsy12	5.13484e-10	0.92773	0.625	0.234	1.07744e-05	IPC	Chsy1
Ext12	5.52441e-10	0.938131	1	0.86	1.15919e-05	IPC	Ext1
Phf21a	6.70652e-10	0.891734	0.969	0.733	1.40723e-05	IPC	Phf21a
Rhpn21	6.77398e-10	0.944807	0.688	0.269	1.42138e-05	IPC	Rhpn2
Nf13	7.16391e-10	0.960177	0.969	0.699	1.5032e-05	IPC	Nf1
Agpat55	8.20429e-10	0.799833	0.812	0.406	1.72151e-05	IPC	Agpat5
Kif5c3	8.26524e-10	0.591043	0.75	0.271	1.7343e-05	IPC	Kif5c
Fut91	8.41003e-10	0.355281	0.594	0.163	1.76468e-05	IPC	Fut9
Hpcal14	9.27446e-10	0.731121	0.781	0.346	1.94606e-05	IPC	Hpcal1
Eya45	1.00421e-09	0.959585	1	0.902	2.10714e-05	IPC	Eya4
Peli22	1.10702e-09	0.965069	0.906	0.547	2.32286e-05	IPC	Peli2
Terf1	1.12177e-09	0.624359	0.656	0.239	2.35381e-05	IPC	Terf1
Eif4g32	1.17963e-09	0.858588	0.969	0.773	2.47521e-05	IPC	Eif4g3
Alkbh12	1.35773e-09	0.744142	0.844	0.43	2.84892e-05	IPC	Alkbh1
Ctnna24	1.61663e-09	1.05713	0.562	0.18	3.39217e-05	IPC	Ctnna2
Clstn13	1.6565e-09	0.857537	0.875	0.552	3.47584e-05	IPC	Clstn1
Dab2ip1	1.66321e-09	0.971888	0.812	0.527	3.48992e-05	IPC	Dab2ip
Dock43	1.76567e-09	0.964438	0.875	0.482	3.70491e-05	IPC	Dock4
Dpp42	1.81456e-09	0.669368	0.688	0.252	3.80749e-05	IPC	Dpp4
Far12	1.92247e-09	0.925065	1	0.655	4.03393e-05	IPC	Far1
Gm372402	2.15452e-09	1.12572	0.844	0.512	4.52084e-05	IPC	Gm37240
E130114P18Rik3	2.23194e-09	0.556213	0.594	0.19	4.68328e-05	IPC	E130114P18Rik
Arid3b	2.33945e-09	0.543281	0.656	0.225	4.90887e-05	IPC	Arid3b
D630045J12Rik2	2.46166e-09	0.74345	0.625	0.216	5.1653e-05	IPC	D630045J12Rik
Cobll13	2.46984e-09	0.924008	0.844	0.451	5.18247e-05	IPC	Cobll1
Epn22	2.52305e-09	0.788219	0.75	0.339	5.29411e-05	IPC	Epn2
Acot12	2.71119e-09	0.840215	0.75	0.339	5.68888e-05	IPC	Acot1
Epb41l11	2.83142e-09	0.723864	0.719	0.304	5.94117e-05	IPC	Epb41l1
Cldn144	2.83197e-09	1.39616	0.812	0.446	5.94232e-05	IPC	Cldn14
Slc12a63	3.19091e-09	0.791762	0.844	0.46	6.69548e-05	IPC	Slc12a6
Gramd1b2	4.31575e-09	0.806747	0.875	0.472	9.05573e-05	IPC	Gramd1b
Fbxl173	4.65368e-09	0.834538	0.969	0.789	9.76481e-05	IPC	Fbxl17
Ptk21	5.00567e-09	0.989977	0.875	0.649	0.000105034	IPC	Ptk2
Ccnd16	5.02538e-09	0.768128	0.5	0.15	0.000105447	IPC	Ccnd1
Fryl4	5.17889e-09	0.650618	0.938	0.508	0.000108669	IPC	Fryl
Gnaq1	6.28537e-09	0.787964	0.969	0.724	0.000131886	IPC	Gnaq
Prr151	6.41437e-09	0.586089	0.406	0.103	0.000134593	IPC	Prr15
4930570B17Rik3	6.61425e-09	0.288636	0.25	0.042	0.000138787	IPC	4930570B17Rik
Fam49a3	6.76914e-09	0.846675	0.812	0.442	0.000142037	IPC	Fam49a
Itga92	7.40992e-09	0.70516	0.938	0.443	0.000155482	IPC	Itga9
Gm39214	9.27982e-09	0.279483	0.281	0.053	0.000194718	IPC	Gm39214
Enah1	9.62121e-09	0.708977	1	0.919	0.000201882	IPC	Enah
Arhgap352	1.00585e-08	0.714777	0.875	0.501	0.000211057	IPC	Arhgap35
Mid21	1.03377e-08	0.562776	0.531	0.167	0.000216915	IPC	Mid2
Tcaf21	1.08931e-08	0.398587	0.406	0.102	0.00022857	IPC	Tcaf2
Snx221	1.1582e-08	0.314849	0.312	0.063	0.000243025	IPC	Snx22
Aif1l1	1.25396e-08	0.666245	0.688	0.273	0.000263118	IPC	Aif1l
Gfer1	1.32948e-08	0.5305	0.531	0.173	0.000278965	IPC	Gfer
Paqr81	1.54682e-08	0.998526	0.625	0.253	0.00032457	IPC	Paqr8
Myo9a1	1.669e-08	0.949861	0.906	0.647	0.000350205	IPC	Myo9a
Fzd63	1.87458e-08	0.750343	0.719	0.312	0.000393342	IPC	Fzd6
Tbl1xr12	1.87569e-08	0.654896	0.875	0.509	0.000393577	IPC	Tbl1xr1
Tmprss51	1.91423e-08	0.372983	0.281	0.055	0.000401663	IPC	Tmprss5
Tspan122	1.94655e-08	0.688032	0.844	0.429	0.000408444	IPC	Tspan12
Sgk1	2.05535e-08	0.548389	0.812	0.341	0.000431274	IPC	Sgk1
Itpkb3	2.1228e-08	1.01142	0.625	0.255	0.000445428	IPC	Itpkb
Nudt42	2.27577e-08	0.921055	0.812	0.436	0.000477524	IPC	Nudt4
Vta11	2.28276e-08	0.671951	0.844	0.465	0.000478991	IPC	Vta1
Itgav2	2.308e-08	0.832878	0.719	0.366	0.000484287	IPC	Itgav
Nrcam3	2.36367e-08	0.686817	0.75	0.294	0.00049597	IPC	Nrcam
Flnb1	2.53237e-08	0.857998	0.875	0.543	0.000531366	IPC	Flnb
Tmem186	2.5393e-08	0.326183	0.25	0.046	0.000532822	IPC	Tmem186
Tmem86a1	2.63352e-08	0.572765	0.562	0.186	0.000552592	IPC	Tmem86a
Tubb2a1	2.68717e-08	1.2281	0.719	0.423	0.00056385	IPC	Tubb2a
Ankrd283	2.79908e-08	0.761255	0.812	0.414	0.000587331	IPC	Ankrd28
Agr33	2.84869e-08	0.548003	0.594	0.206	0.000597741	IPC	Agr3
Lfng1	2.88549e-08	0.259046	0.344	0.075	0.000605463	IPC	Lfng
Rerg3	3.08669e-08	0.27433	0.25	0.045	0.00064768	IPC	Rerg
Spred11	3.1171e-08	0.644645	0.844	0.414	0.00065406	IPC	Spred1
Nipa1	3.14319e-08	0.327862	0.375	0.091	0.000659536	IPC	Nipa1
Cdkn1b4	3.34936e-08	0.899222	0.875	0.512	0.000702795	IPC	Cdkn1b
1700109H08Rik	3.52891e-08	0.429757	0.406	0.108	0.000740471	IPC	1700109H08Rik
Atat1	3.56401e-08	0.628321	0.719	0.327	0.000747837	IPC	Atat1
Prkar2a2	3.87197e-08	0.843521	0.688	0.336	0.000812456	IPC	Prkar2a
Gm38560	3.90568e-08	0.85617	0.344	0.083	0.000819528	IPC	Gm38560
Trpm36	4.08832e-08	0.759595	1	0.962	0.000857851	IPC	Trpm3
Nek14	4.11023e-08	0.827283	1	0.77	0.00086245	IPC	Nek1
Fbn24	4.20036e-08	0.800902	1	0.556	0.000881362	IPC	Fbn2
Mtss11	4.42842e-08	0.973431	0.875	0.629	0.000929215	IPC	Mtss1
Dlgap41	4.93007e-08	0.76808	0.844	0.514	0.00103448	IPC	Dlgap4
Atp11a4	4.98645e-08	0.730277	0.75	0.386	0.00104631	IPC	Atp11a
AC163638,2	5.2334e-08	0.433236	0.344	0.082	0.00109812	IPC	AC163638,2
Atp9b1	5.30752e-08	0.83893	0.844	0.593	0.00111368	IPC	Atp9b
Ptpn41	5.32954e-08	0.825691	0.844	0.506	0.0011183	IPC	Ptpn4
Arhgap323	5.49527e-08	0.763716	0.75	0.404	0.00115307	IPC	Arhgap32
Uck21	5.66763e-08	0.449991	0.562	0.186	0.00118924	IPC	Uck2
Itpr21	5.67371e-08	0.73308	0.906	0.563	0.00119051	IPC	Itpr2
Lrrc41	5.92952e-08	0.725149	0.688	0.285	0.00124419	IPC	Lrrc4
Pla2g31	6.1712e-08	0.285484	0.281	0.057	0.0012949	IPC	Pla2g3
Grhl22	6.32479e-08	0.716724	0.812	0.452	0.00132713	IPC	Grhl2
Tspan141	6.45043e-08	0.692923	0.719	0.324	0.00135349	IPC	Tspan14
Alg9	6.4677e-08	0.440856	0.469	0.14	0.00135712	IPC	Alg9
Fam174b	6.67992e-08	0.651054	0.594	0.234	0.00140165	IPC	Fam174b
Rras21	6.72023e-08	0.601618	0.625	0.247	0.00141011	IPC	Rras2
Rab3gap2	7.34609e-08	0.491235	0.656	0.251	0.00154143	IPC	Rab3gap2
Phyhipl2	7.35247e-08	0.421826	0.438	0.124	0.00154277	IPC	Phyhipl
Dclre1c1	8.38324e-08	0.559947	0.438	0.132	0.00175906	IPC	Dclre1c
Ccnt21	8.50404e-08	0.649259	0.781	0.389	0.0017844	IPC	Ccnt2
Aqp113	8.75091e-08	0.679882	0.75	0.345	0.0018362	IPC	Aqp11
Cask2	9.01052e-08	1.04309	1	0.709	0.00189068	IPC	Cask
Slc6a141	9.30251e-08	0.525757	0.25	0.048	0.00195194	IPC	Slc6a14
Dhodh	9.81217e-08	0.388499	0.406	0.112	0.00205889	IPC	Dhodh
Prkar2b1	9.89281e-08	0.587499	0.562	0.2	0.00207581	IPC	Prkar2b
Adpgk	1.03289e-07	0.447604	0.406	0.116	0.00216732	IPC	Adpgk
Snx12	1.04079e-07	0.518667	0.812	0.391	0.00218388	IPC	Snx1
E2f31	1.05988e-07	0.648262	0.688	0.31	0.00222394	IPC	E2f3
Tmod22	1.12232e-07	0.597618	0.625	0.244	0.00235496	IPC	Tmod2
Celf23	1.14856e-07	0.732704	1	0.944	0.00241002	IPC	Celf2
Eya12	1.25749e-07	0.736313	1	0.854	0.00263859	IPC	Eya1
Parp4	1.32872e-07	0.585152	0.562	0.2	0.00278806	IPC	Parp4
Mark11	1.33397e-07	0.735771	0.531	0.196	0.00279908	IPC	Mark1
2810006K23Rik	1.34162e-07	0.58131	0.469	0.154	0.00281512	IPC	2810006K23Rik
Myo102	1.4663e-07	0.913466	0.875	0.609	0.00307674	IPC	Myo10
Gli2	1.51811e-07	0.527558	0.688	0.277	0.00318546	IPC	Gli2
Ankrd171	1.52276e-07	0.852527	0.906	0.764	0.00319521	IPC	Ankrd17
Socs22	1.53867e-07	0.725395	0.938	0.526	0.0032286	IPC	Socs2
Vopp1	1.57702e-07	0.454167	0.5	0.165	0.00330907	IPC	Vopp1
Hip11	1.58934e-07	0.755281	0.875	0.519	0.00333492	IPC	Hip1
Sh3gl23	1.65972e-07	0.754687	0.688	0.306	0.00348259	IPC	Sh3gl2
Tbc1d303	1.73415e-07	0.402092	0.312	0.073	0.00363876	IPC	Tbc1d30
B4galt61	1.75041e-07	0.642656	0.625	0.252	0.00367289	IPC	B4galt6
Asxl12	1.78156e-07	0.747045	0.938	0.597	0.00373824	IPC	Asxl1
Gm20646	1.80961e-07	0.300151	0.281	0.061	0.00379711	IPC	Gm20646
Lpin1	1.81931e-07	0.313474	0.375	0.097	0.00381746	IPC	Lpin1
Ccdc601	1.82924e-07	0.417592	0.344	0.087	0.00383829	IPC	Ccdc60
Tmem168	1.83988e-07	0.521136	0.562	0.215	0.00386062	IPC	Tmem168
Gm386042	1.84042e-07	0.884148	0.812	0.48	0.00386175	IPC	Gm38604
Fbxw111	1.84208e-07	0.641974	0.844	0.504	0.00386523	IPC	Fbxw11
Slc20a2	1.87804e-07	0.455328	0.625	0.238	0.00394068	IPC	Slc20a2
Calm12	1.94984e-07	0.663245	0.906	0.931	0.00409134	IPC	Calm1
Cachd13	2.02469e-07	0.761863	0.812	0.449	0.00424841	IPC	Cachd1
Cdk62	2.14813e-07	0.51297	0.438	0.135	0.00450743	IPC	Cdk6
Nalcn2	2.16469e-07	0.699933	0.938	0.666	0.00454217	IPC	Nalcn
4930563F08Rik	2.25481e-07	0.302769	0.281	0.061	0.00473128	IPC	4930563F08Rik
Phkb1	2.60013e-07	0.672505	0.875	0.668	0.00545586	IPC	Phkb
Slc24a52	2.90762e-07	0.336838	0.406	0.114	0.00610105	IPC	Slc24a5
Hmcn11	3.01131e-07	1.01339	0.844	0.563	0.00631863	IPC	Hmcn1
Sox24	3.09201e-07	0.662887	0.781	0.347	0.00648796	IPC	Sox2
Palmd2	3.21667e-07	0.495533	0.344	0.09	0.00674953	IPC	Palmd
Lsamp4	3.28701e-07	1.16737	0.812	0.424	0.00689713	IPC	Lsamp
Cemip23	3.43768e-07	0.741313	0.875	0.528	0.00721328	IPC	Cemip2
Cdk142	3.68819e-07	0.840376	0.906	0.625	0.00773893	IPC	Cdk14
Lrmda3	3.81164e-07	0.42982	0.438	0.129	0.00799797	IPC	Lrmda
Gna131	3.87258e-07	0.519693	0.688	0.307	0.00812583	IPC	Gna13
Abitram	3.89337e-07	0.438378	0.406	0.123	0.00816947	IPC	Abitram
Fkbp1a2	3.93829e-07	0.84884	0.906	0.639	0.00826371	IPC	Fkbp1a
Sars	3.94215e-07	0.579105	0.812	0.437	0.00827182	IPC	Sars
Ccdc1621	4.26523e-07	0.3258	0.281	0.064	0.00894974	IPC	Ccdc162
Fam126a3	4.47261e-07	0.637618	0.531	0.2	0.00938487	IPC	Fam126a
Cntnap2	4.53409e-07	0.530084	0.531	0.188	0.00951387	IPC	Cntnap2
Tbc1d81	4.6776e-07	0.423892	0.438	0.137	0.00981501	IPC	Tbc1d8
Prrc2b	4.89644e-07	0.700476	0.875	0.573	0.0102742	IPC	Prrc2b
Rab11fip32	5.06234e-07	0.676917	0.844	0.483	0.0106223	IPC	Rab11fip3
Nle1	5.17865e-07	0.282006	0.25	0.052	0.0108664	IPC	Nle1
Zfp6083	5.50866e-07	0.790708	0.906	0.653	0.0115588	IPC	Zfp608
Arhgap105	5.74455e-07	0.770964	0.75	0.449	0.0120538	IPC	Arhgap10
Cpne83	5.77622e-07	0.901635	0.719	0.391	0.0121203	IPC	Cpne8
Pisd1	5.8059e-07	0.400578	0.562	0.204	0.0121825	IPC	Pisd
Stk38	5.83732e-07	0.680633	0.719	0.41	0.0122484	IPC	Stk38
Fez13	6.3117e-07	0.30696	0.312	0.076	0.0132438	IPC	Fez1
Kansl1l4	6.3721e-07	0.677058	0.75	0.399	0.0133706	IPC	Kansl1l
Fam13c1	7.01391e-07	0.258861	0.281	0.064	0.0147173	IPC	Fam13c
Lyn1	7.2466e-07	0.416563	0.406	0.124	0.0152055	IPC	Lyn
Naalad22	7.50586e-07	0.289119	0.219	0.043	0.0157496	IPC	Naalad2
Rab313	7.53172e-07	0.719183	0.562	0.222	0.0158038	IPC	Rab31
Pde3b	7.62395e-07	0.392918	0.312	0.079	0.0159973	IPC	Pde3b
Ppp1r3c	7.95058e-07	0.562197	0.188	0.033	0.0166827	IPC	Ppp1r3c
Pbx13	8.08842e-07	0.610292	1	0.977	0.0169719	IPC	Pbx1
Mthfs	8.49068e-07	0.549237	0.625	0.259	0.017816	IPC	Mthfs
Fblim11	8.80704e-07	0.50003	0.812	0.418	0.0184798	IPC	Fblim1
Gm26631	8.92016e-07	0.309813	0.188	0.033	0.0187172	IPC	Gm26631
Crybb31	8.93036e-07	0.30257	0.406	0.118	0.0187386	IPC	Crybb3
Rgs65	9.31802e-07	0.776676	0.938	0.557	0.019552	IPC	Rgs6
Ano10	9.57385e-07	0.607242	0.562	0.236	0.0200888	IPC	Ano10
Arntl2	9.77501e-07	0.659291	0.625	0.299	0.0205109	IPC	Arntl
Mpg	1.00619e-06	0.48381	0.406	0.131	0.0211128	IPC	Mpg
Macf13	1.0244e-06	0.686959	1	0.858	0.021495	IPC	Macf1
Kdm3a1	1.02632e-06	0.589275	0.844	0.484	0.0215354	IPC	Kdm3a
Rps6ka11	1.1155e-06	0.705086	0.625	0.311	0.0234064	IPC	Rps6ka1
A330076H08Rik	1.1748e-06	0.628565	0.594	0.265	0.0246507	IPC	A330076H08Rik
Ssx2ip4	1.26078e-06	0.675493	0.781	0.467	0.026455	IPC	Ssx2ip
Ugdh2	1.28119e-06	0.591228	0.938	0.54	0.0268833	IPC	Ugdh
Utrn5	1.36824e-06	0.941072	0.906	0.72	0.0287097	IPC	Utrn
Atp6v0a41	1.40232e-06	0.360284	0.312	0.081	0.0294249	IPC	Atp6v0a4
Dnajc13	1.40278e-06	0.726673	0.938	0.741	0.0294345	IPC	Dnajc1
Akap10	1.43393e-06	0.528708	0.688	0.342	0.0300882	IPC	Akap10
Gigyf22	1.44142e-06	0.531152	0.875	0.576	0.0302454	IPC	Gigyf2
Grip14	1.44244e-06	0.740379	0.938	0.747	0.0302668	IPC	Grip1
Apod3	1.54361e-06	0.772465	0.5	0.172	0.0323896	IPC	Apod
Gm29418	1.57829e-06	0.305284	0.188	0.034	0.0331172	IPC	Gm29418
Mysm1	1.69504e-06	0.596557	0.812	0.493	0.035567	IPC	Mysm1
Gpr451	1.70987e-06	0.262416	0.25	0.055	0.0358781	IPC	Gpr45
Raver24	1.80531e-06	0.318184	0.531	0.187	0.0378808	IPC	Raver2
Ctnnd12	1.81656e-06	0.728062	1	0.892	0.0381169	IPC	Ctnnd1
Jazf14	1.8703e-06	0.41723	0.531	0.193	0.0392445	IPC	Jazf1
Crnde	1.89305e-06	0.473539	0.656	0.283	0.0397219	IPC	Crnde
Pakap,13	1.96278e-06	0.564792	0.812	0.399	0.0411849	IPC	Pakap,1
Akt33	1.96821e-06	0.664016	0.906	0.627	0.041299	IPC	Akt3
Me23	1.97142e-06	0.591599	0.562	0.241	0.0413664	IPC	Me2
Sorbs14	2.0459e-06	0.512478	0.875	0.464	0.0429291	IPC	Sorbs1
Tafa53	2.07218e-06	0.469615	0.5	0.184	0.0434806	IPC	Tafa5
Clip2	2.08504e-06	0.355892	0.375	0.112	0.0437504	IPC	Clip2
Stk394	2.13782e-06	0.45482	0.969	0.746	0.0448578	IPC	Stk39
Atf71	2.14208e-06	0.562291	0.844	0.563	0.0449473	IPC	Atf7
Trio	2.14834e-06	0.696192	0.875	0.579	0.0450786	IPC	Trio
Creb3l13	2.1848e-06	0.352647	0.406	0.126	0.0458437	IPC	Creb3l1
Pik3ap1	2.21507e-06	0.490512	0.594	0.249	0.0464788	IPC	Pik3ap1
Ephb6	2.21961e-06	0.303747	0.312	0.082	0.0465741	IPC	Ephb6
Trak12	2.22803e-06	0.530667	0.812	0.485	0.0467507	IPC	Trak1
Cacnb4	2.27717e-06	0.643873	0.406	0.131	0.0477818	IPC	Cacnb4
Cnot1	2.39272e-06	0.695864	0.875	0.574	0.0502064	IPC	Cnot1
Ptpn136	2.41479e-06	0.553202	0.812	0.428	0.0506695	IPC	Ptpn13
Patj3	2.56122e-06	0.630376	0.906	0.665	0.053742	IPC	Patj
Setbp13	2.59183e-06	0.719858	1	0.907	0.0543844	IPC	Setbp1
Ildr11	2.79911e-06	0.527504	0.688	0.336	0.0587336	IPC	Ildr1
Ank23	2.84644e-06	0.572914	0.781	0.428	0.0597268	IPC	Ank2
Zdhhc22	2.85844e-06	0.518033	0.594	0.263	0.0599786	IPC	Zdhhc2
Tmtc23	2.87234e-06	0.75541	0.875	0.59	0.0602703	IPC	Tmtc2
Emb2	2.94206e-06	0.532334	0.812	0.381	0.0617333	IPC	Emb
Slc26a11	2.96986e-06	0.38549	0.281	0.072	0.0623167	IPC	Slc26a11
Tle11	2.98864e-06	0.581462	0.688	0.338	0.0627106	IPC	Tle1
Sh3gl31	3.04722e-06	0.267462	0.188	0.035	0.0639398	IPC	Sh3gl3
Rexo51	3.0539e-06	0.359703	0.469	0.162	0.0640801	IPC	Rexo5
Stard51	3.13423e-06	0.46834	0.438	0.152	0.0657655	IPC	Stard5
Ckap42	3.15971e-06	0.860497	0.812	0.609	0.0663003	IPC	Ckap4
Fmn13	3.24253e-06	0.635741	1	0.839	0.0680381	IPC	Fmn1
Slc10a1	3.35232e-06	0.269171	0.188	0.035	0.0703418	IPC	Slc10a1
Rgs23	3.36438e-06	0.355779	0.375	0.113	0.0705948	IPC	Rgs2
Capn2	3.42644e-06	0.614546	0.625	0.316	0.071897	IPC	Capn2
N4bp11	3.54357e-06	0.578085	0.719	0.369	0.0743547	IPC	N4bp1
Ptpru2	3.74347e-06	0.518938	0.688	0.337	0.0785491	IPC	Ptpru
Gfod2	3.87635e-06	0.48436	0.625	0.274	0.0813374	IPC	Gfod2
Tmem1311	3.91279e-06	0.549506	0.781	0.425	0.082102	IPC	Tmem131
Rev3l3	3.94849e-06	0.638267	1	0.798	0.0828512	IPC	Rev3l
Fam107a2	4.23475e-06	0.787238	0.781	0.482	0.0888578	IPC	Fam107a
Cryab3	4.23983e-06	1.13173	0.906	0.599	0.0889644	IPC	Cryab
Ncoa21	4.2861e-06	0.535244	1	0.707	0.0899352	IPC	Ncoa2
Usp342	4.40523e-06	0.605726	1	0.875	0.092435	IPC	Usp34
Sept61	4.59291e-06	0.682086	0.594	0.283	0.0963731	IPC	Sept6
Dennd5a2	4.70348e-06	0.906536	0.688	0.444	0.0986931	IPC	Dennd5a
Pdzd22	4.73647e-06	1.37511	0.875	0.587	0.0993854	IPC	Pdzd2
Satb13	4.76465e-06	0.723915	0.625	0.339	0.0999766	IPC	Satb1
Ppp3r1	4.83583e-06	0.440196	0.562	0.238	0.10147	IPC	Ppp3r1
Slc1a41	5.07075e-06	0.443938	0.312	0.091	0.1064	IPC	Slc1a4
Ccny	5.12515e-06	0.488268	0.906	0.564	0.107541	IPC	Ccny
Gm202751	5.16642e-06	0.727378	0.562	0.261	0.108407	IPC	Gm20275
Fam13a1	5.45208e-06	0.290746	0.344	0.099	0.114401	IPC	Fam13a
Stimate	5.57654e-06	0.314334	0.531	0.196	0.117012	IPC	Stimate
Ebf12	5.6175e-06	0.598945	1	0.88	0.117872	IPC	Ebf1
Zfp976	5.82391e-06	0.410893	0.438	0.157	0.122203	IPC	Zfp976
Actn41	6.20491e-06	0.52668	1	0.908	0.130198	IPC	Actn4
Igf2bp32	6.36331e-06	0.800509	0.719	0.456	0.133521	IPC	Igf2bp3
Aldh9a12	6.3648e-06	0.335382	0.469	0.167	0.133553	IPC	Aldh9a1
Taok31	6.39907e-06	0.532879	0.594	0.266	0.134272	IPC	Taok3
Prorp	6.61015e-06	0.384337	0.438	0.155	0.138701	IPC	Prorp
Ube2e25	6.98191e-06	0.603208	0.938	0.753	0.146501	IPC	Ube2e2
Klhl294	6.98371e-06	0.650976	0.719	0.418	0.146539	IPC	Klhl29
Slc4a71	7.06526e-06	0.62225	0.719	0.402	0.14825	IPC	Slc4a7
Fmnl25	7.12412e-06	0.490711	0.719	0.351	0.149485	IPC	Fmnl2
Gnptab	7.14075e-06	0.442144	0.469	0.174	0.149834	IPC	Gnptab
Dpy19l13	7.24175e-06	0.366307	0.375	0.121	0.151954	IPC	Dpy19l1
Tada2a1	7.28741e-06	0.472239	0.594	0.278	0.152912	IPC	Tada2a
Ninj13	7.3533e-06	0.566628	0.719	0.399	0.154294	IPC	Ninj1
Antxr21	7.74787e-06	0.366863	0.375	0.121	0.162574	IPC	Antxr2
Amy11	8.1362e-06	0.390534	0.344	0.106	0.170722	IPC	Amy1
Numb2	8.49439e-06	0.705829	0.906	0.695	0.178238	IPC	Numb
Scmh1	8.59641e-06	0.587016	0.969	0.72	0.180378	IPC	Scmh1
Cnot6	8.63269e-06	0.554482	0.781	0.486	0.18114	IPC	Cnot6
Zfp4624	8.74101e-06	0.642709	0.906	0.725	0.183413	IPC	Zfp462
Tmem199	8.79418e-06	0.370803	0.5	0.193	0.184528	IPC	Tmem199
Sag	9.00273e-06	0.334455	0.25	0.062	0.188904	IPC	Sag
Gna142	9.23737e-06	0.598503	0.719	0.377	0.193828	IPC	Gna14
Nckap14	9.7799e-06	0.536556	0.844	0.688	0.205212	IPC	Nckap1
Fbxl202	1.00457e-05	0.514802	0.688	0.371	0.210788	IPC	Fbxl20
Ptprj4	1.01164e-05	0.529997	0.656	0.323	0.212272	IPC	Ptprj
Plcl2	1.03427e-05	0.424444	0.406	0.14	0.21702	IPC	Plcl2
Afdn4	1.0458e-05	0.558218	0.906	0.565	0.219439	IPC	Afdn
Zfat	1.05844e-05	0.349939	0.406	0.137	0.222092	IPC	Zfat
Nipal21	1.11519e-05	0.443451	0.906	0.518	0.234001	IPC	Nipal2
Fut23	1.13585e-05	0.266776	0.281	0.075	0.238335	IPC	Fut2
Inpp5j1	1.13973e-05	0.269553	0.219	0.05	0.23915	IPC	Inpp5j
Pcp4l12	1.17636e-05	0.379782	0.281	0.078	0.246836	IPC	Pcp4l1
Ptpn93	1.22993e-05	0.711323	0.688	0.464	0.258076	IPC	Ptpn9
Cnot2	1.23055e-05	0.702992	0.75	0.555	0.258207	IPC	Cnot2
Fam222b2	1.26952e-05	0.653701	0.656	0.368	0.266384	IPC	Fam222b
Fam3c4	1.29134e-05	0.577648	0.781	0.473	0.270962	IPC	Fam3c
Fry4	1.3078e-05	0.877971	0.625	0.299	0.274415	IPC	Fry
Lipe	1.41895e-05	0.264791	0.25	0.063	0.297738	IPC	Lipe
Cadm13	1.46396e-05	1.02983	0.812	0.547	0.307183	IPC	Cadm1
Gabarapl1	1.53779e-05	0.478158	0.625	0.319	0.322674	IPC	Gabarapl1
Slc35a31	1.54527e-05	0.457017	0.531	0.232	0.324243	IPC	Slc35a3
Lypd63	1.54563e-05	0.668636	0.562	0.263	0.32432	IPC	Lypd6
A430090L17Rik	1.59334e-05	0.297483	0.188	0.04	0.334331	IPC	A430090L17Rik
Tjp25	1.59515e-05	0.521471	0.781	0.482	0.334711	IPC	Tjp2
Rbm251	1.63331e-05	0.487456	0.969	0.894	0.342717	IPC	Rbm25
Esrp1	1.63545e-05	0.547159	0.781	0.485	0.343166	IPC	Esrp1
Snx241	1.63722e-05	0.523062	0.781	0.461	0.343538	IPC	Snx24
Dok51	1.66751e-05	0.344266	0.25	0.065	0.349893	IPC	Dok5
A230057D06Rik1	1.71359e-05	0.642921	0.781	0.416	0.359564	IPC	A230057D06Rik
Fgfr1op2	1.78187e-05	0.459518	0.594	0.281	0.37389	IPC	Fgfr1op
Sec11c2	2.00315e-05	0.510399	0.719	0.388	0.42032	IPC	Sec11c
Dtna3	2.03502e-05	0.576835	0.938	0.669	0.427009	IPC	Dtna
Scamp1	2.04731e-05	0.743788	0.656	0.378	0.429587	IPC	Scamp1
Eps151	2.08023e-05	0.527423	0.688	0.401	0.436495	IPC	Eps15
Oca2	2.12021e-05	0.31611	0.281	0.079	0.444884	IPC	Oca2
Fras12	2.19348e-05	0.599652	0.875	0.613	0.460258	IPC	Fras1
Rnd22	2.2224e-05	0.566895	0.781	0.451	0.466326	IPC	Rnd2
Evi52	2.25551e-05	0.533183	0.844	0.536	0.473273	IPC	Evi5
Arhgap173	2.28631e-05	0.568474	0.781	0.5	0.479736	IPC	Arhgap17
Kif13a3	2.2891e-05	0.439277	0.812	0.47	0.480321	IPC	Kif13a
Rcn15	2.34124e-05	0.787129	0.812	0.615	0.491263	IPC	Rcn1
Pid13	2.37295e-05	0.435295	0.5	0.198	0.497915	IPC	Pid1
Pds5a3	2.38841e-05	0.496044	0.844	0.533	0.50116	IPC	Pds5a
Gm9801	2.39564e-05	0.366729	0.438	0.165	0.502677	IPC	Gm9801
Dixdc12	2.43989e-05	0.697388	0.594	0.324	0.511961	IPC	Dixdc1
Mcf2l3	2.60935e-05	0.452453	0.5	0.211	0.54752	IPC	Mcf2l
Psmd1	2.74145e-05	0.450484	0.938	0.661	0.575239	IPC	Psmd1
Acad9	2.81005e-05	0.307915	0.375	0.128	0.589633	IPC	Acad9
Galm2	2.85906e-05	0.493394	0.625	0.326	0.599917	IPC	Galm
Insr	3.16505e-05	0.558034	0.719	0.415	0.664122	IPC	Insr
Lonp21	3.22756e-05	0.597218	0.75	0.481	0.67724	IPC	Lonp2
Slx4ip1	3.24192e-05	0.455896	0.562	0.259	0.680253	IPC	Slx4ip
Dcbld22	3.32788e-05	0.44169	0.531	0.24	0.698289	IPC	Dcbld2
Ankrd242	3.47214e-05	0.487585	0.594	0.3	0.72856	IPC	Ankrd24
Bbs92	3.49589e-05	0.562674	0.656	0.354	0.733542	IPC	Bbs9
Sfxn51	3.50546e-05	0.438772	0.656	0.309	0.735551	IPC	Sfxn5
Gfm2	3.63446e-05	0.342863	0.438	0.168	0.762618	IPC	Gfm2
Dop1b2	3.69673e-05	0.300644	0.438	0.163	0.775684	IPC	Dop1b
Pag1	3.71572e-05	0.29759	0.281	0.081	0.77967	IPC	Pag1
Zranb11	3.74854e-05	0.684309	0.781	0.603	0.786556	IPC	Zranb1
Kdm6a1	3.83976e-05	0.554935	0.875	0.595	0.805697	IPC	Kdm6a
Snx5	3.88435e-05	0.458217	0.812	0.472	0.815052	IPC	Snx5
Sh3kbp13	3.90266e-05	0.5526	0.531	0.243	0.818895	IPC	Sh3kbp1
Ccdc136	4.11104e-05	0.550173	0.656	0.341	0.862619	IPC	Ccdc136
Pcnx3	4.14708e-05	0.489032	0.719	0.449	0.870182	IPC	Pcnx
Huwe1	4.15282e-05	0.429558	0.969	0.798	0.871386	IPC	Huwe1
Mtdh1	4.19268e-05	0.429359	1	0.836	0.879751	IPC	Mtdh
Ntng25	4.23268e-05	0.257382	0.281	0.08	0.888144	IPC	Ntng2
Gstcd	4.24243e-05	0.41262	0.406	0.156	0.890189	IPC	Gstcd
Pam3	4.32249e-05	0.623377	0.594	0.304	0.906987	IPC	Pam
Fndc3b2	4.40843e-05	0.438699	1	0.875	0.92502	IPC	Fndc3b
Txndc16	4.76211e-05	0.437254	0.75	0.418	0.999233	IPC	Txndc16
6030442K20Rik	4.88405e-05	0.253319	0.125	0.021	1	IPC	6030442K20Rik
C920021L13Rik1	5.09632e-05	0.280307	0.312	0.099	1	IPC	C920021L13Rik
Gnai12	5.5417e-05	0.295042	0.281	0.085	1	IPC	Gnai1
Clock1	5.66731e-05	0.578941	0.75	0.486	1	IPC	Clock
Thoc21	5.74116e-05	0.457195	0.906	0.702	1	IPC	Thoc2
Neu11	5.75273e-05	0.512483	0.469	0.215	1	IPC	Neu1
Igsf8	5.75973e-05	0.402265	0.531	0.239	1	IPC	Igsf8
Nudt5	5.82319e-05	0.467893	0.5	0.235	1	IPC	Nudt5
Pdss21	5.82762e-05	0.493555	0.812	0.476	1	IPC	Pdss2
Mta31	5.84416e-05	0.556934	0.688	0.403	1	IPC	Mta3
St8sia22	6.174e-05	0.270877	0.375	0.128	1	IPC	St8sia2
Vwa83	6.41067e-05	0.502817	0.812	0.488	1	IPC	Vwa8
Acadsb	6.41879e-05	0.560929	0.688	0.425	1	IPC	Acadsb
Lrba4	6.47479e-05	0.453361	1	0.847	1	IPC	Lrba
Slitrk4	6.49578e-05	0.295403	0.219	0.057	1	IPC	Slitrk4
Pi4ka2	6.59579e-05	0.359742	0.688	0.339	1	IPC	Pi4ka
Pard31	6.70755e-05	0.50091	0.969	0.822	1	IPC	Pard3
Mto1	6.90785e-05	0.410314	0.344	0.12	1	IPC	Mto1
Tsix	6.94611e-05	0.610534	0.531	0.258	1	IPC	Tsix
Rabep11	7.10661e-05	0.624517	0.781	0.56	1	IPC	Rabep1
Plekhg32	7.1262e-05	0.297867	0.312	0.102	1	IPC	Plekhg3
Gm26749	7.23692e-05	0.396314	0.312	0.104	1	IPC	Gm26749
Aar2	7.30043e-05	0.363425	0.438	0.175	1	IPC	Aar2
Tent4b2	7.303e-05	0.357667	0.594	0.28	1	IPC	Tent4b
Ube2w	7.57835e-05	0.556134	0.844	0.548	1	IPC	Ube2w
Zswim64	7.60061e-05	0.492386	0.875	0.633	1	IPC	Zswim6
Fbxw81	7.66978e-05	0.446261	0.594	0.311	1	IPC	Fbxw8
Zfp6091	8.09004e-05	0.48744	0.844	0.577	1	IPC	Zfp609
Zfp6521	8.12119e-05	0.550852	0.781	0.557	1	IPC	Zfp652
Igf2bp1	8.28847e-05	0.398439	0.406	0.161	1	IPC	Igf2bp1
Mtm1	8.36006e-05	0.423616	0.438	0.185	1	IPC	Mtm1
Prmt9	8.58266e-05	0.359597	0.438	0.176	1	IPC	Prmt9
Ptpn32	8.91154e-05	0.487531	0.469	0.205	1	IPC	Ptpn3
Pcgf51	9.09594e-05	0.568448	0.562	0.319	1	IPC	Pcgf5
Nrxn13	9.23865e-05	0.271127	0.25	0.071	1	IPC	Nrxn1
Snd12	9.25549e-05	0.520168	0.844	0.634	1	IPC	Snd1
Mllt103	9.61492e-05	0.529746	0.906	0.72	1	IPC	Mllt10
Wdr33	9.80261e-05	0.534251	0.938	0.723	1	IPC	Wdr33
Pgk1	9.95755e-05	0.836441	0.781	0.634	1	IPC	Pgk1
Dip2c	0.00010057	0.489499	0.906	0.77	1	IPC	Dip2c
Minar22	0.000101334	0.428765	0.688	0.404	1	IPC	Minar2
Gnai21	0.000103602	0.541767	0.875	0.764	1	IPC	Gnai2
Gm26917	0.00010636	0.425649	0.531	0.238	1	IPC	Gm26917
Gm48855	0.000107438	0.338742	0.219	0.06	1	IPC	Gm48855
Susd13	0.000108803	0.464891	0.375	0.15	1	IPC	Susd1
Clk11	0.0001099	0.503663	0.938	0.798	1	IPC	Clk1
Tmprss22	0.00011191	0.414024	0.562	0.256	1	IPC	Tmprss2
Ddi21	0.000115369	0.611459	0.781	0.507	1	IPC	Ddi2
Emx2os3	0.00011698	0.333646	0.312	0.105	1	IPC	Emx2os
Sox131	0.000122934	0.484176	0.5	0.234	1	IPC	Sox13
Setd51	0.000122961	0.652037	0.938	0.774	1	IPC	Setd5
Uri1	0.000125281	0.461801	0.781	0.516	1	IPC	Uri1
Dock72	0.000126477	0.544223	0.969	0.745	1	IPC	Dock7
Tox21	0.000126643	0.291278	0.312	0.103	1	IPC	Tox2
Stxbp43	0.000129695	0.362839	0.688	0.382	1	IPC	Stxbp4
Arhgef18	0.000129696	0.500054	0.469	0.228	1	IPC	Arhgef18
Cep1122	0.00013179	0.482741	0.562	0.278	1	IPC	Cep112
Upf22	0.000133917	0.515741	0.75	0.537	1	IPC	Upf2
Gal3st11	0.000134758	0.279846	0.25	0.075	1	IPC	Gal3st1
Trip122	0.00013484	0.591409	0.875	0.723	1	IPC	Trip12
Gak	0.000140602	0.443593	0.594	0.317	1	IPC	Gak
Slc46a3	0.000141076	0.26301	0.219	0.06	1	IPC	Slc46a3
Btbd71	0.000141326	0.518838	0.906	0.67	1	IPC	Btbd7
Oga	0.000141342	0.450768	0.844	0.642	1	IPC	Oga
9230114K14Rik	0.000141551	0.321711	0.188	0.047	1	IPC	9230114K14Rik
Creb3l4	0.000141675	0.260054	0.281	0.09	1	IPC	Creb3l4
Efcab12	0.000142462	0.47647	0.5	0.232	1	IPC	Efcab1
Ece11	0.000151157	0.316084	0.469	0.2	1	IPC	Ece1
Glyr12	0.000151253	0.523237	0.844	0.577	1	IPC	Glyr1
Rptor2	0.000156136	0.390224	0.75	0.44	1	IPC	Rptor
Ufd1	0.000160224	0.456116	0.594	0.343	1	IPC	Ufd1
Slc15a21	0.000161181	0.434528	0.5	0.236	1	IPC	Slc15a2
Gm463673	0.000161308	0.436186	0.531	0.262	1	IPC	Gm46367
Trit12	0.000165749	0.426428	0.531	0.259	1	IPC	Trit1
Usp6nl1	0.000166369	0.419179	0.656	0.366	1	IPC	Usp6nl
Ank5	0.000172394	0.390506	0.875	0.527	1	IPC	Ank
Gm49336	0.000174682	0.299011	0.562	0.26	1	IPC	Gm49336
Zmynd11	0.000174732	0.487359	0.875	0.71	1	IPC	Zmynd11
Zfp692	0.000175796	0.269694	0.312	0.108	1	IPC	Zfp692
2810402E24Rik	0.000177983	0.269126	0.312	0.108	1	IPC	2810402E24Rik
Atp1a23	0.000180625	0.297409	0.312	0.104	1	IPC	Atp1a2
Mmp151	0.00018171	0.263967	0.375	0.14	1	IPC	Mmp15
Arsb	0.000182619	0.263907	0.312	0.107	1	IPC	Arsb
Ubr3	0.000182752	0.513237	0.812	0.563	1	IPC	Ubr3
Gmds2	0.000188635	0.562167	0.75	0.476	1	IPC	Gmds
Slc35e3	0.000189692	0.35815	0.312	0.114	1	IPC	Slc35e3
Zfp6672	0.000194087	0.429295	0.469	0.205	1	IPC	Zfp667
Elovl7	0.000194281	0.268343	0.375	0.141	1	IPC	Elovl7
Sfi1	0.000195653	0.362228	0.438	0.192	1	IPC	Sfi1
Mdn1	0.000198064	0.440796	0.5	0.23	1	IPC	Mdn1
Gm268271	0.000201207	0.317314	0.219	0.062	1	IPC	Gm26827
2310030G06Rik3	0.000207594	0.452352	0.5	0.249	1	IPC	2310030G06Rik
Pik3r32	0.000215955	0.73193	0.781	0.497	1	IPC	Pik3r3
Pgap2	0.000216151	0.358244	0.656	0.356	1	IPC	Pgap2
Rock11	0.000219922	0.49449	0.938	0.801	1	IPC	Rock1
Fut82	0.000223995	0.415578	0.812	0.541	1	IPC	Fut8
Atp7a	0.000225837	0.333383	0.719	0.389	1	IPC	Atp7a
Zbtb37	0.00022649	0.360263	0.469	0.215	1	IPC	Zbtb37
Papss12	0.000227623	0.495815	0.844	0.591	1	IPC	Papss1
Casc41	0.00023055	0.437027	0.906	0.67	1	IPC	Casc4
Rusc2	0.000241174	0.251293	0.281	0.093	1	IPC	Rusc2
Memo11	0.000244882	0.467307	0.688	0.415	1	IPC	Memo1
Nisch	0.000246379	0.377623	0.906	0.776	1	IPC	Nisch
Rps6ka31	0.000250543	0.570811	0.781	0.624	1	IPC	Rps6ka3
Glmn	0.000251047	0.371984	0.594	0.298	1	IPC	Glmn
Mospd21	0.000260542	0.509401	0.531	0.287	1	IPC	Mospd2
Pspc1	0.000264918	0.472516	0.656	0.414	1	IPC	Pspc1
Adat1	0.00027413	0.28708	0.281	0.096	1	IPC	Adat1
Gtf3c11	0.000277739	0.456636	0.844	0.65	1	IPC	Gtf3c1
Pakap3	0.0002778	0.336336	0.5	0.221	1	IPC	Pakap
Lrrc8b4	0.000281484	0.52702	0.844	0.612	1	IPC	Lrrc8b
Ecpas1	0.00029096	0.429436	0.875	0.593	1	IPC	Ecpas
Epc11	0.000297115	0.579838	0.812	0.589	1	IPC	Epc1
Gm12592	0.000298831	0.309048	0.375	0.148	1	IPC	Gm12592
Tnrc6a	0.000303893	0.396698	0.906	0.662	1	IPC	Tnrc6a
2810454H06Rik	0.000310146	0.271896	0.25	0.08	1	IPC	2810454H06Rik
A830082K12Rik1	0.000311388	0.493153	0.625	0.36	1	IPC	A830082K12Rik
Abcc11	0.000316253	0.257241	0.312	0.111	1	IPC	Abcc1
Spata5	0.000317519	0.465731	0.625	0.356	1	IPC	Spata5
Mthfr	0.000318162	0.327136	0.375	0.153	1	IPC	Mthfr
Unc5b2	0.000319203	0.406769	0.406	0.176	1	IPC	Unc5b
Sypl	0.000321575	0.425278	0.688	0.426	1	IPC	Sypl
Nat10	0.000328519	0.292326	0.312	0.114	1	IPC	Nat10
Atg13	0.000334034	0.530715	0.469	0.237	1	IPC	Atg13
Med272	0.000334379	0.405386	0.562	0.303	1	IPC	Med27
Rngtt	0.000337911	0.45112	0.688	0.463	1	IPC	Rngtt
Sfxn12	0.000342113	0.410674	0.562	0.294	1	IPC	Sfxn1
Bmpr23	0.000345265	0.584883	0.781	0.531	1	IPC	Bmpr2
Pdgfra4	0.000346973	0.258783	0.25	0.079	1	IPC	Pdgfra
Zbtb112	0.000349415	0.624249	0.719	0.48	1	IPC	Zbtb11
Hlf4	0.00035418	0.41743	0.406	0.166	1	IPC	Hlf
Fam102a1	0.000357701	0.429272	0.531	0.27	1	IPC	Fam102a
Pik3c2a1	0.000359324	0.502197	0.781	0.572	1	IPC	Pik3c2a
Col11a11	0.000374078	0.547001	0.969	0.912	1	IPC	Col11a1
Lmtk2	0.000376263	0.394066	0.562	0.29	1	IPC	Lmtk2
Erbb42	0.000376338	0.65464	0.781	0.469	1	IPC	Erbb4
Rpe	0.000377828	0.314952	0.469	0.21	1	IPC	Rpe
Mecr2	0.000381834	0.517115	0.719	0.445	1	IPC	Mecr
Ttf1	0.000388124	0.252435	0.406	0.167	1	IPC	Ttf1
Fchsd24	0.000388286	0.431009	0.719	0.434	1	IPC	Fchsd2
Yaf21	0.000408787	0.508561	0.719	0.462	1	IPC	Yaf2
Sik23	0.000409339	0.479071	0.812	0.573	1	IPC	Sik2
Frmd4b5	0.00041081	0.300839	0.656	0.366	1	IPC	Frmd4b
Msi12	0.000414654	0.363048	0.781	0.466	1	IPC	Msi1
Kcnq1ot12	0.000422979	0.578914	0.969	0.79	1	IPC	Kcnq1ot1
Dnajc111	0.000428044	0.377296	0.469	0.225	1	IPC	Dnajc11
Pik3ca	0.000431462	0.404396	0.656	0.422	1	IPC	Pik3ca
Adamts194	0.000436625	0.357377	0.594	0.325	1	IPC	Adamts19
Ubp1	0.000441009	0.456056	0.594	0.351	1	IPC	Ubp1
Gm47167	0.000441309	0.433544	0.375	0.157	1	IPC	Gm47167
Strbp3	0.000445866	0.455404	1	0.963	1	IPC	Strbp
Mb21d22	0.000456054	0.339575	0.438	0.196	1	IPC	Mb21d2
Trpm71	0.000471099	0.646822	0.812	0.666	1	IPC	Trpm7
Vps13b3	0.000475191	0.371377	0.906	0.677	1	IPC	Vps13b
Luzp22	0.000477247	1.10101	0.5	0.255	1	IPC	Luzp2
Pi4kb	0.00047886	0.391507	0.625	0.353	1	IPC	Pi4kb
Sppl32	0.000482949	0.526353	0.75	0.494	1	IPC	Sppl3
Pxmp2	0.000488015	0.374755	0.375	0.158	1	IPC	Pxmp2
Heatr31	0.000496595	0.416828	0.469	0.231	1	IPC	Heatr3
Atp10a	0.000501707	0.364177	0.188	0.053	1	IPC	Atp10a
Tnks3	0.000504711	0.423197	0.781	0.533	1	IPC	Tnks
Fbxl41	0.000504962	0.32228	0.438	0.2	1	IPC	Fbxl4
Veph14	0.000507871	0.476434	0.781	0.538	1	IPC	Veph1
Atg16l1	0.000509459	0.27648	0.469	0.212	1	IPC	Atg16l1
Fam185a1	0.000523358	0.36665	0.281	0.104	1	IPC	Fam185a
Tcf7l11	0.000526413	0.524602	0.781	0.528	1	IPC	Tcf7l1
Gcnt21	0.000531041	0.359876	0.406	0.173	1	IPC	Gcnt2
Cyp2j62	0.000535426	0.357876	0.469	0.23	1	IPC	Cyp2j6
Gm351881	0.000549404	0.607883	0.562	0.323	1	IPC	Gm35188
Nfkb15	0.00054951	0.5686	0.656	0.429	1	IPC	Nfkb1
Ubac22	0.000554999	0.319204	0.656	0.364	1	IPC	Ubac2
Ahcyl22	0.000561309	0.454316	0.75	0.493	1	IPC	Ahcyl2
Kifc31	0.000565497	0.322329	0.375	0.158	1	IPC	Kifc3
Wwox2	0.000569871	0.578796	0.906	0.662	1	IPC	Wwox
Nol8	0.000582016	0.29319	0.375	0.157	1	IPC	Nol8
Sccpdh3	0.000582857	0.47472	0.5	0.275	1	IPC	Sccpdh
Nbr1	0.000590583	0.342301	0.719	0.432	1	IPC	Nbr1
Etnk21	0.00059083	0.255197	0.219	0.067	1	IPC	Etnk2
Spata131	0.000594956	0.438866	0.781	0.531	1	IPC	Spata13
Eml42	0.00059649	0.50747	0.906	0.731	1	IPC	Eml4
Hs6st1	0.000607274	0.445035	0.531	0.292	1	IPC	Hs6st1
Rora2	0.000611546	0.37926	1	0.978	1	IPC	Rora
Rangap11	0.000615675	0.315055	0.438	0.201	1	IPC	Rangap1
Rai12	0.000627378	0.541527	0.688	0.448	1	IPC	Rai1
Usp45	0.000631683	0.346173	0.406	0.182	1	IPC	Usp45
Kank15	0.000646256	0.659609	0.719	0.515	1	IPC	Kank1
Zfhx31	0.000651336	0.341707	0.906	0.855	1	IPC	Zfhx3
Fhad1	0.000652094	0.285131	0.219	0.07	1	IPC	Fhad1
Ehmt1	0.000659328	0.348047	0.875	0.629	1	IPC	Ehmt1
Ddhd13	0.000659602	0.639829	0.625	0.404	1	IPC	Ddhd1
Cbfb	0.000672101	0.379499	0.594	0.342	1	IPC	Cbfb
Rhobtb13	0.000673618	0.335277	0.344	0.141	1	IPC	Rhobtb1
Mettl31	0.000674181	0.292218	0.375	0.159	1	IPC	Mettl3
Tnks22	0.000674702	0.412004	0.938	0.824	1	IPC	Tnks2
Dcaf72	0.00069684	0.421971	0.594	0.328	1	IPC	Dcaf7
Nos1ap1	0.000752008	0.476093	0.688	0.467	1	IPC	Nos1ap
Thbs11	0.000760259	0.619418	0.5	0.268	1	IPC	Thbs1
Wipf35	0.000766474	0.378302	0.562	0.295	1	IPC	Wipf3
Ube2g1	0.000771279	0.470403	0.875	0.704	1	IPC	Ube2g1
Adgrl22	0.000781839	0.313468	0.844	0.549	1	IPC	Adgrl2
Btf3l4	0.000799085	0.292273	0.406	0.182	1	IPC	Btf3l4
Sesn32	0.000802936	0.447074	0.781	0.572	1	IPC	Sesn3
Nav33	0.000804281	0.317224	0.312	0.118	1	IPC	Nav3
Kazn2	0.000804863	0.419109	0.656	0.384	1	IPC	Kazn
Plch12	0.000811899	0.496226	0.75	0.447	1	IPC	Plch1
Btrc2	0.000816347	0.467375	0.719	0.472	1	IPC	Btrc
Jdp21	0.000826761	0.277955	0.438	0.2	1	IPC	Jdp2
Cdc14b1	0.00082775	0.412285	0.531	0.295	1	IPC	Cdc14b
Cdh24	0.000831377	0.577061	0.562	0.336	1	IPC	Cdh2
Pde4b2	0.000845617	0.378112	1	0.911	1	IPC	Pde4b
Ncoa12	0.000845698	0.433577	0.969	0.812	1	IPC	Ncoa1
Lrp61	0.000848443	0.414887	0.844	0.655	1	IPC	Lrp6
Mthfd2l1	0.000849235	0.421812	0.625	0.375	1	IPC	Mthfd2l
Stxbp61	0.000867888	0.306789	0.75	0.436	1	IPC	Stxbp6
Epb41l52	0.000875147	0.418166	0.781	0.53	1	IPC	Epb41l5
Fkbp93	0.000901401	0.466494	0.906	0.755	1	IPC	Fkbp9
Pogz	0.000936756	0.350599	0.656	0.382	1	IPC	Pogz
Gm16093	0.000957782	0.282763	0.312	0.122	1	IPC	Gm16093
Far1os1	0.000958101	0.525185	0.438	0.216	1	IPC	Far1os
Mis12	0.00096211	0.280299	0.312	0.125	1	IPC	Mis12
Cdc1231	0.000962326	0.43017	0.656	0.46	1	IPC	Cdc123
Rhoq	0.000973257	0.488158	0.719	0.484	1	IPC	Rhoq
Srpk22	0.000974379	0.384417	0.875	0.699	1	IPC	Srpk2
Rffl2	0.000991418	0.331102	0.375	0.169	1	IPC	Rffl
Nprl3	0.0010179	0.258244	0.375	0.161	1	IPC	Nprl3
Tulp42	0.00102525	0.419336	0.844	0.711	1	IPC	Tulp4
Zcchc14	0.00103263	0.341342	0.406	0.189	1	IPC	Zcchc14
Kctd11	0.00103497	0.394754	0.562	0.306	1	IPC	Kctd1
Sbf2	0.00103676	0.482001	0.781	0.631	1	IPC	Sbf2
Mtmr74	0.00104586	0.323281	0.375	0.168	1	IPC	Mtmr7
Cybrd11	0.00104805	0.256881	0.469	0.216	1	IPC	Cybrd1
Gulp15	0.00106955	0.35221	0.5	0.238	1	IPC	Gulp1
Gtpbp8	0.00107524	0.341605	0.344	0.148	1	IPC	Gtpbp8
Tmem50a1	0.00107578	0.630656	0.688	0.53	1	IPC	Tmem50a
Rmdn1	0.00107859	0.393247	0.625	0.377	1	IPC	Rmdn1
Smyd33	0.00107871	0.482084	0.75	0.529	1	IPC	Smyd3
Cyfip24	0.00108532	0.631295	0.594	0.367	1	IPC	Cyfip2
Fbxl21	0.00109765	0.257613	0.438	0.201	1	IPC	Fbxl2
Tbc1d52	0.0010983	0.461017	0.781	0.55	1	IPC	Tbc1d5
Zfp933	0.00115399	0.367308	0.312	0.129	1	IPC	Zfp933
Pias2	0.00117136	0.393667	0.688	0.45	1	IPC	Pias2
Elovl64	0.00117856	0.365273	0.406	0.189	1	IPC	Elovl6
Cotl12	0.00117924	0.266751	0.375	0.163	1	IPC	Cotl1
Nr4a31	0.00119544	0.454807	0.625	0.382	1	IPC	Nr4a3
Fam189a1	0.00120758	0.299018	0.281	0.105	1	IPC	Fam189a1
Pip5k1a1	0.00123319	0.484247	0.656	0.451	1	IPC	Pip5k1a
Noxo1	0.00123675	0.330616	0.312	0.132	1	IPC	Noxo1
6030407O03Rik2	0.00125153	0.277217	0.25	0.089	1	IPC	6030407O03Rik
Stx72	0.00125504	0.482689	0.719	0.486	1	IPC	Stx7
Mtf22	0.00125529	0.32416	0.781	0.505	1	IPC	Mtf2
Ccdc1572	0.00125668	0.330699	0.375	0.173	1	IPC	Ccdc157
Ndst1	0.00126772	0.360804	0.625	0.369	1	IPC	Ndst1
Osbpl113	0.00129805	0.443539	0.5	0.284	1	IPC	Osbpl11
Maml22	0.00131026	0.446323	1	0.884	1	IPC	Maml2
Aldoc2	0.00131936	0.633627	0.594	0.41	1	IPC	Aldoc
Mbd53	0.00133417	0.380747	0.938	0.746	1	IPC	Mbd5
Riok2	0.00134713	0.34165	0.5	0.263	1	IPC	Riok2
Map3k12	0.00135435	0.515971	0.625	0.413	1	IPC	Map3k1
Col27a12	0.00139004	0.637652	0.719	0.523	1	IPC	Col27a1
Emsy	0.00139411	0.299055	0.562	0.306	1	IPC	Emsy
Vps8	0.00142245	0.275474	0.375	0.167	1	IPC	Vps8
Tbc1d142	0.00142664	0.361568	0.469	0.246	1	IPC	Tbc1d14
Zswim53	0.00144763	0.433007	0.344	0.152	1	IPC	Zswim5
Ago11	0.00146016	0.283591	0.562	0.301	1	IPC	Ago1
Dennd2a2	0.00146585	0.297784	0.719	0.447	1	IPC	Dennd2a
Cecr21	0.00148596	0.277913	0.406	0.184	1	IPC	Cecr2
Cpeb43	0.00150026	0.257772	0.906	0.587	1	IPC	Cpeb4
Rars	0.0015307	0.321191	0.562	0.319	1	IPC	Rars
Kansl1	0.00154959	0.382995	0.969	0.815	1	IPC	Kansl1
Map3k3	0.00163635	0.31569	0.625	0.363	1	IPC	Map3k3
mt-Nd32	0.0016658	0.475583	0.906	0.889	1	IPC	mt-Nd3
Eipr1	0.00173308	0.279125	0.406	0.192	1	IPC	Eipr1
Npat	0.00173439	0.340834	0.562	0.323	1	IPC	Npat
Pde4dip2	0.00174788	0.346128	0.812	0.568	1	IPC	Pde4dip
E130308A19Rik2	0.00176214	0.341677	0.812	0.516	1	IPC	E130308A19Rik
Gm472831	0.00176897	0.519456	0.812	0.545	1	IPC	Gm47283
Epb41l24	0.00180667	0.405209	0.625	0.371	1	IPC	Epb41l2
Ica12	0.00181984	0.426744	0.562	0.313	1	IPC	Ica1
Acyp23	0.00182164	0.375226	0.688	0.459	1	IPC	Acyp2
Prpf191	0.00182264	0.318593	0.625	0.366	1	IPC	Prpf19
Tex141	0.00184442	0.581843	0.5	0.279	1	IPC	Tex14
Naa15	0.00185359	0.289278	0.812	0.537	1	IPC	Naa15
Tgfa1	0.00186003	0.317857	0.344	0.152	1	IPC	Tgfa
Ppm1a	0.00189009	0.527187	0.75	0.605	1	IPC	Ppm1a
Snhg12	0.00191828	0.329228	0.531	0.302	1	IPC	Snhg12
Cnot3	0.00194049	0.264646	0.625	0.347	1	IPC	Cnot3
Mbtd1	0.00194527	0.405355	0.844	0.609	1	IPC	Mbtd1
Zc3h7b	0.00196967	0.401535	0.5	0.278	1	IPC	Zc3h7b
Atp6v1h	0.00197056	0.349122	0.656	0.416	1	IPC	Atp6v1h
Faxc	0.00202089	0.261192	0.281	0.111	1	IPC	Faxc
Plcd42	0.00203446	0.554325	0.531	0.334	1	IPC	Plcd4
Synj23	0.00203529	0.416936	0.562	0.345	1	IPC	Synj2
Xkr62	0.00207325	0.426384	0.406	0.209	1	IPC	Xkr6
Fam135a1	0.0021436	0.476238	0.656	0.506	1	IPC	Fam135a
Hlcs2	0.00215083	0.400001	0.375	0.181	1	IPC	Hlcs
Cwc272	0.00216229	0.452563	0.719	0.51	1	IPC	Cwc27
Sap130	0.00217013	0.341785	0.625	0.398	1	IPC	Sap130
Lpin23	0.00217998	0.443516	0.656	0.466	1	IPC	Lpin2
Tpd521	0.00221534	0.334274	0.844	0.588	1	IPC	Tpd52
Ivns1abp1	0.00225488	0.337248	0.625	0.404	1	IPC	Ivns1abp
Wdfy11	0.00226366	0.426687	0.625	0.403	1	IPC	Wdfy1
Wapl2	0.00228135	0.425212	0.875	0.762	1	IPC	Wapl
Glmp2	0.00230828	0.375057	0.688	0.468	1	IPC	Glmp
Rlbp12	0.00231665	0.353333	0.438	0.23	1	IPC	Rlbp1
Son	0.00233065	0.318163	1	0.977	1	IPC	Son
Psmd14	0.00234384	0.378174	0.75	0.576	1	IPC	Psmd14
Rab2a	0.00234801	0.376558	1	0.936	1	IPC	Rab2a
Dhx30	0.00234809	0.332953	0.625	0.392	1	IPC	Dhx30
A730081D07Rik	0.00234958	0.270848	0.219	0.077	1	IPC	A730081D07Rik
Aco1	0.00236781	0.269538	0.438	0.218	1	IPC	Aco1
Lrpprc2	0.00238689	0.305286	0.469	0.249	1	IPC	Lrpprc
Trp53bp1	0.00239204	0.378193	0.625	0.398	1	IPC	Trp53bp1
Cyb5a3	0.00240815	0.443601	0.875	0.756	1	IPC	Cyb5a
Slc27a1	0.00245902	0.308288	0.562	0.327	1	IPC	Slc27a1
Hira2	0.00246187	0.385827	0.594	0.364	1	IPC	Hira
Wwp11	0.00246725	0.316558	0.656	0.413	1	IPC	Wwp1
Ccdc88c4	0.00250014	0.386864	0.438	0.226	1	IPC	Ccdc88c
Tle41	0.00251125	0.325511	0.812	0.612	1	IPC	Tle4
Ss18	0.00252846	0.391627	0.594	0.375	1	IPC	Ss18
Strn1	0.0025831	0.258067	0.531	0.284	1	IPC	Strn
Prkd11	0.00258887	0.377157	0.844	0.603	1	IPC	Prkd1
Gdap2	0.00260821	0.313798	0.375	0.179	1	IPC	Gdap2
Fam83b1	0.00264462	0.303049	0.219	0.078	1	IPC	Fam83b
Taf1d2	0.00268312	0.363842	0.719	0.486	1	IPC	Taf1d
Trpc4ap	0.00268368	0.292892	0.625	0.365	1	IPC	Trpc4ap
Dyrk1a	0.00269384	0.325369	0.75	0.556	1	IPC	Dyrk1a
Ubr11	0.00271358	0.442241	0.625	0.444	1	IPC	Ubr1
Zfp6381	0.00272199	0.359034	0.812	0.615	1	IPC	Zfp638
Nsd3	0.00273993	0.294508	0.875	0.629	1	IPC	Nsd3
Kdm4c1	0.0027535	0.283401	0.812	0.574	1	IPC	Kdm4c
Spred25	0.00276752	0.422597	0.406	0.215	1	IPC	Spred2
Ubxn7	0.00277988	0.399909	0.594	0.397	1	IPC	Ubxn7
B430010I23Rik	0.00278656	0.251729	0.281	0.116	1	IPC	B430010I23Rik
Notch12	0.00278919	0.405977	0.75	0.521	1	IPC	Notch1
Dnaja42	0.00279459	0.261035	0.375	0.176	1	IPC	Dnaja4
Ptcd3	0.00281987	0.344124	0.438	0.226	1	IPC	Ptcd3
Hdac1	0.00285588	0.286721	0.719	0.48	1	IPC	Hdac1
Camk2g1	0.0028793	0.292841	0.531	0.291	1	IPC	Camk2g
Sel1l	0.00293443	0.455952	0.625	0.447	1	IPC	Sel1l
Arhgef111	0.00294556	0.428212	0.531	0.345	1	IPC	Arhgef11
Slc25a131	0.00304051	0.297758	0.406	0.205	1	IPC	Slc25a13
Gm10648	0.00307081	0.290295	0.25	0.1	1	IPC	Gm10648
Cyp4f171	0.00307117	0.263535	0.344	0.158	1	IPC	Cyp4f17
Ppp2r5e1	0.00314679	0.254745	0.781	0.505	1	IPC	Ppp2r5e
Ube2k1	0.00315754	0.298931	0.875	0.785	1	IPC	Ube2k
Gbf12	0.00316856	0.402879	0.781	0.606	1	IPC	Gbf1
Zfp266	0.00322202	0.360918	0.812	0.644	1	IPC	Zfp266
Dgkz	0.00330202	0.259345	0.375	0.179	1	IPC	Dgkz
Lrrk13	0.00337374	0.413558	0.469	0.263	1	IPC	Lrrk1
Mitf1	0.00342832	0.301019	0.438	0.225	1	IPC	Mitf
Kbtbd2	0.00346149	0.263541	0.438	0.225	1	IPC	Kbtbd2
Rmnd5a1	0.00348284	0.315703	0.688	0.451	1	IPC	Rmnd5a
Ktn12	0.00353426	0.495301	0.906	0.753	1	IPC	Ktn1
Smarcc11	0.00353611	0.368404	0.906	0.675	1	IPC	Smarcc1
Mtch2	0.00354885	0.438027	0.688	0.506	1	IPC	Mtch2
Chd91	0.00360141	0.480244	0.781	0.611	1	IPC	Chd9
Plod22	0.00360497	0.29847	0.938	0.749	1	IPC	Plod2
Pld12	0.00361279	0.500387	0.562	0.36	1	IPC	Pld1
Rgmb1	0.00363809	0.282811	0.312	0.139	1	IPC	Rgmb
Clasrp	0.00364546	0.262937	0.375	0.182	1	IPC	Clasrp
Ogt2	0.00364816	0.311205	0.938	0.767	1	IPC	Ogt
Macrod23	0.00364819	0.307952	1	0.714	1	IPC	Macrod2
Dsg21	0.00372848	0.449294	0.438	0.24	1	IPC	Dsg2
Kpna1	0.00387444	0.295946	0.594	0.356	1	IPC	Kpna1
Fam20b	0.00388408	0.279762	0.438	0.23	1	IPC	Fam20b
Hsf1	0.00390543	0.261589	0.344	0.162	1	IPC	Hsf1
Aebp21	0.00391461	0.378532	0.562	0.352	1	IPC	Aebp2
Syne24	0.00398368	0.361945	0.938	0.823	1	IPC	Syne2
Rasal24	0.00400144	0.262188	0.75	0.452	1	IPC	Rasal2
Dapk14	0.00407378	0.340096	0.688	0.467	1	IPC	Dapk1
Sppl2b	0.00410307	0.254169	0.469	0.249	1	IPC	Sppl2b
Nt5c21	0.00411759	0.324904	0.781	0.532	1	IPC	Nt5c2
Nlk3	0.00411832	0.336448	0.719	0.517	1	IPC	Nlk
Ctnnbip12	0.00412536	0.353482	0.688	0.493	1	IPC	Ctnnbip1
Sfswap	0.0041987	0.26783	0.656	0.41	1	IPC	Sfswap
Suco1	0.00424017	0.698679	0.719	0.606	1	IPC	Suco
Ttc13	0.00429516	0.31452	0.312	0.145	1	IPC	Ttc13
Ist1	0.00429986	0.385633	0.562	0.389	1	IPC	Ist1
Lncppara	0.00437841	0.266751	0.344	0.163	1	IPC	Lncppara
A630089N07Rik	0.00437892	0.274408	0.344	0.16	1	IPC	A630089N07Rik
Cuedc11	0.00439568	0.409472	0.594	0.388	1	IPC	Cuedc1
Pcm12	0.00445755	0.281821	1	0.844	1	IPC	Pcm1
Gm49797	0.0044837	0.301812	0.469	0.265	1	IPC	Gm49797
Opa1	0.00457097	0.335862	0.594	0.373	1	IPC	Opa1
Lacc1	0.00458435	0.264802	0.219	0.083	1	IPC	Lacc1
Psme41	0.00459078	0.340559	0.938	0.796	1	IPC	Psme4
Tut7	0.0045933	0.401629	0.75	0.561	1	IPC	Tut7
Mapk1	0.00461745	0.359181	0.812	0.635	1	IPC	Mapk1
Mettl161	0.00469628	0.386987	0.531	0.336	1	IPC	Mettl16
Mib1	0.00469706	0.354727	0.75	0.531	1	IPC	Mib1
Chd6	0.00479483	0.459856	0.938	0.813	1	IPC	Chd6
Gdpd14	0.0048085	0.396273	0.625	0.454	1	IPC	Gdpd1
Dysf1	0.00481227	0.270692	0.281	0.121	1	IPC	Dysf
Dip2b2	0.00484225	0.537851	0.781	0.631	1	IPC	Dip2b
Prdm51	0.00486653	0.297684	0.469	0.257	1	IPC	Prdm5
Chd42	0.0049559	0.34061	0.969	0.895	1	IPC	Chd4
Fkbp43	0.0049743	0.505818	0.75	0.654	1	IPC	Fkbp4
Gpr107	0.00501207	0.274492	0.531	0.31	1	IPC	Gpr107
Sertad21	0.00510484	0.536419	0.656	0.546	1	IPC	Sertad2
1700084C06Rik	0.00519008	0.273042	0.281	0.126	1	IPC	1700084C06Rik
Gm19710	0.00521434	0.273875	0.344	0.168	1	IPC	Gm19710
Elavl1	0.00526331	0.33511	0.844	0.668	1	IPC	Elavl1
Ppp2r1b2	0.00526473	0.314098	0.344	0.166	1	IPC	Ppp2r1b
Znrf32	0.0053307	0.623255	0.625	0.467	1	IPC	Znrf3
Psen1	0.00535288	0.403883	0.531	0.334	1	IPC	Psen1
Rabgap11	0.00540202	0.385205	0.875	0.673	1	IPC	Rabgap1
Ap1g1	0.0054154	0.299654	0.812	0.538	1	IPC	Ap1g1
Skap2	0.00548196	0.273264	0.281	0.124	1	IPC	Skap2
Mertk1	0.00554363	0.275048	0.656	0.398	1	IPC	Mertk
Tardbp1	0.00555632	0.370084	0.688	0.499	1	IPC	Tardbp
A930015D03Rik	0.0056581	0.324444	0.344	0.173	1	IPC	A930015D03Rik
Cers64	0.005705	0.328957	0.75	0.509	1	IPC	Cers6
Mon2	0.00584804	0.348374	0.719	0.519	1	IPC	Mon2
Rlf	0.00588328	0.312298	0.812	0.615	1	IPC	Rlf
Lztfl13	0.00591531	0.287797	0.781	0.566	1	IPC	Lztfl1
Fbxo38	0.00600703	0.277415	0.594	0.361	1	IPC	Fbxo38
Micu33	0.00601508	0.299477	0.656	0.432	1	IPC	Micu3
Rabl6	0.0061236	0.34737	0.625	0.433	1	IPC	Rabl6
Map72	0.00613919	0.344091	0.844	0.635	1	IPC	Map7
Gcn1	0.00623127	0.301774	0.5	0.293	1	IPC	Gcn1
Sox92	0.00625183	0.411832	0.875	0.711	1	IPC	Sox9
Arid1a1	0.00634343	0.355202	0.812	0.605	1	IPC	Arid1a
Nr2f13	0.00650252	0.393658	0.969	0.774	1	IPC	Nr2f1
Dhx57	0.00651525	0.347246	0.5	0.319	1	IPC	Dhx57
Dst5	0.00669668	0.797484	0.875	0.716	1	IPC	Dst
Snhg6	0.00670704	0.358896	0.562	0.367	1	IPC	Snhg6
Fam160a2	0.00673645	0.455871	0.469	0.298	1	IPC	Fam160a2
Bach24	0.00676533	0.419344	0.406	0.22	1	IPC	Bach2
Shroom22	0.00679344	0.434453	0.5	0.297	1	IPC	Shroom2
Zmiz12	0.00679937	0.309532	0.938	0.797	1	IPC	Zmiz1
Rbbp81	0.00693132	0.313168	0.719	0.491	1	IPC	Rbbp8
Shprh	0.00700308	0.277369	0.562	0.34	1	IPC	Shprh
Farp22	0.007095	0.263505	0.375	0.195	1	IPC	Farp2
Tbc1d13	0.00719166	0.263759	0.219	0.09	1	IPC	Tbc1d13
Dlg13	0.00723486	0.316668	1	0.775	1	IPC	Dlg1
Ube3c2	0.00735352	0.484068	0.656	0.464	1	IPC	Ube3c
Supt20	0.00738973	0.303974	0.625	0.411	1	IPC	Supt20
Srbd1	0.00759617	0.3045	0.438	0.248	1	IPC	Srbd1
Mcph11	0.00760287	0.313437	0.406	0.218	1	IPC	Mcph1
Mgst13	0.00763763	0.438031	0.75	0.572	1	IPC	Mgst1
Gabpb1	0.00771299	0.288429	0.531	0.324	1	IPC	Gabpb1
Arl4a4	0.0077239	0.296815	0.75	0.491	1	IPC	Arl4a
Zfp4071	0.00775528	0.282169	0.656	0.463	1	IPC	Zfp407
Tgif12	0.00780971	0.291109	0.438	0.238	1	IPC	Tgif1
St3gal54	0.00781754	0.302857	0.594	0.365	1	IPC	St3gal5
Cspp13	0.00790795	0.316684	0.781	0.56	1	IPC	Cspp1
Dusp161	0.00804129	0.474127	0.75	0.594	1	IPC	Dusp16
Zfp282	0.00805339	0.264541	0.375	0.198	1	IPC	Zfp282
Tnrc6b2	0.00810834	0.407395	0.969	0.837	1	IPC	Tnrc6b
Nxpe41	0.00825091	0.418534	0.531	0.373	1	IPC	Nxpe4
Fign3	0.00827049	0.283908	0.562	0.332	1	IPC	Fign
Gm369751	0.00836742	0.497063	0.656	0.437	1	IPC	Gm36975
Nt5dc1	0.00842601	0.385205	0.562	0.359	1	IPC	Nt5dc1
Atp6v1e12	0.00853981	0.313044	0.75	0.607	1	IPC	Atp6v1e1
Galnt12	0.00857336	0.251417	0.812	0.596	1	IPC	Galnt1
Fam110b2	0.00886296	0.352749	0.719	0.518	1	IPC	Fam110b
Ttc14	0.00889613	0.459271	0.781	0.567	1	IPC	Ttc14
Mthfd1l2	0.00893344	0.370148	0.281	0.135	1	IPC	Mthfd1l
Dock13	0.0089709	0.348082	0.719	0.562	1	IPC	Dock1
Gm123531	0.00906327	0.345997	0.25	0.114	1	IPC	Gm12353
Tgfbr11	0.00909513	0.7192	0.656	0.489	1	IPC	Tgfbr1
Kif1b	0.0091862	0.353985	0.875	0.747	1	IPC	Kif1b
Cipc1	0.00950041	0.274951	0.469	0.263	1	IPC	Cipc
Prkce6	0.00965233	0.334876	0.625	0.449	1	IPC	Prkce
Atxn2	0.00979885	0.311825	0.844	0.687	1	IPC	Atxn2
Ube2j2	0.00992863	0.302088	0.625	0.428	1	IPC	Ube2j2

## Sheet: OPCs
Gene name	p_val	avg_log2FC	pct.1	pct.2	p_val_adj	annotation	gene
6030498E09Rik	0	2.25722	0.965	0.026	0	OPC	6030498E09Rik
Sez6l2	0	1.5549	0.789	0.018	0	OPC	Sez6l
Pkd2l11	0	1.29389	0.737	0.006	0	OPC	Pkd2l1
March41	0	1.16103	0.667	0.003	0	OPC	March4
4930428N03Rik	0	1.0673	0.702	0.011	0	OPC	4930428N03Rik
Trhr1	0	1.05382	0.719	0.012	0	OPC	Trhr
A330049N07Rik1	0	1.0484	0.579	0.004	0	OPC	A330049N07Rik
Tceal6	0	1.03686	0.614	0.007	0	OPC	Tceal6
Ppp1r16b1	0	0.85264	0.596	0.009	0	OPC	Ppp1r16b
Gm141332	0	0.847495	0.684	0.011	0	OPC	Gm14133
Lim2	0	0.394405	0.281	0.001	0	OPC	Lim2
Prox11	1.30428e-291	3.0814	1	0.039	2.73677e-287	OPC	Prox1
Prox1os	6.41818e-291	0.583376	0.439	0.006	1.34673e-286	OPC	Prox1os
Fgfr31	5.32867e-282	2.37935	1	0.04	1.11811e-277	OPC	Fgfr3
Mc5r	9.7941e-282	0.693372	0.491	0.008	2.0551e-277	OPC	Mc5r
Ace1	1.12784e-277	0.597031	0.456	0.007	2.36654e-273	OPC	Ace
Fam83g1	1.10682e-272	1.1541	0.772	0.023	2.32243e-268	OPC	Fam83g
Shisal2b3	6.69399e-270	2.29864	0.93	0.035	1.4046e-265	OPC	Shisal2b
Fam124b2	7.66645e-264	0.911612	0.596	0.013	1.60865e-259	OPC	Fam124b
Gm172251	8.41053e-263	0.409713	0.333	0.004	1.76478e-258	OPC	Gm17225
Col22a1	9.9425e-230	0.701018	0.526	0.012	2.08623e-225	OPC	Col22a1
Gm306241	2.41798e-227	1.03537	0.579	0.015	5.07364e-223	OPC	Gm30624
Gm137821	8.99073e-218	2.671	1	0.055	1.88653e-213	OPC	Gm13782
Gjb1	1.39177e-200	0.27297	0.211	0.002	2.92035e-196	OPC	Gjb1
Dhrs2	4.82236e-200	0.589874	0.474	0.011	1.01188e-195	OPC	Dhrs2
Gm44724	3.03023e-189	0.370986	0.281	0.004	6.35834e-185	OPC	Gm44724
Wnt7a1	1.19446e-188	1.31445	0.912	0.05	2.50634e-184	OPC	Wnt7a
Rab3c3	4.02345e-187	1.64873	0.877	0.046	8.4424e-183	OPC	Rab3c
Abca4	1.36713e-185	0.5631	0.404	0.009	2.86866e-181	OPC	Abca4
Nrip32	2.72165e-182	1.18116	0.789	0.037	5.71083e-178	OPC	Nrip3
Urah1	1.13771e-175	1.69978	0.807	0.042	2.38725e-171	OPC	Urah
Mansc4	5.69662e-175	1.189	0.719	0.032	1.19532e-170	OPC	Mansc4
F730043M19Rik2	3.90417e-167	0.94437	0.614	0.024	8.19212e-163	OPC	F730043M19Rik
Etv42	8.60094e-165	0.963918	0.737	0.036	1.80473e-160	OPC	Etv4
Sapcd22	1.19008e-160	1.1281	0.754	0.038	2.49715e-156	OPC	Sapcd2
Smagp2	8.15747e-158	2.34071	0.982	0.077	1.71168e-153	OPC	Smagp
Shc32	1.46178e-157	1.17009	0.719	0.036	3.06725e-153	OPC	Shc3
Tril3	2.62663e-151	2.56365	1	0.084	5.51146e-147	OPC	Tril
Gm44238	4.40264e-151	0.271956	0.211	0.003	9.23807e-147	OPC	Gm44238
Gm451592	2.3786e-149	0.566074	0.439	0.013	4.99101e-145	OPC	Gm45159
Adamts151	6.78889e-137	1.15692	0.632	0.032	1.42451e-132	OPC	Adamts15
1700023F02Rik	2.20216e-133	0.250388	0.193	0.002	4.62079e-129	OPC	1700023F02Rik
CJ186046Rik2	2.89034e-128	1.15061	0.807	0.057	6.06481e-124	OPC	CJ186046Rik
Celrr	7.68654e-124	0.271576	0.193	0.003	1.61287e-119	OPC	Celrr
Lockd4	2.09853e-122	2.61654	1	0.105	4.40334e-118	OPC	Lockd
Lin7a2	3.83067e-121	0.897552	0.596	0.031	8.03788e-117	OPC	Lin7a
Gm2662	2.63745e-117	1.01543	0.684	0.043	5.53417e-113	OPC	Gm266
Tnnt1	5.21316e-115	1.87902	0.912	0.087	1.09388e-110	OPC	Tnnt1
Plekhd11	1.72821e-112	0.543136	0.333	0.01	3.6263e-108	OPC	Plekhd1
1700015G11Rik	6.78275e-112	0.269804	0.211	0.004	1.42322e-107	OPC	1700015G11Rik
Cep412	7.34209e-112	4.04452	1	0.121	1.54059e-107	OPC	Cep41
Fabp31	8.30817e-112	1.22668	0.737	0.054	1.7433e-107	OPC	Fabp3
Masp12	2.11721e-111	1.81231	0.877	0.082	4.44254e-107	OPC	Masp1
Gpr373	5.22623e-108	1.06495	0.807	0.067	1.09662e-103	OPC	Gpr37
D430041D05Rik1	2.48033e-105	1.38497	0.772	0.062	5.20447e-101	OPC	D430041D05Rik
Bace24	2.03568e-104	1.36856	0.842	0.079	4.27147e-100	OPC	Bace2
Fndc72	7.55283e-103	1.20579	0.737	0.058	1.58481e-98	OPC	Fndc7
Ephb14	3.12081e-101	2.53627	1	0.131	6.5484e-97	OPC	Ephb1
Gck1	4.87177e-101	0.607216	0.456	0.022	1.02224e-96	OPC	Gck
Cela1	8.33776e-100	0.251274	0.158	0.002	1.74951e-95	OPC	Cela1
B3galt52	1.54579e-98	0.658426	0.509	0.028	3.24354e-94	OPC	B3galt5
Car144	2.91011e-98	1.92963	0.982	0.122	6.10628e-94	OPC	Car14
Bean11	6.15175e-95	0.534621	0.368	0.015	1.29082e-90	OPC	Bean1
Kcnh63	7.10002e-95	0.612758	0.544	0.033	1.4898e-90	OPC	Kcnh6
Hmga24	1.13222e-92	0.961638	0.719	0.059	2.37575e-88	OPC	Hmga2
Fzd93	1.74262e-92	1.63748	0.965	0.125	3.65654e-88	OPC	Fzd9
Pole2	1.05189e-91	1.91469	0.965	0.121	2.20717e-87	OPC	Pole
Rtn15	6.56371e-91	3.48884	1	0.157	1.37726e-86	OPC	Rtn1
Hectd2os2	6.77824e-91	0.711583	0.526	0.033	1.42228e-86	OPC	Hectd2os
9630014M24Rik3	1.91428e-88	0.64652	0.474	0.027	4.01673e-84	OPC	9630014M24Rik
Ptpn22	6.14764e-88	0.362534	0.281	0.009	1.28996e-83	OPC	Ptpn22
Ptprz15	7.28536e-88	3.49594	1	0.16	1.52869e-83	OPC	Ptprz1
Emid14	3.58634e-86	2.16194	1	0.157	7.52521e-82	OPC	Emid1
C130071C03Rik3	1.07242e-84	1.48944	0.982	0.138	2.25027e-80	OPC	C130071C03Rik
Tekt13	1.83495e-84	1.01405	0.772	0.079	3.85028e-80	OPC	Tekt1
Sall14	7.61973e-84	1.32448	0.895	0.109	1.59885e-79	OPC	Sall1
Cyp26b12	3.96546e-82	3.23643	1	0.176	8.32072e-78	OPC	Cyp26b1
Ankrd63	2.06269e-81	1.26692	0.807	0.091	4.32815e-77	OPC	Ankrd6
Lama24	3.06615e-81	2.67262	1	0.166	6.4337e-77	OPC	Lama2
Hes51	6.80629e-81	1.37128	0.386	0.02	1.42816e-76	OPC	Hes5
Mtus23	8.14713e-79	2.41503	1	0.175	1.70951e-74	OPC	Mtus2
Tmprss52	5.59332e-77	0.785109	0.614	0.053	1.17365e-72	OPC	Tmprss5
Slc15a5	1.88011e-76	0.391355	0.333	0.015	3.94504e-72	OPC	Slc15a5
Cngb12	2.57539e-76	0.426832	0.351	0.017	5.40393e-72	OPC	Cngb1
Arhgap272	3.46888e-76	0.690953	0.596	0.05	7.27875e-72	OPC	Arhgap27
Dnajc62	3.05759e-75	1.17295	0.772	0.087	6.41574e-71	OPC	Dnajc6
Dync1i13	2.84332e-74	3.98121	1	0.203	5.96613e-70	OPC	Dync1i1
Mphosph92	6.02513e-74	3.36928	1	0.204	1.26425e-69	OPC	Mphosph9
Slitrk41	8.20171e-74	0.746577	0.614	0.055	1.72097e-69	OPC	Slitrk4
Hectd22	1.38986e-73	1.3375	0.86	0.12	2.91634e-69	OPC	Hectd2
Mreg3	7.0791e-73	0.950174	0.702	0.07	1.48541e-68	OPC	Mreg
Gm106382	8.84601e-73	1.11817	0.754	0.088	1.85616e-68	OPC	Gm10638
Cntn12	2.79172e-72	2.17472	1	0.167	5.85788e-68	OPC	Cntn1
Etv16	9.50309e-72	1.22772	0.825	0.108	1.99403e-67	OPC	Etv1
Gm126021	2.91994e-71	0.614964	0.526	0.041	6.12691e-67	OPC	Gm12602
4933406I18Rik	6.04355e-71	0.860611	0.596	0.054	1.26812e-66	OPC	4933406I18Rik
Dpf35	1.71247e-70	2.27291	1	0.196	3.59328e-66	OPC	Dpf3
Hey23	1.00485e-69	0.820337	0.719	0.079	2.10847e-65	OPC	Hey2
Col4a43	4.59538e-69	1.92436	0.982	0.189	9.6425e-65	OPC	Col4a4
B930095G15Rik2	2.2577e-68	1.39548	0.912	0.154	4.73733e-64	OPC	B930095G15Rik
Frmpd12	4.0278e-67	0.834789	0.649	0.067	8.45153e-63	OPC	Frmpd1
Pde3b1	2.16991e-66	0.924296	0.684	0.077	4.55313e-62	OPC	Pde3b
Rttn2	2.92994e-66	2.07562	0.965	0.199	6.1479e-62	OPC	Rttn
Snph3	6.69653e-65	0.879401	0.702	0.082	1.40513e-60	OPC	Snph
St8sia23	8.60975e-65	1.1582	0.86	0.125	1.80658e-60	OPC	St8sia2
Cd164l22	8.6098e-65	1.09634	0.772	0.099	1.80659e-60	OPC	Cd164l2
Cemip5	1.50706e-64	1.80795	0.947	0.166	3.16226e-60	OPC	Cemip
Ephb61	1.26489e-63	0.830601	0.684	0.08	2.65412e-59	OPC	Ephb6
Thrsp	1.93539e-63	0.354631	0.281	0.013	4.06102e-59	OPC	Thrsp
A330048O09Rik2	2.9716e-63	0.605358	0.456	0.035	6.2353e-59	OPC	A330048O09Rik
Rragd2	2.995e-63	0.766181	0.649	0.071	6.2844e-59	OPC	Rragd
Slitrk63	8.73053e-63	1.58283	1	0.179	1.83193e-58	OPC	Slitrk6
Vash22	4.37409e-62	0.725769	0.561	0.054	9.17816e-58	OPC	Vash2
Arsj1	1.04792e-61	0.299185	0.228	0.009	2.19886e-57	OPC	Arsj
Dock52	1.15097e-61	1.66826	1	0.182	2.41508e-57	OPC	Dock5
Col4a33	1.66316e-61	1.65609	0.965	0.171	3.48982e-57	OPC	Col4a3
Frmd4a6	1.22476e-60	2.40112	1	0.245	2.56992e-56	OPC	Frmd4a
Ebf33	5.00709e-60	1.27324	0.947	0.172	1.05064e-55	OPC	Ebf3
Prex12	7.42892e-60	0.881261	0.737	0.098	1.55881e-55	OPC	Prex1
Tmem2111	7.73351e-60	0.491361	0.421	0.031	1.62272e-55	OPC	Tmem211
Shc44	8.73612e-60	1.58537	0.93	0.181	1.8331e-55	OPC	Shc4
Ramp33	3.30587e-59	0.652787	0.596	0.062	6.9367e-55	OPC	Ramp3
Wipf13	8.38888e-59	0.940275	0.895	0.14	1.76024e-54	OPC	Wipf1
4933407I08Rik1	1.52882e-58	0.280981	0.228	0.009	3.20791e-54	OPC	4933407I08Rik
Snx252	9.11999e-58	1.92758	0.982	0.249	1.91365e-53	OPC	Snx25
Lor1	1.08829e-57	0.647506	0.386	0.028	2.28355e-53	OPC	Lor
Cep971	2.30249e-57	0.993572	0.807	0.125	4.83131e-53	OPC	Cep97
Gm328281	5.16403e-56	0.635752	0.439	0.036	1.08357e-51	OPC	Gm32828
Egfl62	4.73432e-55	0.790474	0.544	0.057	9.93402e-51	OPC	Egfl6
Amigo11	7.78615e-55	0.401992	0.333	0.022	1.63377e-50	OPC	Amigo1
Ctif4	1.31095e-54	2.21213	1	0.289	2.75076e-50	OPC	Ctif
Hlf5	9.50273e-54	1.36314	0.86	0.164	1.99396e-49	OPC	Hlf
Lfng2	1.47632e-53	0.758962	0.614	0.073	3.09776e-49	OPC	Lfng
Fam89a1	3.19572e-53	0.606446	0.439	0.039	6.70557e-49	OPC	Fam89a
4930523C07Rik1	4.11346e-53	2.04943	0.982	0.262	8.63128e-49	OPC	4930523C07Rik
2810006K23Rik1	4.3178e-53	1.18663	0.825	0.151	9.06004e-49	OPC	2810006K23Rik
Cfap53	9.94447e-53	0.688504	0.544	0.06	2.08665e-48	OPC	Cfap53
Epb41l4b4	3.53578e-52	1.40885	0.947	0.216	7.41913e-48	OPC	Epb41l4b
Ppp2r2b3	4.50129e-52	2.81682	0.982	0.272	9.44506e-48	OPC	Ppp2r2b
Nr6a1os1	4.8918e-52	1.35775	0.807	0.146	1.02645e-47	OPC	Nr6a1os
Cdh104	6.98045e-52	0.620428	0.491	0.049	1.46471e-47	OPC	Cdh10
Sh3bgr	7.82512e-52	0.584099	0.491	0.049	1.64194e-47	OPC	Sh3bgr
Abat4	5.90982e-51	1.15468	0.825	0.153	1.24006e-46	OPC	Abat
Kcnj162	1.34575e-50	0.761099	0.596	0.074	2.82378e-46	OPC	Kcnj16
Gpr452	1.4901e-50	0.582542	0.509	0.053	3.12668e-46	OPC	Gpr45
Sdc1	4.56407e-50	0.441564	0.386	0.032	9.57679e-46	OPC	Sdc1
Phlda15	6.45048e-50	2.13341	1	0.308	1.3535e-45	OPC	Phlda1
Nrcam4	1.07671e-49	2.58858	0.982	0.292	2.25925e-45	OPC	Nrcam
Tmem163	2.35409e-49	0.418249	0.228	0.011	4.93958e-45	OPC	Tmem163
Etv52	4.67961e-49	1.1755	0.825	0.158	9.81923e-45	OPC	Etv5
S100b3	5.712e-49	2.75805	1	0.333	1.19855e-44	OPC	S100b
Ntf33	6.4731e-49	1.30756	0.947	0.202	1.35825e-44	OPC	Ntf3
Hs3st14	7.84675e-49	1.20984	0.93	0.204	1.64648e-44	OPC	Hs3st1
Tox22	1.69828e-48	0.68424	0.702	0.101	3.5635e-44	OPC	Tox2
Cxcl122	2.37302e-48	0.816315	0.596	0.077	4.9793e-44	OPC	Cxcl12
2310022B05Rik2	2.60959e-48	1.18989	0.912	0.204	5.4757e-44	OPC	2310022B05Rik
Hs3st3a11	2.97409e-48	0.297179	0.228	0.012	6.24053e-44	OPC	Hs3st3a1
Rbp71	5.30546e-48	0.38876	0.281	0.018	1.11324e-43	OPC	Rbp7
Paqr32	1.3147e-47	0.966123	0.754	0.132	2.75863e-43	OPC	Paqr3
Rflnb5	2.12401e-47	2.82356	1	0.382	4.45682e-43	OPC	Rflnb
Myzap1	3.04438e-46	1.0601	0.719	0.118	6.38802e-42	OPC	Myzap
Snx222	6.21636e-46	0.565959	0.526	0.062	1.30438e-41	OPC	Snx22
Gm414421	1.2485e-45	0.316855	0.228	0.012	2.61972e-41	OPC	Gm41442
Inhba5	1.56318e-45	1.106	0.772	0.139	3.28003e-41	OPC	Inhba
Fam177a	3.24349e-45	0.406883	0.368	0.032	6.80582e-41	OPC	Fam177a
Gm498904	3.8029e-45	1.71325	0.982	0.29	7.97962e-41	OPC	Gm49890
Mgat3	1.58466e-44	0.612315	0.456	0.05	3.32509e-40	OPC	Mgat3
Kremen12	2.16464e-44	1.25372	0.965	0.259	4.54206e-40	OPC	Kremen1
Tm4sf11	5.54932e-44	2.2302	1	0.338	1.16441e-39	OPC	Tm4sf1
Arrdc43	9.1488e-44	1.17258	0.912	0.227	1.91969e-39	OPC	Arrdc4
Eepd12	1.00282e-43	0.945062	0.754	0.14	2.10421e-39	OPC	Eepd1
B4galt54	3.25932e-43	1.2728	0.807	0.173	6.83902e-39	OPC	B4galt5
Acot13	5.60684e-43	1.7349	0.965	0.337	1.17648e-38	OPC	Acot1
Gm154142	1.57227e-42	0.563268	0.474	0.055	3.29909e-38	OPC	Gm15414
Ppp1r22	3.07717e-42	3.44695	1	0.617	6.45683e-38	OPC	Ppp1r2
Uchl15	5.33219e-42	2.56987	1	0.53	1.11885e-37	OPC	Uchl1
Grid2ip3	5.53193e-42	0.37472	0.351	0.03	1.16077e-37	OPC	Grid2ip
Tubb2b4	5.95946e-42	1.99363	1	0.446	1.25047e-37	OPC	Tubb2b
Crim14	8.26287e-42	2.10268	0.982	0.392	1.7338e-37	OPC	Crim1
Aldoc3	6.04533e-41	1.69722	1	0.408	1.26849e-36	OPC	Aldoc
Sorcs23	1.20677e-40	1.00038	0.807	0.177	2.53216e-36	OPC	Sorcs2
Adamts64	1.41942e-40	1.68799	0.895	0.238	2.97836e-36	OPC	Adamts6
Pof1b2	1.4458e-40	0.6196	0.474	0.057	3.03372e-36	OPC	Pof1b
Asrgl11	2.03825e-40	1.16681	0.877	0.231	4.27687e-36	OPC	Asrgl1
Tmprss34	2.27758e-40	0.952669	0.772	0.151	4.77904e-36	OPC	Tmprss3
Serpine27	2.91373e-40	1.54398	0.895	0.234	6.11388e-36	OPC	Serpine2
Lsamp5	3.26074e-40	2.51022	1	0.422	6.842e-36	OPC	Lsamp
Kcnb24	6.92071e-40	2.6629	1	0.487	1.45217e-35	OPC	Kcnb2
Rhbdl21	7.06142e-40	0.35832	0.298	0.024	1.4817e-35	OPC	Rhbdl2
Lacc11	8.09981e-40	0.657644	0.561	0.081	1.69958e-35	OPC	Lacc1
Farp12	1.31275e-39	2.1145	1	0.569	2.75453e-35	OPC	Farp1
Kcnh86	4.18942e-39	1.91337	1	0.372	8.79065e-35	OPC	Kcnh8
Acss33	8.96858e-39	1.73685	0.982	0.391	1.88188e-34	OPC	Acss3
Lrp2bp1	1.07792e-38	0.452743	0.368	0.037	2.26181e-34	OPC	Lrp2bp
Sall34	1.43983e-38	1.07615	0.86	0.207	3.0212e-34	OPC	Sall3
Nfe2l32	2.14454e-38	0.980771	0.737	0.152	4.4999e-34	OPC	Nfe2l3
Sema3f1	2.77789e-38	0.964305	0.737	0.152	5.82884e-34	OPC	Sema3f
Efhd13	4.82148e-38	1.91842	1	0.627	1.01169e-33	OPC	Efhd1
C530008M17Rik4	6.60697e-38	1.39939	0.93	0.28	1.38634e-33	OPC	C530008M17Rik
Sept62	8.6618e-38	1.25181	0.93	0.28	1.81751e-33	OPC	Sept6
Afap1l12	9.06418e-38	0.728073	0.579	0.091	1.90194e-33	OPC	Afap1l1
Cd444	1.05044e-37	1.30739	0.912	0.255	2.20413e-33	OPC	Cd44
Il181	1.09048e-37	0.573279	0.491	0.066	2.28816e-33	OPC	Il18
Gm155111	1.26677e-37	0.398907	0.351	0.034	2.65807e-33	OPC	Gm15511
Tenm45	1.34887e-37	2.44342	1	0.655	2.83034e-33	OPC	Tenm4
Erbb43	1.59604e-37	2.36547	1	0.467	3.34897e-33	OPC	Erbb4
Mgst34	1.70068e-37	1.86588	0.982	0.422	3.56854e-33	OPC	Mgst3
Cdkn1b5	1.88316e-37	1.92139	1	0.51	3.95144e-33	OPC	Cdkn1b
Ninj14	1.99713e-37	1.44608	0.982	0.397	4.19058e-33	OPC	Ninj1
Map42	2.06537e-37	2.49732	0.982	0.646	4.33377e-33	OPC	Map4
Parp83	3.47106e-37	1.67858	0.982	0.397	7.28333e-33	OPC	Parp8
Ckap43	5.68634e-37	1.5666	1	0.608	1.19316e-32	OPC	Ckap4
Sash17	6.1988e-37	1.72748	0.965	0.419	1.30069e-32	OPC	Sash1
Cklf1	8.18202e-37	0.754793	0.684	0.13	1.71683e-32	OPC	Cklf
Kcnj103	1.11847e-36	0.865699	0.614	0.106	2.34689e-32	OPC	Kcnj10
Tuba1a2	1.33536e-36	2.13261	1	0.923	2.80198e-32	OPC	Tuba1a
Mapk91	1.34894e-36	1.04108	0.895	0.249	2.83048e-32	OPC	Mapk9
Aqp114	1.43607e-36	1.30254	0.965	0.343	3.0133e-32	OPC	Aqp11
Sgip13	1.45872e-36	1.32139	0.825	0.193	3.06083e-32	OPC	Sgip1
Htra4	2.20694e-36	0.309983	0.246	0.018	4.63083e-32	OPC	Htra4
Tuba1b1	3.03552e-36	1.74944	1	0.632	6.36943e-32	OPC	Tuba1b
Fnbp13	6.08171e-36	1.10793	0.93	0.277	1.27613e-31	OPC	Fnbp1
Slc24a36	1.37127e-35	2.12763	1	0.587	2.87734e-31	OPC	Slc24a3
Sox25	2.5847e-35	1.46334	1	0.345	5.42348e-31	OPC	Sox2
Gdpd15	2.88411e-35	1.33981	0.982	0.452	6.05173e-31	OPC	Gdpd1
Ccsap1	4.58359e-35	0.426162	0.368	0.04	9.61774e-31	OPC	Ccsap
Clstn14	5.57788e-35	1.4997	0.982	0.551	1.17041e-30	OPC	Clstn1
Rgs223	6.11712e-35	0.526219	0.439	0.056	1.28355e-30	OPC	Rgs22
Pxmp21	7.4736e-35	0.751047	0.737	0.155	1.56819e-30	OPC	Pxmp2
Jag13	1.2784e-34	1.36846	0.965	0.348	2.68246e-30	OPC	Jag1
Gabarapl11	1.54473e-34	1.29801	0.912	0.317	3.24131e-30	OPC	Gabarapl1
Igfbp31	1.6842e-34	1.17754	0.842	0.19	3.53396e-30	OPC	Igfbp3
Sipa1l21	2.08031e-34	0.664888	0.509	0.077	4.36511e-30	OPC	Sipa1l2
Fgfrl12	2.22172e-34	1.0689	0.895	0.277	4.66184e-30	OPC	Fgfrl1
Chsy13	2.98955e-34	1.0994	0.842	0.232	6.27298e-30	OPC	Chsy1
2610318N02Rik1	6.56101e-34	0.254829	0.211	0.014	1.3767e-29	OPC	2610318N02Rik
S100a12	6.65997e-34	2.31212	1	0.713	1.39746e-29	OPC	S100a1
Phlpp13	7.41013e-34	1.86587	1	0.674	1.55487e-29	OPC	Phlpp1
Gm160704	1.32996e-33	0.725436	0.561	0.093	2.79066e-29	OPC	Gm16070
Sv2c2	3.13226e-33	0.789108	0.491	0.074	6.57241e-29	OPC	Sv2c
Rassf62	4.38781e-33	0.663988	0.561	0.095	9.20694e-29	OPC	Rassf6
Dab12	7.38615e-33	0.47124	0.404	0.05	1.54984e-28	OPC	Dab1
[truncated: 1,026 more rows]

## Sheet: DCs
Gene name	p_val	avg_log2FC	pct.1	pct.2	p_val_adj	annotation	gene
[truncated: 996 more rows]

[truncated: 15 more sheets: HeC, Roof, Interdental, M.KO_1, M.KO_2, M.KO_3, L.KO_1, L.KO_2, Outer Sulcus, Spiral prominence, Stria Vascularis Marginal, Basement membrane, Spiral limbus, Lateral wall, Glia]
