# Supplementary material for: Jag1 represses Notch activation in lateral supporting cells and inhibits an outer hair cell fate in the medial cochlea
Source: Development. 2024 Nov 5;151(21):dev202949. doi: 10.1242/dev.202949 (PMC11574350; doi:10.1242/dev.202949)
Supplement: Table S4. Pseudo bulk analysis identified differently expressed genes for Jag1Ndr/Ndr versus Jag1+/+, pathway enrichment for differently expressed genes and previously reported Jag1 mediated genes. [file develop-151-202949-TableS4.xlsx]

## Sheet: Info 
Sheet number	Description
1. Upregulated genes Nodder	Upregulated genes in Jag1Ndr/Ndr vs Jag1wt/wt, avg_log2FC <-0.25, adj_p-value <0.05
2. Downregulated genes Nodder	Downregulated genes in Jag1Ndr/Ndr vs Jag1wt/wt, avg_log2FC <-0.25, adj_p-value <0.05
3. GO biological process enrichment upregulated genes	GO biological process enrichment upregulated genes
4. GO biological process enrichment downregulated genes	GO biological process enrichment downregulated genes
5. Deafness genes	Hearing loss associated genes (https://www.ebi.ac.uk/gwas/efotraits/EFO_0004238)
6. GO 0048839_development	Go term inner ear development https://www.informatics.jax.org/go/term/GO:0048839
7. GO 42471_morphogenesis	Go term inner ear morphogenesis https://www.informatics.jax.org/go/term/GO:0042471
8. Overlap #1 and #2 with #3	Deafness associated genes found in up and regulated gene lists Nodder
9. Overlap #1, #2 and #4	Overlapping genes pseudobulk analysis and GO 0048839 (inner ear development)
10. Overlap #1, #2 and #5	Overlapping genes pseudobulk analysis and GO 0042471 (inner ear morphogenesis)
11. DOI: 10.1523/JNEUROSCI.1192-20.2020	Up and downregulated genes reported in Chrysostomou et al 2020. DOI: 10.1523/JNEUROSCI.1192-20.2020
12. DOI: 10.1038/s41419-022-05380-w	Up and downregulated genes reported in Gilels et al 2022. DOI: 10.1038/s41419-022-05380-w

## Sheet: 1.Upregulated genes 
Gene name	p_val	avg_log2FC	pct.1	pct.2	p_val_adj
Cdh4	6.27593e-164	0.984521	0.664	0.464	1.31688e-159
Clu	1.47799e-229	0.955286	0.951	0.936	3.10126e-225
Slc12a2	1.55771e-275	0.954083	0.806	0.643	3.26854e-271
Robo2	1.18727e-171	0.908457	0.759	0.6	2.49126e-167
Fras1	8.73273e-189	0.892666	0.709	0.523	1.83239e-184
Ccdc148	8.91755e-194	0.875217	0.717	0.518	1.87117e-189
Itga8	6.40453e-134	0.816895	0.738	0.554	1.34386e-129
Tmem117	7.02099e-241	0.812898	0.879	0.771	1.47322e-236
Rpl29	2.95514e-101	0.793992	0.504	0.409	6.20078e-97
Xist	1.71465e-284	0.778753	0.74	0.376	3.59785e-280
Myh10	7.23492e-132	0.761002	0.599	0.423	1.5181e-127
Rabgap1l	5.36921e-207	0.760448	0.922	0.852	1.12662e-202
Phactr1	2.42806e-81	0.708512	0.311	0.169	5.09479e-77
Homer1	7.55802e-53	0.691372	0.611	0.515	1.5859e-48
Wscd2	4.86724e-129	0.662673	0.685	0.52	1.02129e-124
Pcolce2	2.65984e-153	0.657051	0.686	0.496	5.58113e-149
Gm47283	2.84503e-223	0.656372	0.671	0.428	5.96972e-219
Gpc5	6.62218e-46	0.650349	0.5	0.408	1.38953e-41
Srgap1	5.7105e-112	0.638754	0.819	0.696	1.19823e-107
Spock1	2.25811e-184	0.634532	0.845	0.677	4.73819e-180
Atf3	2.14926e-57	0.628948	0.745	0.692	4.50979e-53
Prdm16	3.86425e-143	0.62755	0.668	0.458	8.10836e-139
Igfbp5	1.71124e-61	0.620831	0.844	0.803	3.59069e-57
Ccn1	3.99076e-124	0.616083	0.775	0.638	8.37381e-120
Pkp4	6.11213e-211	0.606307	0.966	0.91	1.28251e-206
Tnfrsf19	3.04037e-93	0.605732	0.617	0.462	6.37961e-89
Herc4	3.87385e-82	0.594563	0.595	0.459	8.12851e-78
Arhgap24	2.19381e-45	0.586633	0.434	0.338	4.60327e-41
Ldb2	7.13003e-55	0.580004	0.596	0.483	1.4961e-50
Itih5	1.72454e-91	0.579226	0.721	0.605	3.6186e-87
Brinp1	8.68827e-106	0.567455	0.379	0.207	1.82306e-101
Tmeff2	6.31827e-65	0.559991	0.249	0.13	1.32576e-60
Dpysl2	4.88546e-203	0.558445	0.838	0.671	1.02512e-198
Arc	1.14671e-117	0.55741	0.458	0.267	2.40614e-113
Vcl	9.50088e-98	0.551462	0.905	0.861	1.99357e-93
Fosb	3.77115e-198	0.550735	0.956	0.957	7.913e-194
Dusp5	2.09027e-95	0.546464	0.688	0.536	4.38601e-91
Parva	2.14607e-115	0.543958	0.783	0.648	4.5031e-111
Ell2	5.8047e-95	0.542078	0.657	0.513	1.218e-90
Scara3	1.63406e-165	0.533838	0.605	0.393	3.42875e-161
Stmn2	8.71346e-53	0.533668	0.239	0.136	1.82834e-48
Mex3b	1.54281e-90	0.532215	0.446	0.289	3.23728e-86
Fermt2	7.31484e-112	0.5307	0.918	0.864	1.53487e-107
Kcnq5	2.12577e-91	0.530542	0.468	0.301	4.46049e-87
Gjb2	7.11678e-105	0.529106	0.746	0.601	1.49331e-100
Plxna4	1.07717e-120	0.523989	0.601	0.419	2.26022e-116
Cdh1	6.46224e-103	0.523804	0.741	0.612	1.35597e-98
Twf1	1.82623e-163	0.514404	0.875	0.77	3.83198e-159
Slit2	1.29775e-40	0.51069	0.701	0.615	2.72307e-36
Rora	2.78788e-96	0.501825	0.975	0.983	5.84982e-92
Frzb	8.96846e-155	0.491324	0.344	0.135	1.88185e-150
Ypel2	5.72717e-97	0.479331	0.676	0.534	1.20173e-92
Dlgap1	4.04784e-65	0.472056	0.582	0.453	8.49357e-61
Gucy1a1	2.71634e-155	0.471678	0.473	0.251	5.6997e-151
Eln	2.47605e-101	0.471557	0.393	0.221	5.1955e-97
Cdk19	8.10792e-113	0.471555	0.792	0.681	1.70128e-108
Tns3	2.50832e-83	0.469793	0.596	0.431	5.26321e-79
Metrnl	1.86141e-108	0.469211	0.549	0.376	3.9058e-104
Tmem132d	6.73006e-97	0.466005	0.25	0.105	1.41217e-92
Dleu2	3.61238e-69	0.463712	0.535	0.394	7.57985e-65
Hsd17b12	1.19234e-132	0.462828	0.731	0.576	2.50188e-128
Sinhcaf	3.87365e-117	0.459066	0.607	0.423	8.12808e-113
Elovl5	2.09364e-59	0.451946	0.588	0.467	4.39309e-55
Auts2	7.85907e-121	0.45181	0.981	0.972	1.64907e-116
Pbx1	2.35517e-128	0.449356	0.985	0.971	4.94185e-124
Sgcz	1.00622e-35	0.449334	0.502	0.393	2.11136e-31
Synpo2	2.35519e-81	0.448604	0.362	0.209	4.9419e-77
Airn	1.47973e-96	0.446368	0.848	0.75	3.10491e-92
Pdlim5	2.88851e-69	0.446326	0.553	0.412	6.06095e-65
Nr4a1	3.56911e-110	0.444799	0.846	0.776	7.48906e-106
Net1	7.02931e-108	0.444315	0.611	0.438	1.47496e-103
Tead1	2.36175e-91	0.442667	0.811	0.731	4.95565e-87
Col9a2	6.38638e-141	0.442091	0.949	0.918	1.34005e-136
Epyc	3.53861e-69	0.439763	0.78	0.755	7.42506e-65
Zfp521	3.20485e-70	0.43832	0.73	0.607	6.72474e-66
Slc24a3	1.44656e-53	0.437102	0.656	0.529	3.03531e-49
Rasgrf1	3.33096e-94	0.43643	0.25	0.11	6.98934e-90
Rbm20	1.85932e-97	0.4326	0.506	0.322	3.90141e-93
Eva1c	2.49578e-75	0.429657	0.643	0.502	5.2369e-71
Cdh11	4.93662e-80	0.42894	0.6	0.451	1.03585e-75
Lmod1	3.80383e-62	0.42834	0.451	0.313	7.98159e-58
Agpat4	1.17864e-117	0.424998	0.654	0.483	2.47314e-113
Clic6	6.97725e-136	0.424854	0.556	0.332	1.46404e-131
Phtf2	5.03213e-86	0.423967	0.436	0.277	1.05589e-81
Tecta	2.18836e-98	0.421568	0.741	0.549	4.59184e-94
Schip1	1.41735e-50	0.421092	0.59	0.489	2.97402e-46
Egr3	2.18293e-50	0.420851	0.343	0.231	4.58043e-46
Daam1	1.88061e-107	0.417825	0.788	0.649	3.94609e-103
Syne2	7.14266e-142	0.415288	0.894	0.761	1.49874e-137
Sobp	2.40584e-99	0.413999	0.877	0.804	5.04817e-95
Cpa6	5.60071e-41	0.413333	0.584	0.457	1.1752e-36
Myo1e	9.26139e-119	0.413135	0.902	0.823	1.94332e-114
Nr4a3	1.77805e-47	0.410333	0.444	0.327	3.73088e-43
Zdhhc14	1.01523e-48	0.408913	0.51	0.387	2.13027e-44
Esrrg	1.86543e-46	0.406316	0.384	0.271	3.91424e-42
Chst8	1.77099e-12	0.40374	0.383	0.34	3.71606e-08
Fhl2	3.06819e-77	0.402183	0.394	0.245	6.43799e-73
Ralgapa2	5.71164e-103	0.400743	0.901	0.828	1.19847e-98
Btg2	2.34331e-66	0.400659	0.93	0.911	4.91698e-62
Stxbp6	5.89474e-15	0.400556	0.455	0.419	1.23689e-10
Nfatc2	2.27544e-66	0.400373	0.529	0.387	4.77455e-62
Hunk	7.56448e-77	0.39906	0.643	0.488	1.58726e-72
Tuft1	7.24995e-80	0.398406	0.429	0.275	1.52126e-75
Arhgef38	2.84325e-84	0.397747	0.849	0.753	5.96599e-80
Gata2	4.61903e-96	0.395515	0.654	0.474	9.69212e-92
Rbfox1	4.18447e-12	0.393941	0.267	0.222	8.78027e-08
Adgrg2	2.33186e-49	0.391949	0.403	0.275	4.89295e-45
Tsc22d1	1.2479e-73	0.389287	0.927	0.887	2.61846e-69
Sgms2	3.8532e-120	0.387386	0.281	0.112	8.08517e-116
Rtl4	8.87052e-40	0.386662	0.436	0.331	1.8613e-35
Slco5a1	1.53913e-101	0.382518	0.531	0.336	3.22955e-97
Lmna	3.06657e-61	0.381306	0.69	0.582	6.43458e-57
Ehd4	5.92515e-105	0.381072	0.502	0.32	1.24327e-100
Tgfb2	2.51665e-90	0.379566	0.922	0.874	5.2807e-86
Atp2b2	9.42378e-93	0.37364	0.599	0.418	1.97739e-88
Id2	6.00101e-59	0.373133	0.865	0.823	1.25919e-54
Pla2g7	1.56582e-69	0.371812	0.863	0.805	3.28555e-65
Creb5	3.09594e-64	0.3707	0.64	0.507	6.49621e-60
Gm36975	4.30164e-100	0.368269	0.536	0.344	9.02613e-96
Sat1	2.52166e-64	0.368013	0.738	0.638	5.29119e-60
Gm48321	8.81104e-67	0.367546	0.434	0.292	1.84882e-62
Npnt	6.23568e-56	0.36567	0.54	0.415	1.30843e-51
Tnfrsf12a	1.71364e-79	0.365384	0.545	0.383	3.59573e-75
Dennd4a	1.20463e-57	0.365326	0.614	0.49	2.52768e-53
Gucy1b1	1.88214e-124	0.363279	0.376	0.185	3.94929e-120
Itgb6	1.59969e-81	0.359269	0.495	0.326	3.35663e-77
Lgals1	3.33808e-10	0.357859	0.715	0.71	7.0043e-06
Iigp1	1.17155e-85	0.354779	0.423	0.257	2.45826e-81
Thrb	5.04231e-24	0.352425	0.923	0.908	1.05803e-19
Bhlhe41	3.91287e-71	0.350024	0.508	0.349	8.21037e-67
Pde4b	7.18108e-108	0.349267	0.944	0.882	1.50681e-103
Dcun1d3	7.60017e-68	0.347835	0.565	0.413	1.59474e-63
Rps6ka2	7.16974e-67	0.347206	0.367	0.229	1.50443e-62
Cnksr2	2.49095e-59	0.345461	0.54	0.402	5.22677e-55
St6galnac3	4.0712e-73	0.345185	0.606	0.46	8.54261e-69
Lnpep	1.72982e-54	0.344252	0.6	0.481	3.62968e-50
Stat3	2.34154e-42	0.342988	0.73	0.654	4.91325e-38
Tox	3.24728e-53	0.342612	0.928	0.873	6.81377e-49
Alpk1	2.36564e-48	0.341546	0.364	0.254	4.96382e-44
Dennd4c	4.99571e-74	0.339711	0.664	0.531	1.04825e-69
Kdsr	4.60437e-78	0.337681	0.599	0.446	9.66135e-74
Btg1	3.97556e-70	0.336646	0.88	0.839	8.34192e-66
Jmjd1c	4.00464e-62	0.335913	0.877	0.817	8.40294e-58
Gm11099	9.62321e-87	0.335717	0.321	0.169	2.01924e-82
Cstf3	5.2871e-33	0.333456	0.688	0.618	1.10939e-28
Sema6a	3.23879e-53	0.331578	0.656	0.531	6.79596e-49
Klf6	2.907e-61	0.331258	0.829	0.736	6.09977e-57
Efhd1	3.32449e-69	0.328451	0.701	0.564	6.97578e-65
Irf2bpl	3.80361e-74	0.327031	0.726	0.602	7.98111e-70
Adamts17	1.60999e-60	0.326612	0.738	0.612	3.37823e-56
Adamts19	1.35005e-26	0.326377	0.371	0.284	2.83281e-22
Gse1	1.41515e-76	0.324835	0.541	0.385	2.96941e-72
Vav3	1.13481e-42	0.324043	0.477	0.367	2.38116e-38
Hacd2	8.88133e-74	0.324021	0.712	0.575	1.86357e-69
Qsox1	5.13969e-44	0.323591	0.409	0.303	1.07846e-39
Fam184b	3.87305e-73	0.322356	0.675	0.511	8.12681e-69
Igf1r	1.25745e-85	0.321655	0.9	0.809	2.63851e-81
Ifrd1	8.64757e-15	0.321306	0.743	0.726	1.81452e-10
Igf2	1.5321e-82	0.320833	0.506	0.334	3.21481e-78
Spink5	6.14039e-34	0.320511	0.189	0.111	1.28844e-29
Myo1b	6.39333e-71	0.319702	0.585	0.445	1.34151e-66
Arhgap42	2.8817e-65	0.319476	0.651	0.524	6.04666e-61
Tmem132c	4.07693e-23	0.31875	0.577	0.51	8.55463e-19
Bcl2	4.05771e-39	0.31875	0.681	0.579	8.5143e-35
B3gntl1	1.42682e-76	0.318044	0.41	0.254	2.9939e-72
Myh14	2.18431e-52	0.314413	0.569	0.45	4.58334e-48
Asap1	6.63253e-46	0.313327	0.876	0.814	1.3917e-41
Krt8	1.58195e-20	0.313314	0.642	0.588	3.31941e-16
Scrn1	2.11123e-87	0.313199	0.563	0.389	4.43e-83
Filip1l	1.23867e-81	0.312005	0.429	0.273	2.5991e-77
Klf7	1.59525e-70	0.311925	0.616	0.479	3.34731e-66
Acer2	1.80907e-112	0.311538	0.352	0.171	3.79597e-108
Tspan18	4.44311e-88	0.311138	0.372	0.209	9.32298e-84
Akap13	4.7076e-77	0.30853	0.853	0.755	9.87795e-73
2610307P16Rik	4.65227e-31	0.306695	0.804	0.773	9.76187e-27
Col18a1	2.1741e-94	0.306241	0.769	0.603	4.56191e-90
Rspo2	1.12117e-35	0.306219	0.335	0.229	2.35255e-31
Cttnbp2nl	1.89754e-81	0.305289	0.572	0.415	3.98161e-77
Zc3h12c	7.45612e-62	0.304738	0.322	0.193	1.56452e-57
Rock2	3.57611e-45	0.302917	0.715	0.631	7.50375e-41
Alms1	1.27791e-73	0.302855	0.473	0.319	2.68144e-69
Cmss1	2.35492e-06	0.302618	0.779	0.765	0.0494133
Gata3	5.59294e-43	0.299928	0.838	0.773	1.17357e-38
Mxi1	2.10994e-14	0.299124	0.631	0.565	4.4273e-10
Clcn3	7.48726e-82	0.299119	0.754	0.617	1.57105e-77
Tnks1bp1	4.82132e-104	0.298299	0.386	0.209	1.01166e-99
Pdgfd	2.60402e-46	0.297034	0.78	0.695	5.46402e-42
Galntl6	2.60195e-11	0.295789	0.211	0.165	5.45966e-07
Zdbf2	2.51551e-39	0.294797	0.436	0.331	5.27831e-35
Slit3	1.23663e-49	0.293481	0.638	0.514	2.59483e-45
Hmgcr	3.10882e-59	0.293402	0.534	0.402	6.52324e-55
Agbl1	1.67363e-41	0.293286	0.24	0.143	3.51177e-37
Lrrtm4	1.82111e-10	0.292214	0.598	0.569	3.82123e-06
Ncoa7	1.16775e-60	0.291945	0.54	0.405	2.45028e-56
Nek1	2.81152e-79	0.291846	0.831	0.714	5.89941e-75
Dusp16	7.16301e-63	0.291734	0.66	0.533	1.50302e-58
Spag6l	7.16608e-74	0.29112	0.314	0.173	1.50366e-69
B4galnt3	1.23103e-37	0.290977	0.482	0.362	2.58307e-33
Chst11	1.0741e-60	0.290508	0.51	0.37	2.25379e-56
Papss2	7.32298e-53	0.290216	0.389	0.259	1.53658e-48
Kcnq1ot1	1.35369e-50	0.289354	0.83	0.755	2.84045e-46
Diaph1	7.80132e-60	0.289252	0.76	0.663	1.63695e-55
Hbegf	5.51551e-20	0.28901	0.328	0.257	1.15732e-15
Actn4	1.99579e-77	0.288924	0.94	0.879	4.18777e-73
Ttll3	5.2861e-110	0.288509	0.428	0.234	1.10918e-105
Tmod1	1.98414e-77	0.286421	0.926	0.842	4.16333e-73
Snhg8	9.03143e-46	0.286182	0.749	0.671	1.89506e-41
Frmd5	4.24798e-45	0.285085	0.358	0.243	8.91354e-41
Ocln	1.46467e-73	0.284008	0.554	0.395	3.07331e-69
Zfp644	5.09743e-62	0.283893	0.78	0.683	1.06959e-57
Gli3	3.56328e-57	0.283111	0.73	0.619	7.47684e-53
Maff	1.37341e-37	0.281738	0.328	0.224	2.88182e-33
Aff2	3.40493e-48	0.281424	0.51	0.384	7.14457e-44
Adamts2	1.48069e-54	0.2798	0.638	0.52	3.10693e-50
Dpyd	4.25165e-81	0.279699	0.859	0.761	8.92124e-77
Flnc	7.98586e-69	0.27957	0.169	0.066	1.67567e-64
Ablim1	7.29326e-30	0.278432	0.583	0.492	1.53035e-25
2310014F06Rik	5.56797e-83	0.278249	0.299	0.152	1.16833e-78
Ybx3	7.68906e-56	0.274599	0.711	0.596	1.6134e-51
Ctnnd1	2.46204e-57	0.274069	0.913	0.874	5.16611e-53
Zfp704	4.32665e-58	0.274033	0.577	0.447	9.07861e-54
Reep3	6.22721e-52	0.2739	0.754	0.66	1.30665e-47
Rbpj	5.07837e-56	0.27375	0.609	0.492	1.06559e-51
Acsl4	1.66562e-45	0.273513	0.5	0.382	3.49498e-41
Slc44a3	1.53785e-66	0.271979	0.674	0.528	3.22687e-62
Erbb3	2.28556e-91	0.271893	0.484	0.307	4.7958e-87
Myo5b	1.68998e-57	0.270202	0.547	0.403	3.54608e-53
Ccng2	2.28787e-52	0.269791	0.412	0.283	4.80064e-48
Fam102b	1.15456e-21	0.268387	0.684	0.606	2.42262e-17
Igf2bp2	5.34981e-65	0.268374	0.731	0.598	1.12255e-60
Pik3cb	2.62846e-70	0.26798	0.477	0.328	5.51531e-66
Dapp1	1.24002e-71	0.267019	0.27	0.138	2.60193e-67
Egr2	1.78123e-54	0.26507	0.508	0.369	3.73755e-50
Gm13483	5.05692e-51	0.263695	0.382	0.256	1.06109e-46
Numa1	5.63375e-68	0.263361	0.553	0.408	1.18213e-63
Eya4	1.03898e-52	0.262611	0.929	0.88	2.1801e-48
4930422I22Rik	1.65249e-66	0.262523	0.252	0.128	3.46742e-62
Gna14	1.4871e-46	0.262492	0.442	0.319	3.12039e-42
C2cd4b	1.60955e-30	0.261563	0.412	0.318	3.37733e-26
Pdgfc	1.61199e-34	0.26038	0.477	0.368	3.38244e-30
Prkd1	1.46566e-40	0.260161	0.662	0.551	3.0754e-36
F3	1.96907e-46	0.259794	0.324	0.208	4.1317e-42
Dst	1.94466e-34	0.257871	0.759	0.68	4.08048e-30
Nebl	6.58143e-16	0.257619	0.746	0.725	1.38098e-11
Gjb6	1.38781e-44	0.256808	0.4	0.278	2.91204e-40
Gm42439	5.19955e-64	0.255498	0.498	0.354	1.09102e-59
Ube2h	1.26792e-42	0.25546	0.822	0.759	2.66049e-38
Macc1	1.84416e-53	0.254951	0.313	0.193	3.86959e-49
Igf2r	1.93034e-49	0.254317	0.597	0.477	4.05044e-45
Ube2g1	3.06733e-33	0.253689	0.739	0.675	6.43619e-29
Vps4b	2.19493e-61	0.253163	0.708	0.579	4.60563e-57
Fbxo32	1.47911e-32	0.25294	0.739	0.647	3.10362e-28
Wnt4	2.06627e-43	0.252735	0.327	0.218	4.33566e-39
Zswim4	1.06879e-59	0.252237	0.503	0.36	2.24264e-55
Hnrnpa0	1.74571e-86	0.252083	0.733	0.56	3.66303e-82
Dmxl1	1.30766e-35	0.251611	0.739	0.658	2.74387e-31
Foxn3	1.48555e-29	0.25139	0.848	0.814	3.11712e-25
Tspan8	3.44955e-24	0.250665	0.499	0.404	7.23819e-20

## Sheet: 2. Downregulated genes 
Gene	p_val	avg_log2FC	pct.1	pct.2	p_val_adj
Otor	0	-2.49471	0.48	0.791	0
Car3	6.73939e-264	-2.24304	0.179	0.456	1.41413e-259
Nupr1	1.17191e-77	-0.892619	0.096	0.222	2.45902e-73
Hba-a1	1.89024e-116	-0.86066	0.328	0.528	3.96628e-112
Grid2	6.53358e-117	-0.851348	0.157	0.328	1.37094e-112
Hbb-bs	4.64417e-245	-0.837305	0.539	0.775	9.74485e-241
Col25a1	7.14522e-118	-0.812884	0.098	0.254	1.49928e-113
Dclk1	7.62199e-29	-0.781	0.584	0.629	1.59932e-24
Cntn4	4.02781e-111	-0.773027	0.226	0.395	8.45155e-107
S100a1	5.99147e-159	-0.77106	0.625	0.803	1.25719e-154
Crym	9.13013e-91	-0.768306	0.188	0.334	1.91577e-86
Col3a1	1.43373e-125	-0.764346	0.101	0.265	3.0084e-121
Dbi	2.83317e-85	-0.738434	0.855	0.896	5.94484e-81
Car12	5.47149e-60	-0.725431	0.083	0.183	1.14808e-55
Cytl1	1.50522e-142	-0.701901	0.036	0.181	3.1584e-138
Dcn	1.19608e-69	-0.68144	0.466	0.581	2.50974e-65
Ogn	5.47689e-145	-0.681328	0.111	0.296	1.14921e-140
Igfbp2	5.75986e-102	-0.674879	0.118	0.265	1.20859e-97
Iqgap2	2.8333e-120	-0.645254	0.226	0.407	5.94511e-116
Aqp5	2.57587e-63	-0.618963	0.035	0.118	5.40495e-59
Prkg1	1.32114e-136	-0.617286	0.271	0.494	2.77214e-132
Ptgds	8.13751e-31	-0.606726	0.424	0.492	1.70749e-26
Mdga2	1.02473e-128	-0.603151	0.068	0.224	2.15018e-124
Cp	5.524e-135	-0.598489	0.065	0.223	1.1591e-130
S100a6	1.28669e-53	-0.59829	0.246	0.355	2.69985e-49
Scg2	2.18626e-69	-0.582452	0.052	0.156	4.58743e-65
Pou3f4	8.10661e-148	-0.577236	0.061	0.227	1.70101e-143
Prickle2	1.22571e-68	-0.563312	0.276	0.409	2.5719e-64
S100b	2.1015e-84	-0.562624	0.264	0.41	4.40958e-80
Vim	3.95583e-49	-0.550061	0.445	0.551	8.30051e-45
Kctd12	1.4137e-82	-0.538696	0.218	0.357	2.96637e-78
Hba-a2	8.6719e-94	-0.536415	0.125	0.272	1.81962e-89
Maf	4.4145e-131	-0.533	0.055	0.205	9.26295e-127
Ror1	2.02456e-73	-0.529944	0.217	0.364	4.24813e-69
Sorcs3	3.87023e-65	-0.523338	0.148	0.266	8.12091e-61
Col1a2	1.92105e-09	-0.520377	0.484	0.506	4.03093e-05
Serpinf1	1.42501e-34	-0.520021	0.323	0.393	2.99009e-30
Anxa5	8.3351e-107	-0.511521	0.767	0.877	1.74895e-102
Kcnb2	3.82816e-34	-0.510447	0.439	0.543	8.03262e-30
Otos	5.3934e-18	-0.509156	0.258	0.315	1.1317e-13
Pid1	2.59903e-99	-0.501244	0.125	0.276	5.45354e-95
Hbb-bt	1.61114e-56	-0.500093	0.182	0.305	3.38066e-52
Apod	2.18058e-35	-0.498861	0.134	0.213	4.57551e-31
Lrp1b	2.70111e-55	-0.497788	0.077	0.169	5.66775e-51
Gm525	8.67621e-112	-0.495041	0.034	0.156	1.82053e-107
Agr3	7.78684e-19	-0.494154	0.178	0.237	1.63391e-14
Gm44593	1.21502e-126	-0.491414	0.047	0.19	2.54947e-122
Ccnd2	1.98485e-134	-0.487351	0.059	0.216	4.16482e-130
Cdh18	4.17757e-76	-0.485289	0.127	0.259	8.76579e-72
Anks1b	4.68131e-84	-0.483388	0.129	0.27	9.8228e-80
Kalrn	4.34289e-23	-0.473002	0.233	0.298	9.11269e-19
Tshz2	1.49466e-115	-0.469569	0.359	0.563	3.13624e-111
Spp1	4.51026e-59	-0.464341	0.048	0.136	9.46387e-55
Trf	9.50589e-86	-0.462629	0.05	0.161	1.99462e-81
Gas2	4.2868e-45	-0.462304	0.697	0.752	8.99499e-41
Prss23	2.1772e-38	-0.455553	0.436	0.538	4.56842e-34
Serpine2	1.07045e-79	-0.455138	0.17	0.308	2.24612e-75
Bsg	2.46091e-149	-0.451647	0.963	0.983	5.16373e-145
Dlc1	1.52523e-94	-0.451575	0.107	0.247	3.20038e-90
Ust	7.83188e-130	-0.451051	0.193	0.393	1.64336e-125
Tanc2	5.24882e-10	-0.449383	0.748	0.766	1.10136e-05
Anxa1	4.71505e-37	-0.44426	0.051	0.118	9.89359e-33
Serpinh1	4.66835e-107	-0.435576	0.746	0.806	9.7956e-103
Epha5	7.80472e-98	-0.433197	0.112	0.266	1.63767e-93
Ptn	7.03503e-10	-0.429985	0.915	0.92	1.47616e-05
Dpp10	1.39936e-42	-0.423499	0.331	0.447	2.93629e-38
Fibin	1.41501e-81	-0.42334	0.096	0.221	2.96912e-77
Cacnb2	1.39537e-09	-0.41812	0.466	0.494	2.92791e-05
Dock5	3.73433e-63	-0.415955	0.128	0.249	7.83574e-59
Ptprg	5.46034e-75	-0.415133	0.679	0.769	1.14574e-70
Nell1	5.56653e-105	-0.410833	0.053	0.184	1.16803e-100
Cped1	3.17428e-74	-0.409726	0.109	0.229	6.66059e-70
Gpm6b	7.78776e-32	-0.409026	0.461	0.518	1.6341e-27
Cryab	6.59638e-76	-0.405654	0.517	0.679	1.38412e-71
Calm2	2.8393e-70	-0.397055	0.853	0.897	5.9577e-66
Oc90	1.30695e-47	-0.392502	0.055	0.136	2.74238e-43
Igf1	6.91432e-10	-0.387406	0.511	0.553	1.45083e-05
Lmx1a	3.79918e-61	-0.384009	0.107	0.226	7.97182e-57
Tbx18	1.59095e-124	-0.382109	0.057	0.204	3.33829e-120
Mpped2	7.23686e-96	-0.380463	0.157	0.317	1.51851e-91
Cd81	8.84087e-73	-0.380274	0.817	0.865	1.85508e-68
Socs2	7.10412e-67	-0.379896	0.452	0.604	1.49066e-62
Dach2	3.19469e-37	-0.378746	0.163	0.256	6.70342e-33
Rhoj	1.36144e-22	-0.375185	0.148	0.209	2.85671e-18
Mdh1	3.2046e-86	-0.374933	0.758	0.832	6.72421e-82
Rspo3	3.12011e-16	-0.374762	0.065	0.107	6.54693e-12
Ddx3y	1.32571e-147	-0.370828	0.148	0.359	2.78173e-143
Pgm5	1.02184e-82	-0.370768	0.248	0.417	2.14414e-78
Dync1i1	3.46886e-24	-0.370248	0.172	0.246	7.27871e-20
Dach1	3.04346e-21	-0.369219	0.38	0.447	6.38608e-17
Ctsl	3.26692e-72	-0.368058	0.832	0.892	6.85499e-68
Cntn3	8.12409e-66	-0.368045	0.135	0.257	1.70468e-61
Stard13	1.17299e-27	-0.367565	0.351	0.432	2.46128e-23
Cox6c	1.62741e-83	-0.367139	0.959	0.978	3.41479e-79
Itgbl1	3.40717e-13	-0.366255	0.198	0.249	7.14927e-09
Far1	1.34268e-16	-0.365341	0.654	0.663	2.81735e-12
Fbxl7	3.02673e-20	-0.364764	0.55	0.581	6.35099e-16
Apoe	2.42779e-62	-0.360901	0.51	0.608	5.09424e-58
Cacna2d1	1.97994e-40	-0.359812	0.283	0.391	4.15452e-36
Pde4d	1.68934e-126	-0.357958	0.989	0.997	3.54474e-122
Uqcr11	2.61026e-72	-0.356966	0.868	0.916	5.47711e-68
Itm2b	1.20028e-09	-0.355191	0.99	0.99	2.51855e-05
Stmn1	1.83613e-14	-0.351249	0.528	0.557	3.85275e-10
Slc25a4	3.0286e-104	-0.350093	0.964	0.981	6.35491e-100
Uty	5.48307e-132	-0.349888	0.142	0.338	1.15051e-127
Mt3	6.17301e-27	-0.346905	0.095	0.161	1.29528e-22
Dusp1	7.64156e-18	-0.345101	0.594	0.644	1.60343e-13
Mt1	1.08568e-34	-0.344815	0.109	0.189	2.27808e-30
Zfhx4	1.43734e-41	-0.335474	0.646	0.7	3.01597e-37
Dynll1	2.46614e-84	-0.335399	0.793	0.849	5.1747e-80
Clstn2	1.49919e-35	-0.331668	0.132	0.215	3.14575e-31
Cox5a	1.50363e-60	-0.331497	0.804	0.861	3.15507e-56
Sema3a	1.77357e-22	-0.330134	0.396	0.462	3.72149e-18
Atp5k	1.38486e-61	-0.329247	0.696	0.77	2.90585e-57
Rbp1	2.13345e-38	-0.328265	0.721	0.748	4.47663e-34
Fli1	5.72628e-107	-0.328256	0.05	0.179	1.20154e-102
Mpz	8.85227e-18	-0.327371	0.113	0.166	1.85747e-13
Col14a1	1.46468e-88	-0.327126	0.042	0.152	3.07334e-84
Slc35f1	4.95643e-14	-0.326916	0.483	0.523	1.04001e-09
Emcn	5.75275e-66	-0.325775	0.063	0.162	1.2071e-61
Slc1a2	8.45372e-115	-0.322134	0.04	0.169	1.77384e-110
Atpif1	9.65732e-89	-0.321668	0.834	0.896	2.0264e-84
Nme2	7.46418e-52	-0.31885	0.891	0.924	1.56621e-47
Gapdh	5.41438e-112	-0.318544	0.887	0.954	1.1361e-107
Atp5g1	3.19301e-75	-0.317889	0.819	0.88	6.69989e-71
Rnase1	5.88243e-44	-0.312981	0.054	0.13	1.23431e-39
Lrpap1	1.13053e-25	-0.308701	0.63	0.675	2.37219e-21
Chchd10	9.40258e-30	-0.308056	0.63	0.688	1.97294e-25
Rpl36a	2.651e-45	-0.307598	0.826	0.843	5.56258e-41
Ndufa13	6.52795e-78	-0.307471	0.843	0.895	1.36976e-73
Enpep	2.99556e-32	-0.307452	0.062	0.128	6.28557e-28
Pcp4	3.52883e-59	-0.307341	0.144	0.269	7.40455e-55
Colec12	1.07337e-92	-0.306492	0.066	0.192	2.25226e-88
Adamts12	7.50469e-58	-0.305432	0.116	0.226	1.57471e-53
Lrfn5	3.56603e-95	-0.304264	0.036	0.147	7.4826e-91
Sned1	3.90014e-39	-0.303867	0.271	0.374	8.18366e-35
Cthrc1	4.62011e-45	-0.303739	0.099	0.189	9.69438e-41
Sox2	2.72325e-24	-0.303719	0.311	0.389	5.71419e-20
Pam	1.28039e-29	-0.303714	0.27	0.343	2.68665e-25
Ctnnd2	3.47737e-24	-0.303274	0.448	0.521	7.29657e-20
Fut9	1.61764e-45	-0.303173	0.114	0.215	3.3943e-41
Gulp1	2.56941e-85	-0.302857	0.162	0.319	5.3914e-81
Ppp2r2b	1.44981e-26	-0.301838	0.235	0.322	3.04214e-22
Rpl9	4.65303e-55	-0.30095	0.668	0.799	9.76346e-51
Prdx1	8.30521e-66	-0.30052	0.919	0.942	1.74268e-61
Timp2	1.87272e-71	-0.300113	0.553	0.675	3.92952e-67
Plce1	2.26784e-35	-0.300046	0.289	0.388	4.75862e-31
Ndufa4	1.4897e-67	-0.299432	0.943	0.971	3.12583e-63
Cycs	1.53944e-54	-0.298361	0.461	0.575	3.23021e-50
Cald1	6.50926e-18	-0.298351	0.306	0.357	1.36584e-13
Cox7a2	1.88613e-48	-0.297836	0.895	0.919	3.95767e-44
Col5a2	7.52535e-96	-0.295797	0.061	0.187	1.57905e-91
Ndufb1-ps	4.24268e-64	-0.295273	0.697	0.763	8.90241e-60
Uqcr10	3.57547e-53	-0.294754	0.777	0.824	7.50241e-49
Car14	5.40104e-81	-0.294545	0.069	0.188	1.1333e-76
Rps27	5.50846e-38	-0.29418	0.628	0.722	1.15584e-33
Fry	1.61271e-06	-0.293409	0.285	0.317	0.0338394
Gfra1	2.65145e-54	-0.292828	0.21	0.333	5.56354e-50
Pdia6	1.70652e-22	-0.292175	0.876	0.907	3.58079e-18
Micos10	4.6068e-59	-0.289179	0.73	0.774	9.66644e-55
Arhgap28	9.29919e-59	-0.288995	0.235	0.368	1.95125e-54
Zeb1	3.99634e-104	-0.286427	0.049	0.177	8.38552e-100
Gm10076	1.47306e-61	-0.286201	0.351	0.486	3.09092e-57
Rflnb	3.96225e-24	-0.28547	0.346	0.429	8.31399e-20
Calm1	5.96351e-62	-0.285342	0.915	0.948	1.25132e-57
Rbms3	4.55248e-24	-0.283747	0.59	0.632	9.55246e-20
Eif2s3y	1.3154e-114	-0.283293	0.146	0.331	2.7601e-110
Uqcrb	2.00766e-52	-0.28289	0.826	0.862	4.21268e-48
Pip5k1b	1.42401e-25	-0.282068	0.298	0.367	2.988e-21
Tuba1b	1.00248e-52	-0.280466	0.59	0.678	2.1035e-48
Ifi27	6.29832e-45	-0.275713	0.292	0.407	1.32158e-40
Atp5b	8.66789e-55	-0.27456	0.871	0.899	1.81878e-50
Ssr4	7.04563e-42	-0.274551	0.747	0.786	1.47838e-37
Zeb2	8.25465e-77	-0.273208	0.057	0.166	1.73207e-72
Cox8a	1.81393e-59	-0.27279	0.978	0.989	3.80617e-55
Calml4	6.22735e-25	-0.272159	0.606	0.645	1.30669e-20
Tubb4b	1.98297e-19	-0.270385	0.819	0.833	4.16087e-15
Fxyd6	1.7887e-43	-0.270081	0.203	0.319	3.75323e-39
Atp5md	7.65178e-44	-0.269747	0.859	0.886	1.60557e-39
Plscr2	7.08688e-52	-0.268797	0.146	0.259	1.48704e-47
Ntrk3	3.83333e-102	-0.267707	0.031	0.144	8.04347e-98
S100a13	7.37237e-62	-0.267172	0.231	0.372	1.54694e-57
Gpx4	1.44052e-48	-0.264991	0.925	0.939	3.02264e-44
Atp5j2	4.10704e-56	-0.264222	0.895	0.921	8.61781e-52
Rnaset2a	3.24551e-16	-0.262188	0.438	0.498	6.81005e-12
Frmd4a	5.29755e-53	-0.261216	0.192	0.311	1.11159e-48
Cdkn1b	3.3647e-38	-0.261036	0.469	0.559	7.06016e-34
Tln2	3.30918e-23	-0.260944	0.388	0.45	6.94365e-19
Nbl1	6.20272e-52	-0.260306	0.116	0.216	1.30152e-47
Cox4i1	7.16123e-59	-0.258634	0.979	0.987	1.50264e-54
Ndufc1	1.78646e-41	-0.257686	0.766	0.806	3.74852e-37
Cox5b	7.77325e-43	-0.256192	0.773	0.813	1.63106e-38
Dpysl3	4.03487e-42	-0.256038	0.214	0.319	8.46637e-38
Tuba1a	1.25537e-41	-0.253812	0.912	0.938	2.63415e-37
Rpl38	5.97417e-53	-0.253501	0.976	0.988	1.25356e-48
B3galt1	5.60928e-25	-0.252904	0.184	0.255	1.177e-20
Atp5e	1.59118e-67	-0.252889	0.964	0.981	3.33878e-63
Ppib	1.47725e-36	-0.252193	0.971	0.974	3.09971e-32
Nenf	2.11371e-23	-0.251591	0.763	0.785	4.43519e-19
Ctsd	2.82441e-36	-0.251538	0.706	0.752	5.92645e-32

## Sheet: 3. GO_bio_enrich_pseudobulkup
Enrichment FDR	nGenes	Pathway Genes	Fold Enrichment	Pathway	URL	Genes
4.91684266995971e-18	73	1900	3.43201933404941	Tissue development	http://amigo.geneontology.org/amigo/term/GO:0009888	Col18a1 Ifrd1 Tuft1 Homer1 Fhl2 Rbfox1 Gata3 Erbb3 Sema6a Epyc Btg2 Rock2 Id2 Myh10 Gli3 Hmgcr Thrb Vcl Arc Spag6l Nr4a1 Hbegf Klf7 Tmeff2 Igfbp5 Atf3 Itga8 Itgb6 Frzb Schip1 Lmna Ccn1 Pdlim5 Tmod1 Nr4a3 Eln Ybx3 Atp2b2 Myh14 Slit2 Pdgfd Myo1e Ctnnd1 Chst11 Fras1 Dusp5 Btg1 Wnt4 Fermt2 Egr2 Jmjd1c Rbpj Tgfb2 Sgcz Ldb2 Npnt Tox Maff Gjb2 Igf2 Sgms2 Rspo2 Robo2 Pbx1 Nebl Spink5 Arhgap24 Bcl2 Tnfrsf…
3.46690545290185e-14	65	1822	3.18673133358722	Locomotion	http://amigo.geneontology.org/amigo/term/GO:0040011	Cdh1 Cdh4 Col18a1 Prkd1 Stat3 Gata2 Gata3 Sema6a Srgap1 Tns3 Rock2 Id2 Myh10 Net1 Gli3 Vcl Dpysl2 Gpc5 Arc Spag6l Nr4a1 Tnfrsf12a Pla2g7 Diaph1 Hbegf Slc12a2 Ablim1 Klf7 Tmeff2 Igfbp5 Itgb6 Frmd5 Nfatc2 Schip1 Pdgfc Lmna Ccn1 Nr4a3 Pde4b Auts2 Plxna4 Atp2b2 Parva Slit2 Pdgfd Pik3cb Vav3 Egr3 Zswim4 Wnt4 Fermt2 Egr2 Rbpj Tgfb2 Ldb2 Sinhcaf Igf2 Synpo2 Robo2 Phactr1 Actn4 Slit3 Arhgap24 Bcl2 Syne2
1.95789102506245e-12	55	1474	3.3330795004569	Cell migration	http://amigo.geneontology.org/amigo/term/GO:0016477	Cdh1 Col18a1 Prkd1 Stat3 Gata2 Gata3 Sema6a Srgap1 Tns3 Rock2 Myh10 Net1 Gli3 Vcl Gpc5 Arc Spag6l Nr4a1 Tnfrsf12a Pla2g7 Diaph1 Hbegf Slc12a2 Tmeff2 Igfbp5 Itgb6 Frmd5 Nfatc2 Schip1 Pdgfc Lmna Ccn1 Nr4a3 Pde4b Auts2 Plxna4 Parva Slit2 Pdgfd Pik3cb Vav3 Egr3 Wnt4 Fermt2 Rbpj Tgfb2 Ldb2 Sinhcaf Igf2 Synpo2 Phactr1 Actn4 Arhgap24 Bcl2 Syne2
5.41931100345664e-12	54	1470	3.28138275718451	Neuron differentiation	http://amigo.geneontology.org/amigo/term/GO:0030182	Cdh1 Cdh4 Ifrd1 Prkd1 Stat3 Gata2 Gata3 Sema6a Btg2 Id2 Myh10 Gli3 Thrb Vcl Clu Dpysl2 Asap1 Twf1 Arc Spag6l Tnfrsf12a Zfp521 Diaph1 Ablim1 Klf7 Dst Efhd1 Stmn2 Pdlim5 Nr4a3 Brinp1 Auts2 Plxna4 Atp2b2 Acsl4 Slit2 Cdh11 Rora Rasgrf1 Zswim4 Wnt4 Egr2 Rbpj Tgfb2 Tox Rspo2 Robo2 Pbx1 Phactr1 Spock1 Slit3 Bcl2 Alms1 Lgals1
5.55472349752997e-12	35	635	4.92350956130484	Muscle structure development	http://amigo.geneontology.org/amigo/term/GO:0061061	Ifrd1 Homer1 Fhl2 Rbfox1 Erbb3 Btg2 Id2 Myh10 Hmgcr Nr4a1 Igfbp5 Atf3 Itga8 Nfatc2 Lmna Pdlim5 Tmod1 Eln Ybx3 Bhlhe41 Myh14 Rora Btg1 Wnt4 Egr2 Rbpj Tgfb2 Npnt Maff Igf2 Krt8 Nebl Bcl2 Akap13 Lgals1
8.13334441596299e-12	48	1206	3.55528480048736	Neuron development	http://amigo.geneontology.org/amigo/term/GO:0048666	Cdh1 Cdh4 Ifrd1 Prkd1 Gata2 Gata3 Sema6a Btg2 Id2 Myh10 Gli3 Thrb Vcl Clu Dpysl2 Asap1 Twf1 Arc Spag6l Tnfrsf12a Diaph1 Ablim1 Klf7 Dst Efhd1 Stmn2 Pdlim5 Nr4a3 Auts2 Plxna4 Atp2b2 Acsl4 Slit2 Cdh11 Rasgrf1 Zswim4 Egr2 Rbpj Tgfb2 Tox Robo2 Pbx1 Phactr1 Spock1 Slit3 Bcl2 Alms1 Lgals1
2.47232659767587e-11	37	762	4.33737747067331	Cell morphogenesis involved in differentiation	http://amigo.geneontology.org/amigo/term/GO:0000904	Cdh4 Col18a1 Ifrd1 Gata3 Sema6a Id2 Myh10 Net1 Gli3 Vcl Dpysl2 Arc Tnfrsf12a Ablim1 Klf7 Tmeff2 Dst Itga8 Pdlim5 Nr4a3 Auts2 Plxna4 Atp2b2 Parva Slit2 Cdh11 Zswim4 Fermt2 Egr2 Jmjd1c Tgfb2 Krt8 Robo2 Phactr1 Actn4 Slit3 Bcl2
2.47232659767587e-11	58	1765	2.93537607677632	Neurogenesis	http://amigo.geneontology.org/amigo/term/GO:0022008	Cdh1 Cdh4 Ifrd1 Prkd1 Stat3 Gata2 Gata3 Erbb3 Sema6a Btg2 Id2 Myh10 Gli3 Thrb Vcl Clu Dpysl2 Asap1 Twf1 Arc Spag6l Tnfrsf12a Zfp521 Diaph1 Ablim1 Klf7 Dst Efhd1 Stmn2 Pdlim5 Nr4a3 Brinp1 Auts2 Plxna4 Bhlhe41 Atp2b2 Acsl4 Slit2 Cdh11 Rora Rasgrf1 Zswim4 Wnt4 Egr2 Rbpj Tgfb2 Prdm16 Tox Rspo2 Robo2 Pbx1 Phactr1 Spock1 Slit3 Bcl2 Syne2 Alms1 Lgals1
2.47232659767587e-11	44	1064	3.6939542734387	Neuron projection development	http://amigo.geneontology.org/amigo/term/GO:0031175	Cdh1 Cdh4 Ifrd1 Prkd1 Gata3 Sema6a Btg2 Myh10 Gli3 Vcl Clu Dpysl2 Asap1 Twf1 Arc Spag6l Tnfrsf12a Diaph1 Ablim1 Klf7 Dst Efhd1 Stmn2 Pdlim5 Nr4a3 Auts2 Plxna4 Atp2b2 Acsl4 Slit2 Cdh11 Rasgrf1 Zswim4 Egr2 Rbpj Tgfb2 Tox Robo2 Phactr1 Spock1 Slit3 Bcl2 Alms1 Lgals1
2.55740474220814e-11	28	427	5.85747741719639	Muscle tissue development	http://amigo.geneontology.org/amigo/term/GO:0060537	Ifrd1 Homer1 Fhl2 Rbfox1 Erbb3 Btg2 Id2 Myh10 Hmgcr Nr4a1 Igfbp5 Atf3 Itga8 Schip1 Lmna Pdlim5 Eln Ybx3 Myh14 Egr2 Rbpj Tgfb2 Sgcz Maff Igf2 Nebl Bcl2 Akap13
3.31582861956183e-11	55	1627	3.01964301393575	Generation of neurons	http://amigo.geneontology.org/amigo/term/GO:0048699	Cdh1 Cdh4 Ifrd1 Prkd1 Stat3 Gata2 Gata3 Sema6a Btg2 Id2 Myh10 Gli3 Thrb Vcl Clu Dpysl2 Asap1 Twf1 Arc Spag6l Tnfrsf12a Zfp521 Diaph1 Ablim1 Klf7 Dst Efhd1 Stmn2 Pdlim5 Nr4a3 Brinp1 Auts2 Plxna4 Bhlhe41 Atp2b2 Acsl4 Slit2 Cdh11 Rora Rasgrf1 Zswim4 Wnt4 Egr2 Rbpj Tgfb2 Tox Rspo2 Robo2 Pbx1 Phactr1 Spock1 Slit3 Bcl2 Alms1 Lgals1
3.5168124343006e-11	55	1636	3.00303128586398	Cell motility	http://amigo.geneontology.org/amigo/term/GO:0048870	Cdh1 Col18a1 Prkd1 Stat3 Gata2 Gata3 Sema6a Srgap1 Tns3 Rock2 Myh10 Net1 Gli3 Vcl Gpc5 Arc Spag6l Nr4a1 Tnfrsf12a Pla2g7 Diaph1 Hbegf Slc12a2 Tmeff2 Igfbp5 Itgb6 Frmd5 Nfatc2 Schip1 Pdgfc Lmna Ccn1 Nr4a3 Pde4b Auts2 Plxna4 Parva Slit2 Pdgfd Pik3cb Vav3 Egr3 Wnt4 Fermt2 Rbpj Tgfb2 Ldb2 Sinhcaf Igf2 Synpo2 Phactr1 Actn4 Arhgap24 Bcl2 Syne2
3.5168124343006e-11	55	1636	3.00303128586398	Localization of cell	http://amigo.geneontology.org/amigo/term/GO:0051674	Cdh1 Col18a1 Prkd1 Stat3 Gata2 Gata3 Sema6a Srgap1 Tns3 Rock2 Myh10 Net1 Gli3 Vcl Gpc5 Arc Spag6l Nr4a1 Tnfrsf12a Pla2g7 Diaph1 Hbegf Slc12a2 Tmeff2 Igfbp5 Itgb6 Frmd5 Nfatc2 Schip1 Pdgfc Lmna Ccn1 Nr4a3 Pde4b Auts2 Plxna4 Parva Slit2 Pdgfd Pik3cb Vav3 Egr3 Wnt4 Fermt2 Rbpj Tgfb2 Ldb2 Sinhcaf Igf2 Synpo2 Phactr1 Actn4 Arhgap24 Bcl2 Syne2
8.66360413439442e-11	53	1570	3.0154816066554	Cell projection organization	http://amigo.geneontology.org/amigo/term/GO:0030030	Cdh1 Cdh4 Ifrd1 Prkd1 Homer1 Gata3 Sema6a Btg2 Myh10 Gli3 Vcl Clu Dpysl2 Asap1 Twf1 Arc Spag6l Tnfrsf12a Diaph1 Ablim1 Klf7 Dst Efhd1 Itga8 Ehd4 Stmn2 Pdlim5 Nr4a3 Auts2 Plxna4 Ttll3 Atp2b2 Parva Acsl4 Slit2 Nek1 Cdh11 Rasgrf1 Vav3 Zswim4 Egr2 Rbpj Tgfb2 Tox Robo2 Phactr1 Spock1 Slit3 Arhgap24 Bcl2 Syne2 Alms1 Lgals1
1.12779243753906e-10	52	1531	3.03395139897893	Plasma membrane bounded cell projection organization	http://amigo.geneontology.org/amigo/term/GO:0120036	Cdh1 Cdh4 Ifrd1 Prkd1 Homer1 Gata3 Sema6a Btg2 Myh10 Gli3 Vcl Clu Dpysl2 Asap1 Twf1 Arc Spag6l Tnfrsf12a Diaph1 Ablim1 Klf7 Dst Efhd1 Ehd4 Stmn2 Pdlim5 Nr4a3 Auts2 Plxna4 Ttll3 Atp2b2 Parva Acsl4 Slit2 Nek1 Cdh11 Rasgrf1 Vav3 Zswim4 Egr2 Rbpj Tgfb2 Tox Robo2 Phactr1 Spock1 Slit3 Arhgap24 Bcl2 Syne2 Alms1 Lgals1
1.86529137389462e-10	42	1056	3.55275974025974	Cell morphogenesis	http://amigo.geneontology.org/amigo/term/GO:0000902	Cdh4 Col18a1 Ifrd1 Gata3 Sema6a Id2 Myh10 Net1 Gli3 Vcl Clu Dpysl2 Arc Spag6l Tnfrsf12a Diaph1 Ablim1 Klf7 Tmeff2 Dst Itga8 Itgb6 Pdlim5 Nr4a3 Auts2 Plxna4 Atp2b2 Myh14 Parva Slit2 Cdh11 Zswim4 Fermt2 Egr2 Jmjd1c Tgfb2 Krt8 Robo2 Phactr1 Actn4 Slit3 Bcl2
1.43555985629525e-09	25	406	5.50040213129587	Striated muscle tissue development	http://amigo.geneontology.org/amigo/term/GO:0014706	Ifrd1 Homer1 Fhl2 Rbfox1 Erbb3 Btg2 Id2 Myh10 Hmgcr Nr4a1 Atf3 Lmna Pdlim5 Eln Ybx3 Myh14 Egr2 Rbpj Tgfb2 Sgcz Maff Igf2 Nebl Bcl2 Akap13
3.45494603313676e-09	41	1111	3.29647862745458	Tube development	http://amigo.geneontology.org/amigo/term/GO:0035295	Col18a1 Prkd1 Stat3 Gata2 Gata3 Sema6a Tns3 Rock2 Id2 Gli3 Thrb Nr4a1 Tnfrsf12a Hbegf Igfbp5 Itgb6 Pdgfc F3 Ccn1 Nr4a3 Parva Slit2 Myo1e Rora Pik3cb Vav3 Egr3 Btg1 Adamts2 Wnt4 Jmjd1c Rbpj Tgfb2 Npnt Gjb2 Igf2 Rspo2 Robo2 Pbx1 Arhgap24 Bcl2
6.35240522067918e-09	41	1135	3.22677335251281	Circulatory system development	http://amigo.geneontology.org/amigo/term/GO:0072359	Col18a1 Prkd1 Stat3 Fhl2 Gata2 Gata3 Erbb3 Sema6a Rock2 Id2 Myh10 Gli3 Nr4a1 Rps6ka2 Tnfrsf12a Hbegf Nfatc2 Lmna F3 Ccn1 Pdlim5 Eln Parva Slit2 Pdgfd Myo1e Rora Pik3cb Vav3 Egr3 Btg1 Wnt4 Rbpj Tgfb2 Sgcz Rbm20 Igf2 Nebl Slit3 Arhgap24 Akap13
1.03656184110615e-08	45	1362	2.95131709071294	Cell adhesion	http://amigo.geneontology.org/amigo/term/GO:0007155	Cdh1 Cdh4 Col18a1 Gata3 Erbb3 Sema6a Myh10 Net1 Gli3 Vcl Spag6l Tnfrsf12a Tmeff2 Dst Itga8 Itgb6 Pkp4 Hsd17b12 Frmd5 Ccn1 Nr4a3 Plxna4 Parva Slit2 Cdh11 Pik3cb Vav3 Egr3 Ctnnd1 Wnt4 Tecta Fermt2 Acer2 Rbpj Tgfb2 Npnt Igf2 Rpl29 Robo2 Actn4 Spink5 Spock1 Bcl2 Lgals1 C2cd4b
1.03656184110615e-08	39	1058	3.29275490914702	Regulation of cellular component movement	http://amigo.geneontology.org/amigo/term/GO:0051270	Cdh1 Col18a1 Prkd1 Stat3 Gata2 Gata3 Sema6a Srgap1 Rock2 Vcl Spag6l Pla2g7 Diaph1 Hbegf Tmeff2 Igfbp5 Frmd5 Pdgfc Lmna Ccn1 Nr4a3 Pde4b Plxna4 Slit2 Pdgfd Pik3cb Zswim4 Wnt4 Fermt2 Rbpj Tgfb2 Ldb2 Sinhcaf Igf2 Synpo2 Phactr1 Actn4 Bcl2 Syne2
1.09219457323282e-08	36	918	3.50300120048019	Regulation of cell migration	http://amigo.geneontology.org/amigo/term/GO:0030334	Cdh1 Col18a1 Prkd1 Stat3 Gata2 Gata3 Sema6a Srgap1 Rock2 Vcl Pla2g7 Diaph1 Hbegf Tmeff2 Igfbp5 Frmd5 Pdgfc Lmna Ccn1 Nr4a3 Plxna4 Slit2 Pdgfd Pik3cb Wnt4 Fermt2 Rbpj Tgfb2 Ldb2 Sinhcaf Igf2 Synpo2 Phactr1 Actn4 Bcl2 Syne2
1.20897168241528e-08	45	1374	2.92554139559754	Biological adhesion	http://amigo.geneontology.org/amigo/term/GO:0022610	Cdh1 Cdh4 Col18a1 Gata3 Erbb3 Sema6a Myh10 Net1 Gli3 Vcl Spag6l Tnfrsf12a Tmeff2 Dst Itga8 Itgb6 Pkp4 Hsd17b12 Frmd5 Ccn1 Nr4a3 Plxna4 Parva Slit2 Cdh11 Pik3cb Vav3 Egr3 Ctnnd1 Wnt4 Tecta Fermt2 Acer2 Rbpj Tgfb2 Npnt Igf2 Rpl29 Robo2 Actn4 Spink5 Spock1 Bcl2 Lgals1 C2cd4b
1.20897168241528e-08	38	1019	3.3311169413791	Regulation of locomotion	http://amigo.geneontology.org/amigo/term/GO:0040012	Cdh1 Col18a1 Prkd1 Stat3 Gata2 Gata3 Sema6a Srgap1 Rock2 Vcl Pla2g7 Diaph1 Hbegf Tmeff2 Igfbp5 Frmd5 Pdgfc Lmna Ccn1 Nr4a3 Plxna4 Slit2 Pdgfd Pik3cb Zswim4 Wnt4 Fermt2 Rbpj Tgfb2 Ldb2 Sinhcaf Igf2 Synpo2 Robo2 Phactr1 Actn4 Bcl2 Syne2
1.39388072626306e-08	33	792	3.7219387755102	Cellular component morphogenesis	http://amigo.geneontology.org/amigo/term/GO:0032989	Cdh4 Ifrd1 Gata3 Sema6a Myh10 Gli3 Vcl Clu Dpysl2 Arc Spag6l Tnfrsf12a Ablim1 Klf7 Dst Pdlim5 Tmod1 Nr4a3 Auts2 Plxna4 Myh14 Slit2 Cdh11 Zswim4 Egr2 Tgfb2 Krt8 Robo2 Nebl Phactr1 Slit3 Bcl2 Akap13
2.02321651291074e-08	38	1041	3.26071869670058	Animal organ morphogenesis	http://amigo.geneontology.org/amigo/term/GO:0009887	Stat3 Fhl2 Eya4 Gata2 Gata3 Id2 Gli3 Thrb Spag6l Tmeff2 Igfbp5 Itga8 Itgb6 Frzb Schip1 Pdgfc Ccn1 Nr4a3 Eln Atp2b2 Parva Slit2 Foxn3 Ctnnd1 Chst11 Fras1 Wnt4 Sobp Rbpj Tgfb2 Gjb6 Npnt Igf2 Rspo2 Pbx1 Slit3 Bcl2 Alms1
3.23384871571322e-08	28	601	4.16163536962206	Taxis	http://amigo.geneontology.org/amigo/term/GO:0042330	Cdh4 Prkd1 Gata3 Sema6a Id2 Myh10 Gli3 Dpysl2 Nr4a1 Pla2g7 Hbegf Slc12a2 Ablim1 Klf7 Ccn1 Nr4a3 Pde4b Plxna4 Parva Slit2 Pdgfd Vav3 Egr3 Zswim4 Egr2 Tgfb2 Robo2 Slit3
3.36315520996249e-08	28	603	4.14783226723525	Cell morphogenesis involved in neuron differentiation	http://amigo.geneontology.org/amigo/term/GO:0048667	Cdh4 Ifrd1 Gata3 Sema6a Id2 Myh10 Gli3 Vcl Dpysl2 Arc Tnfrsf12a Ablim1 Klf7 Dst Pdlim5 Nr4a3 Auts2 Plxna4 Atp2b2 Slit2 Cdh11 Zswim4 Egr2 Tgfb2 Robo2 Phactr1 Slit3 Bcl2
3.7840395807898e-08	36	970	3.3152114454029	Regulation of cell motility	http://amigo.geneontology.org/amigo/term/GO:2000145	Cdh1 Col18a1 Prkd1 Stat3 Gata2 Gata3 Sema6a Srgap1 Rock2 Vcl Pla2g7 Diaph1 Hbegf Tmeff2 Igfbp5 Frmd5 Pdgfc Lmna Ccn1 Nr4a3 Plxna4 Slit2 Pdgfd Pik3cb Wnt4 Fermt2 Rbpj Tgfb2 Ldb2 Sinhcaf Igf2 Synpo2 Phactr1 Actn4 Bcl2 Syne2
3.87744812934167e-08	32	784	3.64598084131612	Actin filament-based process	http://amigo.geneontology.org/amigo/term/GO:0030029	Myo1b Rock2 Myh10 Twf1 Spag6l Diaph1 Tmeff2 Frmd5 Pdlim5 Tmod1 Pde4b Auts2 Eln Myh14 Parva Slit2 Myo1e Daam1 Wnt4 Fermt2 Tgfb2 Lmod1 Krt8 Synpo2 Nebl Phactr1 Actn4 Bcl2 Syne2 Alms1 Akap13 Flnc
4.76276372298898e-08	48	1610	2.66315122322221	Regulation of cell differentiation	http://amigo.geneontology.org/amigo/term/GO:0045595	Cdh4 Ifrd1 Prkd1 Stat3 Rbfox1 Gata2 Gata3 Sema6a Rock2 Id2 Net1 Gli3 Thrb Vcl Clu Dpysl2 Tnfrsf12a Klf7 Igfbp5 Frzb Nfatc2 Lmna Ccn1 Brinp1 Plxna4 Bhlhe41 Slit2 Rora Egr3 Btg1 Wnt4 Fermt2 Egr2 Rbpj Metrnl Tgfb2 Prdm16 Sinhcaf Npnt Tox Maff Igf2 Robo2 Pbx1 Actn4 Bcl2 Alms1 Numa1
6.9058747843061e-08	21	351	5.34432234432234	Cell-substrate adhesion	http://amigo.geneontology.org/amigo/term/GO:0031589	Net1 Vcl Spag6l Tnfrsf12a Tmeff2 Itga8 Itgb6 Hsd17b12 Ccn1 Parva Pik3cb Wnt4 Tecta Fermt2 Acer2 Npnt Rpl29 Actn4 Spock1 Bcl2 Lgals1
1.05128107685615e-07	27	596	4.04667168880975	Chemotaxis	http://amigo.geneontology.org/amigo/term/GO:0006935	Cdh4 Prkd1 Gata3 Sema6a Myh10 Gli3 Dpysl2 Nr4a1 Pla2g7 Hbegf Slc12a2 Ablim1 Klf7 Ccn1 Nr4a3 Pde4b Plxna4 Parva Slit2 Pdgfd Vav3 Egr3 Zswim4 Egr2 Tgfb2 Robo2 Slit3
1.63425160870877e-07	23	445	4.61687686310479	Axonogenesis	http://amigo.geneontology.org/amigo/term/GO:0007409	Cdh4 Ifrd1 Gata3 Sema6a Myh10 Gli3 Vcl Dpysl2 Tnfrsf12a Ablim1 Klf7 Dst Nr4a3 Auts2 Plxna4 Slit2 Cdh11 Zswim4 Egr2 Tgfb2 Robo2 Slit3 Bcl2
1.63425160870877e-07	21	370	5.06988416988417	Muscle cell differentiation	http://amigo.geneontology.org/amigo/term/GO:0042692	Ifrd1 Homer1 Fhl2 Id2 Myh10 Igfbp5 Itga8 Nfatc2 Lmna Pdlim5 Tmod1 Bhlhe41 Rora Wnt4 Rbpj Npnt Igf2 Krt8 Nebl Bcl2 Akap13
1.68669346940876e-07	29	700	3.70067055393586	Actin cytoskeleton organization	http://amigo.geneontology.org/amigo/term/GO:0030036	Myo1b Rock2 Myh10 Twf1 Spag6l Diaph1 Tmeff2 Frmd5 Pdlim5 Tmod1 Auts2 Eln Myh14 Parva Slit2 Myo1e Daam1 Wnt4 Fermt2 Tgfb2 Lmod1 Krt8 Synpo2 Nebl Phactr1 Actn4 Bcl2 Alms1 Akap13
1.68669346940876e-07	28	656	3.81271777003484	Neuron projection morphogenesis	http://amigo.geneontology.org/amigo/term/GO:0048812	Cdh4 Ifrd1 Gata3 Sema6a Myh10 Gli3 Vcl Clu Dpysl2 Arc Spag6l Tnfrsf12a Ablim1 Klf7 Dst Pdlim5 Nr4a3 Auts2 Plxna4 Slit2 Cdh11 Zswim4 Egr2 Tgfb2 Robo2 Phactr1 Slit3 Bcl2
1.83789009427871e-07	29	704	3.67964401669759	Cell part morphogenesis	http://amigo.geneontology.org/amigo/term/GO:0032990	Cdh4 Ifrd1 Gata3 Sema6a Myh10 Gli3 Vcl Clu Dpysl2 Arc Spag6l Tnfrsf12a Ablim1 Klf7 Dst Pdlim5 Nr4a3 Auts2 Plxna4 Myh14 Slit2 Cdh11 Zswim4 Egr2 Tgfb2 Robo2 Phactr1 Slit3 Bcl2
1.91715496647212e-07	38	1144	2.96714000285429	Anatomical structure formation involved in morphogenesis	http://amigo.geneontology.org/amigo/term/GO:0048646	Col18a1 Prkd1 Stat3 Fhl2 Gata2 Gata3 Sema6a Rock2 Myh10 Gli3 Nr4a1 Tnfrsf12a Hbegf Mxi1 Itgb6 Nfatc2 F3 Ccn1 Tmod1 Nr4a3 Atp2b2 Parva Slit2 Rora Pik3cb Vav3 Egr3 Dusp5 Btg1 Wnt4 Egr2 Rbpj Tgfb2 Igf2 Krt8 Nebl Arhgap24 Akap13
2.4869039243658e-07	28	670	3.73304904051173	Plasma membrane bounded cell projection morphogenesis	http://amigo.geneontology.org/amigo/term/GO:0120039	Cdh4 Ifrd1 Gata3 Sema6a Myh10 Gli3 Vcl Clu Dpysl2 Arc Spag6l Tnfrsf12a Ablim1 Klf7 Dst Pdlim5 Nr4a3 Auts2 Plxna4 Slit2 Cdh11 Zswim4 Egr2 Tgfb2 Robo2 Phactr1 Slit3 Bcl2
2.85687530967618e-07	28	675	3.70539682539683	Cell projection morphogenesis	http://amigo.geneontology.org/amigo/term/GO:0048858	Cdh4 Ifrd1 Gata3 Sema6a Myh10 Gli3 Vcl Clu Dpysl2 Arc Spag6l Tnfrsf12a Ablim1 Klf7 Dst Pdlim5 Nr4a3 Auts2 Plxna4 Slit2 Cdh11 Zswim4 Egr2 Tgfb2 Robo2 Phactr1 Slit3 Bcl2
2.86579104277541e-07	38	1164	2.91615821586366	Epithelium development	http://amigo.geneontology.org/amigo/term/GO:0060429	Col18a1 Gata3 Rock2 Id2 Gli3 Thrb Vcl Spag6l Hbegf Klf7 Tmeff2 Igfbp5 Frzb Ccn1 Tmod1 Atp2b2 Slit2 Myo1e Ctnnd1 Fras1 Btg1 Wnt4 Fermt2 Jmjd1c Rbpj Tgfb2 Ldb2 Npnt Maff Rspo2 Robo2 Pbx1 Spink5 Arhgap24 Bcl2 Tnfrsf19 Alms1 Numa1
3.46042055903348e-07	29	728	3.55833707109217	Supramolecular fiber organization	http://amigo.geneontology.org/amigo/term/GO:0097435	Vps4b Myo1b Rock2 Myh10 Clu Twf1 Spag6l Diaph1 Tmeff2 Dst Stmn2 Tmod1 Eln Slit2 Myo1e Adamts2 Wnt4 Fermt2 Tgfb2 Lmod1 Krt8 Synpo2 Nebl Phactr1 Actn4 Bcl2 Alms1 Numa1 Akap13
5.42081416400006e-07	32	887	3.22260313369993	Tube morphogenesis	http://amigo.geneontology.org/amigo/term/GO:0035239	Col18a1 Prkd1 Stat3 Gata2 Gata3 Sema6a Rock2 Id2 Gli3 Nr4a1 Tnfrsf12a Hbegf F3 Ccn1 Nr4a3 Parva Slit2 Myo1e Rora Pik3cb Vav3 Egr3 Btg1 Wnt4 Rbpj Tgfb2 Npnt Igf2 Rspo2 Pbx1 Arhgap24 Bcl2
6.81163626916236e-07	15	198	6.76716141001855	Actomyosin structure organization	http://amigo.geneontology.org/amigo/term/GO:0031032	Rock2 Myh10 Spag6l Tmeff2 Frmd5 Tmod1 Eln Myh14 Wnt4 Fermt2 Krt8 Nebl Phactr1 Alms1 Akap13
6.95647535422836e-07	23	488	4.2100618936099	Axon development	http://amigo.geneontology.org/amigo/term/GO:0061564	Cdh4 Ifrd1 Gata3 Sema6a Myh10 Gli3 Vcl Dpysl2 Tnfrsf12a Ablim1 Klf7 Dst Nr4a3 Auts2 Plxna4 Slit2 Cdh11 Zswim4 Egr2 Tgfb2 Robo2 Slit3 Bcl2
7.48683303493661e-07	28	710	3.52273641851107	Regulation of cell adhesion	http://amigo.geneontology.org/amigo/term/GO:0030155	Cdh1 Gata3 Erbb3 Sema6a Net1 Gli3 Vcl Hsd17b12 Frmd5 Ccn1 Nr4a3 Plxna4 Pik3cb Vav3 Egr3 Wnt4 Fermt2 Acer2 Rbpj Tgfb2 Npnt Igf2 Actn4 Spink5 Spock1 Bcl2 Lgals1 C2cd4b
8.67094576456056e-07	16	234	6.10779696493982	Ear development	http://amigo.geneontology.org/amigo/term/GO:0043583	Eya4 Gata2 Gata3 Gli3 Spag6l Itga8 Frzb Nr4a3 Atp2b2 Sobp Rbpj Tgfb2 Gjb6 Gjb2 Bcl2 Alms1
9.02464890166669e-07	16	235	6.0818063395571	Axon guidance	http://amigo.geneontology.org/amigo/term/GO:0007411	Cdh4 Gata3 Sema6a Myh10 Gli3 Dpysl2 Ablim1 Klf7 Nr4a3 Plxna4 Slit2 Zswim4 Egr2 Tgfb2 Robo2 Slit3
9.39378594185824e-07	16	236	6.05603597371152	Neuron projection guidance	http://amigo.geneontology.org/amigo/term/GO:0097485	Cdh4 Gata3 Sema6a Myh10 Gli3 Dpysl2 Ablim1 Klf7 Nr4a3 Plxna4 Slit2 Zswim4 Egr2 Tgfb2 Robo2 Slit3
1.14952529945271e-06	20	383	4.66457078915117	Ossification	http://amigo.geneontology.org/amigo/term/GO:0001503	Prkd1 Fhl2 Id2 Gli3 Thrb Igfbp5 Lmna Ccn1 Wnt4 Fermt2 Egr2 Rbpj Tgfb2 Npnt Igf2 Sgms2 Rspo2 Pbx1 Bcl2 Slc24a3
2.00394411640675e-06	28	747	3.34825014343087	Vasculature development	http://amigo.geneontology.org/amigo/term/GO:0001944	Col18a1 Prkd1 Stat3 Gata2 Sema6a Rock2 Myh10 Gli3 Nr4a1 Tnfrsf12a Hbegf Nfatc2 F3 Ccn1 Parva Slit2 Pdgfd Myo1e Rora Pik3cb Vav3 Egr3 Btg1 Wnt4 Rbpj Tgfb2 Igf2 Arhgap24
3.24094867339998e-06	27	717	3.3637605669883	Blood vessel development	http://amigo.geneontology.org/amigo/term/GO:0001568	Col18a1 Prkd1 Stat3 Gata2 Sema6a Rock2 Myh10 Gli3 Nr4a1 Tnfrsf12a Hbegf F3 Ccn1 Parva Slit2 Pdgfd Myo1e Rora Pik3cb Vav3 Egr3 Btg1 Wnt4 Rbpj Tgfb2 Igf2 Arhgap24
4.06293788453761e-06	33	1028	2.86748590486778	Positive regulation of cell population proliferation	http://amigo.geneontology.org/amigo/term/GO:0008284	Col18a1 Prkd1 Stat3 Gata2 Erbb3 Tns3 Id2 Gli3 Hmgcr Thrb Clu Nr4a1 Hbegf Igfbp5 Atf3 Nfatc2 Pdgfc F3 Ccn1 Nr4a3 Pdgfd Rasgrf1 Vav3 Egr3 Fermt2 Acer2 Rbpj Tgfb2 Sinhcaf Tox Igf2 Pbx1 Bcl2
4.06293788453761e-06	27	726	3.32206105582729	Developmental growth	http://amigo.geneontology.org/amigo/term/GO:0048589	Cdh4 Ifrd1 Stat3 Gata3 Sema6a Gli3 Vcl Dpysl2 Spag6l Tnfrsf12a Hbegf Pdlim5 Auts2 Plxna4 Ybx3 Slit2 Nek1 Chst11 Rbpj Tgfb2 Igf2 Rpl29 Rspo2 Slit3 Bcl2 Alms1 Akap13
4.40967519526517e-06	24	590	3.63362158422691	Positive regulation of locomotion	http://amigo.geneontology.org/amigo/term/GO:0040017	Col18a1 Prkd1 Stat3 Gata2 Gata3 Sema6a Rock2 Pla2g7 Diaph1 Hbegf Igfbp5 Pdgfc Ccn1 Nr4a3 Slit2 Pdgfd Pik3cb Fermt2 Tgfb2 Igf2 Synpo2 Actn4 Bcl2 Syne2
4.67414937200226e-06	37	1252	2.63984155962705	Positive regulation of transcription by RNA polymerase II	http://amigo.geneontology.org/amigo/term/GO:0045944	Klf6 Ell2 Ifrd1 Prkd1 Fosb Stat3 Gata2 Gata3 Gli3 Thrb Tsc22d1 Nr4a1 Zfp521 Ablim1 Klf7 Esrrg Atf3 Itga8 Nfatc2 Ccn1 Nr4a3 Auts2 Rora Egr3 Irf2bpl Egr2 Rbpj Tgfb2 Prdm16 Ncoa7 Ldb2 Npnt Macc1 Maff Igf2 Pbx1 Tead1
4.80840857428334e-06	23	549	3.74227723876436	Positive regulation of cell migration	http://amigo.geneontology.org/amigo/term/GO:0030335	Col18a1 Prkd1 Stat3 Gata2 Gata3 Sema6a Rock2 Pla2g7 Diaph1 Hbegf Igfbp5 Pdgfc Ccn1 Nr4a3 Pdgfd Pik3cb Fermt2 Tgfb2 Igf2 Synpo2 Actn4 Bcl2 Syne2
6.32745499611162e-06	32	998	2.86417733426036	Negative regulation of developmental process	http://amigo.geneontology.org/amigo/term/GO:0051093	Ifrd1 Stat3 Gata2 Gata3 Sema6a Rock2 Id2 Gli3 Asap1 Klf7 Igfbp5 Frzb Nfatc2 Lmna Brinp1 Ybx3 Bhlhe41 Slit2 Rora Pik3cb Wnt4 Fermt2 Rbpj Tgfb2 Prdm16 Sinhcaf Igf2 Rspo2 Pbx1 Actn4 Bcl2 Alms1
6.4075332258948e-06	14	206	6.07073509015257	Inner ear development	http://amigo.geneontology.org/amigo/term/GO:0048839	Eya4 Gata2 Gata3 Gli3 Itga8 Frzb Nr4a3 Atp2b2 Sobp Rbpj Tgfb2 Gjb6 Gjb2 Alms1
6.54076543171322e-06	39	1385	2.51533190893686	Cytoskeleton organization	http://amigo.geneontology.org/amigo/term/GO:0007010	Vps4b Myo1b Rock2 Myh10 Dpysl2 Twf1 Arc Spag6l Diaph1 Ablim1 Tmeff2 Dst Frmd5 Stmn2 Lmna Pdlim5 Tmod1 Auts2 Eln Ttll3 Myh14 Parva Slit2 Myo1e Daam1 Wnt4 Fermt2 Tgfb2 Lmod1 Krt8 Synpo2 Nebl Phactr1 Actn4 Bcl2 Syne2 Alms1 Numa1 Akap13
7.31072212869129e-06	13	177	6.56070563818748	Skeletal muscle tissue development	http://amigo.geneontology.org/amigo/term/GO:0007519	Homer1 Rbfox1 Btg2 Hmgcr Nr4a1 Atf3 Eln Ybx3 Myh14 Egr2 Maff Igf2 Bcl2
8.11814255609292e-06	20	437	4.08817073740251	Actin filament organization	http://amigo.geneontology.org/amigo/term/GO:0007015	Myo1b Rock2 Myh10 Twf1 Spag6l Diaph1 Tmeff2 Tmod1 Eln Slit2 Myo1e Wnt4 Fermt2 Lmod1 Synpo2 Nebl Phactr1 Actn4 Bcl2 Alms1
9.07359765460086e-06	22	527	3.72900127793053	Angiogenesis	http://amigo.geneontology.org/amigo/term/GO:0001525	Col18a1 Prkd1 Stat3 Gata2 Sema6a Rock2 Nr4a1 Tnfrsf12a Hbegf F3 Ccn1 Parva Slit2 Rora Pik3cb Vav3 Egr3 Btg1 Rbpj Tgfb2 Igf2 Arhgap24
9.23355288488263e-06	23	573	3.58553264237632	Positive regulation of cell motility	http://amigo.geneontology.org/amigo/term/GO:2000147	Col18a1 Prkd1 Stat3 Gata2 Gata3 Sema6a Rock2 Pla2g7 Diaph1 Hbegf Igfbp5 Pdgfc Ccn1 Nr4a3 Pdgfd Pik3cb Fermt2 Tgfb2 Igf2 Synpo2 Actn4 Bcl2 Syne2
1.00340575243993e-05	17	323	4.70139634801289	Muscle organ development	http://amigo.geneontology.org/amigo/term/GO:0007517	Homer1 Rbfox1 Erbb3 Btg2 Hmgcr Nr4a1 Atf3 Lmna Eln Ybx3 Myh14 Egr2 Rbpj Tgfb2 Maff Igf2 Bcl2
1.00718805253031e-05	24	623	3.44115045697252	Blood vessel morphogenesis	http://amigo.geneontology.org/amigo/term/GO:0048514	Col18a1 Prkd1 Stat3 Gata2 Sema6a Rock2 Nr4a1 Tnfrsf12a Hbegf F3 Ccn1 Parva Slit2 Myo1e Rora Pik3cb Vav3 Egr3 Btg1 Wnt4 Rbpj Tgfb2 Igf2 Arhgap24
1.07146048733904e-05	22	534	3.68011923870672	Morphogenesis of an epithelium	http://amigo.geneontology.org/amigo/term/GO:0002009	Gata3 Gli3 Vcl Spag6l Hbegf Tmeff2 Igfbp5 Frzb Ccn1 Slit2 Ctnnd1 Fras1 Wnt4 Fermt2 Rbpj Tgfb2 Npnt Rspo2 Pbx1 Arhgap24 Bcl2 Alms1
1.07748583040292e-05	44	1714	2.29309646845903	Regulation of cell population proliferation	http://amigo.geneontology.org/amigo/term/GO:0042127	Col18a1 Prkd1 Stat3 Gata2 Gata3 Erbb3 Tns3 Btg2 Id2 Gli3 Hmgcr Thrb Clu Nr4a1 Rps6ka2 Hbegf Sat1 Igfbp5 Atf3 Frzb Nfatc2 Pdgfc Lmna F3 Ccn1 Nr4a3 Slit2 Pdgfd Rasgrf1 Vav3 Egr3 Chst11 Btg1 Fermt2 Acer2 Rbpj Tgfb2 Sinhcaf Gjb6 Tox Igf2 Pbx1 Slit3 Bcl2
1.07895062604114e-05	17	326	4.65813196444222	Kidney development	http://amigo.geneontology.org/amigo/term/GO:0001822	Gata3 Id2 Gli3 Itga8 Schip1 Slit2 Nek1 Pdgfd Myo1e Ctnnd1 Fras1 Wnt4 Tgfb2 Npnt Robo2 Pbx1 Bcl2
1.24479064506918e-05	42	1607	2.3346075206685	Positive regulation of RNA biosynthetic process	http://amigo.geneontology.org/amigo/term/GO:1902680	Klf6 Cdh1 Ell2 Ifrd1 Prkd1 Fosb Stat3 Gata2 Gata3 Id2 Gli3 Thrb Tsc22d1 Nr4a1 Zfp521 Ablim1 Klf7 Esrrg Atf3 Itga8 Nfatc2 Ccn1 Nr4a3 Auts2 Rora Egr3 Irf2bpl Wnt4 Egr2 Rbpj Tgfb2 Prdm16 Ncoa7 Ldb2 Npnt Macc1 Maff Igf2 Pbx1 Creb5 Actn4 Tead1
1.24479064506918e-05	42	1606	2.3360611990749	Positive regulation of nucleic acid-templated transcription	http://amigo.geneontology.org/amigo/term/GO:1903508	Klf6 Cdh1 Ell2 Ifrd1 Prkd1 Fosb Stat3 Gata2 Gata3 Id2 Gli3 Thrb Tsc22d1 Nr4a1 Zfp521 Ablim1 Klf7 Esrrg Atf3 Itga8 Nfatc2 Ccn1 Nr4a3 Auts2 Rora Egr3 Irf2bpl Wnt4 Egr2 Rbpj Tgfb2 Prdm16 Ncoa7 Ldb2 Npnt Macc1 Maff Igf2 Pbx1 Creb5 Actn4 Tead1
1.24479064506918e-05	42	1606	2.3360611990749	Positive regulation of transcription, DNA-templated	http://amigo.geneontology.org/amigo/term/GO:0045893	Klf6 Cdh1 Ell2 Ifrd1 Prkd1 Fosb Stat3 Gata2 Gata3 Id2 Gli3 Thrb Tsc22d1 Nr4a1 Zfp521 Ablim1 Klf7 Esrrg Atf3 Itga8 Nfatc2 Ccn1 Nr4a3 Auts2 Rora Egr3 Irf2bpl Wnt4 Egr2 Rbpj Tgfb2 Prdm16 Ncoa7 Ldb2 Npnt Macc1 Maff Igf2 Pbx1 Creb5 Actn4 Tead1
1.24479064506918e-05	13	188	6.17683456361268	Skeletal muscle organ development	http://amigo.geneontology.org/amigo/term/GO:0060538	Homer1 Rbfox1 Btg2 Hmgcr Nr4a1 Atf3 Eln Ybx3 Myh14 Egr2 Maff Igf2 Bcl2
1.33289372249329e-05	30	937	2.85997429921809	Regulation of anatomical structure morphogenesis	http://amigo.geneontology.org/amigo/term/GO:0022603	Cdh4 Ifrd1 Prkd1 Stat3 Gata2 Gata3 Sema6a Rock2 Myh10 Net1 Arc Spag6l Tnfrsf12a Diaph1 F3 Pdlim5 Plxna4 Myh14 Parva Slit2 Pik3cb Btg1 Wnt4 Fermt2 Rbpj Tgfb2 Igf2 Rspo2 Robo2 Actn4
1.33289372249329e-05	23	590	3.48222068488412	Positive regulation of cellular component movement	http://amigo.geneontology.org/amigo/term/GO:0051272	Col18a1 Prkd1 Stat3 Gata2 Gata3 Sema6a Rock2 Pla2g7 Diaph1 Hbegf Igfbp5 Pdgfc Ccn1 Nr4a3 Pdgfd Pik3cb Fermt2 Tgfb2 Igf2 Synpo2 Actn4 Bcl2 Syne2
1.35650607502039e-05	44	1735	2.26534141033935	Positive regulation of RNA metabolic process	http://amigo.geneontology.org/amigo/term/GO:0051254	Klf6 Cdh1 Ell2 Ifrd1 Prkd1 Fosb Stat3 Gata2 Gata3 Btg2 Id2 Gli3 Thrb Tsc22d1 Nr4a1 Zfp521 Ablim1 Klf7 Esrrg Atf3 Itga8 Nfatc2 Ccn1 Nr4a3 Auts2 Rora Egr3 Irf2bpl Wnt4 Egr2 Rbpj Tgfb2 Prdm16 Ncoa7 Ldb2 Npnt Macc1 Maff Rbm20 Igf2 Pbx1 Creb5 Actn4 Tead1
1.52837088830269e-05	18	377	4.26492719103557	Wound healing	http://amigo.geneontology.org/amigo/term/GO:0042060	Gata2 Myh10 Gli3 Hmgcr Tnfrsf12a Hbegf Papss2 Tmeff2 Dst Itgb6 F3 Ccn1 Pik3cb Tspan8 Wnt4 Fermt2 Tgfb2 Arhgap24
1.52837088830269e-05	17	337	4.50608611397081	Renal system development	http://amigo.geneontology.org/amigo/term/GO:0072001	Gata3 Id2 Gli3 Itga8 Schip1 Slit2 Nek1 Pdgfd Myo1e Ctnnd1 Fras1 Wnt4 Tgfb2 Npnt Robo2 Pbx1 Bcl2
1.58212381962084e-05	31	1000	2.76912244897959	Growth	http://amigo.geneontology.org/amigo/term/GO:0040007	Cdh4 Ifrd1 Stat3 Gata3 Sema6a Gli3 Vcl Dpysl2 Spag6l Tnfrsf12a Hbegf Igfbp5 Frzb Pdlim5 Auts2 Plxna4 Ybx3 Acsl4 Slit2 Nek1 Chst11 Rbpj Tgfb2 Igf2 Rpl29 Dcun1d3 Rspo2 Slit3 Bcl2 Alms1 Akap13
1.73737639936621e-05	18	381	4.220151052547	Urogenital system development	http://amigo.geneontology.org/amigo/term/GO:0001655	Gata2 Gata3 Id2 Gli3 Itga8 Schip1 Slit2 Nek1 Pdgfd Myo1e Ctnnd1 Fras1 Wnt4 Tgfb2 Npnt Robo2 Pbx1 Bcl2
1.87466644325535e-05	29	903	2.86873686351617	Positive regulation of cell differentiation	http://amigo.geneontology.org/amigo/term/GO:0045597	Cdh4 Prkd1 Stat3 Gata2 Gata3 Id2 Net1 Gli3 Thrb Clu Tnfrsf12a Frzb Lmna Ccn1 Brinp1 Plxna4 Egr3 Btg1 Wnt4 Fermt2 Egr2 Metrnl Tgfb2 Prdm16 Npnt Tox Robo2 Bcl2 Numa1
1.88875194728929e-05	46	1884	2.18100870921617	Apoptotic process	http://amigo.geneontology.org/amigo/term/GO:0006915	Col18a1 Prkd1 Fhl2 Eya4 Gata2 Gata3 Erbb3 Sema6a Btg2 Net1 Gli3 Hmgcr Thrb Tsc22d1 Clu Fbxo32 Nr4a1 Rps6ka2 Igf2r Tnfrsf12a Atf3 Frzb Lmna Ccn1 Nr4a3 Ybx3 Slit2 Pik3cb Egr3 Chst11 Btg1 Wnt4 Acer2 Cdk19 Rbpj Tgfb2 Gjb6 Dcun1d3 Krt8 Robo2 Actn4 Slit3 Bcl2 Tmem117 Alms1 Lgals1
1.99497012411371e-05	12	166	6.45733956233096	Actin filament bundle assembly	http://amigo.geneontology.org/amigo/term/GO:0051017	Myo1b Rock2 Myh10 Spag6l Tmeff2 Eln Wnt4 Fermt2 Synpo2 Phactr1 Actn4 Alms1
2.38606570171516e-05	46	1902	2.16036824824567	Positive regulation of nucleobase-containing compound metabolic process	http://amigo.geneontology.org/amigo/term/GO:0045935	Klf6 Cdh1 Ell2 Ifrd1 Prkd1 Fosb Stat3 Eya4 Gata2 Gata3 Btg2 Id2 Gli3 Thrb Tsc22d1 Nr4a1 Zfp521 Ablim1 Klf7 Esrrg Atf3 Itga8 Nfatc2 Ccn1 Nr4a3 Auts2 Rora Egr3 Irf2bpl Wnt4 Egr2 Rbpj Tgfb2 Prdm16 Ncoa7 Ldb2 Npnt Tox Macc1 Maff Rbm20 Igf2 Pbx1 Creb5 Actn4 Tead1
2.38606570171516e-05	12	169	6.34271223282212	Actin filament bundle organization	http://amigo.geneontology.org/amigo/term/GO:0061572	Myo1b Rock2 Myh10 Spag6l Tmeff2 Eln Wnt4 Fermt2 Synpo2 Phactr1 Actn4 Alms1
2.79511210233009e-05	41	1606	2.28044069433502	Response to endogenous stimulus	http://amigo.geneontology.org/amigo/term/GO:0009719	Cdh1 Fosb Stat3 Fhl2 Gata3 Btg2 Gli3 Thrb Fbxo32 Nr4a1 Diaph1 Gna14 Igfbp5 Esrrg Itga8 Itgb6 Stmn2 Pdgfc Ccn1 Nr4a3 Pde4b Slit2 Pdgfd Egr3 Chst11 Btg1 Wnt4 Fermt2 Egr2 Dennd4c Rbpj Tgfb2 Prdm16 Npnt Gjb2 Igf2 Robo2 Slit3 Bcl2 Numa1 Akap13
3.31392867586277e-05	20	488	3.66092338574774	Cell growth	http://amigo.geneontology.org/amigo/term/GO:0016049	Cdh4 Ifrd1 Sema6a Vcl Dpysl2 Spag6l Tnfrsf12a Hbegf Igfbp5 Frzb Pdlim5 Auts2 Plxna4 Acsl4 Slit2 Tgfb2 Dcun1d3 Slit3 Bcl2 Akap13
3.31392867586277e-05	37	1380	2.39498669032831	Positive regulation of developmental process	http://amigo.geneontology.org/amigo/term/GO:0051094	Cdh4 Prkd1 Stat3 Gata2 Gata3 Erbb3 Id2 Net1 Gli3 Hmgcr Thrb Clu Tnfrsf12a Frzb Nfatc2 Lmna F3 Ccn1 Brinp1 Plxna4 Ybx3 Egr3 Btg1 Wnt4 Fermt2 Egr2 Rbpj Metrnl Tgfb2 Prdm16 Npnt Tox Igf2 Robo2 Lrrtm4 Bcl2 Numa1
3.67810912997186e-05	15	283	4.73462176389991	Striated muscle cell differentiation	http://amigo.geneontology.org/amigo/term/GO:0051146	Homer1 Fhl2 Myh10 Igfbp5 Nfatc2 Lmna Pdlim5 Tmod1 Bhlhe41 Rbpj Igf2 Krt8 Nebl Bcl2 Akap13
3.76427042109375e-05	39	1507	2.31170185393335	Regulation of intracellular signal transduction	http://amigo.geneontology.org/amigo/term/GO:1902531	Prkd1 Fhl2 Gata3 Erbb3 Sema6a Net1 Hmgcr Clu Hbegf Igfbp5 Atf3 Schip1 Pdgfc Alpk1 F3 Ccn1 Auts2 Ybx3 Dusp16 Slit2 Nek1 Pdgfd Rora Rasgrf1 Pik3cb Gucy1a1 Ralgapa2 Fermt2 Dennd4c Tgfb2 Npnt Igf2 Arhgap42 Dennd4a Actn4 Arhgap24 Bcl2 Tnfrsf19 Akap13
3.77258639116007e-05	46	1938	2.12023756871169	Programmed cell death	http://amigo.geneontology.org/amigo/term/GO:0012501	Col18a1 Prkd1 Fhl2 Eya4 Gata2 Gata3 Erbb3 Sema6a Btg2 Net1 Gli3 Hmgcr Thrb Tsc22d1 Clu Fbxo32 Nr4a1 Rps6ka2 Igf2r Tnfrsf12a Atf3 Frzb Lmna Ccn1 Nr4a3 Ybx3 Slit2 Pik3cb Egr3 Chst11 Btg1 Wnt4 Acer2 Cdk19 Rbpj Tgfb2 Gjb6 Dcun1d3 Krt8 Robo2 Actn4 Slit3 Bcl2 Tmem117 Alms1 Lgals1
3.92782625235284e-05	11	147	6.68429820907955	Sensory perception of sound	http://amigo.geneontology.org/amigo/term/GO:0007605	Eya4 Epyc Thrb Diaph1 Atp2b2 Myh14 Tecta Sobp Gjb6 Gjb2 Alms1
4.24744040677574e-05	23	639	3.21519593752994	Tissue morphogenesis	http://amigo.geneontology.org/amigo/term/GO:0048729	Gata3 Gli3 Vcl Spag6l Hbegf Tmeff2 Igfbp5 Frzb Ccn1 Nr4a3 Slit2 Ctnnd1 Fras1 Wnt4 Fermt2 Rbpj Tgfb2 Npnt Rspo2 Pbx1 Arhgap24 Bcl2 Alms1
4.24744040677574e-05	39	1517	2.29646321283952	Positive regulation of multicellular organismal process	http://amigo.geneontology.org/amigo/term/GO:0051240	Cdh4 Prkd1 Stat3 Gata2 Gata3 Erbb3 Id2 Gli3 Hmgcr Thrb Clu Twf1 Tnfrsf12a Esrrg Pdgfc F3 Ccn1 Nr4a3 Pde4b Plxna4 Ybx3 Rora Egr3 Dusp5 Btg1 Wnt4 Fermt2 Egr2 Rbpj Tgfb2 Prdm16 Npnt Tox Igf2 Robo2 Lrrtm4 Bcl2 Alms1 Numa1
4.41144189749929e-05	13	215	5.40113906027527	Regulation of cell-substrate adhesion	http://amigo.geneontology.org/amigo/term/GO:0010810	Net1 Vcl Hsd17b12 Ccn1 Pik3cb Wnt4 Fermt2 Acer2 Npnt Actn4 Spock1 Bcl2 Lgals1
4.48431767341199e-05	42	1704	2.20171026156942	Regulation of cell death	http://amigo.geneontology.org/amigo/term/GO:0010941	Col18a1 Prkd1 Stat3 Fhl2 Vps4b Eya4 Gata2 Gata3 Erbb3 Btg2 Net1 Gli3 Hmgcr Tsc22d1 Clu Fbxo32 Nr4a1 Rps6ka2 Igf2r Tnfrsf12a Atf3 Frzb Lmna Ccn1 Nr4a3 Ybx3 Slit2 Pik3cb Egr3 Chst11 Btg1 Wnt4 Fermt2 Acer2 Cdk19 Rbpj Tgfb2 Ncoa7 Dcun1d3 Actn4 Bcl2 Alms1
5.51449483743919e-05	28	907	2.75759962198771	Enzyme linked receptor protein signaling pathway	http://amigo.geneontology.org/amigo/term/GO:0007167	Prkd1 Stat3 Igf1r Gata3 Erbb3 Sema6a Lnpep Hbegf Igfbp5 Itga8 Itgb6 Schip1 Pdgfc F3 Ccn1 Nr4a3 Pdgfd Myo1e Pik3cb Chst11 Wnt4 Fermt2 Rbpj Tgfb2 Prdm16 Npnt Igf2 Numa1
5.81846528645018e-05	22	604	3.25361535342614	Sensory organ development	http://amigo.geneontology.org/amigo/term/GO:0007423	Stat3 Eya4 Gata2 Gata3 Myh10 Gli3 Thrb Spag6l Itga8 Frzb Tmod1 Nr4a3 Atp2b2 Sobp Rbpj Tgfb2 Prdm16 Gjb6 Gjb2 Pbx1 Bcl2 Alms1
5.90184397460793e-05	3	3	89.3265306122449	Apoptotic process involved in luteolysis	http://amigo.geneontology.org/amigo/term/GO:0061364	Slit2 Robo2 Slit3
5.92465213508165e-05	20	511	3.49614601222094	Response to wounding	http://amigo.geneontology.org/amigo/term/GO:0009611	Gata2 Myh10 Gli3 Hmgcr Tnfrsf12a Hbegf Papss2 Tmeff2 Dst Itgb6 F3 Ccn1 Pik3cb Tspan8 Wnt4 Fermt2 Tgfb2 Arhgap24 Bcl2 Lgals1
7.37699682362466e-05	30	1032	2.59670147128619	Negative regulation of multicellular organismal process	http://amigo.geneontology.org/amigo/term/GO:0051241	Ifrd1 Gata2 Gata3 Sema6a Rock2 Id2 Gli3 Hmgcr Fbxo32 Lnpep Klf7 Igfbp5 Frzb Lmna Brinp1 Pde4b Ybx3 Slit2 Pik3cb Gucy1a1 Tspan8 Dusp5 Wnt4 Rbpj Tgfb2 Prdm16 Arhgap42 Rspo2 Bcl2 Alms1
8.05785934516081e-05	35	1323	2.36313573048267	Cellular response to endogenous stimulus	http://amigo.geneontology.org/amigo/term/GO:0071495	Cdh1 Fosb Stat3 Gata3 Thrb Fbxo32 Nr4a1 Diaph1 Gna14 Igfbp5 Esrrg Itga8 Itgb6 Stmn2 Pdgfc Ccn1 Nr4a3 Pde4b Slit2 Pdgfd Egr3 Chst11 Wnt4 Fermt2 Dennd4c Rbpj Tgfb2 Prdm16 Npnt Gjb2 Igf2 Robo2 Slit3 Numa1 Akap13
8.49239565428666e-05	19	478	3.55063615404321	Embryonic organ development	http://amigo.geneontology.org/amigo/term/GO:0048568	Eya4 Gata2 Gata3 Id2 Gli3 Itga8 Frzb Pdgfc Ccn1 Nr4a3 Atp2b2 Chst11 Sobp Rbpj Tgfb2 Gjb6 Igf2 Krt8 Pbx1
9.20435043668838e-05	10	131	6.81881913070572	Axon extension	http://amigo.geneontology.org/amigo/term/GO:0048675	Cdh4 Ifrd1 Sema6a Vcl Dpysl2 Tnfrsf12a Auts2 Plxna4 Slit2 Slit3
0.000107826806026269	12	199	5.38652445902984	Osteoblast differentiation	http://amigo.geneontology.org/amigo/term/GO:0001649	Prkd1 Fhl2 Id2 Gli3 Igfbp5 Lmna Ccn1 Wnt4 Fermt2 Npnt Igf2 Rspo2
0.000110487647612117	32	1169	2.44520870794853	Embryo development	http://amigo.geneontology.org/amigo/term/GO:0009790	Eya4 Gata2 Gata3 Id2 Myh10 Gli3 Hbegf Mxi1 Itga8 Frzb Pdgfc Ccn1 Nr4a3 Ybx3 Atp2b2 Acsl4 Slit2 Myo1e Pik3cb Chst11 Fras1 Dusp5 Wnt4 Sobp Rbpj Tgfb2 Gjb6 Maff Igf2 Krt8 Rspo2 Pbx1
0.000111933559231809	36	1405	2.28879366693297	Regulation of multicellular organismal development	http://amigo.geneontology.org/amigo/term/GO:2000026	Cdh4 Ifrd1 Prkd1 Stat3 Gata2 Gata3 Sema6a Rock2 Id2 Gli3 Thrb Vcl Tnfrsf12a Klf7 Frzb F3 Ccn1 Brinp1 Plxna4 Bhlhe41 Slit2 Pik3cb Egr3 Btg1 Wnt4 Egr2 Rbpj Tgfb2 Prdm16 Tox Maff Igf2 Sgms2 Robo2 Lrrtm4 Numa1
0.000142908213987424	45	1983	2.02707709407515	Positive regulation of biosynthetic process	http://amigo.geneontology.org/amigo/term/GO:0009891	Klf6 Cdh1 Ell2 Ifrd1 Prkd1 Fosb Stat3 Clcn3 Gata2 Gata3 Id2 Gli3 Thrb Tsc22d1 Clu Nr4a1 Zfp521 Ablim1 Klf7 Esrrg Atf3 Itga8 Nfatc2 Ccn1 Nr4a3 Auts2 Rora Elovl5 Egr3 Irf2bpl Wnt4 Egr2 Rbpj Tgfb2 Prdm16 Ncoa7 Ldb2 Npnt Macc1 Maff Igf2 Pbx1 Creb5 Actn4 Tead1
0.000164136601671518	12	208	5.15345368916797	Cell-cell junction organization	http://amigo.geneontology.org/amigo/term/GO:0045216	Cdh1 Rock2 Ocln Vcl Pkp4 Cdh11 Ctnnd1 Fermt2 Tgfb2 Gjb6 Gjb2 Actn4
0.000167000810695977	14	285	4.38796992481203	Sensory organ morphogenesis	http://amigo.geneontology.org/amigo/term/GO:0090596	Stat3 Eya4 Gata2 Gata3 Gli3 Thrb Itga8 Frzb Nr4a3 Atp2b2 Sobp Gjb6 Bcl2 Alms1
0.000167000810695977	11	174	5.64707952146376	Muscle cell development	http://amigo.geneontology.org/amigo/term/GO:0055001	Homer1 Fhl2 Myh10 Nfatc2 Lmna Pdlim5 Tmod1 Krt8 Nebl Bcl2 Akap13
0.000167000810695977	25	805	2.77411585752313	Head development	http://amigo.geneontology.org/amigo/term/GO:0060322	Cdh1 Gata2 Btg2 Id2 Myh10 Gli3 Dpysl2 Diaph1 Itga8 Schip1 Nr4a3 Plxna4 Atp2b2 Slit2 Rora Wnt4 Egr2 Rbpj Tgfb2 Tox Robo2 Pbx1 Phactr1 Bcl2 Syne2
0.000167000810695977	9	111	7.2426916712631	Cardiac septum development	http://amigo.geneontology.org/amigo/term/GO:0003279	Gata3 Id2 Myh10 Ccn1 Parva Slit2 Rbpj Tgfb2 Slit3
0.000183238064627401	44	1942	2.0238760797831	Positive regulation of cellular biosynthetic process	http://amigo.geneontology.org/amigo/term/GO:0031328	Klf6 Cdh1 Ell2 Ifrd1 Prkd1 Fosb Stat3 Gata2 Gata3 Id2 Gli3 Thrb Tsc22d1 Clu Nr4a1 Zfp521 Ablim1 Klf7 Esrrg Atf3 Itga8 Nfatc2 Ccn1 Nr4a3 Auts2 Rora Elovl5 Egr3 Irf2bpl Wnt4 Egr2 Rbpj Tgfb2 Prdm16 Ncoa7 Ldb2 Npnt Macc1 Maff Igf2 Pbx1 Creb5 Actn4 Tead1
0.000183238064627401	11	176	5.58290816326531	Sensory perception of mechanical stimulus	http://amigo.geneontology.org/amigo/term/GO:0050954	Eya4 Epyc Thrb Diaph1 Atp2b2 Myh14 Tecta Sobp Gjb6 Gjb2 Alms1
0.000200098844339108	3	4	66.9948979591837	Regulation of negative chemotaxis	http://amigo.geneontology.org/amigo/term/GO:0050923	Plxna4 Slit2 Robo2
0.000208069645388264	32	1211	2.3604037816613	Positive regulation of catalytic activity	http://amigo.geneontology.org/amigo/term/GO:0043085	Prkd1 Stat3 Pcolce2 Erbb3 Srgap1 Rock2 Net1 Clu Asap1 Hbegf Rabgap1l Pkp4 Pdgfc F3 Ccn1 Pdgfd Rasgrf1 Pik3cb Vav3 Btg1 Wnt4 Ralgapa2 Fermt2 Acer2 Tgfb2 Npnt Igf2 Dcun1d3 Arhgap42 Arhgap24 Bcl2 Akap13
0.000224958016830754	37	1517	2.17869586859134	Regulation of apoptotic process	http://amigo.geneontology.org/amigo/term/GO:0042981	Col18a1 Fhl2 Eya4 Gata2 Gata3 Erbb3 Btg2 Net1 Gli3 Hmgcr Tsc22d1 Clu Fbxo32 Nr4a1 Rps6ka2 Igf2r Tnfrsf12a Atf3 Frzb Lmna Ccn1 Nr4a3 Ybx3 Slit2 Pik3cb Egr3 Chst11 Btg1 Wnt4 Acer2 Cdk19 Rbpj Tgfb2 Dcun1d3 Actn4 Bcl2 Alms1
0.000232673332257758	42	1834	2.04564573921172	Positive regulation of macromolecule biosynthetic process	http://amigo.geneontology.org/amigo/term/GO:0010557	Klf6 Cdh1 Ell2 Ifrd1 Prkd1 Fosb Stat3 Gata2 Gata3 Id2 Gli3 Thrb Tsc22d1 Nr4a1 Zfp521 Ablim1 Klf7 Esrrg Atf3 Itga8 Nfatc2 Ccn1 Nr4a3 Auts2 Rora Egr3 Irf2bpl Wnt4 Egr2 Rbpj Tgfb2 Prdm16 Ncoa7 Ldb2 Npnt Macc1 Maff Igf2 Pbx1 Creb5 Actn4 Tead1
0.00025022600542382	13	257	4.51846263797348	Developmental cell growth	http://amigo.geneontology.org/amigo/term/GO:0048588	Cdh4 Ifrd1 Sema6a Vcl Dpysl2 Spag6l Tnfrsf12a Pdlim5 Auts2 Plxna4 Slit2 Slit3 Akap13
0.000259283952309934	20	571	3.12877515279317	Positive regulation of apoptotic process	http://amigo.geneontology.org/amigo/term/GO:0043065	Col18a1 Net1 Hmgcr Tsc22d1 Clu Fbxo32 Nr4a1 Rps6ka2 Igf2r Tnfrsf12a Atf3 Frzb Ccn1 Nr4a3 Slit2 Pik3cb Btg1 Cdk19 Tgfb2 Dcun1d3
0.000290846066028343	8	91	7.85288181206549	Metanephros development	http://amigo.geneontology.org/amigo/term/GO:0001656	Gata3 Id2 Gli3 Itga8 Slit2 Fras1 Wnt4 Bcl2
0.000327391981681608	41	1798	2.03692311184763	Response to oxygen-containing compound	http://amigo.geneontology.org/amigo/term/GO:1901700	Cdh1 Prkd1 Fosb Stat3 Homer1 Hnrnpa0 Gata3 Btg2 Rock2 Net1 Hmgcr Clu Dpysl2 Fbxo32 Nr4a1 Rps6ka2 Igf2r Gna14 Klf7 Igfbp5 Gucy1b1 Pdgfc Nr4a3 Brinp1 Pde4b Slit2 Pdgfd Rora Btg1 Egr2 Acer2 Dennd4c Cdk19 Tgfb2 Gjb6 Gjb2 Igf2 Krt8 Slit3 Bcl2 Lgals1
0.000331733573480601	21	632	2.96812839059675	Embryonic morphogenesis	http://amigo.geneontology.org/amigo/term/GO:0048598	Eya4 Gata2 Gata3 Id2 Gli3 Itga8 Frzb Ccn1 Nr4a3 Atp2b2 Chst11 Fras1 Dusp5 Wnt4 Sobp Rbpj Tgfb2 Gjb6 Igf2 Rspo2 Pbx1
0.000348502269779629	23	739	2.78012206235674	Cell junction organization	http://amigo.geneontology.org/amigo/term/GO:0034330	Cdh1 Dlgap1 Homer1 Rock2 Myh10 Ocln Vcl Arc Cnksr2 Dst Pkp4 Pdlim5 Atp2b2 Cdh11 Ctnnd1 Wnt4 Fermt2 Tgfb2 Gjb6 Gjb2 Lrrtm4 Actn4 Bcl2
0.000348502269779629	9	123	6.53608760577402	Ear morphogenesis	http://amigo.geneontology.org/amigo/term/GO:0042471	Eya4 Gata2 Gata3 Itga8 Frzb Nr4a3 Atp2b2 Sobp Gjb6
0.000348502269779629	37	1552	2.12956290763728	Regulation of programmed cell death	http://amigo.geneontology.org/amigo/term/GO:0043067	Col18a1 Fhl2 Eya4 Gata2 Gata3 Erbb3 Btg2 Net1 Gli3 Hmgcr Tsc22d1 Clu Fbxo32 Nr4a1 Rps6ka2 Igf2r Tnfrsf12a Atf3 Frzb Lmna Ccn1 Nr4a3 Ybx3 Slit2 Pik3cb Egr3 Chst11 Btg1 Wnt4 Acer2 Cdk19 Rbpj Tgfb2 Dcun1d3 Actn4 Bcl2 Alms1
0.000353189629279345	23	740	2.77636514065085	Negative regulation of cell differentiation	http://amigo.geneontology.org/amigo/term/GO:0045596	Ifrd1 Stat3 Gata2 Gata3 Sema6a Id2 Gli3 Igfbp5 Frzb Nfatc2 Brinp1 Bhlhe41 Slit2 Rora Wnt4 Fermt2 Rbpj Tgfb2 Prdm16 Sinhcaf Igf2 Pbx1 Actn4
0.000353255795719245	11	191	5.14445987819211	Neuron projection extension	http://amigo.geneontology.org/amigo/term/GO:1990138	Cdh4 Ifrd1 Sema6a Vcl Dpysl2 Spag6l Tnfrsf12a Auts2 Plxna4 Slit2 Slit3
0.000353255795719245	20	586	3.04868705161245	Positive regulation of programmed cell death	http://amigo.geneontology.org/amigo/term/GO:0043068	Col18a1 Net1 Hmgcr Tsc22d1 Clu Fbxo32 Nr4a1 Rps6ka2 Igf2r Tnfrsf12a Atf3 Frzb Ccn1 Nr4a3 Slit2 Pik3cb Btg1 Cdk19 Tgfb2 Dcun1d3
0.000356794059696894	9	124	6.48337722185649	Regulation of ossification	http://amigo.geneontology.org/amigo/term/GO:0030278	Thrb Ccn1 Wnt4 Egr2 Rbpj Tgfb2 Sgms2 Pbx1 Bcl2
0.000360976590920986	12	229	4.68086623295606	Regulation of small GTPase mediated signal transduction	http://amigo.geneontology.org/amigo/term/GO:0051056	Net1 Auts2 Slit2 Rasgrf1 Pik3cb Ralgapa2 Dennd4c Tgfb2 Arhgap42 Dennd4a Arhgap24 Akap13
0.000373070586801142	37	1560	2.1186420722135	Negative regulation of response to stimulus	http://amigo.geneontology.org/amigo/term/GO:0048585	Fhl2 Eya4 Gata2 Gata3 Erbb3 Sema6a Herc4 Gli3 Hmgcr Clu Klf7 Igfbp5 Atf3 Frzb Lmna Nr4a3 Pde4b Ybx3 Dusp16 Slit2 Rora Pik3cb Ctnnd1 Tspan8 Chst11 Wnt4 Metrnl Tgfb2 Prdm16 Ncoa7 Igf2 Arhgap42 Robo2 Spink5 Slit3 Arhgap24 Bcl2
0.000390110211106699	14	312	4.00824175824176	Embryonic organ morphogenesis	http://amigo.geneontology.org/amigo/term/GO:0048562	Eya4 Gata2 Gata3 Id2 Gli3 Itga8 Frzb Nr4a3 Atp2b2 Chst11 Sobp Rbpj Tgfb2 Gjb6
0.00040432710506101	21	644	2.91282165039929	Epithelial cell differentiation	http://amigo.geneontology.org/amigo/term/GO:0030855	Col18a1 Gata3 Rock2 Id2 Thrb Vcl Spag6l Klf7 Frzb Tmod1 Atp2b2 Myo1e Ctnnd1 Btg1 Wnt4 Jmjd1c Rbpj Tgfb2 Maff Spink5 Numa1
0.000441309726869716	19	547	3.10274969219863	Regulation of cell development	http://amigo.geneontology.org/amigo/term/GO:0060284	Cdh4 Ifrd1 Sema6a Rock2 Id2 Net1 Gli3 Vcl Tnfrsf12a Frzb Brinp1 Plxna4 Bhlhe41 Slit2 Fermt2 Egr2 Robo2 Actn4 Bcl2
0.000445832151251357	22	701	2.80340039011325	Regulation of plasma membrane bounded cell projection organization	http://amigo.geneontology.org/amigo/term/GO:0120035	Cdh4 Ifrd1 Prkd1 Homer1 Gata3 Sema6a Dpysl2 Twf1 Arc Tnfrsf12a Stmn2 Pdlim5 Auts2 Plxna4 Slit2 Rbpj Tox Robo2 Spock1 Arhgap24 Syne2 Lgals1
0.000477058127038589	23	758	2.71043562543751	Brain development	http://amigo.geneontology.org/amigo/term/GO:0007420	Cdh1 Gata2 Btg2 Id2 Myh10 Gli3 Dpysl2 Diaph1 Itga8 Nr4a3 Plxna4 Atp2b2 Slit2 Rora Wnt4 Egr2 Rbpj Tox Robo2 Pbx1 Phactr1 Bcl2 Syne2
0.000477058127038589	20	601	2.97259669258718	Heart development	http://amigo.geneontology.org/amigo/term/GO:0007507	Fhl2 Gata3 Erbb3 Id2 Myh10 Gli3 Rps6ka2 Lmna Ccn1 Pdlim5 Eln Parva Slit2 Rbpj Tgfb2 Sgcz Rbm20 Nebl Slit3 Akap13
0.00047920513282959	5	29	15.4011259676284	Semi-lunar valve development	http://amigo.geneontology.org/amigo/term/GO:1905314	Gata3 Slit2 Rbpj Tgfb2 Slit3
0.00047920513282959	7	72	8.68452380952381	Positive regulation of osteoblast differentiation	http://amigo.geneontology.org/amigo/term/GO:0045669	Prkd1 Gli3 Lmna Ccn1 Wnt4 Fermt2 Npnt
0.00047920513282959	7	72	8.68452380952381	Cardiac septum morphogenesis	http://amigo.geneontology.org/amigo/term/GO:0060411	Id2 Ccn1 Parva Slit2 Rbpj Tgfb2 Slit3
0.00048033926431451	21	654	2.86828309305374	Positive regulation of cell death	http://amigo.geneontology.org/amigo/term/GO:0010942	Col18a1 Net1 Hmgcr Tsc22d1 Clu Fbxo32 Nr4a1 Rps6ka2 Igf2r Tnfrsf12a Atf3 Frzb Ccn1 Nr4a3 Slit2 Pik3cb Btg1 Acer2 Cdk19 Tgfb2 Dcun1d3
0.000495499430053192	8	100	7.14612244897959	Ureteric bud development	http://amigo.geneontology.org/amigo/term/GO:0001657	Gata3 Gli3 Slit2 Wnt4 Npnt Robo2 Pbx1 Bcl2
0.000502244801004637	9	131	6.13693721763515	Regulation of osteoblast differentiation	http://amigo.geneontology.org/amigo/term/GO:0045667	Prkd1 Id2 Gli3 Igfbp5 Lmna Ccn1 Wnt4 Fermt2 Npnt
0.00050611988599087	14	322	3.88376220053239	Ras protein signal transduction	http://amigo.geneontology.org/amigo/term/GO:0007265	Prkd1 Srgap1 Rock2 Net1 Auts2 Rasgrf1 Pik3cb Ralgapa2 Dennd4c Tgfb2 Arhgap42 Dennd4a Arhgap24 Akap13
0.00050611988599087	7	73	8.56555772994129	Ventricular septum development	http://amigo.geneontology.org/amigo/term/GO:0003281	Gata3 Id2 Ccn1 Slit2 Rbpj Tgfb2 Slit3
0.000513446814659966	14	323	3.87173816895179	Negative regulation of locomotion	http://amigo.geneontology.org/amigo/term/GO:0040013	Cdh1 Stat3 Gata3 Sema6a Srgap1 Tmeff2 Igfbp5 Frmd5 Slit2 Wnt4 Rbpj Sinhcaf Robo2 Bcl2
0.000513446814659966	8	101	7.07536876136593	Mesonephric epithelium development	http://amigo.geneontology.org/amigo/term/GO:0072163	Gata3 Gli3 Slit2 Wnt4 Npnt Robo2 Pbx1 Bcl2
0.000513446814659966	8	101	7.07536876136593	Mesonephric tubule development	http://amigo.geneontology.org/amigo/term/GO:0072164	Gata3 Gli3 Slit2 Wnt4 Npnt Robo2 Pbx1 Bcl2
0.000562901601927886	11	204	4.81662665066026	Regulation of cell size	http://amigo.geneontology.org/amigo/term/GO:0008361	Cdh4 Ifrd1 Clcn3 Sema6a Dpysl2 Tnfrsf12a Slc12a2 Plxna4 Atp2b2 Slit2 Vav3
0.000562901601927886	16	416	3.43563579277865	Muscle system process	http://amigo.geneontology.org/amigo/term/GO:0003012	Homer1 Rock2 Fbxo32 Twf1 Igfbp5 Lmna Pdlim5 Tmod1 Nr4a3 Pde4b Myh14 Gucy1a1 Npnt Lmod1 Arhgap42 Akap13
0.000563376684829907	12	243	4.41118669690098	Fat cell differentiation	http://amigo.geneontology.org/amigo/term/GO:0045444	Gata2 Gata3 Id2 Nr4a1 Frzb Nr4a3 Rora Fermt2 Egr2 Metrnl Prdm16 Alms1
0.000567055490211639	9	134	5.99954310082242	Cardiac chamber morphogenesis	http://amigo.geneontology.org/amigo/term/GO:0003206	Fhl2 Gata3 Id2 Ccn1 Parva Slit2 Rbpj Tgfb2 Slit3
0.000568921509764456	22	718	2.73702461485987	Regulation of cell projection organization	http://amigo.geneontology.org/amigo/term/GO:0031344	Cdh4 Ifrd1 Prkd1 Homer1 Gata3 Sema6a Dpysl2 Twf1 Arc Tnfrsf12a Stmn2 Pdlim5 Auts2 Plxna4 Slit2 Rbpj Tox Robo2 Spock1 Arhgap24 Syne2 Lgals1
0.000576337308523716	21	666	2.81660231660232	Cellular response to growth factor stimulus	http://amigo.geneontology.org/amigo/term/GO:0071363	Prkd1 Gata3 Sema6a Nr4a1 Itga8 Itgb6 Ehd4 Stmn2 Ccn1 Slit2 Pdgfd Pik3cb Egr3 Chst11 Wnt4 Fermt2 Rbpj Tgfb2 Prdm16 Npnt Numa1
0.000589501599056988	6	51	10.5090036014406	Regulation of muscle tissue development	http://amigo.geneontology.org/amigo/term/GO:1901861	Erbb3 Hmgcr Igfbp5 Ybx3 Igf2 Bcl2
0.00059302161930763	13	286	4.06029684601113	Extracellular matrix organization	http://amigo.geneontology.org/amigo/term/GO:0030198	Col18a1 Itga8 Hsd17b12 Ccn1 Eln Myo1e Qsox1 Scara3 Adamts2 Tgfb2 Npnt Adamts19 Adamts17
0.000611227281026871	13	287	4.04614947024106	External encapsulating structure organization	http://amigo.geneontology.org/amigo/term/GO:0045229	Col18a1 Itga8 Hsd17b12 Ccn1 Eln Myo1e Qsox1 Scara3 Adamts2 Tgfb2 Npnt Adamts19 Adamts17
0.000629500767228114	16	422	3.38678789051166	Small GTPase mediated signal transduction	http://amigo.geneontology.org/amigo/term/GO:0007264	Prkd1 Srgap1 Rock2 Net1 Auts2 Slit2 Rasgrf1 Pik3cb Vav3 Ralgapa2 Dennd4c Tgfb2 Arhgap42 Dennd4a Arhgap24 Akap13
0.000629500767228114	8	105	6.80583090379009	Mesonephros development	http://amigo.geneontology.org/amigo/term/GO:0001823	Gata3 Gli3 Slit2 Wnt4 Npnt Robo2 Pbx1 Bcl2
0.000629500767228114	13	288	4.03210034013605	Extracellular structure organization	http://amigo.geneontology.org/amigo/term/GO:0043062	Col18a1 Itga8 Hsd17b12 Ccn1 Eln Myo1e Qsox1 Scara3 Adamts2 Tgfb2 Npnt Adamts19 Adamts17
0.00067734579163817	9	138	5.82564330079858	Regulation of fat cell differentiation	http://amigo.geneontology.org/amigo/term/GO:0045598	Gata2 Gata3 Id2 Frzb Rora Fermt2 Metrnl Prdm16 Alms1
0.000716362244467574	18	524	3.06846860881757	Regulation of neuron projection development	http://amigo.geneontology.org/amigo/term/GO:0010975	Cdh4 Ifrd1 Prkd1 Gata3 Sema6a Dpysl2 Twf1 Arc Tnfrsf12a Stmn2 Pdlim5 Plxna4 Slit2 Rbpj Tox Robo2 Spock1 Lgals1
0.000721944012724208	15	381	3.51679254378917	Regulation of supramolecular fiber organization	http://amigo.geneontology.org/amigo/term/GO:1902903	Rock2 Clu Twf1 Tmeff2 Stmn2 Tmod1 Eln Slit2 Wnt4 Fermt2 Lmod1 Synpo2 Alms1 Numa1 Akap13
0.000732869281497229	27	1014	2.3785170873083	Central nervous system development	http://amigo.geneontology.org/amigo/term/GO:0007417	Cdh1 Stat3 Gata2 Btg2 Id2 Myh10 Gli3 Clu Dpysl2 Diaph1 Itga8 Nr4a3 Plxna4 Atp2b2 Slit2 Cdh11 Rora Wnt4 Egr2 Rbpj Tox Robo2 Pbx1 Phactr1 Spink5 Bcl2 Syne2
0.000765260193512519	16	430	3.32377788324632	Cell junction assembly	http://amigo.geneontology.org/amigo/term/GO:0034329	Cdh1 Rock2 Ocln Vcl Dst Pkp4 Pdlim5 Cdh11 Ctnnd1 Wnt4 Fermt2 Gjb6 Gjb2 Lrrtm4 Actn4 Bcl2
0.000811635587516491	18	530	3.03373122834039	Regulation of cytoskeleton organization	http://amigo.geneontology.org/amigo/term/GO:0051493	Vps4b Rock2 Twf1 Diaph1 Tmeff2 Dst Stmn2 Tmod1 Eln Slit2 Wnt4 Fermt2 Tgfb2 Lmod1 Synpo2 Alms1 Numa1 Akap13
0.000849611444045824	6	55	9.74471243042671	Heart valve development	http://amigo.geneontology.org/amigo/term/GO:0003170	Gata3 Ccn1 Slit2 Rbpj Tgfb2 Slit3
0.000860806550915919	9	143	5.62194947909234	Regulation of epithelial cell differentiation	http://amigo.geneontology.org/amigo/term/GO:0030856	Gata3 Rock2 Vcl Klf7 Frzb Btg1 Tgfb2 Maff Numa1
0.000879315471715215	10	179	4.99030897275111	Cardiac chamber development	http://amigo.geneontology.org/amigo/term/GO:0003205	Fhl2 Gata3 Id2 Myh10 Ccn1 Parva Slit2 Rbpj Tgfb2 Slit3
0.000895517644496358	13	300	3.87081632653061	Negative regulation of cellular component movement	http://amigo.geneontology.org/amigo/term/GO:0051271	Cdh1 Stat3 Gata3 Srgap1 Tmeff2 Igfbp5 Frmd5 Slit2 Wnt4 Rbpj Sinhcaf Actn4 Bcl2
0.000929706343521172	8	112	6.38046647230321	Muscle cell migration	http://amigo.geneontology.org/amigo/term/GO:0014812	Net1 Igfbp5 Nr4a3 Parva Slit2 Pdgfd Rbpj Bcl2
0.000929706343521172	8	112	6.38046647230321	Contractile actin filament bundle assembly	http://amigo.geneontology.org/amigo/term/GO:0030038	Rock2 Spag6l Tmeff2 Eln Wnt4 Fermt2 Phactr1 Alms1
0.000929706343521172	8	112	6.38046647230321	Stress fiber assembly	http://amigo.geneontology.org/amigo/term/GO:0043149	Rock2 Spag6l Tmeff2 Eln Wnt4 Fermt2 Phactr1 Alms1
0.000931380098252035	21	694	2.70296418279127	Response to growth factor	http://amigo.geneontology.org/amigo/term/GO:0070848	Prkd1 Gata3 Sema6a Nr4a1 Itga8 Itgb6 Ehd4 Stmn2 Ccn1 Slit2 Pdgfd Pik3cb Egr3 Chst11 Wnt4 Fermt2 Rbpj Tgfb2 Prdm16 Npnt Numa1
0.000991571821466465	4	18	19.8503401360544	Actin filament-based transport	http://amigo.geneontology.org/amigo/term/GO:0099515	Myo1b Myo1e Actn4 Syne2
0.00107705710453029	9	148	5.43201875344733	Kidney epithelium development	http://amigo.geneontology.org/amigo/term/GO:0072073	Gata3 Gli3 Slit2 Myo1e Wnt4 Npnt Robo2 Pbx1 Bcl2
0.0011038739249349	3	7	38.2827988338192	Intercellular transport	http://amigo.geneontology.org/amigo/term/GO:0010496	Arc Gjb6 Gjb2
0.0011038739249349	3	7	38.2827988338192	Semicircular canal development	http://amigo.geneontology.org/amigo/term/GO:0060872	Gata2 Gli3 Nr4a3
0.00111518190821588	5	36	12.406462585034	Epiboly involved in wound healing	http://amigo.geneontology.org/amigo/term/GO:0090505	Hbegf Tmeff2 Ccn1 Fermt2 Arhgap24
0.00111518190821588	5	36	12.406462585034	Wound healing, spreading of cells	http://amigo.geneontology.org/amigo/term/GO:0044319	Hbegf Tmeff2 Ccn1 Fermt2 Arhgap24
0.0012254409447812	9	151	5.32409785106096	Cell-cell junction assembly	http://amigo.geneontology.org/amigo/term/GO:0007043	Rock2 Ocln Vcl Pkp4 Cdh11 Ctnnd1 Gjb6 Gjb2 Actn4
0.0012254409447812	18	551	2.91810807807697	Regulation of anatomical structure size	http://amigo.geneontology.org/amigo/term/GO:0090066	Cdh4 Ifrd1 Clcn3 Sema6a Dpysl2 Twf1 Tnfrsf12a Slc12a2 Tmod1 Eln Plxna4 Atp2b2 Slit2 Vav3 Gucy1a1 Dusp5 Lmod1 Arhgap42
0.0012571192037281	5	37	12.0711527854385	Epiboly	http://amigo.geneontology.org/amigo/term/GO:0090504	Hbegf Tmeff2 Ccn1 Fermt2 Arhgap24
0.00127307977485309	6	60	8.93265306122449	Platelet-derived growth factor receptor signaling pathway	http://amigo.geneontology.org/amigo/term/GO:0048008	Schip1 Pdgfc F3 Nr4a3 Pdgfd Myo1e
0.00127840615892703	15	405	3.30839002267574	Regulation of cellular component size	http://amigo.geneontology.org/amigo/term/GO:0032535	Cdh4 Ifrd1 Clcn3 Sema6a Dpysl2 Twf1 Tnfrsf12a Slc12a2 Tmod1 Eln Plxna4 Atp2b2 Slit2 Vav3 Lmod1
0.00127996111255768	17	503	3.01898811214347	Reproductive structure development	http://amigo.geneontology.org/amigo/term/GO:0048608	Gata2 Gata3 Gli3 Schip1 Ccn1 Ybx3 Slit2 Wnt4 Jmjd1c Rbpj Tgfb2 Gjb2 Igf2 Krt8 Robo2 Slit3 Bcl2
0.00131467165790988	9	153	5.25450180072029	Nephron development	http://amigo.geneontology.org/amigo/term/GO:0072006	Gata3 Gli3 Pdgfd Myo1e Ctnnd1 Wnt4 Npnt Pbx1 Bcl2
0.00134884481635771	21	716	2.61991221069433	Behavior	http://amigo.geneontology.org/amigo/term/GO:0007610	Stat3 Clcn3 Homer1 Btg2 Id2 Gli3 Hmgcr Thrb Arc Itga8 Tmod1 Nr4a3 Brinp1 Auts2 Atp2b2 Myh14 Aff2 Egr2 Sobp Igf2 Bcl2
0.00141101379065816	7	89	7.02568218298555	Hair follicle development	http://amigo.geneontology.org/amigo/term/GO:0001942	Igfbp5 Rbpj Tgfb2 Ldb2 Bcl2 Tnfrsf19 Numa1
0.00141101379065816	20	665	2.68651219886451	Regulation of growth	http://amigo.geneontology.org/amigo/term/GO:0040008	Cdh4 Ifrd1 Stat3 Sema6a Dpysl2 Tnfrsf12a Hbegf Igfbp5 Frzb Plxna4 Ybx3 Acsl4 Slit2 Rbpj Tgfb2 Igf2 Dcun1d3 Slit3 Bcl2 Alms1
0.00141101379065816	17	508	2.98927366222079	Reproductive system development	http://amigo.geneontology.org/amigo/term/GO:0061458	Gata2 Gata3 Gli3 Schip1 Ccn1 Ybx3 Slit2 Wnt4 Jmjd1c Rbpj Tgfb2 Gjb2 Igf2 Krt8 Robo2 Slit3 Bcl2
0.00141101379065816	4	20	17.865306122449	Vocalization behavior	http://amigo.geneontology.org/amigo/term/GO:0071625	Gli3 Brinp1 Auts2 Myh14
0.00142379372334972	12	274	3.91211082973335	Connective tissue development	http://amigo.geneontology.org/amigo/term/GO:0061448	Epyc Id2 Gli3 Thrb Klf7 Frzb Lmna Ccn1 Pdgfd Chst11 Tgfb2 Rspo2
0.00142726729313374	24	889	2.41151488716972	Regulation of cell cycle	http://amigo.geneontology.org/amigo/term/GO:0051726	Stat3 Vps4b Gata3 Btg2 Rock2 Id2 Nr4a1 Rps6ka2 Pkp4 Nr4a3 Brinp1 Ccng2 Nek1 Foxn3 Btg1 Wnt4 Cdk19 Tgfb2 Igf2 Dcun1d3 Pbx1 Bcl2 Alms1 Numa1
0.00143412531995528	29	1186	2.18420690367209	Negative regulation of signal transduction	http://amigo.geneontology.org/amigo/term/GO:0009968	Fhl2 Eya4 Gata2 Gata3 Erbb3 Sema6a Herc4 Gli3 Hmgcr Clu Igfbp5 Atf3 Frzb Lmna Pde4b Ybx3 Dusp16 Slit2 Rora Pik3cb Ctnnd1 Chst11 Wnt4 Tgfb2 Prdm16 Arhgap42 Slit3 Arhgap24 Bcl2
0.00146788349535652	7	90	6.94761904761905	Sphingolipid biosynthetic process	http://amigo.geneontology.org/amigo/term/GO:0030148	Kdsr Ccn1 Elovl5 Hacd2 Acer2 Sgms2 St6galnac3
0.00148187045467117	15	413	3.24430498591689	Regulation of cell growth	http://amigo.geneontology.org/amigo/term/GO:0001558	Cdh4 Ifrd1 Sema6a Dpysl2 Tnfrsf12a Hbegf Igfbp5 Frzb Plxna4 Acsl4 Slit2 Tgfb2 Dcun1d3 Slit3 Bcl2
0.00148187045467117	33	1438	2.04991342851466	Positive regulation of signal transduction	http://amigo.geneontology.org/amigo/term/GO:0009967	Prkd1 Stat3 Gata3 Erbb3 Net1 Hmgcr Clu Gpc5 Tnfrsf12a Hbegf Igfbp5 Atf3 Itga8 Schip1 Pdgfc Alpk1 F3 Ccn1 Auts2 Pdgfd Rasgrf1 Pik3cb Gucy1a1 Fermt2 Rbpj Tgfb2 Npnt Igf2 Rspo2 Actn4 Tnfrsf19 Numa1 Akap13
0.00148187045467117	10	194	4.60446034083736	Regulation of Ras protein signal transduction	http://amigo.geneontology.org/amigo/term/GO:0046578	Net1 Auts2 Rasgrf1 Pik3cb Dennd4c Tgfb2 Arhgap42 Dennd4a Arhgap24 Akap13
0.00151643082413576	17	513	2.96013844134145	Gland development	http://amigo.geneontology.org/amigo/term/GO:0048732	Cdh1 Gata2 Gata3 Id2 Gli3 Igf2r Igfbp5 Frzb Atp2b2 Slit2 Ctnnd1 Wnt4 Rbpj Tgfb2 Igf2 Pbx1 Bcl2
0.0015291221692544	24	895	2.39534830692053	Positive regulation of intracellular signal transduction	http://amigo.geneontology.org/amigo/term/GO:1902533	Prkd1 Gata3 Erbb3 Net1 Hmgcr Clu Hbegf Igfbp5 Schip1 Pdgfc Alpk1 F3 Auts2 Pdgfd Rasgrf1 Pik3cb Gucy1a1 Fermt2 Tgfb2 Npnt Igf2 Actn4 Tnfrsf19 Akap13
0.0015291221692544	7	91	6.8712715855573	Positive regulation of endothelial cell proliferation	http://amigo.geneontology.org/amigo/term/GO:0001938	Prkd1 Stat3 Gata2 Nr4a1 F3 Egr3 Igf2
0.00153157408788028	3	8	33.4974489795918	Luteolysis	http://amigo.geneontology.org/amigo/term/GO:0001554	Slit2 Robo2 Slit3
0.00153157408788028	3	8	33.4974489795918	Smooth muscle cell chemotaxis	http://amigo.geneontology.org/amigo/term/GO:0071670	Parva Slit2 Pdgfd
0.00160042564255283	7	92	6.79658385093168	Molting cycle process	http://amigo.geneontology.org/amigo/term/GO:0022404	Igfbp5 Rbpj Tgfb2 Ldb2 Bcl2 Tnfrsf19 Numa1
0.00160042564255283	7	92	6.79658385093168	Hair cycle process	http://amigo.geneontology.org/amigo/term/GO:0022405	Igfbp5 Rbpj Tgfb2 Ldb2 Bcl2 Tnfrsf19 Numa1
0.00160042564255283	11	237	4.14595711702402	Cardiac muscle tissue development	http://amigo.geneontology.org/amigo/term/GO:0048738	Fhl2 Erbb3 Id2 Myh10 Lmna Pdlim5 Rbpj Tgfb2 Sgcz Nebl Akap13
0.00160054472935352	8	124	5.76300197498354	Actin filament-based movement	http://amigo.geneontology.org/amigo/term/GO:0030048	Myo1b Myh10 Pde4b Myh14 Parva Myo1e Actn4 Syne2
0.00160223120218239	31	1322	2.09464633054432	Negative regulation of cell communication	http://amigo.geneontology.org/amigo/term/GO:0010648	Fhl2 Eya4 Gata2 Gata3 Erbb3 Sema6a Herc4 Gli3 Hmgcr Clu Arc Klf7 Igfbp5 Atf3 Frzb Lmna Pde4b Ybx3 Dusp16 Slit2 Rora Pik3cb Ctnnd1 Chst11 Wnt4 Tgfb2 Prdm16 Arhgap42 Slit3 Arhgap24 Bcl2
0.00161244708983816	5	40	11.1658163265306	Ventricular septum morphogenesis	http://amigo.geneontology.org/amigo/term/GO:0060412	Id2 Slit2 Rbpj Tgfb2 Slit3
0.00164280803940583	15	419	3.19784715795626	Positive regulation of cell adhesion	http://amigo.geneontology.org/amigo/term/GO:0045785	Gata3 Net1 Gli3 Hsd17b12 Frmd5 Ccn1 Nr4a3 Vav3 Egr3 Wnt4 Fermt2 Tgfb2 Npnt Igf2 Lgals1
0.00164661707239863	31	1325	2.08990373507894	Negative regulation of signaling	http://amigo.geneontology.org/amigo/term/GO:0023057	Fhl2 Eya4 Gata2 Gata3 Erbb3 Sema6a Herc4 Gli3 Hmgcr Clu Arc Klf7 Igfbp5 Atf3 Frzb Lmna Pde4b Ybx3 Dusp16 Slit2 Rora Pik3cb Ctnnd1 Chst11 Wnt4 Tgfb2 Prdm16 Arhgap42 Slit3 Arhgap24 Bcl2
0.00166677111115019	7	93	6.72350230414747	Skin epidermis development	http://amigo.geneontology.org/amigo/term/GO:0098773	Igfbp5 Rbpj Tgfb2 Ldb2 Bcl2 Tnfrsf19 Numa1
0.00177930811401726	25	966	2.31176321460261	Regulation of cellular component biogenesis	http://amigo.geneontology.org/amigo/term/GO:0044087	Vps4b Rock2 Vcl Clu Asap1 Twf1 Tmeff2 Stmn2 Ccn1 Pdlim5 Tmod1 Auts2 Eln Slit2 Wnt4 Fermt2 Ldb2 Stxbp6 Lmod1 Synpo2 Lrrtm4 Arhgap24 Syne2 Alms1 Numa1
0.00178155063729134	35	1587	1.97002430461788	Positive regulation of molecular function	http://amigo.geneontology.org/amigo/term/GO:0044093	Ifrd1 Prkd1 Stat3 Pcolce2 Gata3 Erbb3 Srgap1 Rock2 Net1 Clu Asap1 Arc Hbegf Rabgap1l Pkp4 Pdgfc F3 Ccn1 Pdgfd Rasgrf1 Pik3cb Vav3 Btg1 Wnt4 Ralgapa2 Fermt2 Acer2 Tgfb2 Npnt Igf2 Dcun1d3 Arhgap42 Arhgap24 Bcl2 Akap13
0.00183105226485842	15	424	3.16013669618791	Forebrain development	http://amigo.geneontology.org/amigo/term/GO:0030900	Cdh1 Gata2 Btg2 Id2 Myh10 Gli3 Dpysl2 Nr4a3 Plxna4 Slit2 Wnt4 Rbpj Tox Phactr1 Syne2
0.0018431093512507	4	22	16.2411873840445	CGMP metabolic process	http://amigo.geneontology.org/amigo/term/GO:0046068	Gucy1b1 Atp2b2 Rora Gucy1a1
0.0018431093512507	12	285	3.76111707841031	Regulation of cellular response to growth factor stimulus	http://amigo.geneontology.org/amigo/term/GO:0090287	Gata3 Sema6a Itga8 Ccn1 Slit2 Pik3cb Chst11 Wnt4 Rbpj Prdm16 Npnt Numa1
0.00184780849507018	15	425	3.15270108043217	Ameboidal-type cell migration	http://amigo.geneontology.org/amigo/term/GO:0001667	Prkd1 Gata2 Gata3 Sema6a Rock2 Spag6l Nr4a1 Hbegf Schip1 Slit2 Pik3cb Egr3 Tgfb2 Igf2 Syne2
0.00184780849507018	7	95	6.58195488721805	Kidney morphogenesis	http://amigo.geneontology.org/amigo/term/GO:0060993	Gata3 Gli3 Fras1 Wnt4 Npnt Pbx1 Bcl2
0.00193214308465143	29	1215	2.13207357016881	Regulation of hydrolase activity	http://amigo.geneontology.org/amigo/term/GO:0051336	Prkd1 Stat3 Pcolce2 Srgap1 Rock2 Net1 Asap1 Nr4a1 Itih5 Rabgap1l Pkp4 F3 Ccn1 Plxna4 Slit2 Rasgrf1 Vav3 Tmem132d Wnt4 Ralgapa2 Fermt2 Acer2 Tgfb2 Npnt Arhgap42 Phactr1 Spink5 Spock1 Arhgap24
0.00196721941107937	18	581	2.76743124099898	Transmembrane receptor protein tyrosine kinase signaling pathway	http://amigo.geneontology.org/amigo/term/GO:0007169	Prkd1 Stat3 Igf1r Gata3 Erbb3 Sema6a Hbegf Igfbp5 Schip1 Pdgfc F3 Nr4a3 Pdgfd Myo1e Pik3cb Wnt4 Rbpj Igf2
0.00196721941107937	6	67	7.99939080109656	Ureteric bud morphogenesis	http://amigo.geneontology.org/amigo/term/GO:0060675	Gata3 Gli3 Wnt4 Npnt Pbx1 Bcl2
0.00210507392914751	12	290	3.69627023223082	Negative regulation of cell motility	http://amigo.geneontology.org/amigo/term/GO:2000146	Cdh1 Stat3 Gata3 Srgap1 Tmeff2 Igfbp5 Frmd5 Slit2 Wnt4 Rbpj Sinhcaf Bcl2
0.00210959813885549	27	1100	2.19256029684601	Negative regulation of cell death	http://amigo.geneontology.org/amigo/term/GO:0060548	Prkd1 Stat3 Fhl2 Vps4b Eya4 Gata2 Gata3 Erbb3 Btg2 Gli3 Hmgcr Clu Nr4a1 Lmna Ccn1 Nr4a3 Ybx3 Pik3cb Egr3 Chst11 Wnt4 Fermt2 Rbpj Tgfb2 Ncoa7 Bcl2 Alms1
0.00210959813885549	6	68	7.88175270108043	Mesonephric tubule morphogenesis	http://amigo.geneontology.org/amigo/term/GO:0072171	Gata3 Gli3 Wnt4 Npnt Pbx1 Bcl2
0.00211643056527876	5	43	10.3868058851448	Apoptotic process involved in development	http://amigo.geneontology.org/amigo/term/GO:1902742	Ccn1 Slit2 Tgfb2 Robo2 Slit3
0.00211643056527876	4	23	15.5350488021295	Aortic valve development	http://amigo.geneontology.org/amigo/term/GO:0003176	Gata3 Slit2 Rbpj Slit3
0.00219288415246567	26	1043	2.22673997691119	Response to organic cyclic compound	http://amigo.geneontology.org/amigo/term/GO:0014070	Cdh1 Fosb Stat3 Homer1 Btg2 Rock2 Hmgcr Clu Dpysl2 Fbxo32 Diaph1 Gna14 Igfbp5 Esrrg Nr4a3 Pde4b Slit2 Rora Dpyd Tgfb2 Gjb2 Igf2 Slit3 Bcl2 Akap13 Lgals1
0.00225863796787616	12	293	3.65842446193494	Regulation of vasculature development	http://amigo.geneontology.org/amigo/term/GO:1901342	Prkd1 Stat3 Gata2 Sema6a Rock2 Tnfrsf12a F3 Pik3cb Btg1 Wnt4 Tgfb2 Igf2
0.00228433903554044	7	99	6.31601731601731	Smooth muscle cell migration	http://amigo.geneontology.org/amigo/term/GO:0014909	Igfbp5 Nr4a3 Parva Slit2 Pdgfd Rbpj Bcl2
0.00232586170030141	5	44	10.1507421150278	Heart valve morphogenesis	http://amigo.geneontology.org/amigo/term/GO:0003179	Gata3 Ccn1 Slit2 Tgfb2 Slit3
0.00246347407430665	4	24	14.8877551020408	Positive regulation of protein autophosphorylation	http://amigo.geneontology.org/amigo/term/GO:0031954	Pdgfc Pdgfd Tnks1bp1 Ctnnd1
0.00257101484797123	5	45	9.92517006802721	Cyclic nucleotide metabolic process	http://amigo.geneontology.org/amigo/term/GO:0009187	Gucy1b1 Pde4b Atp2b2 Rora Gucy1a1
0.00258288218801607	6	71	7.54872089680943	Lamellipodium assembly	http://amigo.geneontology.org/amigo/term/GO:0030032	Vcl Twf1 Ablim1 Auts2 Slit2 Vav3
0.00260554179970942	16	492	2.90492782478845	Multicellular organismal homeostasis	http://amigo.geneontology.org/amigo/term/GO:0048871	Stat3 Clcn3 Homer1 Gata2 Ocln Lnpep Esrrg Itgb6 Pdgfc Nr4a3 Rbpj Metrnl Prdm16 Ldb2 Bcl2 Alms1
0.00267589791519038	10	213	4.19373383156079	Cell-matrix adhesion	http://amigo.geneontology.org/amigo/term/GO:0007160	Vcl Itga8 Itgb6 Pik3cb Wnt4 Tecta Fermt2 Acer2 Npnt Bcl2
0.00267589791519038	7	102	6.13025210084034	Inner ear morphogenesis	http://amigo.geneontology.org/amigo/term/GO:0042472	Gata2 Gata3 Itga8 Frzb Nr4a3 Atp2b2 Sobp
0.00271015997132941	12	300	3.5730612244898	Cell chemotaxis	http://amigo.geneontology.org/amigo/term/GO:0060326	Prkd1 Nr4a1 Pla2g7 Hbegf Slc12a2 Pde4b Parva Slit2 Pdgfd Vav3 Egr3 Tgfb2
0.00273415787351965	6	72	7.44387755102041	Neuron fate commitment	http://amigo.geneontology.org/amigo/term/GO:0048663	Gata2 Id2 Gli3 Zfp521 Rbpj Tgfb2
0.00278886945781764	7	103	6.07073509015257	Striated muscle hypertrophy	http://amigo.geneontology.org/amigo/term/GO:0014897	Fbxo32 Twf1 Igfbp5 Lmna Pdlim5 Nr4a3 Akap13
0.00278886945781764	4	25	14.2922448979592	Regulation of Rac protein signal transduction	http://amigo.geneontology.org/amigo/term/GO:0035020	Auts2 Rasgrf1 Pik3cb Arhgap24
0.00278886945781764	11	257	3.82331453982371	Developmental growth involved in morphogenesis	http://amigo.geneontology.org/amigo/term/GO:0060560	Cdh4 Ifrd1 Sema6a Vcl Dpysl2 Spag6l Tnfrsf12a Auts2 Plxna4 Slit2 Slit3
0.0029882721211058	28	1191	2.10003598416697	Developmental process involved in reproduction	http://amigo.geneontology.org/amigo/term/GO:0003006	Gata2 Gata3 Herc4 Gli3 Spag6l Rps6ka2 Igf2r Schip1 Ccn1 Ybx3 Slit2 Nek1 Tspan8 Irf2bpl Btg1 Adamts2 Wnt4 Jmjd1c Rbpj Tgfb2 Gjb2 Igf2 Krt8 Robo2 Pbx1 Slit3 Bcl2 Alms1
0.00310543991312154	7	105	5.95510204081633	Muscle hypertrophy	http://amigo.geneontology.org/amigo/term/GO:0014896	Fbxo32 Twf1 Igfbp5 Lmna Pdlim5 Nr4a3 Akap13
0.00310543991312154	6	74	7.2426916712631	Skeletal muscle cell differentiation	http://amigo.geneontology.org/amigo/term/GO:0035914	Rbfox1 Btg2 Nr4a1 Atf3 Egr2 Maff
0.00315121039219577	12	306	3.50300120048019	Epidermis development	http://amigo.geneontology.org/amigo/term/GO:0008544	Rock2 Klf7 Igfbp5 Atp2b2 Rbpj Tgfb2 Ldb2 Maff Spink5 Bcl2 Tnfrsf19 Numa1
0.00329136569764656	5	48	9.30484693877551	Regulation of striated muscle tissue development	http://amigo.geneontology.org/amigo/term/GO:0016202	Erbb3 Hmgcr Ybx3 Igf2 Bcl2
0.00329136569764656	5	48	9.30484693877551	Negative chemotaxis	http://amigo.geneontology.org/amigo/term/GO:0050919	Sema6a Plxna4 Slit2 Robo2 Slit3
0.00329136569764656	6	75	7.14612244897959	Nephron tubule morphogenesis	http://amigo.geneontology.org/amigo/term/GO:0072078	Gata3 Gli3 Wnt4 Npnt Pbx1 Bcl2
0.00341780597434137	7	107	5.84379172229639	Positive regulation of smooth muscle cell proliferation	http://amigo.geneontology.org/amigo/term/GO:0048661	Id2 Hmgcr Hbegf Igfbp5 Nr4a3 Pdgfd Rbpj
0.00350623597376411	16	508	2.81343403503134	Skeletal system development	http://amigo.geneontology.org/amigo/term/GO:0001501	Epyc Gli3 Thrb Papss2 Rabgap1l Itgb6 Frzb Schip1 Pdgfc Ccn1 Foxn3 Chst11 Tgfb2 Rspo2 Pbx1 Akap13
0.00353689649811436	35	1658	1.88566258831639	Positive regulation of cell communication	http://amigo.geneontology.org/amigo/term/GO:0010647	Prkd1 Stat3 Gata3 Erbb3 Net1 Hmgcr Clu Gpc5 Arc Tnfrsf12a Hbegf Igfbp5 Atf3 Itga8 Schip1 Pdgfc Alpk1 F3 Ccn1 Auts2 Acsl4 Pdgfd Rasgrf1 Pik3cb Gucy1a1 Fermt2 Rbpj Tgfb2 Npnt Igf2 Rspo2 Actn4 Tnfrsf19 Numa1 Akap13
0.00355837108869898	14	407	3.07265707265707	Regulation of actin filament-based process	http://amigo.geneontology.org/amigo/term/GO:0032970	Rock2 Twf1 Tmeff2 Tmod1 Pde4b Eln Slit2 Wnt4 Fermt2 Tgfb2 Lmod1 Synpo2 Alms1 Akap13
0.00356420763595172	7	108	5.78968253968254	Regulation of axon extension	http://amigo.geneontology.org/amigo/term/GO:0030516	Cdh4 Ifrd1 Sema6a Dpysl2 Tnfrsf12a Plxna4 Slit2
0.00356949501560791	11	266	3.6939542734387	Cell fate commitment	http://amigo.geneontology.org/amigo/term/GO:0045165	Stat3 Gata2 Gata3 Id2 Gli3 Zfp521 Wnt4 Rbpj Tgfb2 Tox Bcl2
0.00358326209790423	4	27	13.2335600907029	Positive regulation of striated muscle tissue development	http://amigo.geneontology.org/amigo/term/GO:0045844	Erbb3 Hmgcr Igf2 Bcl2
0.00358326209790423	4	27	13.2335600907029	Positive regulation of muscle organ development	http://amigo.geneontology.org/amigo/term/GO:0048636	Erbb3 Hmgcr Igf2 Bcl2
0.00367341159303106	6	77	6.96050887887623	Nephron epithelium morphogenesis	http://amigo.geneontology.org/amigo/term/GO:0072088	Gata3 Gli3 Wnt4 Npnt Pbx1 Bcl2
0.00367649558408701	23	905	2.27017702108468	Response to hormone	http://amigo.geneontology.org/amigo/term/GO:0009725	Fosb Stat3 Fhl2 Gata3 Btg2 Gli3 Thrb Fbxo32 Nr4a1 Igfbp5 Esrrg Nr4a3 Slit2 Btg1 Egr2 Dennd4c Tgfb2 Gjb2 Igf2 Robo2 Slit3 Bcl2 Akap13
0.00371443334304481	35	1665	1.87773487773488	Positive regulation of signaling	http://amigo.geneontology.org/amigo/term/GO:0023056	Prkd1 Stat3 Gata3 Erbb3 Net1 Hmgcr Clu Gpc5 Arc Tnfrsf12a Hbegf Igfbp5 Atf3 Itga8 Schip1 Pdgfc Alpk1 F3 Ccn1 Auts2 Acsl4 Pdgfd Rasgrf1 Pik3cb Gucy1a1 Fermt2 Rbpj Tgfb2 Npnt Igf2 Rspo2 Actn4 Tnfrsf19 Numa1 Akap13
0.0037240767937017	13	361	3.21674486969303	Regulation of actin cytoskeleton organization	http://amigo.geneontology.org/amigo/term/GO:0032956	Rock2 Twf1 Tmeff2 Tmod1 Eln Slit2 Wnt4 Fermt2 Tgfb2 Lmod1 Synpo2 Alms1 Akap13
0.00376148003572056	24	967	2.21699765738767	Response to lipid	http://amigo.geneontology.org/amigo/term/GO:0033993	Fosb Stat3 Hnrnpa0 Vps4b Gata2 Rock2 Hmgcr Clu Fbxo32 Nr4a1 Igf2r Esrrg Brinp1 Pde4b Slit2 Rora Acer2 Cdk19 Tgfb2 Gjb6 Gjb2 Slit3 Bcl2 Akap13
0.00378177785977806	5	50	8.93265306122449	Cochlea development	http://amigo.geneontology.org/amigo/term/GO:0090102	Gata2 Gata3 Frzb Atp2b2 Sobp
0.00380454617646821	16	514	2.78059239259906	Circulatory system process	http://amigo.geneontology.org/amigo/term/GO:0003013	Id2 Ocln Thrb Rps6ka2 Lnpep Hbegf Pde4b Slit2 Gucy1a1 Dusp5 Fermt2 Tgfb2 Sgcz Arhgap42 Akap13 C2cd4b
0.00384012179540629	6	78	6.8712715855573	Renal tubule morphogenesis	http://amigo.geneontology.org/amigo/term/GO:0061333	Gata3 Gli3 Wnt4 Npnt Pbx1 Bcl2
0.00385911869325963	16	515	2.77519318406974	Plasma membrane bounded cell projection assembly	http://amigo.geneontology.org/amigo/term/GO:0120031	Myh10 Vcl Asap1 Twf1 Spag6l Ablim1 Ehd4 Auts2 Ttll3 Parva Slit2 Nek1 Vav3 Arhgap24 Syne2 Alms1
0.00397378848686287	4	28	12.7609329446064	Positive regulation of muscle tissue development	http://amigo.geneontology.org/amigo/term/GO:1901863	Erbb3 Hmgcr Igf2 Bcl2
0.00397378848686287	4	28	12.7609329446064	Substrate-dependent cell migration	http://amigo.geneontology.org/amigo/term/GO:0006929	Myh10 Spag6l Tnfrsf12a Slit2
0.00397378848686287	7	111	5.63320463320463	Molting cycle	http://amigo.geneontology.org/amigo/term/GO:0042303	Igfbp5 Rbpj Tgfb2 Ldb2 Bcl2 Tnfrsf19 Numa1
0.00397378848686287	7	111	5.63320463320463	Hair cycle	http://amigo.geneontology.org/amigo/term/GO:0042633	Igfbp5 Rbpj Tgfb2 Ldb2 Bcl2 Tnfrsf19 Numa1
0.00398664827960845	9	186	4.32225148123766	Central nervous system neuron differentiation	http://amigo.geneontology.org/amigo/term/GO:0021953	Gata2 Btg2 Gli3 Plxna4 Atp2b2 Slit2 Cdh11 Rora Tox
0.00398664827960845	13	365	3.18149287112105	Regulation of developmental growth	http://amigo.geneontology.org/amigo/term/GO:0048638	Cdh4 Ifrd1 Stat3 Sema6a Dpysl2 Tnfrsf12a Plxna4 Ybx3 Slit2 Rbpj Igf2 Bcl2 Alms1
0.00399840510703421	6	79	6.78429346422113	Nephron morphogenesis	http://amigo.geneontology.org/amigo/term/GO:0072028	Gata3 Gli3 Wnt4 Npnt Pbx1 Bcl2
0.0040123203715033	19	682	2.48856903465198	Positive regulation of hydrolase activity	http://amigo.geneontology.org/amigo/term/GO:0051345	Prkd1 Stat3 Pcolce2 Srgap1 Rock2 Net1 Asap1 Rabgap1l Pkp4 F3 Ccn1 Rasgrf1 Wnt4 Ralgapa2 Fermt2 Acer2 Npnt Arhgap42 Arhgap24
0.0041167586152941	8	148	4.8284611141754	Endothelial cell proliferation	http://amigo.geneontology.org/amigo/term/GO:0001935	Prkd1 Stat3 Gata2 Nr4a1 F3 Pik3cb Egr3 Igf2
0.00430294113931314	3	12	22.3316326530612	Ventricular cardiac muscle cell development	http://amigo.geneontology.org/amigo/term/GO:0055015	Fhl2 Myh10 Lmna
0.00432841608753801	5	52	8.58908948194662	Regulation of muscle organ development	http://amigo.geneontology.org/amigo/term/GO:0048634	Erbb3 Hmgcr Ybx3 Igf2 Bcl2
0.0043605801373592	11	275	3.5730612244898	Regulation of actin filament organization	http://amigo.geneontology.org/amigo/term/GO:0110053	Rock2 Twf1 Tmeff2 Tmod1 Eln Slit2 Wnt4 Fermt2 Lmod1 Synpo2 Alms1
0.00444480970680878	8	150	4.76408163265306	Positive regulation of epithelial cell migration	http://amigo.geneontology.org/amigo/term/GO:0010634	Prkd1 Gata2 Gata3 Rock2 Hbegf Pik3cb Tgfb2 Igf2
0.00446588066715474	11	276	3.56011535048802	Skin development	http://amigo.geneontology.org/amigo/term/GO:0043588	Rock2 Igfbp5 Itgb6 Fras1 Adamts2 Rbpj Tgfb2 Ldb2 Bcl2 Tnfrsf19 Numa1
0.0044992426118245	7	114	5.48496240601504	Nephron epithelium development	http://amigo.geneontology.org/amigo/term/GO:0072009	Gata3 Gli3 Myo1e Wnt4 Npnt Pbx1 Bcl2
0.00461601676188146	14	422	2.9634394041977	Epithelial cell proliferation	http://amigo.geneontology.org/amigo/term/GO:0050673	Prkd1 Stat3 Gata2 Gata3 Id2 Nr4a1 Igfbp5 F3 Nr4a3 Pik3cb Egr3 Tgfb2 Igf2 Alms1
0.00468676410075544	16	527	2.71200092940402	Cell projection assembly	http://amigo.geneontology.org/amigo/term/GO:0030031	Myh10 Vcl Asap1 Twf1 Spag6l Ablim1 Ehd4 Auts2 Ttll3 Parva Slit2 Nek1 Vav3 Arhgap24 Syne2 Alms1
0.00469850568302675	27	1173	2.05610940028185	Response to abiotic stimulus	http://amigo.geneontology.org/amigo/term/GO:0009628	Fosb Gata3 Btg2 Id2 Net1 Hmgcr Fbxo32 Nr4a1 Slc12a2 Efhd1 Itgb6 Lmna Pde4b Ybx3 Atp2b2 Nek1 Rora Pik3cb Tnks1bp1 Rbpj Metrnl Tgfb2 Gjb6 Dcun1d3 Krt8 Actn4 Bcl2
0.00537045581733243	2	3	59.5510204081633	Synaptic signaling by nitric oxide	http://amigo.geneontology.org/amigo/term/GO:0099163	Gucy1b1 Gucy1a1
0.00537045581733243	2	3	59.5510204081633	Trans-synaptic signaling by soluble gas	http://amigo.geneontology.org/amigo/term/GO:0099543	Gucy1b1 Gucy1a1
0.00537045581733243	2	3	59.5510204081633	Trans-synaptic signaling by nitric oxide	http://amigo.geneontology.org/amigo/term/GO:0099548	Gucy1b1 Gucy1a1
0.00537045581733243	2	3	59.5510204081633	Positive regulation of transcription from RNA polymerase II promoter involved in smooth muscle cell differentiation	http://amigo.geneontology.org/amigo/term/GO:2000721	Itga8 Npnt
0.00537045581733243	8	155	4.61040157998683	Biomineral tissue development	http://amigo.geneontology.org/amigo/term/GO:0031214	Tuft1 Itgb6 Ccn1 Atp2b2 Wnt4 Sgms2 Rspo2 Slc24a3
0.00537045581733243	5	55	8.12059369202226	T cell selection	http://amigo.geneontology.org/amigo/term/GO:0045058	Stat3 Gata3 Gli3 Tox Bcl2
0.00537045581733243	5	55	8.12059369202226	Regulation of epidermal cell differentiation	http://amigo.geneontology.org/amigo/term/GO:0045604	Rock2 Klf7 Tgfb2 Maff Numa1
0.00546931074208673	4	31	11.5260039499671	Regulation of skeletal muscle tissue development	http://amigo.geneontology.org/amigo/term/GO:0048641	Hmgcr Ybx3 Igf2 Bcl2
0.00562544241300073	21	821	2.28484426657386	Cell-cell adhesion	http://amigo.geneontology.org/amigo/term/GO:0098609	Cdh1 Cdh4 Gata3 Gli3 Vcl Pkp4 Ccn1 Nr4a3 Parva Slit2 Cdh11 Pik3cb Egr3 Ctnnd1 Wnt4 Tgfb2 Npnt Igf2 Robo2 Bcl2 Lgals1
0.0057362403482151	8	157	4.55167034966853	Biomineralization	http://amigo.geneontology.org/amigo/term/GO:0110148	Tuft1 Itgb6 Ccn1 Atp2b2 Wnt4 Sgms2 Rspo2 Slc24a3
0.00587120033666	6	86	6.23208353108685	Cardiac muscle cell development	http://amigo.geneontology.org/amigo/term/GO:0055013	Fhl2 Myh10 Lmna Pdlim5 Nebl Akap13
0.00605286661500468	15	488	2.74569253931081	Blood circulation	http://amigo.geneontology.org/amigo/term/GO:0008015	Id2 Ocln Thrb Rps6ka2 Lnpep Hbegf Pde4b Slit2 Gucy1a1 Dusp5 Fermt2 Tgfb2 Sgcz Arhgap42 C2cd4b
0.00609935590986153	7	121	5.16765053128689	Positive regulation of protein kinase B signaling	http://amigo.geneontology.org/amigo/term/GO:0051897	Gata3 Hbegf Igfbp5 F3 Pik3cb Fermt2 Igf2
0.00609935590986153	7	121	5.16765053128689	Regulation of extent of cell growth	http://amigo.geneontology.org/amigo/term/GO:0061387	Cdh4 Ifrd1 Sema6a Dpysl2 Tnfrsf12a Plxna4 Slit2
0.00615616576327893	14	437	2.86171951618176	Regulation of GTPase activity	http://amigo.geneontology.org/amigo/term/GO:0043087	Srgap1 Net1 Asap1 Rabgap1l Pkp4 Plxna4 Slit2 Rasgrf1 Vav3 Wnt4 Ralgapa2 Fermt2 Arhgap42 Arhgap24
0.00615616576327893	11	289	3.39997175340725	Regulation of angiogenesis	http://amigo.geneontology.org/amigo/term/GO:0045765	Prkd1 Stat3 Gata2 Sema6a Rock2 Tnfrsf12a F3 Pik3cb Btg1 Tgfb2 Igf2
0.00623902193396127	28	1263	1.98031896844248	Regulation of phosphorylation	http://amigo.geneontology.org/amigo/term/GO:0042325	Prkd1 Stat3 Erbb3 Rock2 Ocln Hmgcr Clu Twf1 Hbegf Ehd4 Pdgfc Ccn1 Ccng2 Parva Slit2 Pdgfd Pik3cb Vav3 Tnks1bp1 Ctnnd1 Fermt2 Tgfb2 Ldb2 Igf2 Synpo2 Phactr1 Bcl2 Akap13
0.00660630216253246	8	161	4.43858537203701	Cardiocyte differentiation	http://amigo.geneontology.org/amigo/term/GO:0035051	Fhl2 Myh10 Lmna Pdlim5 Rbpj Tgfb2 Nebl Akap13
0.00662334880979038	7	123	5.08362369337979	Sprouting angiogenesis	http://amigo.geneontology.org/amigo/term/GO:0002040	Gata2 Sema6a Nr4a1 Parva Slit2 Pik3cb Egr3
0.00669278201511276	15	494	2.71234404693051	In utero embryonic development	http://amigo.geneontology.org/amigo/term/GO:0001701	Gata2 Gata3 Myh10 Gli3 Hbegf Mxi1 Ccn1 Ybx3 Slit2 Myo1e Chst11 Rbpj Maff Igf2 Krt8
0.00679314852999557	11	293	3.3535557567737	Epithelial cell migration	http://amigo.geneontology.org/amigo/term/GO:0010631	Prkd1 Gata2 Gata3 Rock2 Nr4a1 Hbegf Slit2 Pik3cb Egr3 Tgfb2 Igf2
0.00680718220685931	6	89	6.0220132997019	Lamellipodium organization	http://amigo.geneontology.org/amigo/term/GO:0097581	Vcl Twf1 Ablim1 Auts2 Slit2 Vav3
0.0071797821534615	6	90	5.95510204081633	T cell differentiation in thymus	http://amigo.geneontology.org/amigo/term/GO:0033077	Gata3 Gli3 Egr3 Wnt4 Tox Bcl2
0.0071797821534615	10	249	3.58741086796164	Negative regulation of growth	http://amigo.geneontology.org/amigo/term/GO:0045926	Ifrd1 Sema6a Igfbp5 Frzb Slit2 Tgfb2 Dcun1d3 Slit3 Bcl2 Alms1
0.0072999298836112	11	296	3.31956701599559	Epithelium migration	http://amigo.geneontology.org/amigo/term/GO:0090132	Prkd1 Gata2 Gata3 Rock2 Nr4a1 Hbegf Slit2 Pik3cb Egr3 Tgfb2 Igf2
0.00752216168724941	5	60	7.44387755102041	Branching involved in ureteric bud morphogenesis	http://amigo.geneontology.org/amigo/term/GO:0001658	Gli3 Wnt4 Npnt Pbx1 Bcl2
0.00752216168724941	6	91	5.88966135904911	Regulation of smooth muscle cell migration	http://amigo.geneontology.org/amigo/term/GO:0014910	Igfbp5 Nr4a3 Slit2 Pdgfd Rbpj Bcl2
0.00752216168724941	5	60	7.44387755102041	Cellular response to vascular endothelial growth factor stimulus	http://amigo.geneontology.org/amigo/term/GO:0035924	Prkd1 Sema6a Nr4a1 Pik3cb Egr3
0.0077715204747551	7	127	4.92350956130484	Cardiac muscle cell differentiation	http://amigo.geneontology.org/amigo/term/GO:0055007	Fhl2 Myh10 Lmna Pdlim5 Rbpj Nebl Akap13
0.00806880358831928	5	61	7.32184677149548	Morphogenesis of an epithelial sheet	http://amigo.geneontology.org/amigo/term/GO:0002011	Hbegf Tmeff2 Ccn1 Fermt2 Arhgap24
0.00817368014975304	32	1553	1.84059818389687	Regulation of protein modification process	http://amigo.geneontology.org/amigo/term/GO:0031399	Prkd1 Gata2 Gata3 Erbb3 Rock2 Ocln Hmgcr Clu Twf1 Hbegf Ehd4 Pdgfc Lmna Ccn1 Ccng2 Auts2 Parva Slit2 Pdgfd Pik3cb Tnks1bp1 Ctnnd1 Fermt2 Acer2 Tgfb2 Ncoa7 Igf2 Dcun1d3 Synpo2 Phactr1 Bcl2 Akap13
0.00817368014975304	10	254	3.51679254378917	Heart morphogenesis	http://amigo.geneontology.org/amigo/term/GO:0003007	Fhl2 Gata3 Id2 Ccn1 Eln Parva Slit2 Rbpj Tgfb2 Slit3
0.00830924933139673	6	93	5.76300197498354	Cardiac cell development	http://amigo.geneontology.org/amigo/term/GO:0055006	Fhl2 Myh10 Lmna Pdlim5 Nebl Akap13
0.0083785345847122	11	302	3.25361535342614	Tissue migration	http://amigo.geneontology.org/amigo/term/GO:0090130	Prkd1 Gata2 Gata3 Rock2 Nr4a1 Hbegf Slit2 Pik3cb Egr3 Tgfb2 Igf2
0.00852560396209401	27	1229	1.96242174656681	Cellular response to oxygen-containing compound	http://amigo.geneontology.org/amigo/term/GO:1901701	Cdh1 Prkd1 Stat3 Rock2 Net1 Hmgcr Clu Fbxo32 Nr4a1 Rps6ka2 Gna14 Klf7 Igfbp5 Gucy1b1 Pdgfc Nr4a3 Brinp1 Pde4b Slit2 Pdgfd Rora Dennd4c Cdk19 Gjb6 Gjb2 Igf2 Lgals1
0.00852560396209401	5	62	7.20375246872943	Myofibril assembly	http://amigo.geneontology.org/amigo/term/GO:0030239	Myh10 Tmod1 Krt8 Nebl Akap13
0.00852560396209401	5	62	7.20375246872943	Regulation of epidermis development	http://amigo.geneontology.org/amigo/term/GO:0045682	Rock2 Klf7 Tgfb2 Maff Numa1
0.00863217432423882	7	130	4.80989010989011	Membrane lipid biosynthetic process	http://amigo.geneontology.org/amigo/term/GO:0046467	Kdsr Ccn1 Elovl5 Hacd2 Acer2 Sgms2 St6galnac3
0.00863217432423882	6	94	5.70169344333478	Roof of mouth development	http://amigo.geneontology.org/amigo/term/GO:0060021	Gli3 Itgb6 Schip1 Fras1 Tgfb2 Prdm16
0.00863217432423882	6	94	5.70169344333478	Nephron tubule development	http://amigo.geneontology.org/amigo/term/GO:0072080	Gata3 Gli3 Wnt4 Npnt Pbx1 Bcl2
0.00879040184320499	4	36	9.92517006802721	Neuron projection extension involved in neuron projection guidance	http://amigo.geneontology.org/amigo/term/GO:1902284	Sema6a Plxna4 Slit2 Slit3
0.00879040184320499	4	36	9.92517006802721	Axon extension involved in axon guidance	http://amigo.geneontology.org/amigo/term/GO:0048846	Sema6a Plxna4 Slit2 Slit3
0.0089633845476268	3	16	16.7487244897959	Vesicle transport along actin filament	http://amigo.geneontology.org/amigo/term/GO:0030050	Myo1b Myo1e Actn4
0.00896726613642241	5	63	7.08940719144801	Striated muscle cell development	http://amigo.geneontology.org/amigo/term/GO:0055002	Myh10 Tmod1 Krt8 Nebl Akap13
0.00932057109608664	35	1773	1.76335508822818	Reproductive process	http://amigo.geneontology.org/amigo/term/GO:0022414	Fosb Stat3 Gata2 Gata3 Herc4 Gli3 Thrb Spag6l Rps6ka2 Igf2r Igfbp5 Schip1 Ccn1 Brinp1 Ybx3 Acsl4 Slit2 Nek1 Tspan8 Irf2bpl Btg1 Adamts2 Wnt4 Jmjd1c Rbpj Tgfb2 Gjb2 Igf2 Krt8 Robo2 Pbx1 Slit3 Bcl2 Alms1 Numa1
0.00934923301291278	2	4	44.6632653061224	Negative regulation of adipose tissue development	http://amigo.geneontology.org/amigo/term/GO:1904178	Klf7 Lmna
0.00934923301291278	35	1774	1.76236108874215	Reproduction	http://amigo.geneontology.org/amigo/term/GO:0000003	Fosb Stat3 Gata2 Gata3 Herc4 Gli3 Thrb Spag6l Rps6ka2 Igf2r Igfbp5 Schip1 Ccn1 Brinp1 Ybx3 Acsl4 Slit2 Nek1 Tspan8 Irf2bpl Btg1 Adamts2 Wnt4 Jmjd1c Rbpj Tgfb2 Gjb2 Igf2 Krt8 Robo2 Pbx1 Slit3 Bcl2 Alms1 Numa1
0.00934923301291278	2	4	44.6632653061224	Roundabout signaling pathway	http://amigo.geneontology.org/amigo/term/GO:0035385	Slit2 Slit3
0.00934923301291278	9	215	3.73925011865211	Endothelial cell migration	http://amigo.geneontology.org/amigo/term/GO:0043542	Prkd1 Gata2 Gata3 Rock2 Nr4a1 Slit2 Pik3cb Egr3 Igf2
0.00958989143427903	7	133	4.70139634801289	Regulation of endothelial cell proliferation	http://amigo.geneontology.org/amigo/term/GO:0001936	Prkd1 Stat3 Gata2 Nr4a1 F3 Egr3 Igf2
0.00999417477063199	7	134	4.66631130063966	Cardiac ventricle development	http://amigo.geneontology.org/amigo/term/GO:0003231	Gata3 Id2 Ccn1 Slit2 Rbpj Tgfb2 Slit3
0.0103432147287924	6	98	5.46897126197418	Renal tubule development	http://amigo.geneontology.org/amigo/term/GO:0061326	Gata3 Gli3 Wnt4 Npnt Pbx1 Bcl2
0.0104472613123344	3	17	15.7635054021609	Positive regulation of hormone metabolic process	http://amigo.geneontology.org/amigo/term/GO:0032352	Gata3 Wnt4 Igf2
0.0104472613123344	3	17	15.7635054021609	Pulmonary valve development	http://amigo.geneontology.org/amigo/term/GO:0003177	Slit2 Rbpj Tgfb2
0.0108136742771012	6	99	5.41372912801484	Cardiac muscle hypertrophy	http://amigo.geneontology.org/amigo/term/GO:0003300	Fbxo32 Twf1 Lmna Pdlim5 Nr4a3 Akap13
0.01146843907594	5	67	6.6661590009138	Positive regulation of Ras protein signal transduction	http://amigo.geneontology.org/amigo/term/GO:0046579	Net1 Auts2 Rasgrf1 Pik3cb Akap13
0.0116748841030949	7	138	4.53105590062112	Endocrine system development	http://amigo.geneontology.org/amigo/term/GO:0035270	Cdh1 Gata2 Gata3 Clu Wnt4 Rbpj Pbx1
0.012034894589073	10	270	3.30839002267574	Gonad development	http://amigo.geneontology.org/amigo/term/GO:0008406	Gata3 Schip1 Ybx3 Slit2 Wnt4 Jmjd1c Tgfb2 Robo2 Slit3 Bcl2
0.0122191266831547	3	18	14.8877551020408	Ventricular cardiac muscle cell differentiation	http://amigo.geneontology.org/amigo/term/GO:0055012	Fhl2 Myh10 Lmna
0.0122191266831547	3	18	14.8877551020408	Aortic valve morphogenesis	http://amigo.geneontology.org/amigo/term/GO:0003180	Gata3 Slit2 Slit3
0.0125545415755428	7	140	4.46632653061225	Sphingolipid metabolic process	http://amigo.geneontology.org/amigo/term/GO:0006665	Kdsr Ccn1 Elovl5 Hacd2 Acer2 Sgms2 St6galnac3
0.0127921862546771	36	1880	1.71050803300043	Phosphorylation	http://amigo.geneontology.org/amigo/term/GO:0016310	Prkd1 Stat3 Igf1r Erbb3 Rock2 Ocln Hmgcr Clu Twf1 Rps6ka2 Hbegf Papss2 Ehd4 Pdgfc Alpk1 Ccn1 Ccng2 Parva Slit2 Nek1 Pdgfd Pik3cb Vav3 Tnks1bp1 Ctnnd1 Fermt2 Cdk19 Tgfb2 Ldb2 Igf2 Synpo2 Sgms2 Hunk Phactr1 Bcl2 Akap13
0.012924832833994	30	1470	1.82299042065806	Regulation of phosphate metabolic process	http://amigo.geneontology.org/amigo/term/GO:0019220	Prkd1 Stat3 Erbb3 Rock2 Ocln Hmgcr Clu Twf1 Hbegf Ehd4 Pdgfc Ccn1 Ccng2 Parva Slit2 Pdgfd Pik3cb Vav3 Tnks1bp1 Ctnnd1 Tmem132d Fermt2 Tgfb2 Ldb2 Npnt Igf2 Synpo2 Phactr1 Bcl2 Akap13
0.012924832833994	11	322	3.05152744327545	Positive regulation of leukocyte activation	http://amigo.geneontology.org/amigo/term/GO:0002696	Gata2 Gata3 Gli3 Nfatc2 Nr4a3 Vav3 Egr3 Tox Igf2 Bcl2 Lgals1
0.0130133139561795	30	1471	1.82175113417223	Regulation of phosphorus metabolic process	http://amigo.geneontology.org/amigo/term/GO:0051174	Prkd1 Stat3 Erbb3 Rock2 Ocln Hmgcr Clu Twf1 Hbegf Ehd4 Pdgfc Ccn1 Ccng2 Parva Slit2 Pdgfd Pik3cb Vav3 Tnks1bp1 Ctnnd1 Tmem132d Fermt2 Tgfb2 Ldb2 Npnt Igf2 Synpo2 Phactr1 Bcl2 Akap13
0.0131763256754611	11	323	3.04207998989069	Sex differentiation	http://amigo.geneontology.org/amigo/term/GO:0007548	Gata3 Schip1 Ybx3 Slit2 Wnt4 Jmjd1c Tgfb2 Robo2 Pbx1 Slit3 Bcl2
0.0134471837294317	4	41	8.71478347436536	Positive regulation of pri-miRNA transcription by RNA polymerase II	http://amigo.geneontology.org/amigo/term/GO:1902895	Stat3 Gata2 Gata3 Tgfb2
0.0136873549829343	9	229	3.51064967471705	Regulation of epithelial cell migration	http://amigo.geneontology.org/amigo/term/GO:0010632	Prkd1 Gata2 Gata3 Rock2 Hbegf Slit2 Pik3cb Tgfb2 Igf2
0.0136873549829343	10	276	3.23646850044366	Negative regulation of cell migration	http://amigo.geneontology.org/amigo/term/GO:0030336	Cdh1 Stat3 Srgap1 Tmeff2 Igfbp5 Slit2 Wnt4 Rbpj Sinhcaf Bcl2
0.0136873549829343	10	276	3.23646850044366	Development of primary sexual characteristics	http://amigo.geneontology.org/amigo/term/GO:0045137	Gata3 Schip1 Ybx3 Slit2 Wnt4 Jmjd1c Tgfb2 Robo2 Slit3 Bcl2
0.0136873549829343	9	229	3.51064967471705	Cellular response to transforming growth factor beta stimulus	http://amigo.geneontology.org/amigo/term/GO:0071560	Itga8 Itgb6 Pdgfd Chst11 Wnt4 Fermt2 Tgfb2 Prdm16 Npnt
0.013911119489494	3	19	14.1041890440387	Wound healing, spreading of epidermal cells	http://amigo.geneontology.org/amigo/term/GO:0035313	Hbegf Fermt2 Arhgap24
0.0141704839674856	5	71	6.29060074734119	Regulation of muscle hypertrophy	http://amigo.geneontology.org/amigo/term/GO:0014743	Fbxo32 Twf1 Igfbp5 Lmna Nr4a3
0.0141704839674856	5	71	6.29060074734119	Regulation of cartilage development	http://amigo.geneontology.org/amigo/term/GO:0061035	Gli3 Thrb Frzb Ccn1 Tgfb2
0.0142015197888383	7	144	4.3422619047619	Gland morphogenesis	http://amigo.geneontology.org/amigo/term/GO:0022612	Gli3 Igfbp5 Slit2 Ctnnd1 Wnt4 Tgfb2 Bcl2
0.0142015197888383	2	5	35.730612244898	Response to corticotropin-releasing hormone	http://amigo.geneontology.org/amigo/term/GO:0043435	Nr4a1 Nr4a3
0.0142015197888383	2	5	35.730612244898	Response to cortisol	http://amigo.geneontology.org/amigo/term/GO:0051414	Slit2 Slit3
0.0142015197888383	2	5	35.730612244898	Cellular response to corticotropin-releasing hormone stimulus	http://amigo.geneontology.org/amigo/term/GO:0071376	Nr4a1 Nr4a3
0.0144218297626169	6	106	5.05621871390065	Substrate adhesion-dependent cell spreading	http://amigo.geneontology.org/amigo/term/GO:0034446	Net1 Tmeff2 Itga8 Parva Fermt2 Actn4
0.0150153089816244	6	107	5.00896433339691	Regulation of actomyosin structure organization	http://amigo.geneontology.org/amigo/term/GO:0110020	Rock2 Tmeff2 Wnt4 Fermt2 Alms1 Akap13
0.0150153089816244	6	107	5.00896433339691	Positive regulation of endothelial cell migration	http://amigo.geneontology.org/amigo/term/GO:0010595	Prkd1 Gata2 Gata3 Rock2 Pik3cb Igf2
0.0150153089816244	9	233	3.45038101077341	Response to transforming growth factor beta	http://amigo.geneontology.org/amigo/term/GO:0071559	Itga8 Itgb6 Pdgfd Chst11 Wnt4 Fermt2 Tgfb2 Prdm16 Npnt
0.0151580485259451	22	966	2.0343516288503	Negative regulation of apoptotic process	http://amigo.geneontology.org/amigo/term/GO:0043066	Fhl2 Eya4 Gata2 Gata3 Erbb3 Btg2 Gli3 Hmgcr Clu Nr4a1 Lmna Ccn1 Nr4a3 Ybx3 Pik3cb Egr3 Chst11 Wnt4 Rbpj Tgfb2 Bcl2 Alms1
0.0153261644583069	9	234	3.43563579277865	Muscle cell proliferation	http://amigo.geneontology.org/amigo/term/GO:0033002	Stat3 Id2 Hmgcr Hbegf Igfbp5 Nr4a3 Pdgfd Rbpj Tgfb2
0.0153261644583069	4	43	8.30944470811581	Regulation of vascular permeability	http://amigo.geneontology.org/amigo/term/GO:0043114	Ocln Slit2 Fermt2 C2cd4b
0.0153543085082827	16	604	2.36626571158265	Regulation of system process	http://amigo.geneontology.org/amigo/term/GO:0044057	Dlgap1 Homer1 Thrb Fbxo32 Twf1 Hbegf Igfbp5 Lmna Nr4a3 Pde4b Gucy1a1 Dusp5 Egr2 Tgfb2 Npnt Arhgap42
0.0158167985386664	8	190	3.76111707841031	Organ growth	http://amigo.geneontology.org/amigo/term/GO:0035265	Pdlim5 Ybx3 Rbpj Tgfb2 Igf2 Rspo2 Bcl2 Akap13
0.0162070624966482	11	334	2.94189172675058	Positive regulation of cell activation	http://amigo.geneontology.org/amigo/term/GO:0050867	Gata2 Gata3 Gli3 Nfatc2 Nr4a3 Vav3 Egr3 Tox Igf2 Bcl2 Lgals1
0.0162654770248453	8	191	3.7414253659579	Negative regulation of cell growth	http://amigo.geneontology.org/amigo/term/GO:0030308	Ifrd1 Sema6a Frzb Slit2 Tgfb2 Dcun1d3 Slit3 Bcl2
0.0165135036179472	10	285	3.13426423200859	Telencephalon development	http://amigo.geneontology.org/amigo/term/GO:0021537	Btg2 Id2 Myh10 Gli3 Dpysl2 Nr4a3 Plxna4 Slit2 Phactr1 Syne2
0.0166933695480062	13	441	2.63320838539497	Mononuclear cell differentiation	http://amigo.geneontology.org/amigo/term/GO:1903131	Stat3 Gata3 Id2 Gli3 Itgb6 Rora Egr3 Wnt4 Rbpj Tox Pbx1 Bcl2 Lgals1
0.0169726928718451	14	497	2.51624029893648	Negative regulation of intracellular signal transduction	http://amigo.geneontology.org/amigo/term/GO:1902532	Fhl2 Sema6a Hmgcr Clu Atf3 Ybx3 Dusp16 Slit2 Rora Pik3cb Tgfb2 Arhgap42 Arhgap24 Bcl2
0.0172145803345525	5	75	5.95510204081633	Positive regulation of small GTPase mediated signal transduction	http://amigo.geneontology.org/amigo/term/GO:0051057	Net1 Auts2 Rasgrf1 Pik3cb Akap13
0.0175145888917161	6	111	4.8284611141754	Regulation of actin filament bundle assembly	http://amigo.geneontology.org/amigo/term/GO:0032231	Rock2 Tmeff2 Wnt4 Fermt2 Synpo2 Alms1
0.0175145888917161	6	111	4.8284611141754	Alpha-beta T cell differentiation	http://amigo.geneontology.org/amigo/term/GO:0046632	Stat3 Gata3 Gli3 Rora Tox Bcl2
0.0176165800856512	4	45	7.94013605442177	Pituitary gland development	http://amigo.geneontology.org/amigo/term/GO:0021983	Cdh1 Gata2 Wnt4 Rbpj
0.0176165800856512	4	45	7.94013605442177	Regulation of protein autophosphorylation	http://amigo.geneontology.org/amigo/term/GO:0031952	Pdgfc Pdgfd Tnks1bp1 Ctnnd1
0.0181785009107433	6	112	4.7853498542274	Post-embryonic development	http://amigo.geneontology.org/amigo/term/GO:0009791	Gata3 Igf2r Schip1 Myo1e Chst11 Bcl2
0.0181785009107433	24	1112	1.92791073263838	Positive regulation of cellular component organization	http://amigo.geneontology.org/amigo/term/GO:0051130	Cdh4 Prkd1 Vps4b Gata2 Rock2 Clu Asap1 Twf1 Tnfrsf12a Stmn2 Nfatc2 Auts2 Plxna4 Wnt4 Fermt2 Tgfb2 Tox Lmod1 Igf2 Synpo2 Robo2 Lrrtm4 Actn4 Numa1
0.018748153860554	12	394	2.72060499326634	Lymphocyte differentiation	http://amigo.geneontology.org/amigo/term/GO:0030098	Stat3 Gata3 Id2 Gli3 Rora Egr3 Wnt4 Rbpj Tox Pbx1 Bcl2 Lgals1
0.0188857828520247	22	987	1.99106755164072	Negative regulation of programmed cell death	http://amigo.geneontology.org/amigo/term/GO:0043069	Fhl2 Eya4 Gata2 Gata3 Erbb3 Btg2 Gli3 Hmgcr Clu Nr4a1 Lmna Ccn1 Nr4a3 Ybx3 Pik3cb Egr3 Chst11 Wnt4 Rbpj Tgfb2 Bcl2 Alms1
0.0188857828520247	6	113	4.74300162542893	Positive regulation of transmembrane receptor protein serine/threonine kinase signaling pathway	http://amigo.geneontology.org/amigo/term/GO:0090100	Itga8 Ccn1 Rbpj Tgfb2 Npnt Numa1
0.0195925863467337	2	6	29.7755102040816	Gap junction-mediated intercellular transport	http://amigo.geneontology.org/amigo/term/GO:1990349	Gjb6 Gjb2
0.0195925863467337	2	6	29.7755102040816	Substrate-dependent cell migration, cell attachment to substrate	http://amigo.geneontology.org/amigo/term/GO:0006931	Spag6l Tnfrsf12a
0.0195925863467337	2	6	29.7755102040816	Regulation of integrin biosynthetic process	http://amigo.geneontology.org/amigo/term/GO:0045113	Tmeff2 Tgfb2
0.0195925863467337	2	6	29.7755102040816	Regulation of smooth muscle cell chemotaxis	http://amigo.geneontology.org/amigo/term/GO:0071671	Slit2 Pdgfd
0.0195925863467337	2	6	29.7755102040816	Apoptotic process involved in heart morphogenesis	http://amigo.geneontology.org/amigo/term/GO:0003278	Ccn1 Tgfb2
0.0196070718345613	3	22	12.1808905380334	Alpha-beta T cell lineage commitment	http://amigo.geneontology.org/amigo/term/GO:0002363	Stat3 Tox Bcl2
0.0196680002937495	5	78	5.72605965463108	Positive regulation of cell division	http://amigo.geneontology.org/amigo/term/GO:0051781	Pkp4 Pdgfc Pdgfd Tgfb2 Igf2
0.0197937496108951	7	155	4.03410138248848	Response to ionizing radiation	http://amigo.geneontology.org/amigo/term/GO:0010212	Gata3 Net1 Itgb6 Nek1 Tnks1bp1 Dcun1d3 Bcl2
0.0198997443988004	8	199	3.5910163060199	Cartilage development	http://amigo.geneontology.org/amigo/term/GO:0051216	Epyc Gli3 Thrb Frzb Ccn1 Chst11 Tgfb2 Rspo2
0.0200471810468727	6	115	4.66051464063886	Blood vessel endothelial cell migration	http://amigo.geneontology.org/amigo/term/GO:0043534	Prkd1 Gata2 Nr4a1 Slit2 Egr3 Igf2
0.0200471810468727	9	246	3.26804380288701	Regulation of muscle system process	http://amigo.geneontology.org/amigo/term/GO:0090257	Fbxo32 Twf1 Igfbp5 Lmna Nr4a3 Pde4b Gucy1a1 Npnt Arhgap42
0.0201513268638734	24	1124	1.90732805577747	Regulation of protein phosphorylation	http://amigo.geneontology.org/amigo/term/GO:0001932	Prkd1 Erbb3 Rock2 Ocln Hmgcr Clu Twf1 Hbegf Ehd4 Pdgfc Ccn1 Ccng2 Parva Slit2 Pdgfd Pik3cb Tnks1bp1 Ctnnd1 Fermt2 Tgfb2 Igf2 Synpo2 Bcl2 Akap13
0.0202756081483632	7	156	4.00824175824176	Negative regulation of neuron projection development	http://amigo.geneontology.org/amigo/term/GO:0010977	Ifrd1 Sema6a Stmn2 Slit2 Rbpj Spock1 Lgals1
0.020904899430674	15	569	2.35482945374987	Leukocyte differentiation	http://amigo.geneontology.org/amigo/term/GO:0002521	Stat3 Gata2 Gata3 Id2 Gli3 Itgb6 Rora Egr3 Wnt4 Rbpj Prdm16 Tox Pbx1 Bcl2 Lgals1
0.0209214447105351	26	1260	1.84324586977648	Peptidyl-amino acid modification	http://amigo.geneontology.org/amigo/term/GO:0018193	Prkd1 Igf1r Gata2 Gata3 Erbb3 Rock2 Twf1 Rps6ka2 Hbegf Agbl1 Ehd4 Pdgfc Lmna Auts2 Ttll3 Nek1 Pdgfd Tnks1bp1 Ctnnd1 Zdhhc14 Egr2 Prdm16 Ncoa7 Igf2 Bcl2 Galntl6
0.0211929246441086	11	349	2.81544938892462	Transmembrane receptor protein serine/threonine kinase signaling pathway	http://amigo.geneontology.org/amigo/term/GO:0007178	Lnpep Itga8 Itgb6 Ccn1 Chst11 Fermt2 Rbpj Tgfb2 Prdm16 Npnt Numa1
0.0212008362543133	4	48	7.44387755102041	Rac protein signal transduction	http://amigo.geneontology.org/amigo/term/GO:0016601	Auts2 Rasgrf1 Pik3cb Arhgap24
0.0216521911978771	3	23	11.6512866015972	Embryonic hemopoiesis	http://amigo.geneontology.org/amigo/term/GO:0035162	Gata2 Gata3 Pbx1
0.0216521911978771	3	23	11.6512866015972	Positive regulation of skeletal muscle tissue development	http://amigo.geneontology.org/amigo/term/GO:0048643	Hmgcr Igf2 Bcl2
0.0219251150501324	8	203	3.52025736402936	Negative regulation of cell projection organization	http://amigo.geneontology.org/amigo/term/GO:0031345	Ifrd1 Sema6a Stmn2 Slit2 Rbpj Spock1 Arhgap24 Lgals1
0.0225497156912322	8	204	3.50300120048019	Positive regulation of epithelial cell proliferation	http://amigo.geneontology.org/amigo/term/GO:0050679	Prkd1 Stat3 Gata2 Nr4a1 F3 Nr4a3 Egr3 Igf2
0.0225525989094275	4	49	7.29196168263224	Cranial nerve development	http://amigo.geneontology.org/amigo/term/GO:0021545	Erbb3 Gli3 Plxna4 Egr2
0.0225525989094275	4	49	7.29196168263224	Adherens junction organization	http://amigo.geneontology.org/amigo/term/GO:0034332	Cdh1 Vcl Cdh11 Fermt2
0.0230659681708722	6	119	4.50385868633168	Regulation of cell-matrix adhesion	http://amigo.geneontology.org/amigo/term/GO:0001952	Vcl Pik3cb Wnt4 Fermt2 Acer2 Bcl2
0.0240138720840456	4	50	7.14612244897959	Somatic stem cell population maintenance	http://amigo.geneontology.org/amigo/term/GO:0035019	Gata2 Rbpj Prdm16 Ldb2
0.0240138720840456	3	24	11.1658163265306	CD4-positive or CD8-positive, alpha-beta T cell lineage commitment	http://amigo.geneontology.org/amigo/term/GO:0043369	Stat3 Tox Bcl2
0.0240138720840456	3	24	11.1658163265306	Reflex	http://amigo.geneontology.org/amigo/term/GO:0060004	Nr4a3 Auts2 Npnt
0.0240138720840456	3	24	11.1658163265306	Atrioventricular valve morphogenesis	http://amigo.geneontology.org/amigo/term/GO:0003181	Ccn1 Tgfb2 Slit3
0.0247725768824324	25	1212	1.84254394827238	Regulation of response to stress	http://amigo.geneontology.org/amigo/term/GO:0080134	Eya4 Gata3 Hmgcr Clu Tnfrsf12a Hbegf Efhd1 Lmna Nr4a3 Ybx3 Slit2 Nek1 Rora Pik3cb Tspan8 Wnt4 Fermt2 Cdk19 Metrnl Tgfb2 Ncoa7 Igf2 Spink5 Tnfrsf19 C2cd4b
0.0250922536360719	2	7	25.5218658892128	Regulation of DNA demethylation	http://amigo.geneontology.org/amigo/term/GO:1901535	Gata3 Tox
0.0250922536360719	8	209	3.41919734400937	Epidermal cell differentiation	http://amigo.geneontology.org/amigo/term/GO:0009913	Rock2 Klf7 Atp2b2 Rbpj Tgfb2 Maff Spink5 Numa1
0.0250922536360719	2	7	25.5218658892128	Corticospinal tract morphogenesis	http://amigo.geneontology.org/amigo/term/GO:0021957	Slit2 Cdh11
0.0250922536360719	23	1083	1.89705466674204	Regulation of organelle organization	http://amigo.geneontology.org/amigo/term/GO:0033043	Vps4b Rock2 Asap1 Twf1 Rps6ka2 Diaph1 Tmeff2 Dst Stmn2 Lmna Tmod1 Eln Slit2 Wnt4 Fermt2 Tgfb2 Lmod1 Igf2 Synpo2 Syne2 Alms1 Numa1 Akap13
0.0250922536360719	2	7	25.5218658892128	Positive regulation of Rac protein signal transduction	http://amigo.geneontology.org/amigo/term/GO:0035022	Auts2 Pik3cb
0.0250922536360719	2	7	25.5218658892128	Integrin biosynthetic process	http://amigo.geneontology.org/amigo/term/GO:0045112	Tmeff2 Tgfb2
0.0250922536360719	2	7	25.5218658892128	Pointed-end actin filament capping	http://amigo.geneontology.org/amigo/term/GO:0051694	Tmod1 Lmod1
0.0250922536360719	2	7	25.5218658892128	Negative regulation of chemokine-mediated signaling pathway	http://amigo.geneontology.org/amigo/term/GO:0070100	Slit2 Slit3
0.0250922536360719	2	7	25.5218658892128	Adenylate cyclase-activating adrenergic receptor signaling pathway involved in heart process	http://amigo.geneontology.org/amigo/term/GO:0086023	Pde4b Akap13
0.0250922536360719	2	7	25.5218658892128	Positive regulation of steroid hormone biosynthetic process	http://amigo.geneontology.org/amigo/term/GO:0090031	Wnt4 Igf2
0.0257799937361878	8	210	3.40291545189504	Lung development	http://amigo.geneontology.org/amigo/term/GO:0030324	Tns3 Gli3 Thrb Igfbp5 Itgb6 Adamts2 Rbpj Rspo2
0.0258752385874877	12	415	2.58293582493238	Regulation of neurogenesis	http://amigo.geneontology.org/amigo/term/GO:0050767	Cdh4 Ifrd1 Sema6a Id2 Gli3 Tnfrsf12a Brinp1 Plxna4 Bhlhe41 Slit2 Egr2 Robo2
0.0260897583414676	6	123	4.35739173718268	Female gonad development	http://amigo.geneontology.org/amigo/term/GO:0008585	Schip1 Slit2 Wnt4 Robo2 Slit3 Bcl2
0.0261271024163769	3	25	10.7191836734694	Type B pancreatic cell proliferation	http://amigo.geneontology.org/amigo/term/GO:0044342	Nr4a1 Igfbp5 Nr4a3
0.0265926929401096	4	52	6.8712715855573	Regulation of pri-miRNA transcription by RNA polymerase II	http://amigo.geneontology.org/amigo/term/GO:1902893	Stat3 Gata2 Gata3 Tgfb2
0.0265926929401096	4	52	6.8712715855573	Cell migration involved in sprouting angiogenesis	http://amigo.geneontology.org/amigo/term/GO:0002042	Gata2 Nr4a1 Slit2 Egr3
0.0265926929401096	4	52	6.8712715855573	Mammary gland morphogenesis	http://amigo.geneontology.org/amigo/term/GO:0060443	Gli3 Igfbp5 Slit2 Wnt4
0.0268542696801521	6	124	4.32225148123766	Regulation of wound healing	http://amigo.geneontology.org/amigo/term/GO:0061041	Hmgcr Tnfrsf12a Hbegf Tspan8 Wnt4 Fermt2
0.0269570859859515	29	1496	1.73159718432828	Cell-cell signaling	http://amigo.geneontology.org/amigo/term/GO:0007267	Cdh1 Dlgap1 Stat3 Clcn3 Homer1 Gata3 Gli3 Hmgcr Gpc5 Arc Slc12a2 Klf7 Frzb Gucy1b1 Atp2b2 Acsl4 Cdh11 Rasgrf1 Egr3 Gucy1a1 Ctnnd1 Daam1 Wnt4 Fermt2 Egr2 Rbpj Gjb6 Gjb2 Rspo2
0.0270271418833646	17	710	2.138804254096	Membrane organization	http://amigo.geneontology.org/amigo/term/GO:0061024	Stat3 Clcn3 Vps4b Gata2 Reep3 Myh10 Clu Asap1 Tmeff2 Lmna Vav3 Tgfb2 Sgcz Stxbp6 Lrrtm4 Bcl2 Syne2
0.0270437225297702	11	364	2.69942812289751	Negative regulation of response to external stimulus	http://amigo.geneontology.org/amigo/term/GO:0032102	Gata3 Sema6a Hmgcr Slit2 Rora Tspan8 Wnt4 Metrnl Igf2 Robo2 Spink5
0.0271773232878562	5	86	5.19340294257238	Negative regulation of protein polymerization	http://amigo.geneontology.org/amigo/term/GO:0032272	Twf1 Stmn2 Tmod1 Slit2 Lmod1
0.0273595737903203	8	213	3.35498706524863	Respiratory tube development	http://amigo.geneontology.org/amigo/term/GO:0030323	Tns3 Gli3 Thrb Igfbp5 Itgb6 Adamts2 Rbpj Rspo2
0.0278615279875717	10	313	2.85388276716437	Positive regulation of cell cycle	http://amigo.geneontology.org/amigo/term/GO:0045787	Vps4b Rock2 Id2 Pkp4 Nr4a3 Wnt4 Tgfb2 Igf2 Pbx1 Numa1
0.0278750150841828	4	53	6.74162495186754	Negative regulation of fat cell differentiation	http://amigo.geneontology.org/amigo/term/GO:0045599	Gata2 Gata3 Rora Fermt2
0.0278750150841828	7	168	3.7219387755102	Regulation of smooth muscle cell proliferation	http://amigo.geneontology.org/amigo/term/GO:0048660	Id2 Hmgcr Hbegf Igfbp5 Nr4a3 Pdgfd Rbpj
0.0278750150841828	4	53	6.74162495186754	Pri-miRNA transcription by RNA polymerase II	http://amigo.geneontology.org/amigo/term/GO:0061614	Stat3 Gata2 Gata3 Tgfb2
0.0281926062342627	5	87	5.13370865587614	Central nervous system neuron development	http://amigo.geneontology.org/amigo/term/GO:0021954	Gata2 Btg2 Plxna4 Slit2 Cdh11
0.0282490362411788	3	26	10.3069073783359	Cranial nerve morphogenesis	http://amigo.geneontology.org/amigo/term/GO:0021602	Gli3 Plxna4 Egr2
0.0282490362411788	3	26	10.3069073783359	Thymic T cell selection	http://amigo.geneontology.org/amigo/term/GO:0045061	Gata3 Gli3 Tox
0.028329601177003	7	169	3.69991546914624	Negative regulation of supramolecular fiber organization	http://amigo.geneontology.org/amigo/term/GO:1902904	Clu Twf1 Tmeff2 Stmn2 Tmod1 Slit2 Lmod1
0.028329601177003	7	169	3.69991546914624	Regulation of endothelial cell migration	http://amigo.geneontology.org/amigo/term/GO:0010594	Prkd1 Gata2 Gata3 Rock2 Slit2 Pik3cb Igf2
0.028329601177003	7	169	3.69991546914624	Branching morphogenesis of an epithelial tube	http://amigo.geneontology.org/amigo/term/GO:0048754	Gli3 Slit2 Wnt4 Npnt Rspo2 Pbx1 Bcl2
0.0284570082111292	15	595	2.25192934316584	Cellular response to organic cyclic compound	http://amigo.geneontology.org/amigo/term/GO:0071407	Cdh1 Stat3 Rock2 Clu Fbxo32 Diaph1 Gna14 Igfbp5 Esrrg Nr4a3 Pde4b Rora Gjb2 Akap13 Lgals1
0.028482907447896	11	368	2.67008651286602	Positive regulation of GTPase activity	http://amigo.geneontology.org/amigo/term/GO:0043547	Srgap1 Net1 Asap1 Rabgap1l Pkp4 Rasgrf1 Wnt4 Ralgapa2 Fermt2 Arhgap42 Arhgap24
0.0286775056453703	33	1787	1.6495665977639	Homeostatic process	http://amigo.geneontology.org/amigo/term/GO:0042592	Prkd1 Stat3 Clcn3 Homer1 Gata2 Gata3 Id2 Ocln Hmgcr Lnpep Diaph1 Slc12a2 Klf7 Igfbp5 Esrrg Itgb6 Pdgfc Nr4a3 Pde4b Atp2b2 Rora Pik3cb Dmxl1 Rbpj Metrnl Tgfb2 Prdm16 Ldb2 Gjb6 Bcl2 Alms1 Slc24a3 Lgals1
0.0288877472157666	6	127	4.220151052547	Positive regulation of cell-substrate adhesion	http://amigo.geneontology.org/amigo/term/GO:0010811	Net1 Hsd17b12 Ccn1 Wnt4 Fermt2 Npnt
0.0288877472157666	6	127	4.220151052547	Phosphatidylinositol 3-kinase signaling	http://amigo.geneontology.org/amigo/term/GO:0014065	Gata3 Erbb3 Pdgfc Pdgfd Pik3cb Tgfb2
0.0288877472157666	7	170	3.6781512605042	Mammary gland development	http://amigo.geneontology.org/amigo/term/GO:0030879	Gata3 Id2 Gli3 Igfbp5 Atp2b2 Slit2 Wnt4
0.0289360133665438	4	54	6.61678004535147	Response to electrical stimulus	http://amigo.geneontology.org/amigo/term/GO:0051602	Btg2 Fbxo32 Nr4a1 Gjb6
0.0289360133665438	4	54	6.61678004535147	Cell differentiation involved in kidney development	http://amigo.geneontology.org/amigo/term/GO:0061005	Gata3 Gli3 Myo1e Wnt4
0.0292396107998024	18	781	2.05874206276621	Embryo development ending in birth or egg hatching	http://amigo.geneontology.org/amigo/term/GO:0009792	Gata2 Gata3 Myh10 Gli3 Hbegf Mxi1 Ccn1 Ybx3 Acsl4 Slit2 Myo1e Chst11 Rbpj Tgfb2 Maff Igf2 Krt8 Pbx1
0.0297363296078191	6	128	4.18718112244898	Development of primary female sexual characteristics	http://amigo.geneontology.org/amigo/term/GO:0046545	Schip1 Slit2 Wnt4 Robo2 Slit3 Bcl2
0.0300306320646856	5	89	5.01834441641825	Cell-substrate junction assembly	http://amigo.geneontology.org/amigo/term/GO:0007044	Vcl Dst Wnt4 Fermt2 Bcl2
0.0304352483986695	3	27	9.92517006802721	Negative regulation of smooth muscle cell migration	http://amigo.geneontology.org/amigo/term/GO:0014912	Igfbp5 Slit2 Rbpj
0.0304352483986695	3	27	9.92517006802721	Positive regulation of erythrocyte differentiation	http://amigo.geneontology.org/amigo/term/GO:0045648	Stat3 Gata2 Id2
0.0304797168266399	2	8	22.3316326530612	Regulation of Rab protein signal transduction	http://amigo.geneontology.org/amigo/term/GO:0032483	Dennd4c Dennd4a
0.0304797168266399	2	8	22.3316326530612	Cell adhesion involved in heart morphogenesis	http://amigo.geneontology.org/amigo/term/GO:0061343	Rbpj Tgfb2
0.0305051839610488	6	129	4.1547223540579	Rho protein signal transduction	http://amigo.geneontology.org/amigo/term/GO:0007266	Srgap1 Rock2 Net1 Rasgrf1 Arhgap42 Akap13
0.0309483374872358	30	1588	1.68752891584846	Protein phosphorylation	http://amigo.geneontology.org/amigo/term/GO:0006468	Prkd1 Igf1r Erbb3 Rock2 Ocln Hmgcr Clu Twf1 Rps6ka2 Hbegf Ehd4 Pdgfc Alpk1 Ccn1 Ccng2 Parva Slit2 Nek1 Pdgfd Pik3cb Tnks1bp1 Ctnnd1 Fermt2 Cdk19 Tgfb2 Igf2 Synpo2 Hunk Bcl2 Akap13
0.0309483374872358	7	173	3.61436829066887	Temperature homeostasis	http://amigo.geneontology.org/amigo/term/GO:0001659	Stat3 Lnpep Esrrg Pdgfc Rbpj Prdm16 Alms1
0.0309483374872358	7	173	3.61436829066887	Smooth muscle cell proliferation	http://amigo.geneontology.org/amigo/term/GO:0048659	Id2 Hmgcr Hbegf Igfbp5 Nr4a3 Pdgfd Rbpj
0.0309513773245142	9	269	2.98861998330931	Positive regulation of lymphocyte activation	http://amigo.geneontology.org/amigo/term/GO:0051251	Gata3 Gli3 Nfatc2 Vav3 Egr3 Tox Igf2 Bcl2 Lgals1
0.0320240713696198	11	376	2.61327616152844	Ribonucleotide metabolic process	http://amigo.geneontology.org/amigo/term/GO:0009259	Stat3 Hmgcr Papss2 Gucy1b1 Pde4b Atp2b2 Acsl4 Rora Elovl5 Dpyd Gucy1a1
0.0320240713696198	4	56	6.38046647230321	Ovulation cycle process	http://amigo.geneontology.org/amigo/term/GO:0022602	Schip1 Slit2 Robo2 Slit3
0.0320240713696198	4	56	6.38046647230321	Positive regulation of ossification	http://amigo.geneontology.org/amigo/term/GO:0045778	Thrb Ccn1 Wnt4 Tgfb2
0.0322847761473015	6	131	4.09129147842343	Cold-induced thermogenesis	http://amigo.geneontology.org/amigo/term/GO:0106106	Lnpep Esrrg Pdgfc Rbpj Prdm16 Alms1
0.0322847761473015	6	131	4.09129147842343	Regulation of cold-induced thermogenesis	http://amigo.geneontology.org/amigo/term/GO:0120161	Lnpep Esrrg Pdgfc Rbpj Prdm16 Alms1
0.0323939821101836	7	175	3.5730612244898	Regulation of axonogenesis	http://amigo.geneontology.org/amigo/term/GO:0050770	Cdh4 Ifrd1 Sema6a Tnfrsf12a Plxna4 Slit2 Robo2
0.0323939821101836	8	222	3.21897407611693	Regulation of chemotaxis	http://amigo.geneontology.org/amigo/term/GO:0050920	Prkd1 Sema6a Pla2g7 Plxna4 Slit2 Pdgfd Zswim4 Robo2
0.0323939821101836	8	222	3.21897407611693	Bone development	http://amigo.geneontology.org/amigo/term/GO:0060348	Epyc Gli3 Papss2 Rabgap1l Itgb6 Pdgfc Foxn3 Akap13
0.0325484256839472	3	28	9.57069970845481	Central nervous system projection neuron axonogenesis	http://amigo.geneontology.org/amigo/term/GO:0021952	Plxna4 Slit2 Cdh11
0.0325484256839472	3	28	9.57069970845481	Endothelial cell chemotaxis	http://amigo.geneontology.org/amigo/term/GO:0035767	Prkd1 Nr4a1 Egr3
0.0325484256839472	3	28	9.57069970845481	Atrioventricular valve development	http://amigo.geneontology.org/amigo/term/GO:0003171	Ccn1 Tgfb2 Slit3
0.0329261465275966	5	92	4.85470275066548	Positive regulation of protein localization to nucleus	http://amigo.geneontology.org/amigo/term/GO:1900182	Cdh1 Prkd1 Gli3 Fermt2 Tgfb2
0.0329261465275966	7	176	3.55275974025974	Transforming growth factor beta receptor signaling pathway	http://amigo.geneontology.org/amigo/term/GO:0007179	Itga8 Itgb6 Chst11 Fermt2 Tgfb2 Prdm16 Npnt
0.0329261465275966	7	176	3.55275974025974	Response to glucocorticoid	http://amigo.geneontology.org/amigo/term/GO:0051384	Fosb Fbxo32 Slit2 Gjb2 Slit3 Bcl2 Akap13
0.0329261465275966	7	176	3.55275974025974	Regulation of protein kinase B signaling	http://amigo.geneontology.org/amigo/term/GO:0051896	Gata3 Hbegf Igfbp5 F3 Pik3cb Fermt2 Igf2
0.0330031700941603	17	732	2.07452325192372	Regulation of kinase activity	http://amigo.geneontology.org/amigo/term/GO:0043549	Erbb3 Hmgcr Clu Hbegf Pdgfc Ccn1 Ccng2 Parva Pdgfd Pik3cb Vav3 Fermt2 Tgfb2 Ldb2 Igf2 Synpo2 Akap13
0.0330031700941603	10	325	2.74850863422292	Negative regulation of cell cycle	http://amigo.geneontology.org/amigo/term/GO:0045786	Gata3 Btg2 Nr4a1 Rps6ka2 Brinp1 Nek1 Foxn3 Btg1 Dcun1d3 Bcl2
0.0330562553961966	4	57	6.26852846401719	Cardiac muscle cell apoptotic process	http://amigo.geneontology.org/amigo/term/GO:0010659	Hmgcr Fbxo32 Rps6ka2 Bcl2
0.0333571677388489	8	224	3.1902332361516	Extrinsic apoptotic signaling pathway	http://amigo.geneontology.org/amigo/term/GO:0097191	Eya4 Erbb3 Tnfrsf12a Atf3 Lmna Tgfb2 Krt8 Bcl2
0.0333571677388489	8	224	3.1902332361516	Mesenchymal cell differentiation	http://amigo.geneontology.org/amigo/term/GO:0048762	Gata3 Sema6a Frzb Wnt4 Fermt2 Rbpj Tgfb2 Bcl2
0.0335782201665944	6	133	4.02976829829676	Embryonic limb morphogenesis	http://amigo.geneontology.org/amigo/term/GO:0030326	Gli3 Chst11 Fras1 Tgfb2 Rspo2 Pbx1
0.0335782201665944	6	133	4.02976829829676	Embryonic appendage morphogenesis	http://amigo.geneontology.org/amigo/term/GO:0035113	Gli3 Chst11 Fras1 Tgfb2 Rspo2 Pbx1
0.0339284149955116	5	93	4.80250164581962	Activation of GTPase activity	http://amigo.geneontology.org/amigo/term/GO:0090630	Rabgap1l Rasgrf1 Ralgapa2 Arhgap42 Arhgap24
0.0341592357094813	19	862	1.9689142478337	Leukocyte activation	http://amigo.geneontology.org/amigo/term/GO:0045321	Stat3 Gata2 Gata3 Id2 Gli3 Clu Itgb6 Nfatc2 Nr4a3 Rora Vav3 Egr3 Wnt4 Rbpj Tox Igf2 Pbx1 Bcl2 Lgals1
0.0347826804719715	3	29	9.24067558057706	Positive regulation of leukocyte apoptotic process	http://amigo.geneontology.org/amigo/term/GO:2000108	Nr4a3 Pik3cb Tgfb2
0.0347826804719715	3	29	9.24067558057706	Hyperosmotic response	http://amigo.geneontology.org/amigo/term/GO:0006972	Slc12a2 Efhd1 Ybx3
0.0347826804719715	3	29	9.24067558057706	Cell differentiation in hindbrain	http://amigo.geneontology.org/amigo/term/GO:0021533	Gata2 Atp2b2 Rora
0.0347826804719715	8	226	3.16200108361929	Positive regulation of cytoskeleton organization	http://amigo.geneontology.org/amigo/term/GO:0051495	Vps4b Rock2 Stmn2 Wnt4 Fermt2 Lmod1 Synpo2 Numa1
0.0358306595150919	7	180	3.47380952380952	Neuron migration	http://amigo.geneontology.org/amigo/term/GO:0001764	Stat3 Gata2 Gata3 Sema6a Myh10 Auts2 Phactr1
0.0358306595150919	2	9	19.8503401360544	Regulation of alkaline phosphatase activity	http://amigo.geneontology.org/amigo/term/GO:0010692	Tgfb2 Npnt
0.0358306595150919	11	385	2.55218658892128	Ribose phosphate metabolic process	http://amigo.geneontology.org/amigo/term/GO:0019693	Stat3 Hmgcr Papss2 Gucy1b1 Pde4b Atp2b2 Acsl4 Rora Elovl5 Dpyd Gucy1a1
0.0358306595150919	2	9	19.8503401360544	Facial nerve structural organization	http://amigo.geneontology.org/amigo/term/GO:0021612	Plxna4 Egr2
0.0358306595150919	2	9	19.8503401360544	Embryonic neurocranium morphogenesis	http://amigo.geneontology.org/amigo/term/GO:0048702	Gli3 Tgfb2
0.0358306595150919	9	278	2.89186609895757	Mesenchyme development	http://amigo.geneontology.org/amigo/term/GO:0060485	Gata3 Erbb3 Sema6a Frzb Wnt4 Fermt2 Rbpj Tgfb2 Bcl2
0.0358306595150919	2	9	19.8503401360544	Membranous septum morphogenesis	http://amigo.geneontology.org/amigo/term/GO:0003149	Id2 Tgfb2
0.0361050657486603	4	59	6.05603597371152	Negative regulation of muscle cell differentiation	http://amigo.geneontology.org/amigo/term/GO:0051148	Id2 Nfatc2 Bhlhe41 Igf2
0.0361302099939526	5	95	4.70139634801289	Cell-substrate junction organization	http://amigo.geneontology.org/amigo/term/GO:0150115	Vcl Dst Wnt4 Fermt2 Bcl2
0.0366502421865438	10	332	2.69055815097123	Aging	http://amigo.geneontology.org/amigo/term/GO:0007568	Stat3 Id2 Hmgcr Slc12a2 Igfbp5 Lmna Jmjd1c Gjb6 Gjb2 Bcl2
0.0375061875790207	3	30	8.93265306122449	Hair follicle morphogenesis	http://amigo.geneontology.org/amigo/term/GO:0031069	Igfbp5 Tgfb2 Bcl2
0.0375534707388337	5	96	4.65242346938776	Regulation of stress fiber assembly	http://amigo.geneontology.org/amigo/term/GO:0051492	Rock2 Tmeff2 Wnt4 Fermt2 Alms1
0.037975995253637	4	60	5.95510204081633	Striated muscle cell apoptotic process	http://amigo.geneontology.org/amigo/term/GO:0010658	Hmgcr Fbxo32 Rps6ka2 Bcl2
0.0388436368882926	15	624	2.14727237048666	Regulation of protein kinase activity	http://amigo.geneontology.org/amigo/term/GO:0045859	Erbb3 Hmgcr Clu Hbegf Pdgfc Ccn1 Ccng2 Parva Pdgfd Pik3cb Fermt2 Tgfb2 Igf2 Synpo2 Akap13
0.0389012512504707	23	1140	1.80220193340494	Positive regulation of gene expression	http://amigo.geneontology.org/amigo/term/GO:0010628	Stat3 Hnrnpa0 Gata2 Gata3 Erbb3 Rock2 Id2 Ocln Clu Rps6ka2 Atf3 Nfatc2 Lmna F3 Nr4a3 Pde4b Rora Pik3cb Ctnnd1 Rbpj Tgfb2 Rbm20 Slc24a3
0.0389012512504707	5	97	4.60446034083736	Muscle cell apoptotic process	http://amigo.geneontology.org/amigo/term/GO:0010657	Hmgcr Fbxo32 Rps6ka2 Rbpj Bcl2
0.0389012512504707	16	686	2.08341762360921	Negative regulation of cellular component organization	http://amigo.geneontology.org/amigo/term/GO:0051129	Ifrd1 Sema6a Rock2 Clu Twf1 Rps6ka2 Tmeff2 Stmn2 Lmna Tmod1 Slit2 Rbpj Lmod1 Spock1 Arhgap24 Lgals1
0.0398241997534976	4	61	5.85747741719639	Negative regulation of cell-substrate adhesion	http://amigo.geneontology.org/amigo/term/GO:0010812	Acer2 Actn4 Spock1 Lgals1
0.0398241997534976	4	61	5.85747741719639	Negative regulation of small GTPase mediated signal transduction	http://amigo.geneontology.org/amigo/term/GO:0051058	Slit2 Tgfb2 Arhgap42 Arhgap24
0.0399675646233423	9	284	2.83077033630354	Negative regulation of cell adhesion	http://amigo.geneontology.org/amigo/term/GO:0007162	Cdh1 Erbb3 Sema6a Gli3 Plxna4 Acer2 Actn4 Spock1 Lgals1
0.0402218262899305	16	689	2.07434613903617	Negative regulation of cell population proliferation	http://amigo.geneontology.org/amigo/term/GO:0008285	Stat3 Gata2 Gata3 Btg2 Gli3 Rps6ka2 Igfbp5 Frzb Lmna Slit2 Btg1 Rbpj Tgfb2 Gjb6 Slit3 Bcl2
0.0403173761289199	3	31	8.64450296247531	T cell lineage commitment	http://amigo.geneontology.org/amigo/term/GO:0002360	Stat3 Tox Bcl2
0.0404548937220365	10	338	2.64279676367588	Cognition	http://amigo.geneontology.org/amigo/term/GO:0050890	Btg2 Hmgcr Arc Itga8 Brinp1 Aff2 Egr2 Sobp Igf2 Rtl4
0.0405673618339355	9	285	2.82083780880773	Positive regulation of growth	http://amigo.geneontology.org/amigo/term/GO:0045927	Cdh4 Tnfrsf12a Hbegf Ybx3 Acsl4 Rbpj Tgfb2 Igf2 Bcl2
0.040991912031782	13	509	2.28142416102001	Regulation of nervous system development	http://amigo.geneontology.org/amigo/term/GO:0051960	Cdh4 Ifrd1 Sema6a Id2 Gli3 Tnfrsf12a Brinp1 Plxna4 Bhlhe41 Slit2 Egr2 Robo2 Lrrtm4
0.0415625187840044	4	62	5.76300197498354	Positive regulation of smooth muscle cell migration	http://amigo.geneontology.org/amigo/term/GO:0014911	Igfbp5 Nr4a3 Pdgfd Bcl2
0.0415625187840044	5	99	4.51144094001237	Regulation of muscle adaptation	http://amigo.geneontology.org/amigo/term/GO:0043502	Fbxo32 Twf1 Igfbp5 Lmna Nr4a3
0.0421465272317602	7	187	3.34377387318564	Membrane lipid metabolic process	http://amigo.geneontology.org/amigo/term/GO:0006643	Kdsr Ccn1 Elovl5 Hacd2 Acer2 Sgms2 St6galnac3
0.0424494116581944	2	10	17.865306122449	Regulation of cellular response to osmotic stress	http://amigo.geneontology.org/amigo/term/GO:0106049	Efhd1 Ybx3
0.0424494116581944	2	10	17.865306122449	Long-chain fatty-acyl-CoA biosynthetic process	http://amigo.geneontology.org/amigo/term/GO:0035338	Acsl4 Elovl5
0.0424494116581944	2	10	17.865306122449	Regulation of chemokine-mediated signaling pathway	http://amigo.geneontology.org/amigo/term/GO:0070099	Slit2 Slit3
0.0429634714715543	7	188	3.32598784194529	Appendage development	http://amigo.geneontology.org/amigo/term/GO:0048736	Gli3 Chst11 Fras1 Fermt2 Tgfb2 Rspo2 Pbx1
0.0429634714715543	7	188	3.32598784194529	Limb development	http://amigo.geneontology.org/amigo/term/GO:0060173	Gli3 Chst11 Fras1 Fermt2 Tgfb2 Rspo2 Pbx1
0.0434205756591938	4	63	5.67152575315841	Hormone biosynthetic process	http://amigo.geneontology.org/amigo/term/GO:0042446	Hsd17b12 Wnt4 Igf2 Chst8
0.0439727290595757	6	143	3.74796631939489	Female sex differentiation	http://amigo.geneontology.org/amigo/term/GO:0046660	Schip1 Slit2 Wnt4 Robo2 Slit3 Bcl2
0.0439727290595757	8	238	3.00257245755445	Respiratory system development	http://amigo.geneontology.org/amigo/term/GO:0060541	Tns3 Gli3 Thrb Igfbp5 Itgb6 Adamts2 Rbpj Rspo2
0.0443642345668242	5	101	4.42210547585371	Negative regulation of cellular response to growth factor stimulus	http://amigo.geneontology.org/amigo/term/GO:0090288	Gata3 Sema6a Slit2 Pik3cb Wnt4
0.0452618487933291	10	345	2.58917480035492	Positive regulation of cell development	http://amigo.geneontology.org/amigo/term/GO:0010720	Cdh4 Id2 Net1 Gli3 Tnfrsf12a Plxna4 Fermt2 Egr2 Robo2 Bcl2
0.0454898051776302	4	64	5.58290816326531	Neuromuscular process controlling balance	http://amigo.geneontology.org/amigo/term/GO:0050885	Rbfox1 Myh10 Nr4a3 Atp2b2
0.0457671070319777	8	240	2.97755102040816	Intracellular receptor signaling pathway	http://amigo.geneontology.org/amigo/term/GO:0030522	Stat3 Thrb Nr4a1 Esrrg Alpk1 Nr4a3 Rora Actn4
0.0459752624272978	17	765	1.98503401360544	Chordate embryonic development	http://amigo.geneontology.org/amigo/term/GO:0043009	Gata2 Gata3 Myh10 Gli3 Hbegf Mxi1 Ccn1 Ybx3 Slit2 Myo1e Chst11 Rbpj Tgfb2 Maff Igf2 Krt8 Pbx1
0.0462790221946775	3	33	8.12059369202226	Motor neuron axon guidance	http://amigo.geneontology.org/amigo/term/GO:0008045	Plxna4 Slit2 Egr2
0.0462790221946775	3	33	8.12059369202226	Positive regulation of cartilage development	http://amigo.geneontology.org/amigo/term/GO:0061036	Gli3 Thrb Ccn1
0.0463045960342711	6	145	3.69627023223082	Adaptive thermogenesis	http://amigo.geneontology.org/amigo/term/GO:1990845	Lnpep Esrrg Pdgfc Rbpj Prdm16 Alms1
0.0468443324775894	14	580	2.15615763546798	Regulation of transmembrane transport	http://amigo.geneontology.org/amigo/term/GO:0034762	Prkd1 Homer1 Erbb3 Ocln Arc Clic6 Diaph1 Kcnq5 Nr4a3 Pde4b Rasgrf1 Tgfb2 Bcl2 Cttnbp2nl
0.0473666393916233	5	103	4.33623935010898	Embryonic placenta development	http://amigo.geneontology.org/amigo/term/GO:0001892	Gata2 Ccn1 Rbpj Igf2 Krt8
0.0481464645489889	6	147	3.64598084131612	Regulation of protein localization to nucleus	http://amigo.geneontology.org/amigo/term/GO:1900180	Cdh1 Prkd1 Gli3 Lmna Fermt2 Tgfb2
0.0481464645489889	2	11	16.2411873840445	Negative regulation of vascular endothelial growth factor signaling pathway	http://amigo.geneontology.org/amigo/term/GO:1900747	Sema6a Pik3cb
0.0481464645489889	2	11	16.2411873840445	Regulation of adipose tissue development	http://amigo.geneontology.org/amigo/term/GO:1904177	Klf7 Lmna
0.0481464645489889	15	645	2.07736117702895	Lipid biosynthetic process	http://amigo.geneontology.org/amigo/term/GO:0008610	Kdsr Hmgcr Agpat4 Hsd17b12 Ccn1 Acsl4 Elovl5 Pik3cb Hacd2 Wnt4 Acer2 Igf2 Sgms2 Pbx1 St6galnac3
0.0481464645489889	7	194	3.22312223858616	Negative regulation of cell development	http://amigo.geneontology.org/amigo/term/GO:0010721	Ifrd1 Sema6a Id2 Frzb Brinp1 Slit2 Actn4
0.0481464645489889	3	34	7.88175270108043	Natural killer cell differentiation	http://amigo.geneontology.org/amigo/term/GO:0001779	Id2 Tox Pbx1
0.0481464645489889	5	104	4.29454474097331	Cellular component assembly involved in morphogenesis	http://amigo.geneontology.org/amigo/term/GO:0010927	Myh10 Tmod1 Krt8 Nebl Akap13
0.0481464645489889	3	34	7.88175270108043	Negative regulation of muscle hypertrophy	http://amigo.geneontology.org/amigo/term/GO:0014741	Fbxo32 Igfbp5 Lmna
0.0481464645489889	2	11	16.2411873840445	Facial nerve development	http://amigo.geneontology.org/amigo/term/GO:0021561	Plxna4 Egr2
0.0481464645489889	2	11	16.2411873840445	Cranial nerve structural organization	http://amigo.geneontology.org/amigo/term/GO:0021604	Plxna4 Egr2
0.0481464645489889	2	11	16.2411873840445	Facial nerve morphogenesis	http://amigo.geneontology.org/amigo/term/GO:0021610	Plxna4 Egr2
0.0481464645489889	7	194	3.22312223858616	Response to corticosteroid	http://amigo.geneontology.org/amigo/term/GO:0031960	Fosb Fbxo32 Slit2 Gjb2 Slit3 Bcl2 Akap13
0.0481464645489889	3	34	7.88175270108043	Regulation of keratinocyte differentiation	http://amigo.geneontology.org/amigo/term/GO:0045616	Rock2 Tgfb2 Numa1
0.0481464645489889	2	11	16.2411873840445	Fatty-acyl-CoA biosynthetic process	http://amigo.geneontology.org/amigo/term/GO:0046949	Acsl4 Elovl5
0.0481464645489889	2	11	16.2411873840445	Peyer s patch development	http://amigo.geneontology.org/amigo/term/GO:0048541	Id2 Tox
0.0481464645489889	13	522	2.224607084213	Regulation of leukocyte activation	http://amigo.geneontology.org/amigo/term/GO:0002694	Gata2 Gata3 Id2 Gli3 Nfatc2 Nr4a3 Rora Vav3 Egr3 Tox Igf2 Bcl2 Lgals1
0.0481464645489889	3	34	7.88175270108043	Epidermis morphogenesis	http://amigo.geneontology.org/amigo/term/GO:0048730	Igfbp5 Tgfb2 Bcl2
0.0481464645489889	3	34	7.88175270108043	Heart trabecula morphogenesis	http://amigo.geneontology.org/amigo/term/GO:0061384	Fhl2 Rbpj Tgfb2
0.0481464645489889	7	194	3.22312223858616	Cellular response to tumor necrosis factor	http://amigo.geneontology.org/amigo/term/GO:0071356	Gata3 Ocln Ybx3 Rora Npnt Krt8 Actn4
0.0481464645489889	11	406	2.42017693777018	Purine-containing compound metabolic process	http://amigo.geneontology.org/amigo/term/GO:0072521	Stat3 Hmgcr Papss2 Gucy1b1 Pde4b Atp2b2 Acsl4 Rora Elovl5 Dpyd Gucy1a1
0.0481464645489889	2	11	16.2411873840445	G protein-coupled receptor signaling pathway involved in heart process	http://amigo.geneontology.org/amigo/term/GO:0086103	Pde4b Akap13
0.0481464645489889	8	243	2.94079113126732	Regulation of transmembrane receptor protein serine/threonine kinase signaling pathway	http://amigo.geneontology.org/amigo/term/GO:0090092	Itga8 Ccn1 Chst11 Rbpj Tgfb2 Prdm16 Npnt Numa1
0.0499971978199508	10	353	2.53049661791062	Regulation of lipid metabolic process	http://amigo.geneontology.org/amigo/term/GO:0019216	Id2 Thrb Ccn1 Nr4a3 Acsl4 Rora Elovl5 Vav3 Wnt4 Igf2
0.0505613507387861	4	67	5.33292720073104	Positive regulation of fat cell differentiation	http://amigo.geneontology.org/amigo/term/GO:0045600	Id2 Frzb Metrnl Prdm16
0.0513755590381141	18	843	1.90732805577747	Regulation of transferase activity	http://amigo.geneontology.org/amigo/term/GO:0051338	Erbb3 Hmgcr Clu Hbegf Pdgfc Ccn1 Ccng2 Parva Pdgfd Pik3cb Vav3 Fermt2 Tgfb2 Ldb2 Igf2 Dcun1d3 Synpo2 Akap13
0.0514839781287112	19	909	1.86711120091601	Positive regulation of phosphorus metabolic process	http://amigo.geneontology.org/amigo/term/GO:0010562	Prkd1 Stat3 Erbb3 Rock2 Clu Hbegf Ehd4 Pdgfc Ccn1 Pdgfd Vav3 Tnks1bp1 Ctnnd1 Fermt2 Tgfb2 Npnt Igf2 Bcl2 Akap13
0.0514839781287112	19	909	1.86711120091601	Positive regulation of phosphate metabolic process	http://amigo.geneontology.org/amigo/term/GO:0045937	Prkd1 Stat3 Erbb3 Rock2 Clu Hbegf Ehd4 Pdgfc Ccn1 Pdgfd Vav3 Tnks1bp1 Ctnnd1 Fermt2 Tgfb2 Npnt Igf2 Bcl2 Akap13
0.0515581803963112	6	150	3.5730612244898	Digestive system development	http://amigo.geneontology.org/amigo/term/GO:0055123	Id2 Gli3 Pdgfc Tgfb2 Igf2 Bcl2
0.0515746243038344	3	35	7.65655976676385	Cerebellar Purkinje cell layer development	http://amigo.geneontology.org/amigo/term/GO:0021680	Myh10 Atp2b2 Rora
0.0525718456063699	4	68	5.25450180072029	Regulation of cardiac muscle hypertrophy	http://amigo.geneontology.org/amigo/term/GO:0010611	Fbxo32 Twf1 Lmna Nr4a3
0.0525718456063699	20	978	1.82671841742832	Cell activation	http://amigo.geneontology.org/amigo/term/GO:0001775	Stat3 Gata2 Gata3 Id2 Gli3 Clu Itgb6 Nfatc2 Nr4a3 Rora Pik3cb Vav3 Egr3 Wnt4 Rbpj Tox Igf2 Pbx1 Bcl2 Lgals1
0.0525718456063699	4	68	5.25450180072029	Positive regulation of actin filament bundle assembly	http://amigo.geneontology.org/amigo/term/GO:0032233	Rock2 Wnt4 Fermt2 Synpo2
0.0527429916411428	6	151	3.54939856737397	Negative regulation of protein-containing complex assembly	http://amigo.geneontology.org/amigo/term/GO:0031333	Clu Twf1 Stmn2 Tmod1 Slit2 Lmod1
0.0528200350767289	10	357	2.50214371462871	Regulation of epithelial cell proliferation	http://amigo.geneontology.org/amigo/term/GO:0050678	Prkd1 Stat3 Gata2 Gata3 Nr4a1 F3 Nr4a3 Egr3 Tgfb2 Igf2
0.0528200350767289	10	357	2.50214371462871	Epithelial tube morphogenesis	http://amigo.geneontology.org/amigo/term/GO:0060562	Gata3 Gli3 Slit2 Wnt4 Rbpj Tgfb2 Npnt Rspo2 Pbx1 Bcl2
0.0536261068823495	14	594	2.10533910533911	Cellular response to hormone stimulus	http://amigo.geneontology.org/amigo/term/GO:0032870	Fosb Stat3 Thrb Fbxo32 Nr4a1 Esrrg Nr4a3 Slit2 Dennd4c Gjb2 Igf2 Robo2 Slit3 Akap13
0.0536350480681652	10	358	2.49515448637556	Purine ribonucleotide metabolic process	http://amigo.geneontology.org/amigo/term/GO:0009150	Stat3 Hmgcr Papss2 Gucy1b1 Pde4b Atp2b2 Acsl4 Rora Elovl5 Gucy1a1
0.0543117071750998	4	69	5.17834960070985	Cranial skeletal system development	http://amigo.geneontology.org/amigo/term/GO:1904888	Gli3 Foxn3 Chst11 Tgfb2
0.0543117071750998	9	304	2.64453544575725	Muscle contraction	http://amigo.geneontology.org/amigo/term/GO:0006936	Homer1 Rock2 Tmod1 Pde4b Myh14 Gucy1a1 Npnt Lmod1 Arhgap42
0.0543117071750998	14	596	2.09827420901246	Regulation of cell cycle process	http://amigo.geneontology.org/amigo/term/GO:0010564	Vps4b Rock2 Id2 Rps6ka2 Pkp4 Nek1 Foxn3 Wnt4 Igf2 Dcun1d3 Pbx1 Bcl2 Alms1 Numa1
0.0543117071750998	3	36	7.44387755102041	Myotube cell development	http://amigo.geneontology.org/amigo/term/GO:0014904	Homer1 Nfatc2 Bcl2
0.0543117071750998	3	36	7.44387755102041	Olfactory bulb development	http://amigo.geneontology.org/amigo/term/GO:0021772	Id2 Dpysl2 Slit2
0.0543117071750998	4	69	5.17834960070985	Glomerulus development	http://amigo.geneontology.org/amigo/term/GO:0032835	Pdgfd Myo1e Ctnnd1 Bcl2
0.0543117071750998	4	69	5.17834960070985	Cell adhesion mediated by integrin	http://amigo.geneontology.org/amigo/term/GO:0033627	Itgb6 Acer2 Tgfb2 Npnt
0.0543117071750998	3	36	7.44387755102041	Embryonic digestive tract development	http://amigo.geneontology.org/amigo/term/GO:0048566	Id2 Gli3 Tgfb2
0.0544743570782431	2	12	14.8877551020408	Negative regulation of muscle adaptation	http://amigo.geneontology.org/amigo/term/GO:0014745	Igfbp5 Lmna
0.0544743570782431	2	12	14.8877551020408	Very long-chain fatty acid biosynthetic process	http://amigo.geneontology.org/amigo/term/GO:0042761	Elovl5 Hacd2
0.0544743570782431	2	12	14.8877551020408	Negative regulation of vasoconstriction	http://amigo.geneontology.org/amigo/term/GO:0045906	Dusp5 Arhgap42
0.0544743570782431	2	12	14.8877551020408	Positive regulation of hormone biosynthetic process	http://amigo.geneontology.org/amigo/term/GO:0046886	Wnt4 Igf2
0.0544743570782431	2	12	14.8877551020408	Mucosa-associated lymphoid tissue development	http://amigo.geneontology.org/amigo/term/GO:0048537	Id2 Tox
0.0544743570782431	2	12	14.8877551020408	Positive regulation of hair follicle development	http://amigo.geneontology.org/amigo/term/GO:0051798	Tgfb2 Numa1
0.0544743570782431	2	12	14.8877551020408	Radial glial cell differentiation	http://amigo.geneontology.org/amigo/term/GO:0060019	Stat3 Gli3
0.0546079342782083	5	109	4.09754727579105	Endothelial cell differentiation	http://amigo.geneontology.org/amigo/term/GO:0045446	Col18a1 Rock2 Vcl Btg1 Rbpj
0.0557094570738273	4	70	5.10437317784257	Regulation of neurotransmitter receptor activity	http://amigo.geneontology.org/amigo/term/GO:0099601	Dlgap1 Homer1 Arc Rasgrf1
0.0557094570738273	6	154	3.48025443943811	Regulation of cell shape	http://amigo.geneontology.org/amigo/term/GO:0008360	Myh10 Diaph1 Plxna4 Myh14 Parva Fermt2
0.0557094570738273	4	70	5.10437317784257	Negative regulation of actin filament polymerization	http://amigo.geneontology.org/amigo/term/GO:0030837	Twf1 Tmod1 Slit2 Lmod1
0.0557094570738273	6	154	3.48025443943811	Alpha-beta T cell activation	http://amigo.geneontology.org/amigo/term/GO:0046631	Stat3 Gata3 Gli3 Rora Tox Bcl2
0.0569093857013657	7	203	3.08022519352569	Morphogenesis of a branching epithelium	http://amigo.geneontology.org/amigo/term/GO:0061138	Gli3 Slit2 Wnt4 Npnt Rspo2 Pbx1 Bcl2
0.0572469848784435	3	37	7.2426916712631	Positive regulation of animal organ morphogenesis	http://amigo.geneontology.org/amigo/term/GO:0110110	Gata3 Wnt4 Rbpj
0.057761197081292	7	204	3.06512605042017	Postsynapse organization	http://amigo.geneontology.org/amigo/term/GO:0099173	Dlgap1 Homer1 Myh10 Arc Cnksr2 Pdlim5 Lrrtm4
0.057761197081292	5	111	4.02371759514617	Negative regulation of blood vessel morphogenesis	http://amigo.geneontology.org/amigo/term/GO:2000181	Sema6a Rock2 Pik3cb Wnt4 Tgfb2
0.057761197081292	7	204	3.06512605042017	Protein kinase B signaling	http://amigo.geneontology.org/amigo/term/GO:0043491	Gata3 Hbegf Igfbp5 F3 Pik3cb Fermt2 Igf2
0.057761197081292	4	71	5.03248059787295	Smooth muscle cell differentiation	http://amigo.geneontology.org/amigo/term/GO:0051145	Itga8 Nfatc2 Wnt4 Npnt
0.057761197081292	7	204	3.06512605042017	Vascular process in circulatory system	http://amigo.geneontology.org/amigo/term/GO:0003018	Ocln Slit2 Gucy1a1 Dusp5 Fermt2 Arhgap42 C2cd4b
0.057761197081292	4	71	5.03248059787295	Cellular response to ionizing radiation	http://amigo.geneontology.org/amigo/term/GO:0071479	Gata3 Net1 Itgb6 Tnks1bp1
0.0580528495559781	6	156	3.43563579277865	Appendage morphogenesis	http://amigo.geneontology.org/amigo/term/GO:0035107	Gli3 Chst11 Fras1 Tgfb2 Rspo2 Pbx1
0.0580528495559781	6	156	3.43563579277865	Limb morphogenesis	http://amigo.geneontology.org/amigo/term/GO:0035108	Gli3 Chst11 Fras1 Tgfb2 Rspo2 Pbx1
0.0584496166267622	8	256	2.79145408163265	Regulation of microtubule-based process	http://amigo.geneontology.org/amigo/term/GO:0032886	Vps4b Rock2 Spag6l Diaph1 Dst Stmn2 Alms1 Numa1
0.0593264815564557	5	112	3.9877915451895	Negative regulation of vasculature development	http://amigo.geneontology.org/amigo/term/GO:1901343	Sema6a Rock2 Pik3cb Wnt4 Tgfb2
0.0593264815564557	5	112	3.9877915451895	Regulation of neural precursor cell proliferation	http://amigo.geneontology.org/amigo/term/GO:2000177	Gata2 Btg2 Id2 Gli3 Tox
0.0593264815564557	6	157	3.4137527622514	Purine ribonucleotide biosynthetic process	http://amigo.geneontology.org/amigo/term/GO:0009152	Stat3 Papss2 Gucy1b1 Acsl4 Elovl5 Gucy1a1
0.0593264815564557	6	157	3.4137527622514	Stem cell population maintenance	http://amigo.geneontology.org/amigo/term/GO:0019827	Stat3 Gata2 Jmjd1c Rbpj Prdm16 Ldb2
0.0593794432790942	20	996	1.79370543398082	Positive regulation of protein modification process	http://amigo.geneontology.org/amigo/term/GO:0031401	Prkd1 Gata3 Erbb3 Rock2 Clu Hbegf Ehd4 Pdgfc Lmna Ccn1 Auts2 Pdgfd Tnks1bp1 Ctnnd1 Fermt2 Tgfb2 Igf2 Dcun1d3 Bcl2 Akap13
0.0597528176331687	4	72	4.96258503401361	Peripheral nervous system development	http://amigo.geneontology.org/amigo/term/GO:0007422	Erbb3 Plxna4 Egr3 Egr2
0.0598666411997649	3	38	7.05209452201933	Olfactory lobe development	http://amigo.geneontology.org/amigo/term/GO:0021988	Id2 Dpysl2 Slit2
0.0598666411997649	3	38	7.05209452201933	Positive regulation of BMP signaling pathway	http://amigo.geneontology.org/amigo/term/GO:0030513	Ccn1 Rbpj Numa1
0.0598666411997649	3	38	7.05209452201933	Response to progesterone	http://amigo.geneontology.org/amigo/term/GO:0032570	Fosb Tgfb2 Gjb2
0.0601967062432712	19	931	1.82299042065806	Negative regulation of transcription by RNA polymerase II	http://amigo.geneontology.org/amigo/term/GO:0000122	Fhl2 Gata2 Gata3 Btg2 Id2 Gli3 Thrb Mxi1 Klf7 Atf3 Nfatc2 Nr4a3 Ybx3 Bhlhe41 Irf2bpl Rbpj Prdm16 Ldb2 Igf2
0.0604229339282713	6	158	3.39214673211057	Regulation of extrinsic apoptotic signaling pathway	http://amigo.geneontology.org/amigo/term/GO:2001236	Eya4 Tnfrsf12a Atf3 Lmna Tgfb2 Bcl2
0.0605643236825868	2	13	13.7425431711146	Negative regulation of cellular response to vascular endothelial growth factor stimulus	http://amigo.geneontology.org/amigo/term/GO:1902548	Sema6a Pik3cb
0.0605643236825868	7	207	3.02070393374741	Positive regulation of supramolecular fiber organization	http://amigo.geneontology.org/amigo/term/GO:1902905	Rock2 Stmn2 Wnt4 Fermt2 Lmod1 Synpo2 Numa1
0.0605643236825868	2	13	13.7425431711146	Negative regulation of sprouting angiogenesis	http://amigo.geneontology.org/amigo/term/GO:1903671	Sema6a Pik3cb
0.0605643236825868	2	13	13.7425431711146	Negative regulation of glycoprotein biosynthetic process	http://amigo.geneontology.org/amigo/term/GO:0010561	Hbegf Acer2
0.0605643236825868	2	13	13.7425431711146	Fatty acid elongation	http://amigo.geneontology.org/amigo/term/GO:0030497	Elovl5 Hacd2
0.0605643236825868	2	13	13.7425431711146	Pulmonary valve morphogenesis	http://amigo.geneontology.org/amigo/term/GO:0003184	Slit2 Tgfb2
0.0614833270605158	4	73	4.89460441710931	Mammary gland epithelium development	http://amigo.geneontology.org/amigo/term/GO:0061180	Gata3 Id2 Slit2 Wnt4
0.0620963970048897	5	114	3.91783029001074	Phenol-containing compound metabolic process	http://amigo.geneontology.org/amigo/term/GO:0018958	Gata3 Atp2b2 Tgfb2 Bcl2 Rtl4
0.062913962788825	3	39	6.8712715855573	Nuclear envelope organization	http://amigo.geneontology.org/amigo/term/GO:0006998	Reep3 Lmna Syne2
0.062913962788825	3	39	6.8712715855573	Central nervous system neuron axonogenesis	http://amigo.geneontology.org/amigo/term/GO:0021955	Plxna4 Slit2 Cdh11
0.062913962788825	3	39	6.8712715855573	Positive T cell selection	http://amigo.geneontology.org/amigo/term/GO:0043368	Stat3 Tox Bcl2
0.062913962788825	3	39	6.8712715855573	Positive regulation of Notch signaling pathway	http://amigo.geneontology.org/amigo/term/GO:0045747	Stat3 Rbpj Tgfb2
0.0636383178003513	5	115	3.88376220053239	Protein localization to cell junction	http://amigo.geneontology.org/amigo/term/GO:1902414	Dlgap1 Homer1 Vcl Fermt2 Actn4
0.0636383178003513	5	115	3.88376220053239	Regulation of animal organ morphogenesis	http://amigo.geneontology.org/amigo/term/GO:2000027	Gata3 Spag6l Wnt4 Rbpj Rspo2
0.0636383178003513	4	74	4.8284611141754	Outflow tract morphogenesis	http://amigo.geneontology.org/amigo/term/GO:0003151	Eln Parva Rbpj Tgfb2
0.0641867247659218	6	161	3.32893902902776	Maintenance of cell number	http://amigo.geneontology.org/amigo/term/GO:0098727	Stat3 Gata2 Jmjd1c Rbpj Prdm16 Ldb2
0.0641867247659218	6	161	3.32893902902776	Regulation of response to wounding	http://amigo.geneontology.org/amigo/term/GO:1903034	Hmgcr Tnfrsf12a Hbegf Tspan8 Wnt4 Fermt2
0.0656065582808726	5	116	3.85028149190711	Bone mineralization	http://amigo.geneontology.org/amigo/term/GO:0030282	Ccn1 Wnt4 Sgms2 Rspo2 Slc24a3
0.0657424494983275	6	162	3.30839002267574	Regulation of histone modification	http://amigo.geneontology.org/amigo/term/GO:0031056	Prkd1 Gata2 Gata3 Lmna Auts2 Igf2
0.0657424494983275	6	162	3.30839002267574	Phosphatidylinositol-mediated signaling	http://amigo.geneontology.org/amigo/term/GO:0048015	Gata3 Erbb3 Pdgfc Pdgfd Pik3cb Tgfb2
0.0659280542772866	18	876	1.83547665641599	Regulation of response to external stimulus	http://amigo.geneontology.org/amigo/term/GO:0032101	Prkd1 Gata3 Sema6a Hmgcr Pla2g7 Plxna4 Slit2 Pdgfd Rora Tspan8 Zswim4 Wnt4 Cdk19 Metrnl Igf2 Robo2 Spink5 C2cd4b
0.0664192435163923	3	40	6.69948979591837	Regulation of endothelial cell differentiation	http://amigo.geneontology.org/amigo/term/GO:0045601	Rock2 Vcl Btg1
0.067673789620444	2	14	12.7609329446064	Trans-synaptic signaling, modulating synaptic transmission	http://amigo.geneontology.org/amigo/term/GO:0099550	Gucy1b1 Gucy1a1
0.067673789620444	2	14	12.7609329446064	Regulation of axon guidance	http://amigo.geneontology.org/amigo/term/GO:1902667	Slit2 Zswim4
0.067673789620444	2	14	12.7609329446064	CGMP biosynthetic process	http://amigo.geneontology.org/amigo/term/GO:0006182	Gucy1b1 Gucy1a1
0.067673789620444	2	14	12.7609329446064	Ventral spinal cord interneuron differentiation	http://amigo.geneontology.org/amigo/term/GO:0021514	Gata2 Gli3
0.067673789620444	10	377	2.36940399501976	Positive regulation of protein kinase activity	http://amigo.geneontology.org/amigo/term/GO:0045860	Erbb3 Clu Hbegf Pdgfc Ccn1 Pdgfd Fermt2 Tgfb2 Igf2 Akap13
0.067673789620444	2	14	12.7609329446064	Regulation of response to osmotic stress	http://amigo.geneontology.org/amigo/term/GO:0047484	Efhd1 Ybx3
0.067673789620444	2	14	12.7609329446064	Regulation of type B pancreatic cell proliferation	http://amigo.geneontology.org/amigo/term/GO:0061469	Nr4a1 Nr4a3
0.0694879358717941	3	41	6.53608760577402	Energy homeostasis	http://amigo.geneontology.org/amigo/term/GO:0097009	Stat3 Nr4a3 Metrnl
0.0694879358717941	6	165	3.24823747680891	Positive regulation of vasculature development	http://amigo.geneontology.org/amigo/term/GO:1904018	Prkd1 Stat3 Gata2 F3 Btg1 Igf2
0.0694879358717941	3	41	6.53608760577402	Amine biosynthetic process	http://amigo.geneontology.org/amigo/term/GO:0009309	Gata3 Sat1 Tgfb2
0.0694879358717941	3	41	6.53608760577402	Regulation of lamellipodium assembly	http://amigo.geneontology.org/amigo/term/GO:0010591	Twf1 Auts2 Slit2
0.0694879358717941	3	41	6.53608760577402	Positive regulation of B cell proliferation	http://amigo.geneontology.org/amigo/term/GO:0030890	Nfatc2 Vav3 Bcl2
0.0694879358717941	3	41	6.53608760577402	Vascular endothelial growth factor signaling pathway	http://amigo.geneontology.org/amigo/term/GO:0038084	Prkd1 Sema6a Pik3cb
0.0694879358717941	3	41	6.53608760577402	Cellular biogenic amine biosynthetic process	http://amigo.geneontology.org/amigo/term/GO:0042401	Gata3 Sat1 Tgfb2
0.0694879358717941	6	165	3.24823747680891	Positive regulation of angiogenesis	http://amigo.geneontology.org/amigo/term/GO:0045766	Prkd1 Stat3 Gata2 F3 Btg1 Igf2
0.0694879358717941	6	165	3.24823747680891	Inositol lipid-mediated signaling	http://amigo.geneontology.org/amigo/term/GO:0048017	Gata3 Erbb3 Pdgfc Pdgfd Pik3cb Tgfb2
0.0694879358717941	9	322	2.49670427177082	Cilium assembly	http://amigo.geneontology.org/amigo/term/GO:0060271	Asap1 Spag6l Ablim1 Ehd4 Ttll3 Parva Nek1 Syne2 Alms1
0.0696519498855114	10	380	2.35069817400644	Regulation of apoptotic signaling pathway	http://amigo.geneontology.org/amigo/term/GO:2001233	Eya4 Clu Tnfrsf12a Atf3 Lmna Ybx3 Pik3cb Wnt4 Tgfb2 Bcl2
0.0696519498855114	9	323	2.48897453718329	Regulation of cell morphogenesis	http://amigo.geneontology.org/amigo/term/GO:0022604	Myh10 Net1 Arc Diaph1 Plxna4 Myh14 Parva Fermt2 Actn4
0.0699433357786835	17	818	1.85641934035228	Positive regulation of immune system process	http://amigo.geneontology.org/amigo/term/GO:0002684	Gata2 Gata3 Id2 Gli3 Pla2g7 Nfatc2 Nr4a3 Pde4b Pdgfd Pik3cb Vav3 Egr3 Tgfb2 Tox Igf2 Bcl2 Lgals1
0.070357101841831	16	753	1.89804049109684	Positive regulation of protein phosphorylation	http://amigo.geneontology.org/amigo/term/GO:0001934	Prkd1 Erbb3 Rock2 Clu Hbegf Ehd4 Pdgfc Ccn1 Pdgfd Tnks1bp1 Ctnnd1 Fermt2 Tgfb2 Igf2 Bcl2 Akap13
0.0706469394576746	13	562	2.06627206042559	Regulation of cell activation	http://amigo.geneontology.org/amigo/term/GO:0050865	Gata2 Gata3 Id2 Gli3 Nfatc2 Nr4a3 Rora Vav3 Egr3 Tox Igf2 Bcl2 Lgals1
0.070834525504506	8	269	2.65655109627494	T cell differentiation	http://amigo.geneontology.org/amigo/term/GO:0030217	Stat3 Gata3 Gli3 Rora Egr3 Wnt4 Tox Bcl2
0.0714188127375543	10	382	2.33839085372369	Peptidyl-tyrosine phosphorylation	http://amigo.geneontology.org/amigo/term/GO:0018108	Igf1r Erbb3 Twf1 Hbegf Ehd4 Pdgfc Nek1 Pdgfd Ctnnd1 Igf2
0.0714188127375543	14	626	1.99771793701506	Regulation of MAPK cascade	http://amigo.geneontology.org/amigo/term/GO:0043408	Sema6a Hmgcr Atf3 Pdgfc Ccn1 Dusp16 Pdgfd Pik3cb Fermt2 Tgfb2 Npnt Igf2 Tnfrsf19 Akap13
0.072022028101201	7	217	2.88150098749177	Regulation of neuron differentiation	http://amigo.geneontology.org/amigo/term/GO:0045664	Gata2 Id2 Gli3 Dpysl2 Brinp1 Pbx1 Bcl2
0.0720459619631072	4	78	4.58084772370487	Extrinsic apoptotic signaling pathway in absence of ligand	http://amigo.geneontology.org/amigo/term/GO:0097192	Eya4 Erbb3 Tgfb2 Bcl2
0.0720459619631072	4	78	4.58084772370487	Nerve development	http://amigo.geneontology.org/amigo/term/GO:0021675	Erbb3 Gli3 Plxna4 Egr2
0.0720459619631072	4	78	4.58084772370487	Signal transduction in absence of ligand	http://amigo.geneontology.org/amigo/term/GO:0038034	Eya4 Erbb3 Tgfb2 Bcl2
0.0720459619631072	4	78	4.58084772370487	Focal adhesion assembly	http://amigo.geneontology.org/amigo/term/GO:0048041	Vcl Wnt4 Fermt2 Bcl2
0.0723479837330367	3	42	6.38046647230321	Regulation of hormone metabolic process	http://amigo.geneontology.org/amigo/term/GO:0032350	Gata3 Wnt4 Igf2
0.0723479837330367	3	42	6.38046647230321	Calcineurin-NFAT signaling cascade	http://amigo.geneontology.org/amigo/term/GO:0033173	Fhl2 Erbb3 Nfatc2
0.0728586565325117	7	218	2.86828309305374	Response to tumor necrosis factor	http://amigo.geneontology.org/amigo/term/GO:0034612	Gata3 Ocln Ybx3 Rora Npnt Krt8 Actn4
0.0728586565325117	10	384	2.32621173469388	Establishment of organelle localization	http://amigo.geneontology.org/amigo/term/GO:0051656	Vps4b Gata2 Myo1b Myh10 Dpysl2 Nr4a3 Myo1e Actn4 Syne2 Numa1
0.0732153257210488	5	121	3.69117895091921	Protein depolymerization	http://amigo.geneontology.org/amigo/term/GO:0051261	Vps4b Twf1 Stmn2 Tmod1 Lmod1
0.0732153257210488	9	327	2.45852836547463	Cellular response to chemical stress	http://amigo.geneontology.org/amigo/term/GO:0062197	Prkd1 Net1 Efhd1 Nr4a3 Ybx3 Pdgfd Ncoa7 Gjb2 Bcl2
0.0732509211942769	6	168	3.1902332361516	Male gonad development	http://amigo.geneontology.org/amigo/term/GO:0008584	Gata3 Ybx3 Wnt4 Jmjd1c Tgfb2 Bcl2
0.0734981660787779	10	385	2.32016962629208	Purine nucleotide metabolic process	http://amigo.geneontology.org/amigo/term/GO:0006163	Stat3 Hmgcr Papss2 Gucy1b1 Pde4b Atp2b2 Acsl4 Rora Elovl5 Gucy1a1
0.0734981660787779	10	385	2.32016962629208	Peptidyl-tyrosine modification	http://amigo.geneontology.org/amigo/term/GO:0018212	Igf1r Erbb3 Twf1 Hbegf Ehd4 Pdgfc Nek1 Pdgfd Ctnnd1 Igf2
0.0735758210699561	2	15	11.9102040816327	Regulation of cell proliferation involved in kidney development	http://amigo.geneontology.org/amigo/term/GO:1901722	Gata3 Pdgfd
0.0735758210699561	2	15	11.9102040816327	Preganglionic parasympathetic fiber development	http://amigo.geneontology.org/amigo/term/GO:0021783	Plxna4 Egr2
0.0735758210699561	2	15	11.9102040816327	Cellular hyperosmotic response	http://amigo.geneontology.org/amigo/term/GO:0071474	Efhd1 Ybx3
0.0737132738251738	4	79	4.52286230948075	Negative regulation of protein depolymerization	http://amigo.geneontology.org/amigo/term/GO:1901880	Twf1 Stmn2 Tmod1 Lmod1
0.0737132738251738	4	79	4.52286230948075	Regulation of multicellular organism growth	http://amigo.geneontology.org/amigo/term/GO:0040014	Stat3 Igf2 Bcl2 Alms1
0.0742477314710646	6	169	3.17135611641106	Ribonucleotide biosynthetic process	http://amigo.geneontology.org/amigo/term/GO:0009260	Stat3 Papss2 Gucy1b1 Acsl4 Elovl5 Gucy1a1
0.0742477314710646	6	169	3.17135611641106	Development of primary male sexual characteristics	http://amigo.geneontology.org/amigo/term/GO:0046546	Gata3 Ybx3 Wnt4 Jmjd1c Tgfb2 Bcl2
0.0742477314710646	17	827	1.83621646965921	Organelle assembly	http://amigo.geneontology.org/amigo/term/GO:0070925	Vps4b Myh10 Asap1 Spag6l Ablim1 Ehd4 Tmod1 Ttll3 Parva Nek1 Krt8 Synpo2 Nebl Syne2 Alms1 Numa1 Akap13
0.0743606884245056	5	122	3.66092338574774	Peptidyl-threonine modification	http://amigo.geneontology.org/amigo/term/GO:0018210	Prkd1 Rock2 Tnks1bp1 Bcl2 Galntl6
0.0744979496964245	11	446	2.20312071016747	Regulation of protein-containing complex assembly	http://amigo.geneontology.org/amigo/term/GO:0043254	Clu Asap1 Twf1 Stmn2 Tmod1 Eln Slit2 Fermt2 Stxbp6 Lmod1 Numa1
0.0745584327423801	7	220	2.84220779220779	Morphogenesis of a branching structure	http://amigo.geneontology.org/amigo/term/GO:0001763	Gli3 Slit2 Wnt4 Npnt Rspo2 Pbx1 Bcl2
0.0749354114100366	3	43	6.23208353108685	Actin filament capping	http://amigo.geneontology.org/amigo/term/GO:0051693	Twf1 Tmod1 Lmod1
0.0749354114100366	3	43	6.23208353108685	Endocardial cushion development	http://amigo.geneontology.org/amigo/term/GO:0003197	Erbb3 Rbpj Tgfb2
0.0751273777532322	11	447	2.19819202848925	Positive regulation of kinase activity	http://amigo.geneontology.org/amigo/term/GO:0033674	Erbb3 Clu Hbegf Pdgfc Ccn1 Pdgfd Vav3 Fermt2 Tgfb2 Igf2 Akap13
0.0751273777532322	17	829	1.83178651436449	Positive regulation of phosphorylation	http://amigo.geneontology.org/amigo/term/GO:0042327	Prkd1 Erbb3 Rock2 Clu Hbegf Ehd4 Pdgfc Ccn1 Pdgfd Vav3 Tnks1bp1 Ctnnd1 Fermt2 Tgfb2 Igf2 Bcl2 Akap13
0.0753216957169142	6	170	3.15270108043217	Negative regulation of cytoskeleton organization	http://amigo.geneontology.org/amigo/term/GO:0051494	Twf1 Tmeff2 Stmn2 Tmod1 Slit2 Lmod1
0.0764430187460889	9	331	2.42881805290092	Regulation of protein serine/threonine kinase activity	http://amigo.geneontology.org/amigo/term/GO:0071900	Hmgcr Pdgfc Ccng2 Pdgfd Pik3cb Fermt2 Igf2 Synpo2 Akap13
0.0778358348119696	13	573	2.02660540656053	Carbohydrate derivative biosynthetic process	http://amigo.geneontology.org/amigo/term/GO:1901137	Stat3 Hbegf Papss2 Gucy1b1 Acsl4 Elovl5 Gucy1a1 Chst11 Acer2 St6galnac3 Bcl2 Chst8 Galntl6
0.0781344896638422	5	124	3.60187623436471	Muscle adaptation	http://amigo.geneontology.org/amigo/term/GO:0043500	Fbxo32 Twf1 Igfbp5 Lmna Nr4a3
0.0781344896638422	14	637	1.96322045301637	Cellular response to organonitrogen compound	http://amigo.geneontology.org/amigo/term/GO:0071417	Cdh1 Stat3 Nr4a1 Diaph1 Gna14 Igfbp5 Pdgfc Nr4a3 Pde4b Slit2 Pdgfd Dennd4c Gjb2 Igf2
0.0781997232834547	3	44	6.0904452690167	Regulation of glycoprotein biosynthetic process	http://amigo.geneontology.org/amigo/term/GO:0010559	Hbegf Acer2 Bcl2
0.0781997232834547	6	172	3.11604176554343	Placenta development	http://amigo.geneontology.org/amigo/term/GO:0001890	Gata2 Ccn1 Rbpj Gjb2 Igf2 Krt8
0.0781997232834547	4	81	4.41118669690098	Diencephalon development	http://amigo.geneontology.org/amigo/term/GO:0021536	Cdh1 Gata2 Wnt4 Rbpj
0.0781997232834547	3	44	6.0904452690167	Nucleoside bisphosphate biosynthetic process	http://amigo.geneontology.org/amigo/term/GO:0033866	Papss2 Acsl4 Elovl5
0.0781997232834547	3	44	6.0904452690167	Ribonucleoside bisphosphate biosynthetic process	http://amigo.geneontology.org/amigo/term/GO:0034030	Papss2 Acsl4 Elovl5
0.0781997232834547	3	44	6.0904452690167	Purine nucleoside bisphosphate biosynthetic process	http://amigo.geneontology.org/amigo/term/GO:0034033	Papss2 Acsl4 Elovl5
0.0781997232834547	6	172	3.11604176554343	Positive regulation of lipid metabolic process	http://amigo.geneontology.org/amigo/term/GO:0045834	Ccn1 Nr4a3 Elovl5 Vav3 Wnt4 Igf2
0.0789998126868788	19	972	1.74609473418997	Carbohydrate derivative metabolic process	http://amigo.geneontology.org/amigo/term/GO:1901135	Stat3 Hmgcr Hbegf Papss2 Itih5 Gucy1b1 Pde4b Atp2b2 Acsl4 Rora Elovl5 Dpyd Gucy1a1 Chst11 Acer2 St6galnac3 Bcl2 Chst8 Galntl6
0.0789998126868788	15	704	1.90326414656772	Cellular response to nitrogen compound	http://amigo.geneontology.org/amigo/term/GO:1901699	Cdh1 Stat3 Nr4a1 Diaph1 Gna14 Igfbp5 Gucy1b1 Pdgfc Nr4a3 Pde4b Slit2 Pdgfd Dennd4c Gjb2 Igf2
0.0789998126868788	2	16	11.1658163265306	Negative regulation of glycoprotein metabolic process	http://amigo.geneontology.org/amigo/term/GO:1903019	Hbegf Acer2
0.0789998126868788	2	16	11.1658163265306	Gap junction assembly	http://amigo.geneontology.org/amigo/term/GO:0016264	Gjb6 Gjb2
0.0789998126868788	2	16	11.1658163265306	Cerebellar Purkinje cell differentiation	http://amigo.geneontology.org/amigo/term/GO:0021702	Atp2b2 Rora
0.0789998126868788	18	904	1.77862560953585	Hemopoiesis	http://amigo.geneontology.org/amigo/term/GO:0030097	Stat3 Gata2 Gata3 Id2 Gli3 Rabgap1l Itgb6 Myo1e Rora Egr3 Wnt4 Rbpj Tgfb2 Prdm16 Tox Pbx1 Bcl2 Lgals1
0.0789998126868788	2	16	11.1658163265306	Norepinephrine metabolic process	http://amigo.geneontology.org/amigo/term/GO:0042415	Gata3 Rtl4
0.0789998126868788	2	16	11.1658163265306	CD8-positive, alpha-beta T cell differentiation	http://amigo.geneontology.org/amigo/term/GO:0043374	Tox Bcl2
0.0789998126868788	2	16	11.1658163265306	Hair follicle maturation	http://amigo.geneontology.org/amigo/term/GO:0048820	Rbpj Tgfb2
0.0789998126868788	2	16	11.1658163265306	Phospholipid homeostasis	http://amigo.geneontology.org/amigo/term/GO:0055091	Stat3 Itgb6
0.0789998126868788	2	16	11.1658163265306	Mesenchymal to epithelial transition	http://amigo.geneontology.org/amigo/term/GO:0060231	Gata3 Wnt4
0.0789998126868788	2	16	11.1658163265306	Cellular response to lithium ion	http://amigo.geneontology.org/amigo/term/GO:0071285	Cdh1 Id2
0.0789998126868788	2	16	11.1658163265306	Epithelial to mesenchymal transition involved in endocardial cushion formation	http://amigo.geneontology.org/amigo/term/GO:0003198	Rbpj Tgfb2
0.0789998126868788	2	16	11.1658163265306	Ventricular trabecula myocardium morphogenesis	http://amigo.geneontology.org/amigo/term/GO:0003222	Rbpj Tgfb2
0.0789998126868788	7	224	2.79145408163265	Positive regulation of cell cycle process	http://amigo.geneontology.org/amigo/term/GO:0090068	Vps4b Rock2 Pkp4 Wnt4 Igf2 Pbx1 Numa1
0.0792636508993451	4	82	4.35739173718268	CD4-positive, alpha-beta T cell differentiation	http://amigo.geneontology.org/amigo/term/GO:0043367	Stat3 Gata3 Rora Tox
0.0794591187005432	27	1538	1.56815105756217	Negative regulation of macromolecule biosynthetic process	http://amigo.geneontology.org/amigo/term/GO:0010558	Stat3 Fhl2 Gata2 Gata3 Btg2 Id2 Gli3 Thrb Hbegf Mxi1 Klf7 Tmeff2 Igfbp5 Atf3 Nfatc2 Nr4a3 Ybx3 Bhlhe41 Foxn3 Irf2bpl Dusp5 Wnt4 Acer2 Rbpj Prdm16 Ldb2 Igf2
0.079541933538784	15	706	1.89787246343297	Lymphocyte activation	http://amigo.geneontology.org/amigo/term/GO:0046649	Stat3 Gata3 Id2 Gli3 Nfatc2 Rora Vav3 Egr3 Wnt4 Rbpj Tox Igf2 Pbx1 Bcl2 Lgals1
0.0799360125849104	13	578	2.00907421792246	Cell division	http://amigo.geneontology.org/amigo/term/GO:0051301	Vps4b Reep3 Myh10 Spag6l Pkp4 Pdgfc Ccng2 Nek1 Pdgfd Pik3cb Tgfb2 Igf2 Numa1
0.0800537734366762	5	126	3.544703595724	Nucleus organization	http://amigo.geneontology.org/amigo/term/GO:0006997	Vps4b Reep3 Lmna Aff2 Syne2
0.0800537734366762	5	126	3.544703595724	Endothelium development	http://amigo.geneontology.org/amigo/term/GO:0003158	Col18a1 Rock2 Vcl Btg1 Rbpj
0.080618431213175	3	45	5.95510204081633	Regulation of extrinsic apoptotic signaling pathway in absence of ligand	http://amigo.geneontology.org/amigo/term/GO:2001239	Eya4 Tgfb2 Bcl2
0.081778750082006	4	83	4.30489304155397	Regulation of Rho protein signal transduction	http://amigo.geneontology.org/amigo/term/GO:0035023	Net1 Rasgrf1 Arhgap42 Akap13
0.0817841725373398	6	175	3.06262390670554	Ribose phosphate biosynthetic process	http://amigo.geneontology.org/amigo/term/GO:0046390	Stat3 Papss2 Gucy1b1 Acsl4 Elovl5 Gucy1a1
0.0831089018254006	10	397	2.25003855446461	Eye development	http://amigo.geneontology.org/amigo/term/GO:0001654	Stat3 Gata3 Myh10 Gli3 Thrb Tmod1 Tgfb2 Pbx1 Bcl2 Alms1
0.0833318874854316	8	282	2.53408597481546	Response to alcohol	http://amigo.geneontology.org/amigo/term/GO:0097305	Cdh1 Fosb Stat3 Gata3 Hmgcr Slit2 Slit3 Bcl2
0.0834507706118688	6	176	3.04522263450835	Myeloid cell homeostasis	http://amigo.geneontology.org/amigo/term/GO:0002262	Stat3 Gata2 Gata3 Id2 Pde4b Pik3cb
0.0834507706118688	6	176	3.04522263450835	Neuromuscular process	http://amigo.geneontology.org/amigo/term/GO:0050905	Homer1 Rbfox1 Myh10 Nr4a3 Atp2b2 Myh14
0.0846229222304741	3	46	5.82564330079858	Calcineurin-mediated signaling	http://amigo.geneontology.org/amigo/term/GO:0097720	Fhl2 Erbb3 Nfatc2
0.0846229222304741	3	46	5.82564330079858	Negative regulation of axon extension	http://amigo.geneontology.org/amigo/term/GO:0030517	Ifrd1 Sema6a Slit2
0.0846917971744318	9	340	2.36452581032413	Rhythmic process	http://amigo.geneontology.org/amigo/term/GO:0048511	Id2 Schip1 Bhlhe41 Slit2 Rora Dpyd Egr2 Robo2 Slit3
0.0850228976625346	6	177	3.02801798685576	Purine nucleotide biosynthetic process	http://amigo.geneontology.org/amigo/term/GO:0006164	Stat3 Papss2 Gucy1b1 Acsl4 Elovl5 Gucy1a1
0.0850228976625346	6	177	3.02801798685576	Multicellular organism growth	http://amigo.geneontology.org/amigo/term/GO:0035264	Stat3 Nek1 Igf2 Rpl29 Bcl2 Alms1
0.0855869272553063	10	400	2.23316326530612	Visual system development	http://amigo.geneontology.org/amigo/term/GO:0150063	Stat3 Gata3 Myh10 Gli3 Thrb Tmod1 Tgfb2 Pbx1 Bcl2 Alms1
0.0855869272553063	2	17	10.5090036014406	Regulation of amyloid-beta clearance	http://amigo.geneontology.org/amigo/term/GO:1900221	Hmgcr Clu
0.0855869272553063	2	17	10.5090036014406	Negative regulation of muscle tissue development	http://amigo.geneontology.org/amigo/term/GO:1901862	Igfbp5 Ybx3
0.0855869272553063	2	17	10.5090036014406	Positive regulation of vascular endothelial cell proliferation	http://amigo.geneontology.org/amigo/term/GO:1905564	Stat3 Igf2
0.0855869272553063	2	17	10.5090036014406	Long-chain fatty-acyl-CoA metabolic process	http://amigo.geneontology.org/amigo/term/GO:0035336	Acsl4 Elovl5
0.0855869272553063	2	17	10.5090036014406	Anatomical structure arrangement	http://amigo.geneontology.org/amigo/term/GO:0048532	Plxna4 Egr2
0.0855869272553063	2	17	10.5090036014406	Atrial septum morphogenesis	http://amigo.geneontology.org/amigo/term/GO:0060413	Ccn1 Tgfb2
0.0855869272553063	2	17	10.5090036014406	Cardiac left ventricle morphogenesis	http://amigo.geneontology.org/amigo/term/GO:0003214	Rbpj Tgfb2
0.0855869272553063	2	17	10.5090036014406	Regulation of steroid hormone biosynthetic process	http://amigo.geneontology.org/amigo/term/GO:0090030	Wnt4 Igf2
0.0855869272553063	2	17	10.5090036014406	Positive regulation of brown fat cell differentiation	http://amigo.geneontology.org/amigo/term/GO:0090336	Metrnl Prdm16
0.0857835273252568	7	230	2.71863354037267	Negative regulation of apoptotic signaling pathway	http://amigo.geneontology.org/amigo/term/GO:2001234	Eya4 Clu Lmna Ybx3 Pik3cb Wnt4 Bcl2
0.085888626766814	4	85	4.20360144057623	Positive regulation of cold-induced thermogenesis	http://amigo.geneontology.org/amigo/term/GO:0120162	Esrrg Pdgfc Prdm16 Alms1
0.085888626766814	4	85	4.20360144057623	Regulation of Notch signaling pathway	http://amigo.geneontology.org/amigo/term/GO:0008593	Stat3 Gata2 Rbpj Tgfb2
0.0872932674588357	3	47	5.70169344333478	Regulation of centrosome duplication	http://amigo.geneontology.org/amigo/term/GO:0010824	Vps4b Rock2 Alms1
0.0872932674588357	6	179	2.99418538365067	Hindbrain development	http://amigo.geneontology.org/amigo/term/GO:0030902	Gata2 Myh10 Atp2b2 Rora Egr2 Bcl2
0.0872932674588357	3	47	5.70169344333478	Regulation of erythrocyte differentiation	http://amigo.geneontology.org/amigo/term/GO:0045646	Stat3 Gata2 Id2
0.0872932674588357	3	47	5.70169344333478	Embryonic cranial skeleton morphogenesis	http://amigo.geneontology.org/amigo/term/GO:0048701	Gli3 Chst11 Tgfb2
0.0872932674588357	8	286	2.49864421292993	Canonical Wnt signaling pathway	http://amigo.geneontology.org/amigo/term/GO:0060070	Gata3 Gli3 Gpc5 Frzb Ctnnd1 Wnt4 Rbpj Rspo2
0.0879205479391134	30	1778	1.50719680448107	Cellular response to stress	http://amigo.geneontology.org/amigo/term/GO:0033554	Prkd1 Eya4 Btg2 Id2 Net1 Hmgcr Clu Efhd1 Atf3 Nfatc2 Lmna Nr4a3 Ybx3 Nek1 Pdgfd Rora Rasgrf1 Pik3cb Foxn3 Vav3 Tnks1bp1 Wnt4 Acer2 Rbpj Tgfb2 Ncoa7 Gjb2 Bcl2 Tnfrsf19 Tmem117
0.0883776582030013	7	232	2.69519704433498	Response to ketone	http://amigo.geneontology.org/amigo/term/GO:1901654	Fosb Rock2 Fbxo32 Slit2 Tgfb2 Gjb2 Slit3
0.0883776582030013	4	86	4.1547223540579	Ovulation cycle	http://amigo.geneontology.org/amigo/term/GO:0042698	Schip1 Slit2 Robo2 Slit3
0.0888343831091738	13	590	1.96821169145624	Apoptotic signaling pathway	http://amigo.geneontology.org/amigo/term/GO:0097190	Eya4 Erbb3 Clu Tnfrsf12a Atf3 Lmna Ybx3 Pik3cb Wnt4 Tgfb2 Krt8 Bcl2 Tmem117
0.0890350872680893	10	404	2.21105273792685	Neuron death	http://amigo.geneontology.org/amigo/term/GO:0070997	Stat3 Gata3 Erbb3 Btg2 Thrb Clu Nr4a3 Tgfb2 Ncoa7 Bcl2
0.090305665693944	10	405	2.20559334845049	Sensory system development	http://amigo.geneontology.org/amigo/term/GO:0048880	Stat3 Gata3 Myh10 Gli3 Thrb Tmod1 Tgfb2 Pbx1 Bcl2 Alms1
0.0904020360704692	11	466	2.10856617325042	Nucleotide metabolic process	http://amigo.geneontology.org/amigo/term/GO:0009117	Stat3 Hmgcr Papss2 Gucy1b1 Pde4b Atp2b2 Acsl4 Rora Elovl5 Dpyd Gucy1a1
0.090704137209225	28	1636	1.52881592734893	Negative regulation of biosynthetic process	http://amigo.geneontology.org/amigo/term/GO:0009890	Stat3 Fhl2 Gata2 Gata3 Btg2 Rock2 Id2 Gli3 Thrb Hbegf Mxi1 Klf7 Tmeff2 Igfbp5 Atf3 Nfatc2 Nr4a3 Ybx3 Bhlhe41 Foxn3 Irf2bpl Dusp5 Wnt4 Acer2 Rbpj Prdm16 Ldb2 Igf2
0.0910641686843772	3	48	5.58290816326531	B cell receptor signaling pathway	http://amigo.geneontology.org/amigo/term/GO:0050853	Nfatc2 Vav3 Bcl2
0.0910641686843772	12	529	2.02631071332125	Positive regulation of transferase activity	http://amigo.geneontology.org/amigo/term/GO:0051347	Erbb3 Clu Hbegf Pdgfc Ccn1 Pdgfd Vav3 Fermt2 Tgfb2 Igf2 Dcun1d3 Akap13
0.0911162048096148	10	406	2.20016085251835	Wnt signaling pathway	http://amigo.geneontology.org/amigo/term/GO:0016055	Gata3 Gli3 Gpc5 Frzb Ctnnd1 Daam1 Wnt4 Fermt2 Rbpj Rspo2
0.0911350476220874	7	234	2.67216117216117	Regulation of protein polymerization	http://amigo.geneontology.org/amigo/term/GO:0032271	Twf1 Stmn2 Tmod1 Eln Slit2 Lmod1 Numa1
0.0918172167978663	2	18	9.92517006802721	Craniofacial suture morphogenesis	http://amigo.geneontology.org/amigo/term/GO:0097094	Gli3 Foxn3
0.0918172167978663	2	18	9.92517006802721	Regulation of endothelial cell development	http://amigo.geneontology.org/amigo/term/GO:1901550	Rock2 Vcl
0.0918172167978663	2	18	9.92517006802721	Regulation of establishment of endothelial barrier	http://amigo.geneontology.org/amigo/term/GO:1903140	Rock2 Vcl
0.0918172167978663	2	18	9.92517006802721	Negative regulation of calcium ion transport into cytosol	http://amigo.geneontology.org/amigo/term/GO:0010523	Tgfb2 Bcl2
0.0918172167978663	2	18	9.92517006802721	Cerebellar Purkinje cell layer formation	http://amigo.geneontology.org/amigo/term/GO:0021694	Atp2b2 Rora
0.0918172167978663	6	182	2.94483067952456	Positive regulation of cell growth	http://amigo.geneontology.org/amigo/term/GO:0030307	Cdh4 Tnfrsf12a Hbegf Acsl4 Tgfb2 Bcl2
0.0918172167978663	2	18	9.92517006802721	Negative regulation of fibroblast growth factor receptor signaling pathway	http://amigo.geneontology.org/amigo/term/GO:0040037	Gata3 Wnt4
0.0918172167978663	2	18	9.92517006802721	Negative regulation of smooth muscle contraction	http://amigo.geneontology.org/amigo/term/GO:0045986	Gucy1a1 Arhgap42
0.0918172167978663	2	18	9.92517006802721	Parasympathetic nervous system development	http://amigo.geneontology.org/amigo/term/GO:0048486	Plxna4 Egr2
0.0918172167978663	2	18	9.92517006802721	Chemical homeostasis within a tissue	http://amigo.geneontology.org/amigo/term/GO:0048875	Homer1 Itgb6
0.0918172167978663	6	182	2.94483067952456	Neural precursor cell proliferation	http://amigo.geneontology.org/amigo/term/GO:0061351	Gata2 Btg2 Id2 Gli3 Rora Tox
0.0924006592108676	10	408	2.18937575030012	Cell-cell signaling by wnt	http://amigo.geneontology.org/amigo/term/GO:0198738	Gata3 Gli3 Gpc5 Frzb Ctnnd1 Daam1 Wnt4 Fermt2 Rbpj Rspo2
0.0927352836249618	4	88	4.06029684601113	Negative regulation of protein-containing complex disassembly	http://amigo.geneontology.org/amigo/term/GO:0043242	Twf1 Stmn2 Tmod1 Lmod1
0.0940315379741685	3	49	5.46897126197418	Regulation of glycoprotein metabolic process	http://amigo.geneontology.org/amigo/term/GO:1903018	Hbegf Acer2 Bcl2
0.0940315379741685	3	49	5.46897126197418	Negative regulation of actin filament depolymerization	http://amigo.geneontology.org/amigo/term/GO:0030835	Twf1 Tmod1 Lmod1
0.0940315379741685	3	49	5.46897126197418	Autonomic nervous system development	http://amigo.geneontology.org/amigo/term/GO:0048483	Gata3 Plxna4 Egr2
0.0947925463294615	12	534	2.0073377665673	Positive regulation of cellular component biogenesis	http://amigo.geneontology.org/amigo/term/GO:0044089	Vps4b Rock2 Clu Asap1 Auts2 Wnt4 Fermt2 Ldb2 Lmod1 Synpo2 Lrrtm4 Numa1
0.0947925463294615	7	237	2.63833634719711	Heart process	http://amigo.geneontology.org/amigo/term/GO:0003015	Thrb Rps6ka2 Hbegf Pde4b Tgfb2 Sgcz Akap13
0.0947925463294615	6	184	2.91282165039929	Purine-containing compound biosynthetic process	http://amigo.geneontology.org/amigo/term/GO:0072522	Stat3 Papss2 Gucy1b1 Acsl4 Elovl5 Gucy1a1
0.0953341414607407	9	351	2.29042386185243	Cilium organization	http://amigo.geneontology.org/amigo/term/GO:0044782	Asap1 Spag6l Ablim1 Ehd4 Ttll3 Parva Nek1 Syne2 Alms1
0.0964776556661188	5	135	3.30839002267574	Plasma membrane organization	http://amigo.geneontology.org/amigo/term/GO:0007009	Myh10 Clu Asap1 Tmeff2 Tgfb2
0.0964776556661188	6	185	2.89707666850524	Positive regulation of peptidase activity	http://amigo.geneontology.org/amigo/term/GO:0010952	Stat3 Pcolce2 Rock2 F3 Ccn1 Acer2
0.0964776556661188	9	352	2.28391697588126	Response to steroid hormone	http://amigo.geneontology.org/amigo/term/GO:0048545	Fosb Fbxo32 Esrrg Slit2 Tgfb2 Gjb2 Slit3 Bcl2 Akap13
0.0964776556661188	5	135	3.30839002267574	Digestive tract development	http://amigo.geneontology.org/amigo/term/GO:0048565	Id2 Gli3 Pdgfc Tgfb2 Bcl2
0.0975011838176954	3	50	5.35959183673469	Eye photoreceptor cell differentiation	http://amigo.geneontology.org/amigo/term/GO:0001754	Stat3 Thrb Alms1
0.0975011838176954	3	50	5.35959183673469	Positive regulation of glucose transmembrane transport	http://amigo.geneontology.org/amigo/term/GO:0010828	Erbb3 Ocln Nr4a3
0.0975011838176954	3	50	5.35959183673469	Cerebral cortex cell migration	http://amigo.geneontology.org/amigo/term/GO:0021795	Gli3 Slit2 Syne2
0.0975011838176954	3	50	5.35959183673469	Thymus development	http://amigo.geneontology.org/amigo/term/GO:0048538	Gata3 Pbx1 Bcl2
0.0975011838176954	3	50	5.35959183673469	Trabecula morphogenesis	http://amigo.geneontology.org/amigo/term/GO:0061383	Fhl2 Rbpj Tgfb2
0.0975011838176954	3	50	5.35959183673469	Histone H3-K9 modification	http://amigo.geneontology.org/amigo/term/GO:0061647	Gata3 Lmna Prdm16
0.0986326447594249	2	19	9.40279269602578	Positive regulation of vascular associated smooth muscle cell migration	http://amigo.geneontology.org/amigo/term/GO:1904754	Igfbp5 Nr4a3
0.0986326447594249	11	476	2.06426856456868	Nucleoside phosphate metabolic process	http://amigo.geneontology.org/amigo/term/GO:0006753	Stat3 Hmgcr Papss2 Gucy1b1 Pde4b Atp2b2 Acsl4 Rora Elovl5 Dpyd Gucy1a1
0.0986326447594249	2	19	9.40279269602578	Cell communication by electrical coupling	http://amigo.geneontology.org/amigo/term/GO:0010644	Gjb6 Gjb2
0.0986326447594249	2	19	9.40279269602578	Cellular response to leptin stimulus	http://amigo.geneontology.org/amigo/term/GO:0044320	Stat3 Nr4a3
0.0986326447594249	2	19	9.40279269602578	Regulation of macrophage differentiation	http://amigo.geneontology.org/amigo/term/GO:0045649	Gata2 Id2
0.0986326447594249	2	19	9.40279269602578	Cardiac myofibril assembly	http://amigo.geneontology.org/amigo/term/GO:0055003	Myh10 Nebl
0.0986326447594249	2	19	9.40279269602578	Cardiac right ventricle morphogenesis	http://amigo.geneontology.org/amigo/term/GO:0003215	Gata3 Tgfb2
0.100407047644884	4	91	3.92644090603274	Positive regulation of lipid biosynthetic process	http://amigo.geneontology.org/amigo/term/GO:0046889	Ccn1 Elovl5 Wnt4 Igf2
0.100744756775394	10	416	2.14727237048666	Regulation of mitotic cell cycle	http://amigo.geneontology.org/amigo/term/GO:0007346	Vps4b Btg2 Id2 Brinp1 Foxn3 Btg1 Igf2 Dcun1d3 Pbx1 Bcl2
0.101374321005129	3	51	5.25450180072029	Regulation of neuron migration	http://amigo.geneontology.org/amigo/term/GO:2001222	Stat3 Sema6a Phactr1
0.101374321005129	3	51	5.25450180072029	Adipose tissue development	http://amigo.geneontology.org/amigo/term/GO:0060612	Id2 Klf7 Lmna
0.10248549372132	5	138	3.23646850044366	Regulation of muscle cell differentiation	http://amigo.geneontology.org/amigo/term/GO:0051147	Id2 Nfatc2 Bhlhe41 Igf2 Bcl2
0.103027667908196	8	299	2.39000750801993	Anatomical structure homeostasis	http://amigo.geneontology.org/amigo/term/GO:0060249	Clcn3 Homer1 Gata2 Ocln Itgb6 Atp2b2 Ldb2 Bcl2
0.103129319149237	4	92	3.88376220053239	Regulation of muscle cell apoptotic process	http://amigo.geneontology.org/amigo/term/GO:0010660	Hmgcr Fbxo32 Rbpj Bcl2
0.103129319149237	6	189	2.8357628765792	Actin filament polymerization	http://amigo.geneontology.org/amigo/term/GO:0030041	Twf1 Diaph1 Tmod1 Eln Slit2 Lmod1
0.103129319149237	4	92	3.88376220053239	Apical junction assembly	http://amigo.geneontology.org/amigo/term/GO:0043297	Rock2 Ocln Vcl Actn4
0.10331775589045	20	1084	1.64809097070563	Response to organonitrogen compound	http://amigo.geneontology.org/amigo/term/GO:0010243	Cdh1 Fosb Stat3 Homer1 Btg2 Dpysl2 Nr4a1 Diaph1 Gna14 Igfbp5 Pdgfc Nr4a3 Pde4b Slit2 Pdgfd Btg1 Egr2 Dennd4c Gjb2 Igf2
0.10331775589045	7	243	2.57319223985891	Epithelial cell development	http://amigo.geneontology.org/amigo/term/GO:0002064	Col18a1 Rock2 Vcl Tmod1 Atp2b2 Myo1e Jmjd1c
0.104788152747651	3	52	5.15345368916797	Regulation of lamellipodium organization	http://amigo.geneontology.org/amigo/term/GO:1902743	Twf1 Auts2 Slit2
0.104788152747651	3	52	5.15345368916797	Regulation of endothelial cell apoptotic process	http://amigo.geneontology.org/amigo/term/GO:2000351	Col18a1 Gata2 Gata3
0.104788152747651	24	1372	1.56256321770691	Positive regulation of cellular protein metabolic process	http://amigo.geneontology.org/amigo/term/GO:0032270	Prkd1 Stat3 Pcolce2 Gata3 Erbb3 Rock2 Clu Hbegf Ehd4 Pdgfc Lmna F3 Ccn1 Auts2 Pdgfd Tnks1bp1 Ctnnd1 Fermt2 Acer2 Tgfb2 Igf2 Dcun1d3 Bcl2 Akap13
0.104788152747651	3	52	5.15345368916797	Positive regulation of protein import into nucleus	http://amigo.geneontology.org/amigo/term/GO:0042307	Cdh1 Prkd1 Gli3
0.104788152747651	3	52	5.15345368916797	Regulation of centrosome cycle	http://amigo.geneontology.org/amigo/term/GO:0046605	Vps4b Rock2 Alms1
0.104788152747651	3	52	5.15345368916797	Inositol phosphate-mediated signaling	http://amigo.geneontology.org/amigo/term/GO:0048016	Fhl2 Erbb3 Nfatc2
0.104788152747651	3	52	5.15345368916797	Lung alveolus development	http://amigo.geneontology.org/amigo/term/GO:0048286	Tns3 Igfbp5 Itgb6
0.104788152747651	3	52	5.15345368916797	Digestive tract morphogenesis	http://amigo.geneontology.org/amigo/term/GO:0048546	Id2 Gli3 Bcl2
0.104933629112886	8	301	2.37412705946166	Protein polymerization	http://amigo.geneontology.org/amigo/term/GO:0051258	Twf1 Diaph1 Stmn2 Tmod1 Eln Slit2 Lmod1 Numa1
0.105024855569341	4	93	3.8420013166557	Regulation of protein depolymerization	http://amigo.geneontology.org/amigo/term/GO:1901879	Twf1 Stmn2 Tmod1 Lmod1
0.105024855569341	2	20	8.93265306122449	Positive regulation of amyloid-beta formation	http://amigo.geneontology.org/amigo/term/GO:1902004	Rock2 Clu
0.105024855569341	2	20	8.93265306122449	Cardioblast differentiation	http://amigo.geneontology.org/amigo/term/GO:0010002	Rbpj Tgfb2
0.105024855569341	2	20	8.93265306122449	Peptidyl-threonine dephosphorylation	http://amigo.geneontology.org/amigo/term/GO:0035970	Dusp16 Dusp5
0.105024855569341	2	20	8.93265306122449	Negative regulation of vascular permeability	http://amigo.geneontology.org/amigo/term/GO:0043116	Slit2 Fermt2
0.105024855569341	2	20	8.93265306122449	CD4-positive, alpha-beta T cell lineage commitment	http://amigo.geneontology.org/amigo/term/GO:0043373	Stat3 Tox
0.105024855569341	4	93	3.8420013166557	Myoblast differentiation	http://amigo.geneontology.org/amigo/term/GO:0045445	Hmgcr Btg1 Rbpj Lgals1
0.105024855569341	18	948	1.69607336605528	Hematopoietic or lymphoid organ development	http://amigo.geneontology.org/amigo/term/GO:0048534	Stat3 Gata2 Gata3 Id2 Gli3 Rabgap1l Itgb6 Myo1e Rora Egr3 Wnt4 Rbpj Tgfb2 Prdm16 Tox Pbx1 Bcl2 Lgals1
0.105024855569341	2	20	8.93265306122449	Embryonic digestive tract morphogenesis	http://amigo.geneontology.org/amigo/term/GO:0048557	Id2 Gli3
0.105173404350822	27	1595	1.51211054954897	Negative regulation of cellular biosynthetic process	http://amigo.geneontology.org/amigo/term/GO:0031327	Stat3 Fhl2 Gata2 Gata3 Btg2 Rock2 Id2 Gli3 Thrb Hbegf Mxi1 Klf7 Igfbp5 Atf3 Nfatc2 Nr4a3 Ybx3 Bhlhe41 Foxn3 Irf2bpl Dusp5 Wnt4 Acer2 Rbpj Prdm16 Ldb2 Igf2
0.105395048527302	8	302	2.36626571158265	Protein localization to nucleus	http://amigo.geneontology.org/amigo/term/GO:0034504	Cdh1 Prkd1 Stat3 Gli3 Lmna Fermt2 Tgfb2 Syne2
0.105524742927505	9	361	2.22697721747979	Non-membrane-bounded organelle assembly	http://amigo.geneontology.org/amigo/term/GO:0140694	Vps4b Myh10 Asap1 Tmod1 Krt8 Nebl Alms1 Numa1 Akap13
0.106819786282575	9	362	2.22082534671327	Regulation of neuron death	http://amigo.geneontology.org/amigo/term/GO:1901214	Stat3 Gata3 Erbb3 Btg2 Clu Nr4a3 Tgfb2 Ncoa7 Bcl2
0.106819786282575	26	1524	1.52394343564197	Negative regulation of cellular macromolecule biosynthetic process	http://amigo.geneontology.org/amigo/term/GO:2000113	Stat3 Fhl2 Gata2 Gata3 Btg2 Id2 Gli3 Thrb Hbegf Mxi1 Klf7 Igfbp5 Atf3 Nfatc2 Nr4a3 Ybx3 Bhlhe41 Foxn3 Irf2bpl Dusp5 Wnt4 Acer2 Rbpj Prdm16 Ldb2 Igf2
0.106819786282575	8	303	2.35845625378864	Steroid metabolic process	http://amigo.geneontology.org/amigo/term/GO:0008202	Hmgcr Thrb Hsd17b12 Schip1 Rora Wnt4 Igf2 Pbx1
0.10710403370264	10	423	2.11173831234622	Regulation of lymphocyte activation	http://amigo.geneontology.org/amigo/term/GO:0051249	Gata3 Id2 Gli3 Nfatc2 Vav3 Egr3 Tox Igf2 Bcl2 Lgals1
0.107362195074728	20	1092	1.63601704418031	Multicellular organismal reproductive process	http://amigo.geneontology.org/amigo/term/GO:0048609	Herc4 Thrb Spag6l Rps6ka2 Igf2r Schip1 Brinp1 Ybx3 Acsl4 Slit2 Nek1 Tspan8 Btg1 Adamts2 Wnt4 Gjb2 Robo2 Slit3 Bcl2 Alms1
0.107466391872867	3	53	5.05621871390065	Regulation of cardiac muscle cell apoptotic process	http://amigo.geneontology.org/amigo/term/GO:0010665	Hmgcr Fbxo32 Bcl2
0.107466391872867	3	53	5.05621871390065	Positive regulation of organ growth	http://amigo.geneontology.org/amigo/term/GO:0046622	Ybx3 Rbpj Igf2
0.107466391872867	3	53	5.05621871390065	Oocyte development	http://amigo.geneontology.org/amigo/term/GO:0048599	Rps6ka2 Wnt4 Bcl2
0.107755858060966	7	247	2.53152111046848	Tissue homeostasis	http://amigo.geneontology.org/amigo/term/GO:0001894	Clcn3 Homer1 Gata2 Ocln Itgb6 Ldb2 Bcl2
0.108476055486357	6	193	2.77699058898171	Protein methylation	http://amigo.geneontology.org/amigo/term/GO:0006479	Gata3 Btg2 Lmna Auts2 Btg1 Prdm16
0.108476055486357	6	193	2.77699058898171	Protein alkylation	http://amigo.geneontology.org/amigo/term/GO:0008213	Gata3 Btg2 Lmna Auts2 Btg1 Prdm16
0.109335669854377	8	305	2.34299096687855	Learning or memory	http://amigo.geneontology.org/amigo/term/GO:0007611	Btg2 Hmgcr Arc Itga8 Brinp1 Aff2 Egr2 Igf2
0.11120956865003	2	21	8.50728862973761	Regulation of postsynaptic neurotransmitter receptor activity	http://amigo.geneontology.org/amigo/term/GO:0098962	Dlgap1 Homer1
0.11120956865003	2	21	8.50728862973761	Vascular endothelial cell proliferation	http://amigo.geneontology.org/amigo/term/GO:0101023	Stat3 Igf2
0.11120956865003	2	21	8.50728862973761	Regulation of vascular endothelial cell proliferation	http://amigo.geneontology.org/amigo/term/GO:1905562	Stat3 Igf2
0.11120956865003	2	21	8.50728862973761	Cerebellar Purkinje cell layer morphogenesis	http://amigo.geneontology.org/amigo/term/GO:0021692	Atp2b2 Rora
0.11120956865003	8	307	2.32772718207804	Developmental maturation	http://amigo.geneontology.org/amigo/term/GO:0021700	Clcn3 Gata2 Gata3 Id2 Rps6ka2 Rbpj Tgfb2 Bcl2
0.11120956865003	2	21	8.50728862973761	Positive regulation of chondrocyte differentiation	http://amigo.geneontology.org/amigo/term/GO:0032332	Gli3 Thrb
0.11120956865003	2	21	8.50728862973761	Lymphoid progenitor cell differentiation	http://amigo.geneontology.org/amigo/term/GO:0002320	Gata3 Bcl2
0.11120956865003	6	195	2.74850863422292	Immune response-activating cell surface receptor signaling pathway	http://amigo.geneontology.org/amigo/term/GO:0002429	Gata3 Nfatc2 Nr4a3 Pde4b Vav3 Bcl2
0.11120956865003	5	143	3.12330526616241	Cellular protein complex disassembly	http://amigo.geneontology.org/amigo/term/GO:0043624	Vps4b Twf1 Stmn2 Tmod1 Lmod1
0.11120956865003	2	21	8.50728862973761	Sphingoid metabolic process	http://amigo.geneontology.org/amigo/term/GO:0046519	Kdsr Acer2
0.11120956865003	3	54	4.96258503401361	Negative regulation of Ras protein signal transduction	http://amigo.geneontology.org/amigo/term/GO:0046580	Tgfb2 Arhgap42 Arhgap24
0.11120956865003	2	21	8.50728862973761	Regulation of centriole replication	http://amigo.geneontology.org/amigo/term/GO:0046599	Vps4b Alms1
0.11120956865003	6	195	2.74850863422292	Male sex differentiation	http://amigo.geneontology.org/amigo/term/GO:0046661	Gata3 Ybx3 Wnt4 Jmjd1c Tgfb2 Bcl2
0.11120956865003	3	54	4.96258503401361	Negative regulation of chemotaxis	http://amigo.geneontology.org/amigo/term/GO:0050922	Sema6a Slit2 Robo2
0.11120956865003	2	21	8.50728862973761	Regulation of hair follicle development	http://amigo.geneontology.org/amigo/term/GO:0051797	Tgfb2 Numa1
0.11120956865003	2	21	8.50728862973761	Cell proliferation involved in kidney development	http://amigo.geneontology.org/amigo/term/GO:0072111	Gata3 Pdgfd
0.111362641472284	4	96	3.7219387755102	Ceramide metabolic process	http://amigo.geneontology.org/amigo/term/GO:0006672	Ccn1 Acer2 Sgms2 St6galnac3
0.112744082621457	5	144	3.1016156462585	Cellular response to hypoxia	http://amigo.geneontology.org/amigo/term/GO:0071456	Lmna Rora Pik3cb Rbpj Bcl2
0.11316882243634	6	196	2.73448563098709	Pallium development	http://amigo.geneontology.org/amigo/term/GO:0021543	Btg2 Gli3 Nr4a3 Slit2 Phactr1 Syne2
0.11316882243634	6	196	2.73448563098709	Immune response-activating signal transduction	http://amigo.geneontology.org/amigo/term/GO:0002757	Gata3 Nfatc2 Nr4a3 Pde4b Vav3 Bcl2
0.114248678954707	4	97	3.68356827266989	Negative regulation of intrinsic apoptotic signaling pathway	http://amigo.geneontology.org/amigo/term/GO:2001243	Clu Ybx3 Pik3cb Bcl2
0.114248678954707	4	97	3.68356827266989	Cellular biogenic amine metabolic process	http://amigo.geneontology.org/amigo/term/GO:0006576	Gata3 Sat1 Tgfb2 Rtl4
0.114248678954707	4	97	3.68356827266989	Cellular response to fibroblast growth factor stimulus	http://amigo.geneontology.org/amigo/term/GO:0044344	Gata3 Nr4a1 Egr3 Wnt4
0.114248678954707	4	97	3.68356827266989	Positive regulation of axonogenesis	http://amigo.geneontology.org/amigo/term/GO:0050772	Cdh4 Tnfrsf12a Plxna4 Robo2
0.114396005501603	3	55	4.87235621521336	Negative regulation of muscle cell apoptotic process	http://amigo.geneontology.org/amigo/term/GO:0010656	Hmgcr Rbpj Bcl2
0.114396005501603	3	55	4.87235621521336	Endothelial cell apoptotic process	http://amigo.geneontology.org/amigo/term/GO:0072577	Col18a1 Gata2 Gata3
0.116761711711587	7	253	2.47148503670243	Anatomical structure maturation	http://amigo.geneontology.org/amigo/term/GO:0071695	Gata2 Gata3 Id2 Rps6ka2 Rbpj Tgfb2 Bcl2
0.117430394991501	5	146	3.05912776069332	Epithelial to mesenchymal transition	http://amigo.geneontology.org/amigo/term/GO:0001837	Gata3 Wnt4 Fermt2 Rbpj Tgfb2
0.117430394991501	4	98	3.64598084131612	Artery development	http://amigo.geneontology.org/amigo/term/GO:0060840	Myh10 Gli3 Rbpj Tgfb2
0.117726755903401	2	22	8.12059369202226	Regulation of vascular endothelial growth factor signaling pathway	http://amigo.geneontology.org/amigo/term/GO:1900746	Sema6a Pik3cb
0.117726755903401	3	56	4.7853498542274	Positive regulation of extrinsic apoptotic signaling pathway	http://amigo.geneontology.org/amigo/term/GO:2001238	Tnfrsf12a Atf3 Tgfb2
0.117726755903401	3	56	4.7853498542274	Catecholamine metabolic process	http://amigo.geneontology.org/amigo/term/GO:0006584	Gata3 Tgfb2 Rtl4
0.117726755903401	2	22	8.12059369202226	Pinocytosis	http://amigo.geneontology.org/amigo/term/GO:0006907	Ehd4 Actn4
0.117726755903401	3	56	4.7853498542274	Catechol-containing compound metabolic process	http://amigo.geneontology.org/amigo/term/GO:0009712	Gata3 Tgfb2 Rtl4
0.117726755903401	3	56	4.7853498542274	Regulation of striated muscle cell apoptotic process	http://amigo.geneontology.org/amigo/term/GO:0010662	Hmgcr Fbxo32 Bcl2
0.117726755903401	2	22	8.12059369202226	Positive regulation of cardiac muscle cell apoptotic process	http://amigo.geneontology.org/amigo/term/GO:0010666	Hmgcr Fbxo32
0.117726755903401	2	22	8.12059369202226	Rab protein signal transduction	http://amigo.geneontology.org/amigo/term/GO:0032482	Dennd4c Dennd4a
0.117726755903401	20	1109	1.61093833385473	Multicellular organism reproduction	http://amigo.geneontology.org/amigo/term/GO:0032504	Herc4 Thrb Spag6l Rps6ka2 Igf2r Schip1 Brinp1 Ybx3 Acsl4 Slit2 Nek1 Tspan8 Btg1 Adamts2 Wnt4 Gjb2 Robo2 Slit3 Bcl2 Alms1
0.117726755903401	3	56	4.7853498542274	Exocrine system development	http://amigo.geneontology.org/amigo/term/GO:0035272	Ctnnd1 Tgfb2 Igf2
0.117726755903401	2	22	8.12059369202226	Sympathetic nervous system development	http://amigo.geneontology.org/amigo/term/GO:0048485	Gata3 Plxna4
0.117726755903401	3	56	4.7853498542274	Response to ischemia	http://amigo.geneontology.org/amigo/term/GO:0002931	Pik3cb Gjb2 Bcl2
0.117726755903401	2	22	8.12059369202226	Adenylate cyclase-activating adrenergic receptor signaling pathway	http://amigo.geneontology.org/amigo/term/GO:0071880	Pde4b Akap13
0.117726755903401	2	22	8.12059369202226	DNA demethylation	http://amigo.geneontology.org/amigo/term/GO:0080111	Gata3 Tox
0.121352658014334	23	1330	1.54474451434709	Regulation of immune system process	http://amigo.geneontology.org/amigo/term/GO:0002682	Stat3 Gata2 Gata3 Id2 Gli3 Pla2g7 Nfatc2 Alpk1 Nr4a3 Pde4b Slit2 Pdgfd Rora Pik3cb Vav3 Egr3 Tgfb2 Prdm16 Tox Igf2 Spink5 Bcl2 Lgals1
0.122144326539387	3	57	4.70139634801289	Regulation of substrate adhesion-dependent cell spreading	http://amigo.geneontology.org/amigo/term/GO:1900024	Net1 Fermt2 Actn4
0.122144326539387	26	1552	1.49644961077214	Organonitrogen compound biosynthetic process	http://amigo.geneontology.org/amigo/term/GO:1901566	Stat3 Kdsr Gata3 Btg2 Hbegf Papss2 Sat1 Igfbp5 Gucy1b1 Ccn1 Acsl4 Elovl5 Dpyd Igf2bp2 Gucy1a1 Zdhhc14 Chst11 Hacd2 Acer2 Tgfb2 Rpl29 Sgms2 St6galnac3 Bcl2 Chst8 Galntl6
0.122144326539387	3	57	4.70139634801289	Fibroblast migration	http://amigo.geneontology.org/amigo/term/GO:0010761	Spag6l Schip1 Syne2
0.122144326539387	3	57	4.70139634801289	Regulation of actin filament depolymerization	http://amigo.geneontology.org/amigo/term/GO:0030834	Twf1 Tmod1 Lmod1
0.122144326539387	4	100	3.5730612244898	CD4-positive, alpha-beta T cell activation	http://amigo.geneontology.org/amigo/term/GO:0035710	Stat3 Gata3 Rora Tox
0.122144326539387	3	57	4.70139634801289	Positive regulation of blood vessel endothelial cell migration	http://amigo.geneontology.org/amigo/term/GO:0043536	Prkd1 Gata2 Igf2
0.122144326539387	6	201	2.66646360036552	Negative regulation of mitotic cell cycle	http://amigo.geneontology.org/amigo/term/GO:0045930	Btg2 Brinp1 Foxn3 Btg1 Dcun1d3 Bcl2
0.122144326539387	4	100	3.5730612244898	Cardiac muscle tissue growth	http://amigo.geneontology.org/amigo/term/GO:0055017	Pdlim5 Rbpj Tgfb2 Akap13
0.123221615179032	14	699	1.78908645003066	Anterograde trans-synaptic signaling	http://amigo.geneontology.org/amigo/term/GO:0098916	Cdh1 Dlgap1 Stat3 Clcn3 Homer1 Arc Slc12a2 Gucy1b1 Atp2b2 Cdh11 Rasgrf1 Egr3 Gucy1a1 Egr2
0.123221615179032	14	699	1.78908645003066	Chemical synaptic transmission	http://amigo.geneontology.org/amigo/term/GO:0007268	Cdh1 Dlgap1 Stat3 Clcn3 Homer1 Arc Slc12a2 Gucy1b1 Atp2b2 Cdh11 Rasgrf1 Egr3 Gucy1a1 Egr2
0.123509908888548	8	316	2.26143115474038	Regulation of ERK1 and ERK2 cascade	http://amigo.geneontology.org/amigo/term/GO:0070372	Sema6a Hmgcr Atf3 Pdgfc Ccn1 Pdgfd Fermt2 Npnt
0.124340004106115	23	1335	1.53895895436826	Lipid metabolic process	http://amigo.geneontology.org/amigo/term/GO:0006629	Kdsr Id2 Hmgcr Thrb Agpat4 Pla2g7 Hsd17b12 Schip1 Ccn1 Nr4a3 Acsl4 Rora Elovl5 Pik3cb Vav3 Hacd2 Wnt4 Acer2 Igf2 Sgms2 Pbx1 St6galnac3 Alms1
0.124379915674904	21	1190	1.57635054021609	Response to nitrogen compound	http://amigo.geneontology.org/amigo/term/GO:1901698	Cdh1 Fosb Stat3 Homer1 Btg2 Dpysl2 Nr4a1 Diaph1 Gna14 Igfbp5 Gucy1b1 Pdgfc Nr4a3 Pde4b Slit2 Pdgfd Btg1 Egr2 Dennd4c Gjb2 Igf2
0.12478501998195	2	23	7.76752440106477	Protein localization to cell-cell junction	http://amigo.geneontology.org/amigo/term/GO:0150105	Vcl Actn4
0.12478501998195	4	101	3.53768438068297	Negative regulation of leukocyte differentiation	http://amigo.geneontology.org/amigo/term/GO:1902106	Gata2 Id2 Gli3 Prdm16
0.12478501998195	2	23	7.76752440106477	Positive regulation of striated muscle cell apoptotic process	http://amigo.geneontology.org/amigo/term/GO:0010663	Hmgcr Fbxo32
0.12478501998195	2	23	7.76752440106477	Neutrophil homeostasis	http://amigo.geneontology.org/amigo/term/GO:0001780	Pde4b Pik3cb
0.12478501998195	4	101	3.53768438068297	Neutrophil chemotaxis	http://amigo.geneontology.org/amigo/term/GO:0030593	Pde4b Slit2 Vav3 Tgfb2
0.12478501998195	2	23	7.76752440106477	Fatty-acyl-CoA metabolic process	http://amigo.geneontology.org/amigo/term/GO:0035337	Acsl4 Elovl5
0.12478501998195	2	23	7.76752440106477	Positive regulation of transcription from RNA polymerase II promoter in response to stress	http://amigo.geneontology.org/amigo/term/GO:0036003	Atf3 Rbpj
0.12478501998195	2	23	7.76752440106477	Myeloid dendritic cell differentiation	http://amigo.geneontology.org/amigo/term/GO:0043011	Itgb6 Rbpj
0.12478501998195	6	203	2.64019302302202	Positive regulation of developmental growth	http://amigo.geneontology.org/amigo/term/GO:0048639	Cdh4 Tnfrsf12a Ybx3 Rbpj Igf2 Bcl2
0.12478501998195	2	23	7.76752440106477	Negative regulation of insulin secretion involved in cellular response to glucose stimulus	http://amigo.geneontology.org/amigo/term/GO:0061179	Hmgcr Klf7
0.124953472751746	3	58	4.62033779028853	Positive regulation of protein import	http://amigo.geneontology.org/amigo/term/GO:1904591	Cdh1 Prkd1 Gli3
0.124953472751746	3	58	4.62033779028853	Oocyte differentiation	http://amigo.geneontology.org/amigo/term/GO:0009994	Rps6ka2 Wnt4 Bcl2
0.124953472751746	3	58	4.62033779028853	Aorta development	http://amigo.geneontology.org/amigo/term/GO:0035904	Myh10 Rbpj Tgfb2
0.124953472751746	3	58	4.62033779028853	Positive regulation of stress fiber assembly	http://amigo.geneontology.org/amigo/term/GO:0051496	Rock2 Wnt4 Fermt2
0.127194075118203	4	102	3.50300120048019	Integrin-mediated signaling pathway	http://amigo.geneontology.org/amigo/term/GO:0007229	Itga8 Itgb6 Vav3 Fermt2
0.127194075118203	4	102	3.50300120048019	Positive regulation of histone modification	http://amigo.geneontology.org/amigo/term/GO:0031058	Prkd1 Gata3 Lmna Auts2
0.127702047449395	17	911	1.66690562064562	Regulation of protein localization	http://amigo.geneontology.org/amigo/term/GO:0032880	Cdh1 Prkd1 Rock2 Myh10 Gli3 Hmgcr Vcl Gpc5 Klf7 Rabgap1l Lmna Acsl4 Ralgapa2 Fermt2 Tgfb2 Bcl2 Numa1
0.129610932389278	3	59	4.54202698028364	Response to gamma radiation	http://amigo.geneontology.org/amigo/term/GO:0010332	Gata3 Dcun1d3 Bcl2
0.129610932389278	3	59	4.54202698028364	Regulation of focal adhesion assembly	http://amigo.geneontology.org/amigo/term/GO:0051893	Vcl Wnt4 Fermt2
0.129610932389278	5	152	2.93837271750806	Lipid homeostasis	http://amigo.geneontology.org/amigo/term/GO:0055088	Stat3 Hmgcr Itgb6 Rora Alms1
0.129610932389278	3	59	4.54202698028364	Regulation of cell-substrate junction assembly	http://amigo.geneontology.org/amigo/term/GO:0090109	Vcl Wnt4 Fermt2
0.130090582963336	14	707	1.76884219034148	Trans-synaptic signaling	http://amigo.geneontology.org/amigo/term/GO:0099537	Cdh1 Dlgap1 Stat3 Clcn3 Homer1 Arc Slc12a2 Gucy1b1 Atp2b2 Cdh11 Rasgrf1 Egr3 Gucy1a1 Egr2
0.130090582963336	4	103	3.46899148008718	Negative regulation of hemopoiesis	http://amigo.geneontology.org/amigo/term/GO:1903707	Gata2 Id2 Gli3 Prdm16
0.130090582963336	14	707	1.76884219034148	MAPK cascade	http://amigo.geneontology.org/amigo/term/GO:0000165	Sema6a Hmgcr Atf3 Pdgfc Ccn1 Dusp16 Pdgfd Pik3cb Fermt2 Tgfb2 Npnt Igf2 Tnfrsf19 Akap13
0.13136686901394	2	24	7.44387755102041	Regulation of cellular response to vascular endothelial growth factor stimulus	http://amigo.geneontology.org/amigo/term/GO:1902547	Sema6a Pik3cb
0.13136686901394	2	24	7.44387755102041	Negative regulation of oxidative stress-induced neuron death	http://amigo.geneontology.org/amigo/term/GO:1903204	Nr4a3 Ncoa7
0.13136686901394	2	24	7.44387755102041	DNA dealkylation	http://amigo.geneontology.org/amigo/term/GO:0035510	Gata3 Tox
0.13136686901394	10	446	2.00283700924316	Response to peptide hormone	http://amigo.geneontology.org/amigo/term/GO:0043434	Stat3 Btg2 Nr4a1 Igfbp5 Nr4a3 Btg1 Egr2 Dennd4c Gjb2 Igf2
0.13136686901394	2	24	7.44387755102041	Response to leptin	http://amigo.geneontology.org/amigo/term/GO:0044321	Stat3 Nr4a3
0.13136686901394	8	322	2.21929268601851	Homeostasis of number of cells	http://amigo.geneontology.org/amigo/term/GO:0048872	Stat3 Gata2 Gata3 Id2 Pde4b Pik3cb Tgfb2 Bcl2
0.13136686901394	24	1421	1.50868172744115	Negative regulation of RNA metabolic process	http://amigo.geneontology.org/amigo/term/GO:0051253	Stat3 Hnrnpa0 Fhl2 Gata2 Gata3 Btg2 Id2 Gli3 Thrb Mxi1 Klf7 Atf3 Nfatc2 Nr4a3 Ybx3 Bhlhe41 Foxn3 Irf2bpl Dusp5 Wnt4 Rbpj Prdm16 Ldb2 Igf2
0.13136686901394	2	24	7.44387755102041	Angiogenesis involved in wound healing	http://amigo.geneontology.org/amigo/term/GO:0060055	Gata2 Pik3cb
0.13136686901394	2	24	7.44387755102041	Labyrinthine layer blood vessel development	http://amigo.geneontology.org/amigo/term/GO:0060716	Ccn1 Rbpj
0.13136686901394	2	24	7.44387755102041	Secondary palate development	http://amigo.geneontology.org/amigo/term/GO:0062009	Itgb6 Tgfb2
0.13136686901394	2	24	7.44387755102041	Atrial septum development	http://amigo.geneontology.org/amigo/term/GO:0003283	Ccn1 Tgfb2
0.13136686901394	2	24	7.44387755102041	Regulation of brown fat cell differentiation	http://amigo.geneontology.org/amigo/term/GO:0090335	Metrnl Prdm16
0.131426471901581	1	3	29.7755102040816	Pilomotor reflex	http://amigo.geneontology.org/amigo/term/GO:0097195	Npnt
0.131426471901581	1	3	29.7755102040816	Innate vocalization behavior	http://amigo.geneontology.org/amigo/term/GO:0098582	Auts2
0.131426471901581	1	3	29.7755102040816	Mitotic nuclear membrane organization	http://amigo.geneontology.org/amigo/term/GO:0101024	Reep3
0.131426471901581	1	3	29.7755102040816	Larynx morphogenesis	http://amigo.geneontology.org/amigo/term/GO:0120223	Gli3
0.131426471901581	1	3	29.7755102040816	Larynx development	http://amigo.geneontology.org/amigo/term/GO:0120224	Gli3
0.131426471901581	1	3	29.7755102040816	Negative regulation of adenylate cyclase-activating adrenergic receptor signaling pathway involved in heart process	http://amigo.geneontology.org/amigo/term/GO:0140199	Pde4b
0.131426471901581	1	3	29.7755102040816	Regulation of protein localization to lysosome	http://amigo.geneontology.org/amigo/term/GO:0150031	Rock2
0.131426471901581	1	3	29.7755102040816	Regulation of protein localization to cell-cell junction	http://amigo.geneontology.org/amigo/term/GO:0150106	Vcl
0.131426471901581	1	3	29.7755102040816	Regulation of monocyte aggregation	http://amigo.geneontology.org/amigo/term/GO:1900623	Nr4a3
0.131426471901581	1	3	29.7755102040816	Positive regulation of monocyte aggregation	http://amigo.geneontology.org/amigo/term/GO:1900625	Nr4a3
0.131426471901581	1	3	29.7755102040816	Regulation of ephrin receptor signaling pathway	http://amigo.geneontology.org/amigo/term/GO:1901187	Rbpj
0.131426471901581	1	3	29.7755102040816	Negative regulation of DNA demethylation	http://amigo.geneontology.org/amigo/term/GO:1901536	Gata3
0.131426471901581	2	25	7.14612244897959	Fatty acid derivative biosynthetic process	http://amigo.geneontology.org/amigo/term/GO:1901570	Acsl4 Elovl5
0.131426471901581	1	3	29.7755102040816	Regulation of presynaptic membrane organization	http://amigo.geneontology.org/amigo/term/GO:1901629	Lrrtm4
0.131426471901581	6	212	2.52810935695033	Regulation of cell junction assembly	http://amigo.geneontology.org/amigo/term/GO:1901888	Rock2 Vcl Pdlim5 Wnt4 Fermt2 Lrrtm4
0.131426471901581	1	3	29.7755102040816	Regulation of positive thymic T cell selection	http://amigo.geneontology.org/amigo/term/GO:1902232	Tox
0.131426471901581	1	3	29.7755102040816	Regulation of apoptotic process involved in outflow tract morphogenesis	http://amigo.geneontology.org/amigo/term/GO:1902256	Tgfb2
0.131426471901581	1	3	29.7755102040816	Negative regulation of neutrophil migration	http://amigo.geneontology.org/amigo/term/GO:1902623	Slit2
0.131426471901581	1	3	29.7755102040816	Neurofibrillary tangle assembly	http://amigo.geneontology.org/amigo/term/GO:1902988	Clu
0.131426471901581	1	3	29.7755102040816	Regulation of neurofibrillary tangle assembly	http://amigo.geneontology.org/amigo/term/GO:1902996	Clu
0.131426471901581	1	3	29.7755102040816	Pyrimidine nucleobase catabolic process	http://amigo.geneontology.org/amigo/term/GO:0006208	Dpyd
0.131426471901581	1	3	29.7755102040816	Thymine catabolic process	http://amigo.geneontology.org/amigo/term/GO:0006210	Dpyd
0.131426471901581	1	3	29.7755102040816	Positive regulation of TRAIL-activated apoptotic signaling pathway	http://amigo.geneontology.org/amigo/term/GO:1903984	Atf3
0.131426471901581	1	3	29.7755102040816	Regulation of skeletal muscle hypertrophy	http://amigo.geneontology.org/amigo/term/GO:1904204	Igfbp5
0.131426471901581	1	3	29.7755102040816	Response to tunicamycin	http://amigo.geneontology.org/amigo/term/GO:1904576	Clu
0.131426471901581	1	3	29.7755102040816	Cellular response to tunicamycin	http://amigo.geneontology.org/amigo/term/GO:1904577	Clu
0.131426471901581	1	3	29.7755102040816	Negative regulation of vascular associated smooth muscle contraction	http://amigo.geneontology.org/amigo/term/GO:1904694	Arhgap42
0.131426471901581	1	3	29.7755102040816	Negative regulation of gonad development	http://amigo.geneontology.org/amigo/term/GO:1905940	Wnt4
0.131426471901581	1	3	29.7755102040816	Positive regulation of monocyte extravasation	http://amigo.geneontology.org/amigo/term/GO:2000439	Pdgfd
0.131426471901581	5	158	2.82678894342547	Steroid biosynthetic process	http://amigo.geneontology.org/amigo/term/GO:0006694	Hmgcr Hsd17b12 Wnt4 Igf2 Pbx1
0.131426471901581	1	3	29.7755102040816	Regulation of nitrogen utilization	http://amigo.geneontology.org/amigo/term/GO:0006808	Bcl2
0.131426471901581	27	1648	1.46348078066178	Cell cycle	http://amigo.geneontology.org/amigo/term/GO:0007049	Stat3 Vps4b Gata3 Reep3 Btg2 Rock2 Id2 Myh10 Nr4a1 Rps6ka2 Pkp4 Lmna Nr4a3 Brinp1 Ccng2 Nek1 Foxn3 Btg1 Wnt4 Cdk19 Tgfb2 Igf2 Dcun1d3 Pbx1 Bcl2 Alms1 Numa1
0.131426471901581	1	3	29.7755102040816	Mitotic nuclear membrane reassembly	http://amigo.geneontology.org/amigo/term/GO:0007084	Reep3
0.131426471901581	1	3	29.7755102040816	Female courtship behavior	http://amigo.geneontology.org/amigo/term/GO:0008050	Thrb
0.131426471901581	6	213	2.51624029893648	Anterior/posterior pattern specification	http://amigo.geneontology.org/amigo/term/GO:0009952	Btg2 Gli3 Arc Bhlhe41 Rbpj Pbx1
0.131426471901581	1	3	29.7755102040816	Epidermal cell fate specification	http://amigo.geneontology.org/amigo/term/GO:0009957	Rbpj
0.131426471901581	1	3	29.7755102040816	Regulation of primitive erythrocyte differentiation	http://amigo.geneontology.org/amigo/term/GO:0010725	Gata2
0.131426471901581	4	106	3.37081247593377	Leukocyte homeostasis	http://amigo.geneontology.org/amigo/term/GO:0001776	Pde4b Pik3cb Tgfb2 Bcl2
0.131426471901581	4	104	3.43563579277865	Negative regulation of phosphatase activity	http://amigo.geneontology.org/amigo/term/GO:0010923	Rock2 Tmem132d Tgfb2 Phactr1
0.131426471901581	1	3	29.7755102040816	Regulation of Schwann cell differentiation	http://amigo.geneontology.org/amigo/term/GO:0014038	Egr2
0.131426471901581	1	3	29.7755102040816	Positive regulation of Schwann cell differentiation	http://amigo.geneontology.org/amigo/term/GO:0014040	Egr2
0.131426471901581	4	105	3.40291545189504	Regulation of steroid metabolic process	http://amigo.geneontology.org/amigo/term/GO:0019218	Thrb Rora Wnt4 Igf2
0.131426471901581	1	3	29.7755102040816	Thymine metabolic process	http://amigo.geneontology.org/amigo/term/GO:0019859	Dpyd
0.131426471901581	1	3	29.7755102040816	Uracil metabolic process	http://amigo.geneontology.org/amigo/term/GO:0019860	Dpyd
0.131426471901581	1	3	29.7755102040816	Rhombomere 3 development	http://amigo.geneontology.org/amigo/term/GO:0021569	Egr2
0.131426471901581	1	3	29.7755102040816	Rhombomere 5 development	http://amigo.geneontology.org/amigo/term/GO:0021571	Egr2
0.131426471901581	1	3	29.7755102040816	Rhombomere morphogenesis	http://amigo.geneontology.org/amigo/term/GO:0021593	Egr2
0.131426471901581	3	62	4.32225148123766	Cerebellar cortex development	http://amigo.geneontology.org/amigo/term/GO:0021695	Myh10 Atp2b2 Rora
0.131426471901581	1	3	29.7755102040816	Cochlear nucleus development	http://amigo.geneontology.org/amigo/term/GO:0021747	Bcl2
0.131426471901581	1	3	29.7755102040816	Smoothened signaling pathway involved in ventral spinal cord interneuron specification	http://amigo.geneontology.org/amigo/term/GO:0021775	Gli3

## Sheet: 4. GO_bio_enrich_pseudobulkdown
Enrichment FDR	nGenes	Pathway Genes	Fold Enrichment	Pathway	URL	Genes
4.88357745695049e-08	13	118	12.6897859054416	Oxidative phosphorylation	http://amigo.geneontology.org/amigo/term/GO:0006119	Cox5a Cox6c Atp5e Uqcrb Nupr1 Cox4i1 Cox7a2 Cox8a Atp5j2 Chchd10 Atp5k Gm10053 Uqcr10
4.88357745695049e-08	45	1765	2.93670791710154	Neurogenesis	http://amigo.geneontology.org/amigo/term/GO:0022008	Serpinf1 Apoe Timp2 Socs2 Igf1 Nme2 Ctnnd2 Apod Bsg Zeb1 Dpysl3 Anxa1 Gfra1 Col3a1 Serpine2 Dbi Lmx1a Vim Zeb2 Dclk1 Stmn1 Sema3a Epha5 Ptn Prickle2 Gpm6b Mt3 Trf S100b Mdga2 Ror1 Nbl1 Ust Prkg1 Tanc2 Cthrc1 Fut9 Fry Pou3f4 Col25a1 Ntrk3 Kalrn Cntn4 Grid2 Pcp4
4.88357745695049e-08	34	1064	3.68069845666799	Neuron projection development	http://amigo.geneontology.org/amigo/term/GO:0031175	Serpinf1 Apoe Nme2 Ctnnd2 Apod Bsg Dpysl3 Gfra1 Serpine2 Lmx1a Vim Zeb2 Dclk1 Stmn1 Sema3a Epha5 Ptn Prickle2 Gpm6b Mt3 Ror1 Nbl1 Ust Prkg1 Tanc2 Cthrc1 Fut9 Fry Col25a1 Ntrk3 Kalrn Cntn4 Grid2 Pcp4
5.12977499976715e-08	22	446	5.68173235780033	Generation of precursor metabolites and energy	http://amigo.geneontology.org/amigo/term/GO:0006091	Cox5a Cox6c Atp5e Igf1 Uqcr11 Mdh1 Uqcrb Ndufa4 Nupr1 Mt3 Cox4i1 Cox7a2 S100b Cox8a Ndufa13 Atp5j2 Chchd10 Atp5k Gapdh Gm10053 Uqcr10 Cox5b
8.56586256886595e-08	17	261	7.50241984271022	ATP metabolic process	http://amigo.geneontology.org/amigo/term/GO:0046034	Cox5a Cox6c Atp5e Igf1 Uqcrb Nupr1 Cox4i1 Cox7a2 Cox8a Atp5j2 Pid1 Chchd10 Atp5k Atpif1 Gapdh Gm10053 Uqcr10
8.56586256886595e-08	42	1627	2.97340924530133	Generation of neurons	http://amigo.geneontology.org/amigo/term/GO:0048699	Serpinf1 Apoe Timp2 Socs2 Igf1 Nme2 Ctnnd2 Apod Bsg Zeb1 Dpysl3 Gfra1 Col3a1 Serpine2 Lmx1a Vim Zeb2 Dclk1 Stmn1 Sema3a Epha5 Ptn Prickle2 Gpm6b Mt3 Trf Mdga2 Ror1 Nbl1 Ust Prkg1 Tanc2 Cthrc1 Fut9 Fry Pou3f4 Col25a1 Ntrk3 Kalrn Cntn4 Grid2 Pcp4
1.66696926496079e-07	14	171	9.43028624192059	Aerobic respiration	http://amigo.geneontology.org/amigo/term/GO:0009060	Cox5a Cox6c Atp5e Mdh1 Uqcrb Nupr1 Cox4i1 Cox7a2 Cox8a Atp5j2 Chchd10 Atp5k Gm10053 Uqcr10
4.38655003193383e-07	17	300	6.5271052631579	Energy derivation by oxidation of organic compounds	http://amigo.geneontology.org/amigo/term/GO:0015980	Cox5a Cox6c Atp5e Igf1 Mdh1 Uqcrb Nupr1 Mt3 Cox4i1 Cox7a2 S100b Cox8a Atp5j2 Chchd10 Atp5k Gm10053 Uqcr10
4.38655003193383e-07	38	1470	2.97755102040816	Neuron differentiation	http://amigo.geneontology.org/amigo/term/GO:0030182	Serpinf1 Apoe Timp2 Socs2 Nme2 Ctnnd2 Apod Bsg Zeb1 Dpysl3 Gfra1 Serpine2 Lmx1a Vim Zeb2 Dclk1 Stmn1 Sema3a Epha5 Ptn Prickle2 Gpm6b Mt3 Ror1 Nbl1 Ust Prkg1 Tanc2 Cthrc1 Fut9 Fry Pou3f4 Col25a1 Ntrk3 Kalrn Cntn4 Grid2 Pcp4
4.38655003193383e-07	34	1206	3.24731605132234	Neuron development	http://amigo.geneontology.org/amigo/term/GO:0048666	Serpinf1 Apoe Nme2 Ctnnd2 Apod Bsg Dpysl3 Gfra1 Serpine2 Lmx1a Vim Zeb2 Dclk1 Stmn1 Sema3a Epha5 Ptn Prickle2 Gpm6b Mt3 Ror1 Nbl1 Ust Prkg1 Tanc2 Cthrc1 Fut9 Fry Col25a1 Ntrk3 Kalrn Cntn4 Grid2 Pcp4
1.02160330070204e-06	12	138	10.0160183066362	Electron transport chain	http://amigo.geneontology.org/amigo/term/GO:0022900	Cox5a Cox6c Uqcr11 Uqcrb Ndufa4 Cox4i1 Cox7a2 Cox8a Ndufa13 Gm10053 Uqcr10 Cox5b
1.92965736912549e-06	14	215	7.50036719706242	Cellular respiration	http://amigo.geneontology.org/amigo/term/GO:0045333	Cox5a Cox6c Atp5e Mdh1 Uqcrb Nupr1 Cox4i1 Cox7a2 Cox8a Atp5j2 Chchd10 Atp5k Gm10053 Uqcr10
3.34905015601664e-06	42	1900	2.54617728531856	Tissue development	http://amigo.geneontology.org/amigo/term/GO:0009888	Cdkn1b Oc90 Stard13 Rspo3 Dcn Igf1 Rflnb Nme2 Ctsl Pde4d Col14a1 Bsg Dusp1 Zeb1 Anxa1 Col5a2 Col3a1 Serpine2 Dbi Vim Zeb2 Otor Sema3a Spp1 Col1a2 Ptn Nupr1 Gpm6b Slc25a4 Tbx18 S100b Pgm5 Adamts12 Prkg1 Cthrc1 Nell1 Maf Rpl38 Ntrk3 Cytl1 Serpinh1 Sox2
3.34905015601664e-06	41	1822	2.59196082962621	Locomotion	http://amigo.geneontology.org/amigo/term/GO:0040011	Serpinf1 Apoe Stard13 Dcn Igf1 Pde4d Apod Bsg Dusp1 Dpysl3 Anxa1 Gfra1 Col3a1 Lmx1a Vim Zeb2 Anxa5 Dclk1 Enpep Sema3a Epha5 Spp1 Ptn Dlc1 Ppib Trf Itgbl1 Mdga2 Cd81 Nbl1 Dock5 Rhoj Adamts12 Scg2 Prkg1 Cthrc1 Fut9 Dach1 Ntrk3 Kalrn Cntn4
5.2150957325205e-06	34	1362	2.87537676791097	Cell adhesion	http://amigo.geneontology.org/amigo/term/GO:0007155	Igf1 Ctnnd2 Col14a1 Apod Bsg Dusp1 Anxa1 Col3a1 Serpine2 Epha5 Spp1 Ptn Cntn3 Gpm6b Dlc1 Clstn2 Itgbl1 Mdga2 Lrfn5 Cd81 Igfbp2 Cdh18 Pgm5 Dock5 Adamts12 Sned1 Tln2 Prkg1 Emcn Fut9 Mpz Cntn4 Grid2 Sox2
5.2150957325205e-06	37	1570	2.71453234998324	Cell projection organization	http://amigo.geneontology.org/amigo/term/GO:0030030	Serpinf1 Apoe Dynll1 Nme2 Ctnnd2 Apod Bsg Dpysl3 Plce1 Gfra1 Serpine2 Lmx1a Vim Zeb2 Dclk1 Stmn1 Sema3a Epha5 Ptn Prickle2 Gpm6b Mt3 Ror1 Nbl1 Rhoj Ust Prkg1 Tanc2 Cthrc1 Fut9 Fry Col25a1 Ntrk3 Kalrn Cntn4 Grid2 Pcp4
6.08032549030569e-06	34	1374	2.85026430705585	Biological adhesion	http://amigo.geneontology.org/amigo/term/GO:0022610	Igf1 Ctnnd2 Col14a1 Apod Bsg Dusp1 Anxa1 Col3a1 Serpine2 Epha5 Spp1 Ptn Cntn3 Gpm6b Dlc1 Clstn2 Itgbl1 Mdga2 Lrfn5 Cd81 Igfbp2 Cdh18 Pgm5 Dock5 Adamts12 Sned1 Tln2 Prkg1 Emcn Fut9 Mpz Cntn4 Grid2 Sox2
7.65612443750506e-06	36	1531	2.70844649180102	Plasma membrane bounded cell projection organization	http://amigo.geneontology.org/amigo/term/GO:0120036	Serpinf1 Apoe Dynll1 Nme2 Ctnnd2 Apod Bsg Dpysl3 Plce1 Gfra1 Serpine2 Lmx1a Vim Zeb2 Dclk1 Stmn1 Sema3a Epha5 Ptn Prickle2 Gpm6b Mt3 Ror1 Nbl1 Ust Prkg1 Tanc2 Cthrc1 Fut9 Fry Col25a1 Ntrk3 Kalrn Cntn4 Grid2 Pcp4
9.14481488523474e-06	35	1474	2.73503892023138	Cell migration	http://amigo.geneontology.org/amigo/term/GO:0016477	Serpinf1 Apoe Stard13 Dcn Igf1 Pde4d Apod Bsg Dusp1 Dpysl3 Anxa1 Gfra1 Col3a1 Vim Zeb2 Dclk1 Enpep Sema3a Spp1 Ptn Dlc1 Ppib Itgbl1 Mdga2 Cd81 Nbl1 Dock5 Rhoj Adamts12 Scg2 Prkg1 Cthrc1 Fut9 Dach1 Ntrk3
1.06230393237446e-05	37	1636	2.60502187620641	Cell motility	http://amigo.geneontology.org/amigo/term/GO:0048870	Serpinf1 Apoe Stard13 Dcn Igf1 Pde4d Apod Bsg Dusp1 Dpysl3 Anxa1 Gfra1 Col3a1 Vim Zeb2 Anxa5 Dclk1 Enpep Sema3a Spp1 Ptn Dlc1 Ppib Trf Itgbl1 Mdga2 Cd81 Nbl1 Dock5 Rhoj Adamts12 Scg2 Prkg1 Cthrc1 Fut9 Dach1 Ntrk3
1.06230393237446e-05	15	300	5.75921052631579	Negative regulation of cellular component movement	http://amigo.geneontology.org/amigo/term/GO:0051271	Serpinf1 Apoe Cdkn1b Stard13 Dcn Apod Dusp1 Dpysl3 Col3a1 Sema3a Ptn Dlc1 Nbl1 Prkg1 Dach1
1.06230393237446e-05	37	1636	2.60502187620641	Localization of cell	http://amigo.geneontology.org/amigo/term/GO:0051674	Serpinf1 Apoe Stard13 Dcn Igf1 Pde4d Apod Bsg Dusp1 Dpysl3 Anxa1 Gfra1 Col3a1 Vim Zeb2 Anxa5 Dclk1 Enpep Sema3a Spp1 Ptn Dlc1 Ppib Trf Itgbl1 Mdga2 Cd81 Nbl1 Dock5 Rhoj Adamts12 Scg2 Prkg1 Cthrc1 Fut9 Dach1 Ntrk3
1.18661264450378e-05	21	604	4.00474904147787	Sensory organ development	http://amigo.geneontology.org/amigo/term/GO:0007423	Serpinf1 Cdkn1b Oc90 Igf1 Bsg Zeb1 Col5a2 Vim Zeb2 Ptn Cryab Ror1 Aqp5 Rhoj Cthrc1 Maf Pou3f4 Rpl38 Ntrk3 Cytl1 Sox2
1.27113065233868e-05	11	150	8.44684210526316	Proton transmembrane transport	http://amigo.geneontology.org/amigo/term/GO:1902600	Cox5a Cox6c Atp5e Ndufa4 Slc25a4 Cox4i1 Cox7a2 Cox8a Atp5j2 Atp5k Cox5b
1.89822413998021e-05	28	1056	3.05412679425837	Cell morphogenesis	http://amigo.geneontology.org/amigo/term/GO:0000902	Apoe Ctnnd2 Bsg Anxa1 Lmx1a Vim Zeb2 Dclk1 Stmn1 Sema3a Epha5 Ptn Gas2 Dlc1 Mt3 S100b Cdh18 Nbl1 S100a13 Dock5 Rhoj Ust Tanc2 Fry Col25a1 Ntrk3 Kalrn Cntn4
1.89822413998021e-05	30	1187	2.91114264177715	Cation transport	http://amigo.geneontology.org/amigo/term/GO:0006812	Cox5a Cdkn1b Cp Slc1a2 Cox6c Atp5e Igf1 Pde4d Serpine2 Dbi Anxa5 Ndufa4 Gpm6b Slc25a4 Mt3 Cox4i1 Cox7a2 Trf Cox8a Calm2 Atp5j2 Cacna2d1 S100a1 Atp5k Prkg1 Cacnb2 Cox5b Fxyd6 Pcp4 Kcnb2
1.89822413998021e-05	14	276	5.84267734553776	Negative regulation of cell migration	http://amigo.geneontology.org/amigo/term/GO:0030336	Serpinf1 Apoe Stard13 Dcn Apod Dusp1 Dpysl3 Col3a1 Sema3a Ptn Dlc1 Nbl1 Prkg1 Dach1
1.89822413998021e-05	28	1058	3.04835339767187	Regulation of cellular component movement	http://amigo.geneontology.org/amigo/term/GO:0051270	Serpinf1 Apoe Cdkn1b Stard13 Dcn Igf1 Pde4d Apod Bsg Dusp1 Dpysl3 Anxa1 Col3a1 Vim Anxa5 Stmn1 Sema3a Ptn Dlc1 Trf Cd81 Nbl1 Dock5 Rhoj Prkg1 Fut9 Dach1 Ntrk3
2.10054449602683e-05	27	1000	3.10997368421053	Growth	http://amigo.geneontology.org/amigo/term/GO:0040007	Apoe Cdkn1b Slc1a2 Socs2 Igf1 Pde4d Col14a1 Apod Anxa1 Serpine2 Lmx1a Zeb2 Dclk1 Sema3a Ptn Gas2 Slc25a4 Mt3 Mt1 Cryab Ppib Ndufa13 Cd81 Igfbp2 Prkg1 Ntrk3 Sox2
2.67605412712652e-05	27	1014	3.06703519152912	Central nervous system development	http://amigo.geneontology.org/amigo/term/GO:0007417	Slc1a2 Timp2 Igf1 Apod Zeb1 Col3a1 Serpine2 Pam Dbi Lmx1a Vim Zeb2 Dclk1 Stmn1 Sema3a Epha5 Ptn Mt3 S100b Ror1 Prkg1 Pou3f4 Ntrk3 Kalrn Cntn4 Grid2 Sox2
3.13501715862704e-05	14	290	5.56061705989111	Negative regulation of cell motility	http://amigo.geneontology.org/amigo/term/GO:2000146	Serpinf1 Apoe Stard13 Dcn Apod Dusp1 Dpysl3 Col3a1 Sema3a Ptn Dlc1 Nbl1 Prkg1 Dach1
3.58234747216472e-05	26	967	3.0969901485876	Response to lipid	http://amigo.geneontology.org/amigo/term/GO:0033993	Serpinf1 Cdkn1b Ptgds Dcn Socs2 Igf1 Nme2 Ctsl Pde4d Dusp1 Anxa1 Pam Vim Epha5 Spp1 Ptn Cryab Plscr2 S100b Ndufa13 Igfbp2 Pid1 Rbp1 Ntrk3 Fibin Gpx4
4.16719358837684e-05	35	1606	2.51024120076031	Response to endogenous stimulus	http://amigo.geneontology.org/amigo/term/GO:0009719	Serpinf1 Apoe Cdkn1b Slc1a2 Ptgds Socs2 Igf1 Nme2 Ctsl Pde4d Bsg Dusp1 Zeb1 Anxa1 Col5a2 Col3a1 Pam Vim Zeb2 Anxa5 Epha5 Spp1 Col1a2 Ptn Mt3 S100b Cd81 Igfbp2 Cacna2d1 Nbl1 Pid1 Adamts12 Ntrk3 Cox5b Fibin
5.34378591308607e-05	32	1405	2.62341262408691	Regulation of multicellular organismal development	http://amigo.geneontology.org/amigo/term/GO:2000026	Serpinf1 Apoe Cdkn1b Stard13 Dcn Igf1 Rflnb Nme2 Col14a1 Zeb1 Anxa1 Serpine2 Vim Zeb2 Sema3a Ptn Nupr1 Gpm6b Slc25a4 Mt3 Clstn2 Trf S100b S100a1 Rbp1 Rhoj Adamts12 Nell1 Maf Ntrk3 Kalrn Grid2
6.29496464098641e-05	34	1564	2.50400457665904	Ion transport	http://amigo.geneontology.org/amigo/term/GO:0006811	Cox5a S100a6 Cdkn1b Cp Slc1a2 Cox6c Oc90 Atp5e Igf1 Pde4d Anxa1 Serpine2 Dbi Anxa5 Ndufa4 Gpm6b Slc25a4 Mt3 Cox4i1 Cox7a2 Trf Cox8a Calm2 Atp5j2 Cacna2d1 S100a1 Atp5k Prkg1 Cacnb2 Cox5b Fxyd6 Grid2 Pcp4 Kcnb2
6.79430562384068e-05	37	1798	2.37030911539137	Response to oxygen-containing compound	http://amigo.geneontology.org/amigo/term/GO:1901700	Serpinf1 Cdkn1b Slc1a2 Dynll1 Dcn Socs2 Igf1 Nme2 Ctsl Pde4d Apod Bsg Dusp1 Zeb1 Anxa1 Col5a2 Col3a1 Pam Vim Anxa5 Prdx1 Epha5 Spp1 Col1a2 Ptn Mt3 Mt1 Cryab Plscr2 Ndufa13 Igfbp2 Cacna2d1 Pid1 Ntrk3 Cox5b Fibin Gpx4
7.91502805104877e-05	18	524	3.95670952189634	Regulation of neuron projection development	http://amigo.geneontology.org/amigo/term/GO:0010975	Serpinf1 Apoe Nme2 Dpysl3 Serpine2 Vim Zeb2 Sema3a Ptn Mt3 Ror1 Ust Tanc2 Fut9 Ntrk3 Kalrn Grid2 Pcp4
8.12535227336055e-05	26	1019	2.93894943443004	Regulation of locomotion	http://amigo.geneontology.org/amigo/term/GO:0040012	Serpinf1 Apoe Stard13 Dcn Igf1 Apod Bsg Dusp1 Dpysl3 Anxa1 Col3a1 Vim Anxa5 Sema3a Ptn Dlc1 Trf Cd81 Nbl1 Dock5 Rhoj Scg2 Prkg1 Fut9 Dach1 Ntrk3
9.07788428796449e-05	14	323	4.99250448101678	Negative regulation of locomotion	http://amigo.geneontology.org/amigo/term/GO:0040013	Serpinf1 Apoe Stard13 Dcn Apod Dusp1 Dpysl3 Col3a1 Sema3a Ptn Dlc1 Nbl1 Prkg1 Dach1
9.45943142613334e-05	12	234	5.90688259109312	Ear development	http://amigo.geneontology.org/amigo/term/GO:0043583	Cdkn1b Oc90 Igf1 Zeb1 Ror1 Cthrc1 Maf Pou3f4 Rpl38 Ntrk3 Cytl1 Sox2
0.000104381742173795	25	970	2.96866521975041	Regulation of cell motility	http://amigo.geneontology.org/amigo/term/GO:2000145	Serpinf1 Apoe Stard13 Dcn Igf1 Apod Bsg Dusp1 Dpysl3 Anxa1 Col3a1 Vim Anxa5 Sema3a Ptn Dlc1 Trf Cd81 Nbl1 Dock5 Rhoj Prkg1 Fut9 Dach1 Ntrk3
0.000115592356319247	17	488	4.01256471095772	Cell growth	http://amigo.geneontology.org/amigo/term/GO:0016049	Apoe Cdkn1b Socs2 Igf1 Col14a1 Serpine2 Lmx1a Zeb2 Dclk1 Sema3a Slc25a4 Mt3 Cryab Ndufa13 Cd81 Prkg1 Ntrk3
0.000115592356319247	17	488	4.01256471095772	Axon development	http://amigo.geneontology.org/amigo/term/GO:0061564	Apoe Apod Bsg Lmx1a Vim Zeb2 Dclk1 Stmn1 Sema3a Epha5 Ptn Mt3 Ust Col25a1 Ntrk3 Kalrn Cntn4
0.000122483203282272	38	1938	2.25851393188854	Programmed cell death	http://amigo.geneontology.org/amigo/term/GO:0012501	Ccnd2 Apoe Cdkn1b Ctsd Dynll1 Igf1 Nme2 Ctsl Dusp1 Ppp2r2b Anxa1 Anxa5 Sema3a Spp1 Ptn Gas2 Nupr1 Dlc1 Slc25a4 Mt3 Mt1 Cryab Plscr2 S100b Ndufa13 Chchd10 Scg2 Atpif1 Nell1 Pou3f4 Gulp1 Gapdh Gm10053 Ntrk3 Ifi27 Grid2 Gpx4 Pcp4
0.000122483203282272	21	726	3.3317746846455	Developmental growth	http://amigo.geneontology.org/amigo/term/GO:0048589	Apoe Cdkn1b Slc1a2 Socs2 Igf1 Pde4d Col14a1 Apod Anxa1 Zeb2 Dclk1 Sema3a Ptn Gas2 Slc25a4 Mt3 Ppib Cd81 Prkg1 Ntrk3 Sox2
0.000158368955961799	11	206	6.15061318344405	Inner ear development	http://amigo.geneontology.org/amigo/term/GO:0048839	Cdkn1b Oc90 Igf1 Zeb1 Ror1 Cthrc1 Maf Pou3f4 Ntrk3 Cytl1 Sox2
0.000186832719391232	11	210	6.03345864661654	Positive regulation of neuron projection development	http://amigo.geneontology.org/amigo/term/GO:0010976	Serpinf1 Apoe Nme2 Dpysl3 Serpine2 Ptn Ror1 Fut9 Ntrk3 Kalrn Pcp4
0.000233893732908644	30	1380	2.50400457665904	Positive regulation of developmental process	http://amigo.geneontology.org/amigo/term/GO:0051094	Serpinf1 Apoe Timp2 Dcn Socs2 Igf1 Nme2 Zeb1 Anxa1 Serpine2 Lmx1a Vim Zeb2 Sema3a Ptn Gpm6b Slc25a4 Ppib Clstn2 Trf Nbl1 S100a1 Dock5 Cthrc1 Nell1 Ntrk3 Kalrn Grid2 Sox2 Pcp4
0.000240678737750257	21	765	3.16191950464396	Inorganic cation transmembrane transport	http://amigo.geneontology.org/amigo/term/GO:0098662	Cox5a Cox6c Atp5e Pde4d Dbi Anxa5 Ndufa4 Slc25a4 Cox4i1 Cox7a2 Cox8a Calm2 Atp5j2 Cacna2d1 S100a1 Atp5k Prkg1 Cacnb2 Cox5b Fxyd6 Kcnb2
0.000240678737750257	20	701	3.28628275396051	Regulation of plasma membrane bounded cell projection organization	http://amigo.geneontology.org/amigo/term/GO:0120035	Serpinf1 Apoe Dynll1 Nme2 Dpysl3 Plce1 Serpine2 Vim Zeb2 Sema3a Ptn Mt3 Ror1 Ust Tanc2 Fut9 Ntrk3 Kalrn Grid2 Pcp4
0.000240678737750257	33	1610	2.36091860084995	Regulation of cell differentiation	http://amigo.geneontology.org/amigo/term/GO:0045595	Serpinf1 Apoe Cdkn1b Timp2 Socs2 Igf1 Rflnb Nme2 Zeb1 Anxa1 Col5a2 Serpine2 Lmx1a Vim Zeb2 Sema3a Ptn Slc25a4 Mt3 Trf S100b Nbl1 Dock5 Rbp1 Adamts12 Cthrc1 Nell1 Maf Ntrk3 Kalrn Cntn4 Sox2 Pcp4
0.000240678737750257	10	176	6.54455741626794	Response to glucocorticoid	http://amigo.geneontology.org/amigo/term/GO:0051384	Serpinf1 Ptgds Ctsl Dusp1 Anxa1 Pam S100b Igfbp2 Ntrk3 Fibin
0.000246114463078194	20	704	3.27227870813397	Cell part morphogenesis	http://amigo.geneontology.org/amigo/term/GO:0032990	Apoe Ctnnd2 Bsg Lmx1a Vim Zeb2 Dclk1 Stmn1 Sema3a Epha5 Ptn Mt3 Nbl1 Pid1 Ust Tanc2 Col25a1 Ntrk3 Kalrn Cntn4
0.000268139955527322	23	903	2.93381710089176	Positive regulation of cell differentiation	http://amigo.geneontology.org/amigo/term/GO:0045597	Serpinf1 Apoe Timp2 Socs2 Igf1 Nme2 Zeb1 Anxa1 Serpine2 Lmx1a Vim Zeb2 Ptn Slc25a4 Trf Nbl1 Dock5 Cthrc1 Nell1 Ntrk3 Kalrn Sox2 Pcp4
0.000314323684527551	20	718	3.2084738308166	Regulation of cell projection organization	http://amigo.geneontology.org/amigo/term/GO:0031344	Serpinf1 Apoe Dynll1 Nme2 Dpysl3 Plce1 Serpine2 Vim Zeb2 Sema3a Ptn Mt3 Ror1 Ust Tanc2 Fut9 Ntrk3 Kalrn Grid2 Pcp4
0.000314323684527551	19	656	3.33612804878049	Neuron projection morphogenesis	http://amigo.geneontology.org/amigo/term/GO:0048812	Apoe Ctnnd2 Bsg Lmx1a Vim Zeb2 Dclk1 Stmn1 Sema3a Epha5 Ptn Mt3 Nbl1 Ust Tanc2 Col25a1 Ntrk3 Kalrn Cntn4
0.000333013976169566	23	918	2.8858789129687	Regulation of cell migration	http://amigo.geneontology.org/amigo/term/GO:0030334	Serpinf1 Apoe Stard13 Dcn Igf1 Apod Bsg Dusp1 Dpysl3 Anxa1 Col3a1 Vim Sema3a Ptn Dlc1 Cd81 Nbl1 Dock5 Rhoj Prkg1 Fut9 Dach1 Ntrk3
0.000336531382894153	36	1884	2.20097217566209	Apoptotic process	http://amigo.geneontology.org/amigo/term/GO:0006915	Ccnd2 Apoe Cdkn1b Ctsd Dynll1 Igf1 Nme2 Dusp1 Ppp2r2b Anxa1 Anxa5 Sema3a Spp1 Ptn Gas2 Nupr1 Dlc1 Slc25a4 Mt3 Mt1 Cryab Plscr2 S100b Ndufa13 Chchd10 Scg2 Atpif1 Nell1 Pou3f4 Gulp1 Gapdh Gm10053 Ntrk3 Ifi27 Grid2 Pcp4
0.000336531382894153	18	601	3.44977668797618	Response to inorganic substance	http://amigo.geneontology.org/amigo/term/GO:0010035	Serpinf1 Cdkn1b Cp Bsg Dusp1 Anxa1 Pam Anxa5 Prdx1 Mt3 Mt1 Cryab Trf Calm2 Igfbp2 S100a13 Gapdh Fibin
0.000336531382894153	11	229	5.5328660078143	Regulation of epithelial cell migration	http://amigo.geneontology.org/amigo/term/GO:0010632	Serpinf1 Apoe Stard13 Dcn Igf1 Bsg Anxa1 Sema3a Ptn Dock5 Rhoj
0.000344358926914518	18	603	3.43833464257659	Cell morphogenesis involved in neuron differentiation	http://amigo.geneontology.org/amigo/term/GO:0048667	Apoe Ctnnd2 Bsg Lmx1a Vim Zeb2 Dclk1 Stmn1 Sema3a Epha5 Ptn Mt3 Ust Tanc2 Col25a1 Ntrk3 Kalrn Cntn4
0.000344462793485845	21	792	3.05412679425837	Cellular component morphogenesis	http://amigo.geneontology.org/amigo/term/GO:0032989	Apoe Ctnnd2 Bsg Lmx1a Vim Zeb2 Dclk1 Stmn1 Sema3a Epha5 Ptn Mt3 Nbl1 Pgm5 Pid1 Ust Tanc2 Col25a1 Ntrk3 Kalrn Cntn4
0.000363594650872191	7	80	10.0786184210526	Tissue regeneration	http://amigo.geneontology.org/amigo/term/GO:0042246	Cdkn1b Igf1 Apod Anxa1 Ptn Cd81 Sox2
0.000371657380074478	19	670	3.26641791044776	Plasma membrane bounded cell projection morphogenesis	http://amigo.geneontology.org/amigo/term/GO:0120039	Apoe Ctnnd2 Bsg Lmx1a Vim Zeb2 Dclk1 Stmn1 Sema3a Epha5 Ptn Mt3 Nbl1 Ust Tanc2 Col25a1 Ntrk3 Kalrn Cntn4
0.000372657737513041	32	1587	2.32255496965476	Positive regulation of molecular function	http://amigo.geneontology.org/amigo/term/GO:0044093	Ccnd2 Apoe Cdkn1b Ctsd Stard13 Timp2 Igf1 Iqgap2 Arhgap28 Dbi Zeb2 Stmn1 Epha5 Ndufa4 Cald1 Dlc1 Slc25a4 Mt3 Ror1 Ndufa13 Calm2 Cd81 Cacna2d1 S100a1 Dock5 Prkg1 Cthrc1 Cacnb2 Gm10053 Ntrk3 Kalrn Cytl1
0.000379218702259104	27	1215	2.55964912280702	Regulation of hydrolase activity	http://amigo.geneontology.org/amigo/term/GO:0051336	Serpinf1 Ctsd Stard13 Timp2 Igf1 Iqgap2 Arhgap28 Ppp2r2b Anxa1 Serpine2 Stmn1 Epha5 Ptn Dlc1 Mt3 Cryab Ndufa13 Calm2 Dock5 Prkg1 Atpif1 Gapdh Gm10053 Ntrk3 Kalrn Serpinh1 Sox2
0.000389792107169042	23	937	2.82736055720946	Regulation of anatomical structure morphogenesis	http://amigo.geneontology.org/amigo/term/GO:0022603	Serpinf1 Apoe Stard13 Dcn Anxa1 Vim Zeb2 Sema3a Ptn Gas2 Dlc1 Mt3 S100b S100a13 S100a1 Dock5 Rhoj Adamts12 Ust Tanc2 Cthrc1 Ntrk3 Kalrn
0.000389792107169042	19	675	3.24222222222222	Cell projection morphogenesis	http://amigo.geneontology.org/amigo/term/GO:0048858	Apoe Ctnnd2 Bsg Lmx1a Vim Zeb2 Dclk1 Stmn1 Sema3a Epha5 Ptn Mt3 Nbl1 Ust Tanc2 Col25a1 Ntrk3 Kalrn Cntn4
0.000423437115075798	14	388	4.15613130765057	Response to metal ion	http://amigo.geneontology.org/amigo/term/GO:0010038	Serpinf1 Cdkn1b Cp Bsg Dusp1 Pam Anxa5 Mt3 Mt1 Trf Calm2 Igfbp2 S100a13 Fibin
0.000423437115075798	10	194	5.93733043950081	Response to corticosteroid	http://amigo.geneontology.org/amigo/term/GO:0031960	Serpinf1 Ptgds Ctsl Dusp1 Anxa1 Pam S100b Igfbp2 Ntrk3 Fibin
0.000428072811646968	35	1841	2.189813888333	Regulation of transport	http://amigo.geneontology.org/amigo/term/GO:0051049	Apoe Slc1a2 Dynll1 Igf1 Pde4d Apod Bsg Anxa1 Serpine2 Pam Dbi Frmd4a Anxa5 Lrpap1 Epha5 Spp1 Ndufa4 Gpm6b Slc25a4 Cryab Trf Calm2 Cd81 Cacna2d1 S100a1 Pid1 Chchd10 Prkg1 Atpif1 Cacnb2 Kalrn Ifi27 Fxyd6 Pcp4 Kcnb2
0.000438505337658724	15	445	3.8826138379657	Axonogenesis	http://amigo.geneontology.org/amigo/term/GO:0007409	Apoe Bsg Lmx1a Vim Zeb2 Dclk1 Stmn1 Sema3a Epha5 Mt3 Ust Col25a1 Ntrk3 Kalrn Cntn4
0.000443894455116403	9	155	6.68811544991511	Response to estradiol	http://amigo.geneontology.org/amigo/term/GO:0032355	Cdkn1b Socs2 Dusp1 Anxa1 Pam Ptn Cryab Igfbp2 Gpx4
0.000448024658566111	22	882	2.87307554600788	Cation transmembrane transport	http://amigo.geneontology.org/amigo/term/GO:0098655	Cox5a Slc1a2 Cox6c Atp5e Pde4d Dbi Anxa5 Ndufa4 Slc25a4 Cox4i1 Cox7a2 Cox8a Calm2 Atp5j2 Cacna2d1 S100a1 Atp5k Prkg1 Cacnb2 Cox5b Fxyd6 Kcnb2
0.000449127973412409	9	156	6.64524291497976	Memory	http://amigo.geneontology.org/amigo/term/GO:0007613	Ccnd2 Serpinf1 Apoe Igf1 Lmx1a Ptn S100b Kalrn Sorcs3
0.000449127973412409	5	33	17.4521531100478	Response to copper ion	http://amigo.geneontology.org/amigo/term/GO:0046688	Cp Pam Mt3 Mt1 S100a13
0.000458546140230828	19	689	3.17634252539913	Negative regulation of cell population proliferation	http://amigo.geneontology.org/amigo/term/GO:0008285	Serpinf1 Apoe Cdkn1b Ptgds Timp2 Igf1 Ctsl Apod Dusp1 Zeb1 Serpine2 Ptn Nupr1 Dlc1 Prkg1 Atpif1 Nell1 Dach1 Sox2
0.00048591372729739	14	397	4.06191170621768	Eye development	http://amigo.geneontology.org/amigo/term/GO:0001654	Serpinf1 Cdkn1b Bsg Zeb1 Col5a2 Vim Zeb2 Ptn Cryab Aqp5 Rhoj Maf Ntrk3 Sox2
0.00048591372729739	12	293	4.71744206933717	Epithelial cell migration	http://amigo.geneontology.org/amigo/term/GO:0010631	Serpinf1 Apoe Stard13 Dcn Igf1 Bsg Anxa1 Zeb2 Sema3a Ptn Dock5 Rhoj
0.000522160906567322	14	400	4.03144736842105	Visual system development	http://amigo.geneontology.org/amigo/term/GO:0150063	Serpinf1 Cdkn1b Bsg Zeb1 Col5a2 Vim Zeb2 Ptn Cryab Aqp5 Rhoj Maf Ntrk3 Sox2
0.000522695931736312	12	296	4.66963015647226	Epithelium migration	http://amigo.geneontology.org/amigo/term/GO:0090132	Serpinf1 Apoe Stard13 Dcn Igf1 Bsg Anxa1 Zeb2 Sema3a Ptn Dock5 Rhoj
0.000552399898104728	21	833	2.90380362671384	Inorganic ion transmembrane transport	http://amigo.geneontology.org/amigo/term/GO:0098660	Cox5a Cox6c Atp5e Pde4d Dbi Anxa5 Ndufa4 Slc25a4 Cox4i1 Cox7a2 Cox8a Calm2 Atp5j2 Cacna2d1 S100a1 Atp5k Prkg1 Cacnb2 Cox5b Fxyd6 Kcnb2
0.000552399898104728	5	35	16.4548872180451	Lens fiber cell differentiation	http://amigo.geneontology.org/amigo/term/GO:0070306	Cdkn1b Vim Zeb2 Maf Ntrk3
0.000556139181857078	25	1112	2.5895730783794	Positive regulation of cellular component organization	http://amigo.geneontology.org/amigo/term/GO:0051130	Serpinf1 Apoe Cdkn1b Dynll1 Dcn Igf1 Nme2 Iqgap2 Dpysl3 Anxa1 Plce1 Serpine2 Zeb2 Ptn Slc25a4 Clstn2 Trf Ror1 Chchd10 Atpif1 Fut9 Ntrk3 Kalrn Grid2 Pcp4
0.000564771888898317	14	405	3.98167641325536	Sensory system development	http://amigo.geneontology.org/amigo/term/GO:0048880	Serpinf1 Cdkn1b Bsg Zeb1 Col5a2 Vim Zeb2 Ptn Cryab Aqp5 Rhoj Maf Ntrk3 Sox2
0.000568366272106427	22	905	2.80005815644083	Response to hormone	http://amigo.geneontology.org/amigo/term/GO:0009725	Serpinf1 Cdkn1b Ptgds Socs2 Igf1 Nme2 Ctsl Bsg Dusp1 Anxa1 Pam Anxa5 Epha5 Spp1 Ptn Mt3 S100b Igfbp2 Pid1 Ntrk3 Cox5b Fibin
0.000568366272106427	13	352	4.25396232057416	Response to steroid hormone	http://amigo.geneontology.org/amigo/term/GO:0048545	Serpinf1 Ptgds Igf1 Ctsl Dusp1 Anxa1 Pam Spp1 Ptn S100b Igfbp2 Ntrk3 Fibin
0.000587788169816205	12	302	4.57685604740328	Tissue migration	http://amigo.geneontology.org/amigo/term/GO:0090130	Serpinf1 Apoe Stard13 Dcn Igf1 Bsg Anxa1 Zeb2 Sema3a Ptn Dock5 Rhoj
0.000670745384846403	14	413	3.90454950936664	Regulation of cell growth	http://amigo.geneontology.org/amigo/term/GO:0001558	Apoe Cdkn1b Socs2 Igf1 Col14a1 Serpine2 Lmx1a Sema3a Slc25a4 Mt3 Cryab Ndufa13 Cd81 Ntrk3
0.000686597618645887	20	784	2.93837271750806	Actin filament-based process	http://amigo.geneontology.org/amigo/term/GO:0030029	Stard13 Rflnb Iqgap2 Pde4d Arhgap28 Dpysl3 Anxa1 Pam Stmn1 Epha5 Cald1 Gas2 Gpm6b Dlc1 Trf Cacna2d1 Pgm5 Rhoj Cacnb2 Ntrk3
0.000686597618645887	14	415	3.8857324032974	Positive regulation of cell projection organization	http://amigo.geneontology.org/amigo/term/GO:0031346	Serpinf1 Apoe Dynll1 Nme2 Dpysl3 Plce1 Serpine2 Zeb2 Ptn Ror1 Fut9 Ntrk3 Kalrn Pcp4
0.000686597618645887	15	472	3.66051516503122	Synapse organization	http://amigo.geneontology.org/amigo/term/GO:0050808	Apoe Ctnnd2 Lmx1a Epha5 Ptn Clstn2 Mdga2 Lrfn5 Chchd10 Tanc2 Cacnb2 Ntrk3 Kalrn Grid2 Tuba1a
0.000697628959039797	9	169	6.13407038305824	Regulation of endothelial cell migration	http://amigo.geneontology.org/amigo/term/GO:0010594	Serpinf1 Apoe Stard13 Dcn Igf1 Bsg Anxa1 Ptn Rhoj
0.000807276891980056	19	728	3.00618131868132	Supramolecular fiber organization	http://amigo.geneontology.org/amigo/term/GO:0097435	Apoe Cdkn1b Rflnb Iqgap2 Col14a1 Arhgap28 Dpysl3 Col5a2 Col3a1 Vim Stmn1 Col1a2 Cald1 Gas2 Dlc1 Cryab Trf Pgm5 Serpinh1
0.000938379819254278	8	135	6.82573099415205	Negative regulation of epithelial cell proliferation	http://amigo.geneontology.org/amigo/term/GO:0050680	Serpinf1 Apoe Cdkn1b Ctsl Ptn Nupr1 Atpif1 Sox2
0.000970687841596752	19	739	2.96143437077131	Cell junction organization	http://amigo.geneontology.org/amigo/term/GO:0034330	Apoe Ctnnd2 Apod Lmx1a Epha5 Ptn Gpm6b Dlc1 Clstn2 Mdga2 Lrfn5 Cdh18 Chchd10 Tanc2 Cacnb2 Ntrk3 Kalrn Grid2 Tuba1a
0.000995727050511291	21	876	2.76126532083634	Regulation of response to external stimulus	http://amigo.geneontology.org/amigo/term/GO:0032101	Serpinf1 Apoe Igf1 Dusp1 Anxa1 Serpine2 Anxa5 Sema3a Ptn Nupr1 Mt3 Lrfn5 Nenf Cd81 Nbl1 Adamts12 Scg2 Prkg1 Ntrk3 Grid2 Gpx4
0.00102975870520991	32	1704	2.16308376575241	Regulation of cell death	http://amigo.geneontology.org/amigo/term/GO:0010941	Ccnd2 Serpinf1 Apoe Cdkn1b Ctsd Igf1 Nme2 Dusp1 Ppp2r2b Anxa1 Anxa5 Lrpap1 Spp1 Ptn Nupr1 Dlc1 Slc25a4 Mt3 Mt1 Cryab S100b Ndufa13 Agr3 Nenf Scg2 Nell1 Pou3f4 Gapdh Ntrk3 Grid2 Gpx4 Pcp4
0.00110862759628524	24	1097	2.5199827280142	Ion transmembrane transport	http://amigo.geneontology.org/amigo/term/GO:0034220	Cox5a S100a6 Slc1a2 Cox6c Atp5e Pde4d Dbi Anxa5 Ndufa4 Slc25a4 Cox4i1 Cox7a2 Cox8a Calm2 Atp5j2 Cacna2d1 S100a1 Atp5k Prkg1 Cacnb2 Cox5b Fxyd6 Grid2 Kcnb2
0.00113145447065157	32	1714	2.15046367377019	Regulation of cell population proliferation	http://amigo.geneontology.org/amigo/term/GO:0042127	Ccnd2 Serpinf1 Apoe Cdkn1b Ptgds Timp2 Igf1 Nme2 Ctsl Apod Dusp1 Zeb1 Anxa1 Serpine2 Vim Ptn Nupr1 Dlc1 Trf S100b Cd81 Igfbp2 S100a13 Pid1 Scg2 Prkg1 Cthrc1 Atpif1 Nell1 Dach1 Ntrk3 Sox2
0.00115516319847533	12	328	4.21405648267009	Positive regulation of nervous system development	http://amigo.geneontology.org/amigo/term/GO:0051962	Serpinf1 Apoe Igf1 Serpine2 Vim Zeb2 Ptn Clstn2 Trf Ntrk3 Kalrn Grid2
0.00120098167768719	23	1032	2.56708996328029	Negative regulation of multicellular organismal process	http://amigo.geneontology.org/amigo/term/GO:0051241	Serpinf1 Apoe Cdkn1b Ptgds Stard13 Dcn Socs2 Igf1 Rflnb Nme2 Pde4d Apod Anxa1 Serpine2 Anxa5 Sema3a Lrpap1 Ptn Mt3 Dock5 Adamts12 Prkg1 Ntrk3
0.00127932326317409	4	22	20.9425837320574	Gas transport	http://amigo.geneontology.org/amigo/term/GO:0015669	Car14 Aqp5 Hba-a1 Hbb-bt
0.0013577647405197	19	762	2.87204724409449	Cell morphogenesis involved in differentiation	http://amigo.geneontology.org/amigo/term/GO:0000904	Apoe Ctnnd2 Bsg Lmx1a Vim Zeb2 Dclk1 Stmn1 Sema3a Epha5 Ptn Mt3 Dock5 Ust Tanc2 Col25a1 Ntrk3 Kalrn Cntn4
0.00137195780782216	25	1190	2.41983635559487	Response to nitrogen compound	http://amigo.geneontology.org/amigo/term/GO:1901698	Serpinf1 Apoe Cdkn1b Slc1a2 Socs2 Igf1 Nme2 Pde4d Bsg Dusp1 Zeb1 Anxa1 Col5a2 Col3a1 Vim Anxa5 Col1a2 Ptn Mt3 Colec12 Cd81 Cacna2d1 Pid1 Gapdh Cox5b
0.00142125851392663	15	509	3.39442663633544	Regulation of nervous system development	http://amigo.geneontology.org/amigo/term/GO:0051960	Serpinf1 Apoe Igf1 Serpine2 Vim Zeb2 Sema3a Ptn Mt3 Clstn2 Trf S100b Ntrk3 Kalrn Grid2
0.00149506801846554	21	907	2.66688910810654	Enzyme linked receptor protein signaling pathway	http://amigo.geneontology.org/amigo/term/GO:0007167	Dcn Socs2 Igf1 Apod Zeb1 Plce1 Gfra1 Col3a1 Vim Zeb2 Stmn1 Epha5 Col1a2 Mt3 Trf Ror1 Igfbp2 Nbl1 Pid1 Adamts12 Ntrk3
0.00170469871162505	18	710	2.92016308376575	Regulation of cell adhesion	http://amigo.geneontology.org/amigo/term/GO:0030155	Igf1 Apod Dusp1 Anxa1 Serpine2 Epha5 Spp1 Ptn Gpm6b Dlc1 Mdga2 Cd81 Igfbp2 Dock5 Prkg1 Emcn Fut9 Sox2
0.00172705557404462	24	1135	2.43561326223047	Circulatory system development	http://amigo.geneontology.org/amigo/term/GO:0072359	Serpinf1 Apoe Cdkn1b Stard13 Rspo3 Dcn Igf1 Col14a1 Bsg Anxa1 Col3a1 Pam Enpep Col1a2 Cald1 Ptn Slc25a4 Tbx18 S100a1 Rhoj Scg2 Prkg1 Emcn Ntrk3
0.00193139648797357	12	349	3.96048861408536	Camera-type eye development	http://amigo.geneontology.org/amigo/term/GO:0043010	Serpinf1 Cdkn1b Bsg Zeb1 Vim Zeb2 Ptn Cryab Aqp5 Rhoj Maf Ntrk3
0.00215216869890126	8	155	5.94499151103565	Biomineral tissue development	http://amigo.geneontology.org/amigo/term/GO:0031214	Oc90 Igf1 Rflnb Spp1 Col1a2 Ptn Gpm6b Nell1
0.00216478846558755	25	1229	2.3430474069633	Cellular response to oxygen-containing compound	http://amigo.geneontology.org/amigo/term/GO:1901701	Serpinf1 Slc1a2 Dynll1 Socs2 Igf1 Nme2 Pde4d Zeb1 Anxa1 Col5a2 Col3a1 Vim Anxa5 Prdx1 Epha5 Spp1 Col1a2 Ptn Mt3 Mt1 Plscr2 Ndufa13 Cacna2d1 Pid1 Ntrk3
0.00225911676140369	10	250	4.60736842105263	Regulation of synapse organization	http://amigo.geneontology.org/amigo/term/GO:0050807	Apoe Ptn Clstn2 Mdga2 Lrfn5 Tanc2 Ntrk3 Kalrn Grid2 Tuba1a
0.00225911676140369	12	356	3.8826138379657	Leukocyte migration	http://amigo.geneontology.org/amigo/term/GO:0050900	Pde4d Apod Bsg Dusp1 Anxa1 Spp1 Ptn Ppib Cd81 Nbl1 Scg2 Fut9
0.00227347416324837	8	157	5.86925913509889	Biomineralization	http://amigo.geneontology.org/amigo/term/GO:0110148	Oc90 Igf1 Rflnb Spp1 Col1a2 Ptn Gpm6b Nell1
0.0022736026221218	12	357	3.87173816895179	Regulation of epithelial cell proliferation	http://amigo.geneontology.org/amigo/term/GO:0050678	Ccnd2 Serpinf1 Apoe Cdkn1b Igf1 Nme2 Ctsl Ptn Nupr1 Scg2 Atpif1 Sox2
0.00231807183422477	17	665	2.94455876533439	Regulation of growth	http://amigo.geneontology.org/amigo/term/GO:0040008	Apoe Cdkn1b Socs2 Igf1 Col14a1 Serpine2 Lmx1a Sema3a Slc25a4 Mt3 Mt1 Cryab Ppib Ndufa13 Cd81 Igfbp2 Ntrk3
0.00265428118213027	5	52	11.0754048582996	Aerobic electron transport chain	http://amigo.geneontology.org/amigo/term/GO:0019646	Cox5a Uqcrb Cox4i1 Gm10053 Uqcr10
0.00265428118213027	12	364	3.79728166570272	Negative regulation of response to external stimulus	http://amigo.geneontology.org/amigo/term/GO:0032102	Serpinf1 Apoe Igf1 Dusp1 Serpine2 Anxa5 Sema3a Lrfn5 Nenf Nbl1 Prkg1 Grid2
0.00265428118213027	10	257	4.48187589596559	Developmental cell growth	http://amigo.geneontology.org/amigo/term/GO:0048588	Apoe Igf1 Col14a1 Zeb2 Dclk1 Sema3a Slc25a4 Mt3 Prkg1 Ntrk3
0.00265428118213027	6	83	8.32656943563729	Astrocyte differentiation	http://amigo.geneontology.org/amigo/term/GO:0048708	Serpine2 Vim Mt3 S100b Ror1 Ntrk3
0.00265428118213027	23	1100	2.4083971291866	Negative regulation of cell death	http://amigo.geneontology.org/amigo/term/GO:0060548	Ccnd2 Serpinf1 Apoe Cdkn1b Igf1 Nme2 Dusp1 Lrpap1 Spp1 Nupr1 Slc25a4 Mt3 Mt1 Cryab Ndufa13 Agr3 Nenf Scg2 Pou3f4 Gapdh Ntrk3 Gpx4 Pcp4
0.00276683730142441	9	209	4.96008562075044	Mitochondrial transport	http://amigo.geneontology.org/amigo/term/GO:0006839	Atp5e Ppp2r2b Crym Slc25a4 Ndufa13 Atp5j2 Chchd10 Atp5k Atpif1
0.00278408716065131	10	259	4.44726681568787	Regulation of synapse structure or activity	http://amigo.geneontology.org/amigo/term/GO:0050803	Apoe Ptn Clstn2 Mdga2 Lrfn5 Tanc2 Ntrk3 Kalrn Grid2 Tuba1a
0.0028114216559744	5	53	10.8664349553128	Collagen fibril organization	http://amigo.geneontology.org/amigo/term/GO:0030199	Col14a1 Col5a2 Col3a1 Col1a2 Serpinh1
0.0028114216559744	20	887	2.59716370972527	Tube morphogenesis	http://amigo.geneontology.org/amigo/term/GO:0035239	Serpinf1 Apoe Stard13 Rspo3 Dcn Igf1 Bsg Zeb1 Anxa1 Col3a1 Zeb2 Enpep Cald1 Ptn S100a1 Rhoj Adamts12 Scg2 Cthrc1 Emcn
0.00285337608415339	6	85	8.13065015479876	Lens development in camera-type eye	http://amigo.geneontology.org/amigo/term/GO:0002088	Cdkn1b Vim Zeb2 Cryab Maf Ntrk3
0.0029021649790434	7	123	6.55519897304236	Detoxification	http://amigo.geneontology.org/amigo/term/GO:0098754	Apoe Prdx1 Mt3 Mt1 Hba-a1 Hbb-bt Gpx4
0.0029021649790434	3	11	31.4138755980861	Mitochondrial electron transport, ubiquinol to cytochrome c	http://amigo.geneontology.org/amigo/term/GO:0006122	Uqcrb Gm10053 Uqcr10
0.00315352383073382	22	1043	2.42958066306706	Response to organic cyclic compound	http://amigo.geneontology.org/amigo/term/GO:0014070	Serpinf1 Cdkn1b Slc1a2 Ptgds Socs2 Igf1 Ctsl Pde4d Bsg Dusp1 Anxa1 Pam Epha5 Spp1 Ptn Cryab S100b Colec12 Igfbp2 Ntrk3 Fibin Gpx4
0.00316219442820646	7	125	6.45031578947368	Response to amino acid	http://amigo.geneontology.org/amigo/term/GO:0043200	Cdkn1b Slc1a2 Zeb1 Col5a2 Col3a1 Col1a2 Ptn
0.00317332310148591	18	758	2.73524510484655	Brain development	http://amigo.geneontology.org/amigo/term/GO:0007420	Slc1a2 Igf1 Apod Col3a1 Serpine2 Dbi Lmx1a Zeb2 Dclk1 Stmn1 Sema3a Epha5 Ptn Prkg1 Pou3f4 Cntn4 Grid2 Sox2
0.00317332310148591	9	215	4.82166462668299	Endothelial cell migration	http://amigo.geneontology.org/amigo/term/GO:0043542	Serpinf1 Apoe Stard13 Dcn Igf1 Bsg Anxa1 Ptn Rhoj
0.00326233790521873	9	216	4.79934210526316	Myeloid leukocyte migration	http://amigo.geneontology.org/amigo/term/GO:0097529	Pde4d Bsg Dusp1 Anxa1 Spp1 Ppib Cd81 Nbl1 Scg2
0.00335336602688716	9	217	4.77722532136794	Leukocyte chemotaxis	http://amigo.geneontology.org/amigo/term/GO:0030595	Pde4d Bsg Dusp1 Anxa1 Spp1 Ptn Ppib Nbl1 Scg2
0.00352901481054006	28	1521	2.12041939167445	Transmembrane transport	http://amigo.geneontology.org/amigo/term/GO:0055085	Cox5a S100a6 Slc1a2 Cox6c Atp5e Igf1 Pde4d Dbi Anxa5 Ndufa4 Slc25a4 Cox4i1 Cox7a2 Cox8a Calm2 Slc35f1 Atp5j2 Cacna2d1 S100a1 Aqp5 Pid1 Atp5k Prkg1 Cacnb2 Cox5b Fxyd6 Grid2 Kcnb2
0.00357695539541481	3	12	28.796052631579	Mitochondrial electron transport, cytochrome c to oxygen	http://amigo.geneontology.org/amigo/term/GO:0006123	Cox5a Cox4i1 Gm10053
0.00357695539541481	7	129	6.25030599755202	Rho protein signal transduction	http://amigo.geneontology.org/amigo/term/GO:0007266	Apoe Stard13 Col3a1 Stmn1 Col1a2 Dlc1 Rhoj
0.00357695539541481	17	700	2.79733082706767	Actin cytoskeleton organization	http://amigo.geneontology.org/amigo/term/GO:0030036	Stard13 Rflnb Iqgap2 Arhgap28 Dpysl3 Anxa1 Pam Stmn1 Epha5 Cald1 Gas2 Gpm6b Dlc1 Trf Pgm5 Rhoj Ntrk3
0.00357695539541481	20	911	2.52874227280605	Regulation of protein localization	http://amigo.geneontology.org/amigo/term/GO:0032880	Apoe Ctsd Dynll1 Igf1 Apod Bsg Anxa1 Pam Frmd4a Anxa5 Dclk1 Epha5 Ptn Gpm6b Dpp10 Cd81 Pid1 Atpif1 Kalrn Ifi27
0.00357695539541481	10	271	4.25033987181977	Positive regulation of neurogenesis	http://amigo.geneontology.org/amigo/term/GO:0050769	Serpinf1 Apoe Igf1 Serpine2 Vim Zeb2 Ptn Trf Ntrk3 Kalrn
0.00359571833231888	24	1211	2.28275892042244	Positive regulation of catalytic activity	http://amigo.geneontology.org/amigo/term/GO:0043085	Ccnd2 Apoe Cdkn1b Ctsd Stard13 Timp2 Igf1 Iqgap2 Arhgap28 Dbi Zeb2 Epha5 Ndufa4 Dlc1 Mt3 Ror1 Ndufa13 Calm2 Cd81 S100a1 Dock5 Gm10053 Ntrk3 Kalrn
0.00369403339641795	13	444	3.3725106685633	Regulation of endopeptidase activity	http://amigo.geneontology.org/amigo/term/GO:0052548	Serpinf1 Ctsd Timp2 Igf1 Serpine2 Dlc1 Mt3 Cryab Ndufa13 Gapdh Gm10053 Serpinh1 Sox2
0.00382772301373565	14	508	3.17436800663075	Skeletal system development	http://amigo.geneontology.org/amigo/term/GO:0001501	Fli1 Igf1 Rflnb Zeb1 Col5a2 Col3a1 Otor Col1a2 Ppib Adamts12 Maf Rpl38 Cytl1 Serpinh1
0.00382772301373565	7	131	6.15488147850542	Positive regulation of transporter activity	http://amigo.geneontology.org/amigo/term/GO:0032411	Ndufa4 Slc25a4 Calm2 Cacna2d1 S100a1 Prkg1 Cacnb2
0.00396210624849603	8	176	5.23564593301435	Sensory perception of mechanical stimulus	http://amigo.geneontology.org/amigo/term/GO:0050954	Cdkn1b Igf1 Serpine2 Crym Ror1 Otos Pou3f4 Rpl38
0.00396802810611213	14	511	3.15573179524153	Response to wounding	http://amigo.geneontology.org/amigo/term/GO:0009611	Apoe Slc1a2 Dcn Igf1 Apod Dpysl3 Anxa1 Col3a1 Serpine2 Anxa5 Ptn Prkg1 Ntrk3 Sox2
0.00396802810611213	21	995	2.43102353874636	Positive regulation of transport	http://amigo.geneontology.org/amigo/term/GO:0051050	Apoe Slc1a2 Dynll1 Igf1 Bsg Anxa1 Dbi Frmd4a Spp1 Ndufa4 Slc25a4 Trf Calm2 Cd81 Cacna2d1 S100a1 Chchd10 Prkg1 Atpif1 Cacnb2 Pcp4
0.00396920440365538	31	1787	1.99815922009837	Homeostatic process	http://amigo.geneontology.org/amigo/term/GO:0042592	Serpinf1 Apoe Cp Dynll1 Dcn Igf1 Nme2 Pde4d Col14a1 Bsg Anxa1 Dbi Prdx1 Stmn1 Epha5 Spp1 Mt3 Mt1 Car12 Trf S100b Calm2 Car14 Cacna2d1 Rbp1 Prkg1 Atpif1 Emcn Cacnb2 Cytl1 Hba-a1
0.00399622554852337	11	332	3.81634432466709	Aging	http://amigo.geneontology.org/amigo/term/GO:0007568	Serpinf1 Apoe Slc1a2 Timp2 Dcn Ctsl Pde4d Apod Cryab Igfbp2 Gpx4
0.00418891254858185	6	94	7.3521836506159	Cellular oxidant detoxification	http://amigo.geneontology.org/amigo/term/GO:0098869	Apoe Prdx1 Mt3 Hba-a1 Hbb-bt Gpx4
0.00426373051014955	11	335	3.78216810683425	Gliogenesis	http://amigo.geneontology.org/amigo/term/GO:0042063	Igf1 Anxa1 Serpine2 Dbi Vim Ptn Mt3 Trf S100b Ror1 Ntrk3
0.00439287596637015	28	1552	2.07806565382528	Regulation of programmed cell death	http://amigo.geneontology.org/amigo/term/GO:0043067	Ccnd2 Apoe Cdkn1b Ctsd Igf1 Nme2 Dusp1 Ppp2r2b Anxa1 Anxa5 Spp1 Ptn Nupr1 Dlc1 Slc25a4 Mt3 Mt1 Cryab S100b Ndufa13 Scg2 Nell1 Pou3f4 Gapdh Ntrk3 Grid2 Gpx4 Pcp4
0.00440534578198759	9	229	4.52689037002988	Regulation of small GTPase mediated signal transduction	http://amigo.geneontology.org/amigo/term/GO:0051056	Apoe Stard13 Timp2 Igf1 Arhgap28 Plce1 Col3a1 Stmn1 Dlc1
0.00457026418882948	22	1084	2.33768692950087	Response to organonitrogen compound	http://amigo.geneontology.org/amigo/term/GO:0010243	Serpinf1 Apoe Cdkn1b Slc1a2 Socs2 Igf1 Nme2 Pde4d Bsg Dusp1 Zeb1 Anxa1 Col5a2 Col3a1 Vim Anxa5 Col1a2 Ptn Cd81 Cacna2d1 Pid1 Cox5b
0.00469068619550437	28	1560	2.06740890688259	Negative regulation of response to stimulus	http://amigo.geneontology.org/amigo/term/GO:0048585	Serpinf1 Apoe Timp2 Dcn Socs2 Igf1 Pde4d Apod Dusp1 Anxa1 Col3a1 Serpine2 Anxa5 Stmn1 Sema3a Dlc1 Lrfn5 Ndufa13 Nenf Rbms3 Nbl1 Pid1 Adamts12 Scg2 Prkg1 Cthrc1 Grid2 Sox2
0.00511987343720214	3	14	24.6823308270677	Positive regulation of voltage-gated calcium channel activity	http://amigo.geneontology.org/amigo/term/GO:1901387	Cacna2d1 S100a1 Cacnb2
0.00511987343720214	5	63	9.14160401002506	Mitochondrial ATP synthesis coupled electron transport	http://amigo.geneontology.org/amigo/term/GO:0042775	Cox5a Uqcrb Cox4i1 Gm10053 Uqcr10
0.00525296606751392	11	345	3.67254004576659	Positive regulation of cell development	http://amigo.geneontology.org/amigo/term/GO:0010720	Serpinf1 Apoe Igf1 Serpine2 Vim Zeb2 Ptn Trf Dock5 Ntrk3 Kalrn
0.00536982516693393	15	596	2.89893147297775	Chemotaxis	http://amigo.geneontology.org/amigo/term/GO:0006935	Pde4d Bsg Dusp1 Anxa1 Lmx1a Sema3a Epha5 Spp1 Ptn Ppib Nbl1 Scg2 Ntrk3 Kalrn Cntn4
0.00548569029370872	18	805	2.57554756456358	Head development	http://amigo.geneontology.org/amigo/term/GO:0060322	Slc1a2 Igf1 Apod Col3a1 Serpine2 Dbi Lmx1a Zeb2 Dclk1 Stmn1 Sema3a Epha5 Ptn Prkg1 Pou3f4 Cntn4 Grid2 Sox2
0.00560028902034492	8	188	4.90145576707727	Regulation of heart contraction	http://amigo.geneontology.org/amigo/term/GO:0008016	Pde4d Sema3a Tbx18 Calm2 Cacna2d1 S100a1 Prkg1 Cacnb2
0.00569952746451473	8	189	4.87552213868003	Regulation of reproductive process	http://amigo.geneontology.org/amigo/term/GO:2000241	Serpinf1 Cdkn1b Ptgds Igf1 Dusp1 Anxa5 Sema3a Nupr1
0.00569952746451473	15	601	2.87481390664682	Taxis	http://amigo.geneontology.org/amigo/term/GO:0042330	Pde4d Bsg Dusp1 Anxa1 Lmx1a Sema3a Epha5 Spp1 Ptn Ppib Nbl1 Scg2 Ntrk3 Kalrn Cntn4
0.00569952746451473	13	471	3.1791820315119	Regulation of peptidase activity	http://amigo.geneontology.org/amigo/term/GO:0052547	Serpinf1 Ctsd Timp2 Igf1 Serpine2 Dlc1 Mt3 Cryab Ndufa13 Gapdh Gm10053 Serpinh1 Sox2
0.00595958056777523	3	15	23.0368421052632	Regulation of high voltage-gated calcium channel activity	http://amigo.geneontology.org/amigo/term/GO:1901841	Calm2 Cacna2d1 Cacnb2
0.00595958056777523	22	1111	2.28087545596665	Tube development	http://amigo.geneontology.org/amigo/term/GO:0035295	Serpinf1 Apoe Stard13 Rspo3 Dcn Igf1 Bsg Zeb1 Anxa1 Col3a1 Serpine2 Zeb2 Enpep Spp1 Cald1 Ptn S100a1 Rhoj Adamts12 Scg2 Cthrc1 Emcn
0.00595958056777523	5	66	8.72607655502392	ATP synthesis coupled electron transport	http://amigo.geneontology.org/amigo/term/GO:0042773	Cox5a Uqcrb Cox4i1 Gm10053 Uqcr10
0.00595958056777523	15	604	2.86053502962705	Regulation of system process	http://amigo.geneontology.org/amigo/term/GO:0044057	Apoe Igf1 Pde4d Sema3a Cald1 Slc25a4 Tbx18 Trf S100b Calm2 Cacna2d1 S100a1 Dock5 Prkg1 Cacnb2
0.0061000004730421	7	145	5.56061705989111	Response to acid chemical	http://amigo.geneontology.org/amigo/term/GO:0001101	Cdkn1b Slc1a2 Zeb1 Col5a2 Col3a1 Col1a2 Ptn
0.00624050044933033	12	415	3.33062777425491	Regulation of neurogenesis	http://amigo.geneontology.org/amigo/term/GO:0050767	Serpinf1 Apoe Igf1 Serpine2 Vim Zeb2 Sema3a Ptn Mt3 Trf Ntrk3 Kalrn
0.00626654767236206	17	747	2.62132741492285	Vasculature development	http://amigo.geneontology.org/amigo/term/GO:0001944	Serpinf1 Apoe Stard13 Rspo3 Dcn Igf1 Bsg Anxa1 Col3a1 Enpep Col1a2 Cald1 Ptn S100a1 Rhoj Scg2 Emcn
0.006274385016267	9	244	4.24859792924935	Positive regulation of transmembrane transport	http://amigo.geneontology.org/amigo/term/GO:0034764	Slc1a2 Igf1 Dbi Ndufa4 Calm2 Cacna2d1 S100a1 Prkg1 Cacnb2
0.00631835269251202	27	1517	2.05008153210977	Regulation of apoptotic process	http://amigo.geneontology.org/amigo/term/GO:0042981	Ccnd2 Apoe Cdkn1b Ctsd Igf1 Nme2 Dusp1 Ppp2r2b Anxa1 Anxa5 Spp1 Ptn Nupr1 Dlc1 Slc25a4 Mt3 Mt1 Cryab S100b Ndufa13 Scg2 Nell1 Pou3f4 Gapdh Ntrk3 Grid2 Pcp4
0.00639383839158447	8	194	4.74986435160065	Regulation of Ras protein signal transduction	http://amigo.geneontology.org/amigo/term/GO:0046578	Apoe Stard13 Timp2 Igf1 Plce1 Col3a1 Stmn1 Dlc1
0.00639383839158447	13	480	3.11957236842105	Negative regulation of transport	http://amigo.geneontology.org/amigo/term/GO:0051051	Apoe Apod Anxa1 Serpine2 Frmd4a Anxa5 Lrpap1 Gpm6b Cryab Calm2 Pid1 Prkg1 Kalrn
0.00654492572013926	5	68	8.46942724458204	Purine ribonucleoside triphosphate biosynthetic process	http://amigo.geneontology.org/amigo/term/GO:0009206	Atp5e Nme2 Atp5j2 Pid1 Atp5k
0.00659632231515276	14	547	2.94804195131338	Regulation of cell development	http://amigo.geneontology.org/amigo/term/GO:0060284	Serpinf1 Apoe Igf1 Rflnb Serpine2 Vim Zeb2 Sema3a Ptn Mt3 Trf Dock5 Ntrk3 Kalrn
0.00662776390818594	4	38	12.1246537396122	Regulation of voltage-gated calcium channel activity	http://amigo.geneontology.org/amigo/term/GO:1901385	Calm2 Cacna2d1 S100a1 Cacnb2
0.00662776390818594	4	38	12.1246537396122	Regulation of presynapse assembly	http://amigo.geneontology.org/amigo/term/GO:1905606	Mdga2 Lrfn5 Ntrk3 Grid2
0.00670806912921248	5	69	8.3466819221968	Negative regulation of reproductive process	http://amigo.geneontology.org/amigo/term/GO:2000242	Serpinf1 Cdkn1b Ptgds Igf1 Dusp1
0.00670806912921248	12	422	3.27538039411324	Small GTPase mediated signal transduction	http://amigo.geneontology.org/amigo/term/GO:0007264	Apoe Stard13 Timp2 Igf1 Arhgap28 Plce1 Col3a1 Stmn1 Col1a2 Dlc1 Dock5 Rhoj
0.00670806912921248	5	69	8.3466819221968	Purine nucleoside triphosphate biosynthetic process	http://amigo.geneontology.org/amigo/term/GO:0009145	Atp5e Nme2 Atp5j2 Pid1 Atp5k
0.00670806912921248	5	69	8.3466819221968	Negative regulation of epithelial cell migration	http://amigo.geneontology.org/amigo/term/GO:0010633	Serpinf1 Apoe Stard13 Dcn Sema3a
0.00670806912921248	12	422	3.27538039411324	Epithelial cell proliferation	http://amigo.geneontology.org/amigo/term/GO:0050673	Ccnd2 Serpinf1 Apoe Cdkn1b Igf1 Nme2 Ctsl Ptn Nupr1 Scg2 Atpif1 Sox2
0.00677110126824123	9	249	4.16328471781864	Regulation of blood circulation	http://amigo.geneontology.org/amigo/term/GO:1903522	Pde4d Sema3a Tbx18 Calm2 Cacna2d1 S100a1 Dock5 Prkg1 Cacnb2
0.00688762166225237	10	305	3.77653149266609	Learning or memory	http://amigo.geneontology.org/amigo/term/GO:0007611	Ccnd2 Serpinf1 Apoe Igf1 Dbi Lmx1a Ptn S100b Kalrn Sorcs3
0.00688762166225237	12	424	3.25993048659384	Forebrain development	http://amigo.geneontology.org/amigo/term/GO:0030900	Slc1a2 Col3a1 Dbi Lmx1a Zeb2 Dclk1 Sema3a Epha5 Ptn Prkg1 Pou3f4 Sox2
0.00690871002580075	22	1133	2.23658661216147	Negative regulation of molecular function	http://amigo.geneontology.org/amigo/term/GO:0044092	Serpinf1 Apoe Cdkn1b Dynll1 Timp2 Igf1 Arhgap28 Dusp1 Anxa1 Serpine2 Stmn1 Lrpap1 Ptn Nupr1 Mt3 Cryab Calm2 Atpif1 Fry Gapdh Serpinh1 Pcp4
0.00692433601507225	13	488	3.0684318377912	Blood circulation	http://amigo.geneontology.org/amigo/term/GO:0008015	Apoe Fli1 Pde4d Enpep Sema3a Col1a2 Tbx18 Calm2 Cacna2d1 S100a1 Dock5 Prkg1 Cacnb2
0.00692433601507225	12	425	3.2522600619195	Ameboidal-type cell migration	http://amigo.geneontology.org/amigo/term/GO:0001667	Serpinf1 Apoe Stard13 Dcn Igf1 Bsg Anxa1 Zeb2 Sema3a Ptn Dock5 Rhoj
0.00700490893735315	6	108	6.39912280701754	Cellular detoxification	http://amigo.geneontology.org/amigo/term/GO:1990748	Apoe Prdx1 Mt3 Hba-a1 Hbb-bt Gpx4
0.00711333314013807	15	623	2.77329559854693	Blood vessel morphogenesis	http://amigo.geneontology.org/amigo/term/GO:0048514	Serpinf1 Apoe Stard13 Rspo3 Dcn Bsg Anxa1 Col3a1 Enpep Cald1 Ptn S100a1 Rhoj Scg2 Emcn
0.00748043759389042	3	17	20.3266253869969	Negative regulation of platelet activation	http://amigo.geneontology.org/amigo/term/GO:0010544	Apoe Serpine2 Prkg1
0.00748043759389042	3	17	20.3266253869969	Mitochondrial ATP synthesis coupled proton transport	http://amigo.geneontology.org/amigo/term/GO:0042776	Atp5e Atp5j2 Atp5k
0.00748043759389042	23	1222	2.16795158928418	Chemical homeostasis	http://amigo.geneontology.org/amigo/term/GO:0048878	Serpinf1 Apoe Cp Dynll1 Dcn Igf1 Nme2 Pde4d Dbi Stmn1 Epha5 Spp1 Mt3 Mt1 Car12 Trf S100b Calm2 Car14 Cacna2d1 Rbp1 Prkg1 Cacnb2
0.00748043759389042	3	17	20.3266253869969	Endothelial tube morphogenesis	http://amigo.geneontology.org/amigo/term/GO:0061154	Stard13 Bsg Adamts12
0.00748043759389042	3	17	20.3266253869969	Morphogenesis of an endothelium	http://amigo.geneontology.org/amigo/term/GO:0003159	Stard13 Bsg Adamts12
0.00750643615419926	7	154	5.23564593301435	Regulation of cell shape	http://amigo.geneontology.org/amigo/term/GO:0008360	Anxa1 Ptn Gas2 Dlc1 S100b S100a13 Rhoj
0.00762173136753934	25	1385	2.07913737412122	Cytoskeleton organization	http://amigo.geneontology.org/amigo/term/GO:0007010	Cdkn1b Stard13 Rflnb Iqgap2 Tuba1b Arhgap28 Dpysl3 Anxa1 Pam Vim Stmn1 Epha5 Cald1 Gas2 Gpm6b Dlc1 Cryab Trf Tubb4b Pgm5 Rhoj Tln2 Gapdh Ntrk3 Tuba1a
0.00780856147345521	8	204	4.51702786377709	Postsynapse organization	http://amigo.geneontology.org/amigo/term/GO:0099173	Apoe Ctnnd2 Epha5 Ptn Tanc2 Ntrk3 Kalrn Grid2
0.00793987497795146	4	41	11.2374839537869	Regulation of presynapse organization	http://amigo.geneontology.org/amigo/term/GO:0099174	Mdga2 Lrfn5 Ntrk3 Grid2
0.00803909248382378	2	4	57.5921052631579	Positive regulation of high voltage-gated calcium channel activity	http://amigo.geneontology.org/amigo/term/GO:1901843	Cacna2d1 Cacnb2
0.00803909248382378	2	4	57.5921052631579	Negative regulation of vascular associated smooth muscle cell apoptotic process	http://amigo.geneontology.org/amigo/term/GO:1905460	Igf1 Gapdh
0.00803909248382378	20	998	2.30830081215062	Negative regulation of developmental process	http://amigo.geneontology.org/amigo/term/GO:0051093	Serpinf1 Apoe Cdkn1b Stard13 Dcn Socs2 Igf1 Rflnb Nme2 Zeb1 Anxa1 Col5a2 Lmx1a Sema3a Ptn Mt3 S100b Adamts12 Ntrk3 Cntn4
0.00815427860014435	14	567	2.84405458089669	Regulation of establishment of protein localization	http://amigo.geneontology.org/amigo/term/GO:0070201	Apoe Ctsd Dynll1 Igf1 Apod Bsg Anxa1 Pam Frmd4a Anxa5 Epha5 Cd81 Atpif1 Ifi27
0.0082532151409933	5	74	7.78271692745377	Ribonucleoside triphosphate biosynthetic process	http://amigo.geneontology.org/amigo/term/GO:0009201	Atp5e Nme2 Atp5j2 Pid1 Atp5k
0.0082532151409933	6	113	6.11597578015836	Positive regulation of neuron differentiation	http://amigo.geneontology.org/amigo/term/GO:0045666	Timp2 Socs2 Zeb1 Lmx1a Nbl1 Pcp4
0.0082911912509146	13	503	2.97692790624673	Reproductive structure development	http://amigo.geneontology.org/amigo/term/GO:0048608	Serpinf1 Cdkn1b Rspo3 Dcn Igf1 Ctsl Bsg Anxa1 Serpine2 Sema3a Ptn Gas2 Nupr1
0.0082911912509146	4	42	10.9699248120301	Cell growth involved in cardiac muscle cell development	http://amigo.geneontology.org/amigo/term/GO:0061049	Igf1 Col14a1 Slc25a4 Prkg1
0.0082911912509146	3	18	19.1973684210526	Negative regulation of mononuclear cell migration	http://amigo.geneontology.org/amigo/term/GO:0071676	Apod Dusp1 Nbl1
0.0082911912509146	4	42	10.9699248120301	Physiological muscle hypertrophy	http://amigo.geneontology.org/amigo/term/GO:0003298	Igf1 Col14a1 Slc25a4 Prkg1
0.0082911912509146	4	42	10.9699248120301	Physiological cardiac muscle hypertrophy	http://amigo.geneontology.org/amigo/term/GO:0003301	Igf1 Col14a1 Slc25a4 Prkg1
0.00853497587627986	5	75	7.67894736842105	Positive regulation of gliogenesis	http://amigo.geneontology.org/amigo/term/GO:0014015	Igf1 Serpine2 Vim Ptn Trf
0.00857351926619057	17	783	2.50080661423674	Negative regulation of catalytic activity	http://amigo.geneontology.org/amigo/term/GO:0043086	Serpinf1 Apoe Cdkn1b Dynll1 Timp2 Igf1 Dusp1 Anxa1 Serpine2 Ptn Mt3 Cryab Atpif1 Fry Gapdh Serpinh1 Pcp4
0.00870934348939211	6	115	6.00961098398169	Cellular response to toxic substance	http://amigo.geneontology.org/amigo/term/GO:0097237	Apoe Prdx1 Mt3 Hba-a1 Hbb-bt Gpx4
0.00873521434485387	16	713	2.58477891784159	Regulation of ion transport	http://amigo.geneontology.org/amigo/term/GO:0043269	Igf1 Pde4d Serpine2 Dbi Ndufa4 Gpm6b Slc25a4 Trf Calm2 Cacna2d1 S100a1 Prkg1 Cacnb2 Fxyd6 Pcp4 Kcnb2
0.0087620859116826	21	1087	2.22526993657096	Negative regulation of protein metabolic process	http://amigo.geneontology.org/amigo/term/GO:0051248	Serpinf1 Apoe Cdkn1b Timp2 Igf1 Pde4d Itm2b Apod Dusp1 Serpine2 Dbi Ptn Mt3 Cryab Pid1 Nell1 Fry Gapdh Ntrk3 Serpinh1 Pcp4
0.00876480047118241	13	508	2.94762743472855	Reproductive system development	http://amigo.geneontology.org/amigo/term/GO:0061458	Serpinf1 Cdkn1b Rspo3 Dcn Igf1 Ctsl Bsg Anxa1 Serpine2 Sema3a Ptn Gas2 Nupr1
0.00876480047118241	4	43	10.7148102815177	Cell communication involved in cardiac conduction	http://amigo.geneontology.org/amigo/term/GO:0086065	Pde4d Tbx18 Cacna2d1 Cacnb2
0.0088104315729633	7	161	5.00800915331808	Regulation of response to wounding	http://amigo.geneontology.org/amigo/term/GO:1903034	Apoe Anxa1 Serpine2 Anxa5 Ptn Prkg1 Ntrk3
0.0088104315729633	10	322	3.5771493952272	Ras protein signal transduction	http://amigo.geneontology.org/amigo/term/GO:0007265	Apoe Stard13 Timp2 Igf1 Plce1 Col3a1 Stmn1 Col1a2 Dlc1 Rhoj
0.0088104315729633	6	116	5.95780399274047	Regulation of gliogenesis	http://amigo.geneontology.org/amigo/term/GO:0014013	Igf1 Serpine2 Vim Ptn Trf Ntrk3
0.0088104315729633	6	116	5.95780399274047	Bone mineralization	http://amigo.geneontology.org/amigo/term/GO:0030282	Igf1 Rflnb Col1a2 Ptn Gpm6b Nell1
0.00891753939330531	8	212	4.34657398212512	Regulation of cell junction assembly	http://amigo.geneontology.org/amigo/term/GO:1901888	Apod Gpm6b Dlc1 Clstn2 Mdga2 Lrfn5 Ntrk3 Grid2
0.00891753939330531	11	383	3.30816270441116	Ossification	http://amigo.geneontology.org/amigo/term/GO:0001503	Igf1 Rflnb Col5a2 Spp1 Col1a2 Ptn Gpm6b Cthrc1 Nell1 Rpl38 Sox2
0.00891753939330531	16	717	2.57035895177274	Blood vessel development	http://amigo.geneontology.org/amigo/term/GO:0001568	Serpinf1 Apoe Stard13 Rspo3 Dcn Bsg Anxa1 Col3a1 Enpep Col1a2 Cald1 Ptn S100a1 Rhoj Scg2 Emcn
0.00901529223327018	26	1496	2.00186462144667	Cell-cell signaling	http://amigo.geneontology.org/amigo/term/GO:0007267	Apoe Dynll1 Rspo3 Ctnnd2 Anxa1 Serpine2 Dbi Lmx1a Zeb2 Anxa5 Epha5 Spp1 Ptn Tbx18 Clstn2 S100b Ror1 Rbms3 Cacna2d1 Cthrc1 Cacnb2 Kalrn Sorcs3 Grid2 Sox2 Pcp4
0.00911762035032675	8	213	4.32616753150482	Regulation of cysteine-type endopeptidase activity involved in apoptotic process	http://amigo.geneontology.org/amigo/term/GO:0043281	Ctsd Igf1 Dlc1 Mt3 Cryab Ndufa13 Gm10053 Sox2
0.00912035352685732	4	44	10.4712918660287	Positive regulation of calcium ion transmembrane transporter activity	http://amigo.geneontology.org/amigo/term/GO:1901021	Calm2 Cacna2d1 S100a1 Cacnb2
0.00912035352685732	14	580	2.78030852994555	Regulation of transmembrane transport	http://amigo.geneontology.org/amigo/term/GO:0034762	Slc1a2 Igf1 Pde4d Dbi Ndufa4 Slc25a4 Calm2 Cacna2d1 S100a1 Pid1 Prkg1 Cacnb2 Fxyd6 Kcnb2
0.00920466467828076	14	581	2.77552314521243	Transmembrane receptor protein tyrosine kinase signaling pathway	http://amigo.geneontology.org/amigo/term/GO:0007169	Dcn Socs2 Igf1 Apod Plce1 Gfra1 Stmn1 Epha5 Mt3 Ror1 Igfbp2 Pid1 Adamts12 Ntrk3
0.00920703998306527	13	514	2.91321933237764	Circulatory system process	http://amigo.geneontology.org/amigo/term/GO:0003013	Apoe Fli1 Pde4d Enpep Sema3a Col1a2 Tbx18 Calm2 Cacna2d1 S100a1 Dock5 Prkg1 Cacnb2
0.00981529815172864	4	45	10.2385964912281	Negative regulation of blood coagulation	http://amigo.geneontology.org/amigo/term/GO:0030195	Apoe Serpine2 Anxa5 Prkg1
0.0103655642935705	3	20	17.2776315789474	Negative regulation of necrotic cell death	http://amigo.geneontology.org/amigo/term/GO:0060547	Nupr1 Slc25a4 Mt3
0.0105872636520445	4	46	10.0160183066362	Negative regulation of hemostasis	http://amigo.geneontology.org/amigo/term/GO:1900047	Apoe Serpine2 Anxa5 Prkg1
0.0106658258516549	26	1517	1.97415258647608	Positive regulation of multicellular organismal process	http://amigo.geneontology.org/amigo/term/GO:0051240	Serpinf1 Apoe Igf1 Nme2 Pde4d Bsg Anxa1 Serpine2 Vim Zeb2 Sema3a Ptn Gpm6b Slc25a4 Ppib Clstn2 Trf S100b Cd81 S100a13 S100a1 Nell1 Gapdh Ntrk3 Kalrn Grid2
0.010925217251836	5	81	7.11013645224171	Positive regulation of cation channel activity	http://amigo.geneontology.org/amigo/term/GO:2001259	Calm2 Cacna2d1 S100a1 Prkg1 Cacnb2
0.0110629807291894	9	276	3.75600686498856	Regulation of transmembrane transporter activity	http://amigo.geneontology.org/amigo/term/GO:0022898	Pde4d Ndufa4 Slc25a4 Calm2 Cacna2d1 S100a1 Prkg1 Cacnb2 Fxyd6
0.0111258499217368	13	527	2.84135623689204	Angiogenesis	http://amigo.geneontology.org/amigo/term/GO:0001525	Serpinf1 Stard13 Rspo3 Dcn Bsg Anxa1 Enpep Cald1 Ptn S100a1 Rhoj Scg2 Emcn
0.0111258499217368	6	123	5.61874197689345	Positive regulation of ion transmembrane transporter activity	http://amigo.geneontology.org/amigo/term/GO:0032414	Ndufa4 Calm2 Cacna2d1 S100a1 Prkg1 Cacnb2
0.0111258499217368	2	5	46.0736842105263	Ossification involved in bone remodeling	http://amigo.geneontology.org/amigo/term/GO:0043932	Ptn Cthrc1
0.0111258499217368	2	5	46.0736842105263	Negative regulation of lipoprotein metabolic process	http://amigo.geneontology.org/amigo/term/GO:0050748	Apod Dbi
0.0111258499217368	4	47	9.80291153415453	Negative regulation of coagulation	http://amigo.geneontology.org/amigo/term/GO:0050819	Apoe Serpine2 Anxa5 Prkg1
0.0111258499217368	8	222	4.15078236130868	Reactive oxygen species metabolic process	http://amigo.geneontology.org/amigo/term/GO:0072593	Prdx1 Mt3 Cryab Ndufa13 Pid1 Atpif1 Gm10053 Hbb-bt
0.0111258499217368	2	5	46.0736842105263	Negative regulation of monocyte chemotaxis	http://amigo.geneontology.org/amigo/term/GO:0090027	Dusp1 Nbl1
0.0113357750076027	6	124	5.57342954159593	Granulocyte chemotaxis	http://amigo.geneontology.org/amigo/term/GO:0071621	Pde4d Bsg Anxa1 Spp1 Ppib Scg2
0.0113862944806206	3	21	16.4548872180451	Positive regulation of myelination	http://amigo.geneontology.org/amigo/term/GO:0031643	Igf1 Trf S100b
0.0115079618298053	10	338	3.4078168794768	Cognition	http://amigo.geneontology.org/amigo/term/GO:0050890	Ccnd2 Serpinf1 Apoe Igf1 Dbi Lmx1a Ptn S100b Kalrn Sorcs3
0.0115766081482389	5	83	6.93880786303107	Purine ribonucleoside triphosphate metabolic process	http://amigo.geneontology.org/amigo/term/GO:0009205	Atp5e Nme2 Atp5j2 Pid1 Atp5k
0.0115766081482389	5	83	6.93880786303107	Regulation of Rho protein signal transduction	http://amigo.geneontology.org/amigo/term/GO:0035023	Apoe Stard13 Col3a1 Stmn1 Dlc1
0.0120812005672894	6	126	5.48496240601504	Endothelium development	http://amigo.geneontology.org/amigo/term/GO:0003158	Stard13 Pde4d Bsg Zeb1 Ptn Adamts12
0.0123085039185601	17	821	2.38505673440605	Cell-cell adhesion	http://amigo.geneontology.org/amigo/term/GO:0098609	Igf1 Ctnnd2 Bsg Anxa1 Serpine2 Clstn2 Mdga2 Lrfn5 Cd81 Igfbp2 Cdh18 Prkg1 Emcn Fut9 Mpz Grid2 Sox2
0.0123085039185601	11	404	3.13620375195414	Neuron death	http://amigo.geneontology.org/amigo/term/GO:0070997	Serpinf1 Apoe Igf1 Ppp2r2b Nupr1 Mt3 Mt1 Nenf Gapdh Grid2 Pcp4
0.0123527439563716	8	227	4.05935543705078	Regeneration	http://amigo.geneontology.org/amigo/term/GO:0031099	Cdkn1b Igf1 Apod Anxa1 Ptn Cd81 Ntrk3 Sox2
0.0123527439563716	8	227	4.05935543705078	Heart contraction	http://amigo.geneontology.org/amigo/term/GO:0060047	Pde4d Sema3a Tbx18 Calm2 Cacna2d1 S100a1 Prkg1 Cacnb2
0.0123751853997254	7	175	4.60736842105263	Dendrite morphogenesis	http://amigo.geneontology.org/amigo/term/GO:0048813	Ctnnd2 Dclk1 Sema3a Epha5 Ptn Tanc2 Kalrn
0.0123751853997254	7	175	4.60736842105263	Regulation of axonogenesis	http://amigo.geneontology.org/amigo/term/GO:0050770	Apoe Vim Zeb2 Sema3a Mt3 Ust Ntrk3
0.0123936949873354	13	537	2.78844457512496	Regulation of protein transport	http://amigo.geneontology.org/amigo/term/GO:0051223	Apoe Dynll1 Igf1 Apod Bsg Anxa1 Pam Frmd4a Anxa5 Epha5 Cd81 Atpif1 Ifi27
0.0124477337765568	5	85	6.77554179566563	Nucleoside triphosphate biosynthetic process	http://amigo.geneontology.org/amigo/term/GO:0009142	Atp5e Nme2 Atp5j2 Pid1 Atp5k
0.0124477337765568	3	22	15.7069377990431	Cochlea morphogenesis	http://amigo.geneontology.org/amigo/term/GO:0090103	Zeb1 Cthrc1 Pou3f4
0.0129289181801846	9	286	3.62467795362532	Extracellular matrix organization	http://amigo.geneontology.org/amigo/term/GO:0030198	Col14a1 Col5a2 Col3a1 Col1a2 Gas2 Gpm6b Adamts12 Col25a1 Serpinh1
0.0129289181801846	5	86	6.69675642594859	Ovulation cycle	http://amigo.geneontology.org/amigo/term/GO:0042698	Serpinf1 Anxa1 Pam Ptn Gas2
0.0129289181801846	5	86	6.69675642594859	Cardiac muscle cell development	http://amigo.geneontology.org/amigo/term/GO:0055013	Igf1 Col14a1 Slc25a4 Tbx18 Prkg1
0.0129521795901557	4	50	9.21473684210526	Cochlea development	http://amigo.geneontology.org/amigo/term/GO:0090102	Zeb1 Cthrc1 Pou3f4 Ntrk3
0.0129981750138917	9	287	3.61204841371722	Dendrite development	http://amigo.geneontology.org/amigo/term/GO:0016358	Apoe Ctnnd2 Dclk1 Sema3a Epha5 Ptn Prkg1 Tanc2 Kalrn
0.0129981750138917	9	287	3.61204841371722	Regulation of transporter activity	http://amigo.geneontology.org/amigo/term/GO:0032409	Pde4d Ndufa4 Slc25a4 Calm2 Cacna2d1 S100a1 Prkg1 Cacnb2 Fxyd6
0.0129981750138917	9	287	3.61204841371722	External encapsulating structure organization	http://amigo.geneontology.org/amigo/term/GO:0045229	Col14a1 Col5a2 Col3a1 Col1a2 Gas2 Gpm6b Adamts12 Col25a1 Serpinh1
0.013185169164164	5	87	6.61978221415608	Regulation of calcium ion transmembrane transporter activity	http://amigo.geneontology.org/amigo/term/GO:1901019	Pde4d Calm2 Cacna2d1 S100a1 Cacnb2
0.013185169164164	5	87	6.61978221415608	Regulation of ATP metabolic process	http://amigo.geneontology.org/amigo/term/GO:1903578	Igf1 Nupr1 Cox7a2 Pid1 Atpif1
0.013185169164164	25	1470	1.95891514500537	Regulation of phosphate metabolic process	http://amigo.geneontology.org/amigo/term/GO:0019220	Ccnd2 Apoe Cdkn1b Dynll1 Socs2 Igf1 Pde4d Dusp1 Ppp2r2b Plce1 Gfra1 Zeb2 Epha5 Ptn Nupr1 Dlc1 Mt3 Trf Ror1 Calm2 Cd81 Pid1 Prkg1 Ntrk3 Pcp4
0.013185169164164	5	87	6.61978221415608	Respiratory electron transport chain	http://amigo.geneontology.org/amigo/term/GO:0022904	Cox5a Uqcrb Cox4i1 Gm10053 Uqcr10
0.013185169164164	9	288	3.59950657894737	Extracellular structure organization	http://amigo.geneontology.org/amigo/term/GO:0043062	Col14a1 Col5a2 Col3a1 Col1a2 Gas2 Gpm6b Adamts12 Col25a1 Serpinh1
0.0132634800137881	25	1471	1.95758345557981	Regulation of phosphorus metabolic process	http://amigo.geneontology.org/amigo/term/GO:0051174	Ccnd2 Apoe Cdkn1b Dynll1 Socs2 Igf1 Pde4d Dusp1 Ppp2r2b Plce1 Gfra1 Zeb2 Epha5 Ptn Nupr1 Dlc1 Mt3 Trf Ror1 Calm2 Cd81 Pid1 Prkg1 Ntrk3 Pcp4
0.0132798125828478	21	1144	2.1143954729481	Anatomical structure formation involved in morphogenesis	http://amigo.geneontology.org/amigo/term/GO:0048646	Serpinf1 Stard13 Rspo3 Dcn Bsg Dusp1 Anxa1 Col5a2 Zeb2 Enpep Cald1 Ptn Cd81 Pgm5 S100a1 Rhoj Scg2 Cthrc1 Emcn Grid2 Sox2
0.0132798125828478	9	289	3.58705153888181	Regulation of protein secretion	http://amigo.geneontology.org/amigo/term/GO:0050708	Apoe Dynll1 Igf1 Bsg Anxa1 Pam Frmd4a Anxa5 Epha5
0.0132817955075351	15	686	2.51860518643548	Negative regulation of cellular component organization	http://amigo.geneontology.org/amigo/term/GO:0051129	Apoe Igf1 Apod Arhgap28 Dusp1 Dpysl3 Vim Stmn1 Sema3a Lrpap1 Ptn Nupr1 Dlc1 Mt3 Cryab
0.0133072425804769	4	51	9.03405572755418	Prostate gland development	http://amigo.geneontology.org/amigo/term/GO:0030850	Serpinf1 Cdkn1b Igf1 Anxa1
0.0136709629843416	10	351	3.28160143949618	Cell-substrate adhesion	http://amigo.geneontology.org/amigo/term/GO:0031589	Apod Col3a1 Spp1 Ptn Gpm6b Dlc1 Itgbl1 Dock5 Adamts12 Sned1
0.0142162104626057	5	89	6.47102306327617	Positive regulation of calcium ion transmembrane transport	http://amigo.geneontology.org/amigo/term/GO:1904427	Dbi Calm2 Cacna2d1 S100a1 Cacnb2
0.0142162104626057	2	6	38.3947368421053	Stress response to copper ion	http://amigo.geneontology.org/amigo/term/GO:1990169	Mt3 Mt1
0.0142162104626057	8	236	3.90454950936664	Regulation of cysteine-type endopeptidase activity	http://amigo.geneontology.org/amigo/term/GO:2000116	Ctsd Igf1 Dlc1 Mt3 Cryab Ndufa13 Gm10053 Sox2
0.0142162104626057	2	6	38.3947368421053	Detoxification of copper ion	http://amigo.geneontology.org/amigo/term/GO:0010273	Mt3 Mt1
0.0142162104626057	2	6	38.3947368421053	Very-low-density lipoprotein particle clearance	http://amigo.geneontology.org/amigo/term/GO:0034447	Apoe Lrpap1
0.0142162104626057	2	6	38.3947368421053	Axonogenesis involved in innervation	http://amigo.geneontology.org/amigo/term/GO:0060385	Sema3a Col25a1
0.0142162104626057	2	6	38.3947368421053	Negative regulation of epithelial cell proliferation involved in prostate gland development	http://amigo.geneontology.org/amigo/term/GO:0060770	Serpinf1 Cdkn1b
0.0143417642785452	11	418	3.03116343490305	Regulation of metal ion transport	http://amigo.geneontology.org/amigo/term/GO:0010959	Igf1 Pde4d Serpine2 Dbi Trf Calm2 Cacna2d1 S100a1 Prkg1 Cacnb2 Fxyd6
0.0144361812883384	8	237	3.88807461692205	Regulation of canonical Wnt signaling pathway	http://amigo.geneontology.org/amigo/term/GO:0060828	Apoe Rspo3 Ctnnd2 Lmx1a Zeb2 Rbms3 Cthrc1 Sox2
0.0144361812883384	8	237	3.88807461692205	Heart process	http://amigo.geneontology.org/amigo/term/GO:0003015	Pde4d Sema3a Tbx18 Calm2 Cacna2d1 S100a1 Prkg1 Cacnb2
0.0144405549464299	3	24	14.3980263157895	Energy coupled proton transport, down electrochemical gradient	http://amigo.geneontology.org/amigo/term/GO:0015985	Atp5e Atp5j2 Atp5k
0.0144405549464299	3	24	14.3980263157895	ATP synthesis coupled proton transport	http://amigo.geneontology.org/amigo/term/GO:0015986	Atp5e Atp5j2 Atp5k
0.0144405549464299	16	769	2.3965505441106	Regulation of proteolysis	http://amigo.geneontology.org/amigo/term/GO:0030162	Serpinf1 Apoe Ctsd Timp2 Igf1 Serpine2 Nupr1 Dlc1 Mt3 Cryab Ndufa13 Atpif1 Gapdh Gm10053 Serpinh1 Sox2
0.0145966498532168	4	53	8.69314796425025	Presynapse assembly	http://amigo.geneontology.org/amigo/term/GO:0099054	Mdga2 Lrfn5 Ntrk3 Grid2
0.0146406091197762	23	1322	2.00396130265149	Negative regulation of cell communication	http://amigo.geneontology.org/amigo/term/GO:0010648	Apoe Timp2 Dcn Socs2 Igf1 Pde4d Apod Dusp1 Serpine2 Anxa5 Stmn1 Dlc1 Ndufa13 Rbms3 Nbl1 Pid1 Adamts12 Scg2 Cthrc1 Kalrn Sorcs3 Grid2 Sox2
0.0147371616418747	23	1323	2.00244659267216	Cellular response to endogenous stimulus	http://amigo.geneontology.org/amigo/term/GO:0071495	Serpinf1 Slc1a2 Socs2 Igf1 Pde4d Dusp1 Zeb1 Anxa1 Col5a2 Col3a1 Vim Zeb2 Anxa5 Epha5 Col1a2 Ptn Mt3 Igfbp2 Cacna2d1 Nbl1 Pid1 Adamts12 Ntrk3
0.0148207269416561	5	91	6.3288027761712	Ribonucleoside triphosphate metabolic process	http://amigo.geneontology.org/amigo/term/GO:0009199	Atp5e Nme2 Atp5j2 Pid1 Atp5k
0.0148207269416561	5	91	6.3288027761712	Regulation of blood vessel endothelial cell migration	http://amigo.geneontology.org/amigo/term/GO:0043535	Apoe Stard13 Igf1 Anxa1 Rhoj
0.0148322131127808	10	358	3.21743604822111	Purine ribonucleotide metabolic process	http://amigo.geneontology.org/amigo/term/GO:0009150	Atp5e Igf1 Nme2 Pde4d Nupr1 Far1 Atp5j2 Pid1 Atp5k Gapdh
0.0148322131127808	23	1325	1.99942403177756	Negative regulation of signaling	http://amigo.geneontology.org/amigo/term/GO:0023057	Apoe Timp2 Dcn Socs2 Igf1 Pde4d Apod Dusp1 Serpine2 Anxa5 Stmn1 Dlc1 Ndufa13 Rbms3 Nbl1 Pid1 Adamts12 Scg2 Cthrc1 Kalrn Sorcs3 Grid2 Sox2
0.015018425272717	8	240	3.83947368421053	Response to toxic substance	http://amigo.geneontology.org/amigo/term/GO:0009636	Apoe Prdx1 Nupr1 Mt3 Mt1 Hba-a1 Hbb-bt Gpx4
0.015018425272717	20	1083	2.12713223501968	Regulation of organelle organization	http://amigo.geneontology.org/amigo/term/GO:0033043	Cdkn1b Dynll1 Dcn Igf1 Iqgap2 Arhgap28 Dusp1 Anxa1 Pam Zeb2 Stmn1 Epha5 Nupr1 Gpm6b Dlc1 Slc25a4 Chchd10 Atpif1 Ntrk3 Grid2
0.0150701276116378	7	186	4.3348896434635	Positive regulation of synaptic transmission	http://amigo.geneontology.org/amigo/term/GO:0050806	Apoe Serpine2 Dbi Ptn Clstn2 S100b Cacnb2
0.0151417532785882	4	54	8.53216374269006	Negative regulation of endothelial cell migration	http://amigo.geneontology.org/amigo/term/GO:0010596	Serpinf1 Apoe Stard13 Dcn
0.0152053789651769	5	92	6.2600114416476	Purine nucleoside triphosphate metabolic process	http://amigo.geneontology.org/amigo/term/GO:0009144	Atp5e Nme2 Atp5j2 Pid1 Atp5k
0.0153906216765327	7	187	4.31170841542359	Positive regulation of ion transmembrane transport	http://amigo.geneontology.org/amigo/term/GO:0034767	Dbi Ndufa4 Calm2 Cacna2d1 S100a1 Prkg1 Cacnb2
0.0154975574406318	9	300	3.45552631578947	Cell chemotaxis	http://amigo.geneontology.org/amigo/term/GO:0060326	Pde4d Bsg Dusp1 Anxa1 Spp1 Ptn Ppib Nbl1 Scg2
0.0155056240493885	3	25	13.8221052631579	Steroid catabolic process	http://amigo.geneontology.org/amigo/term/GO:0006706	Apoe Spp1 Mt3
0.0156018494679491	10	362	3.18188426868276	Regulation of neuron death	http://amigo.geneontology.org/amigo/term/GO:1901214	Serpinf1 Apoe Igf1 Ppp2r2b Nupr1 Mt3 Mt1 Nenf Grid2 Pcp4
0.0156996339679487	5	93	6.19269949066214	Cardiac cell development	http://amigo.geneontology.org/amigo/term/GO:0055006	Igf1 Col14a1 Slc25a4 Tbx18 Prkg1
0.0158025055594011	10	363	3.17311874728143	Regulation of cation transmembrane transport	http://amigo.geneontology.org/amigo/term/GO:1904062	Pde4d Dbi Ndufa4 Slc25a4 Calm2 Cacna2d1 S100a1 Prkg1 Cacnb2 Fxyd6
0.0158025055594011	4	55	8.37703349282297	Negative regulation of muscle cell apoptotic process	http://amigo.geneontology.org/amigo/term/GO:0010656	Igf1 Nupr1 Slc25a4 Gapdh
0.0160926297281718	8	244	3.77653149266609	Glial cell differentiation	http://amigo.geneontology.org/amigo/term/GO:0010001	Igf1 Serpine2 Vim Ptn Mt3 S100b Ror1 Ntrk3
0.0162561991333905	5	94	6.12681970884658	Dendritic spine organization	http://amigo.geneontology.org/amigo/term/GO:0097061	Apoe Ctnnd2 Epha5 Tanc2 Kalrn
0.0162718626635152	10	365	3.15573179524153	Regulation of developmental growth	http://amigo.geneontology.org/amigo/term/GO:0048638	Apoe Cdkn1b Socs2 Igf1 Col14a1 Sema3a Slc25a4 Mt3 Ppib Ntrk3
0.0166892304228255	4	56	8.22744360902256	Regulation of myelination	http://amigo.geneontology.org/amigo/term/GO:0031641	Igf1 Ptn Trf S100b
0.0169206967579782	3	26	13.2904858299595	Activation of protein kinase B activity	http://amigo.geneontology.org/amigo/term/GO:0032148	Igf1 Mt3 Ntrk3
0.0172364819277364	14	641	2.51572378684621	Regulation of secretion by cell	http://amigo.geneontology.org/amigo/term/GO:1903530	Apoe Dynll1 Igf1 Bsg Anxa1 Pam Frmd4a Anxa5 Epha5 Spp1 Prkg1 Cacnb2 Kalrn Pcp4
0.0174598524957608	17	866	2.26112191564361	Cellular chemical homeostasis	http://amigo.geneontology.org/amigo/term/GO:0055082	Serpinf1 Apoe Dynll1 Igf1 Nme2 Pde4d Dbi Epha5 Spp1 Mt3 Mt1 Trf S100b Calm2 Cacna2d1 Prkg1 Cacnb2
0.0175162197839548	5	96	5.99917763157895	Regulation of phosphatidylinositol 3-kinase signaling	http://amigo.geneontology.org/amigo/term/GO:0014066	Dcn Igf1 Serpine2 Ror1 Ntrk3
0.0175498141361361	4	57	8.08310249307479	ATP biosynthetic process	http://amigo.geneontology.org/amigo/term/GO:0006754	Atp5e Atp5j2 Pid1 Atp5k
0.0176313357967275	2	7	32.9097744360902	Prolactin secretion	http://amigo.geneontology.org/amigo/term/GO:0070459	Anxa1 Anxa5
0.0177244248788842	8	249	3.7006975269499	Negative regulation of growth	http://amigo.geneontology.org/amigo/term/GO:0045926	Cdkn1b Socs2 Serpine2 Sema3a Mt3 Mt1 Cryab Ndufa13
0.0179108942399922	18	947	2.18935141443895	Cellular homeostasis	http://amigo.geneontology.org/amigo/term/GO:0019725	Serpinf1 Apoe Dynll1 Igf1 Nme2 Pde4d Dbi Prdx1 Epha5 Spp1 Mt3 Mt1 Trf S100b Calm2 Cacna2d1 Prkg1 Cacnb2
0.0182667106146417	4	58	7.9437386569873	Glial cell proliferation	http://amigo.geneontology.org/amigo/term/GO:0014009	Igf1 Dbi Vim Ptn
0.0182667106146417	19	1029	2.1268221574344	Negative regulation of cellular protein metabolic process	http://amigo.geneontology.org/amigo/term/GO:0032269	Serpinf1 Apoe Cdkn1b Timp2 Igf1 Pde4d Dusp1 Serpine2 Dbi Ptn Mt3 Cryab Pid1 Nell1 Fry Gapdh Ntrk3 Serpinh1 Pcp4
0.0182667106146417	19	1029	2.1268221574344	Secretion	http://amigo.geneontology.org/amigo/term/GO:0046903	Apoe Dynll1 Oc90 Ptgds Socs2 Igf1 Bsg Anxa1 Serpine2 Pam Frmd4a Anxa5 Epha5 Spp1 Aqp5 Prkg1 Cacnb2 Kalrn Pcp4
0.0182667106146417	3	27	12.7982456140351	Innervation	http://amigo.geneontology.org/amigo/term/GO:0060384	Serpine2 Sema3a Col25a1
0.0182667106146417	3	27	12.7982456140351	Cell-cell signaling involved in cardiac conduction	http://amigo.geneontology.org/amigo/term/GO:0086019	Tbx18 Cacna2d1 Cacnb2
0.0184888317834789	12	507	2.72625350358144	Negative regulation of phosphorus metabolic process	http://amigo.geneontology.org/amigo/term/GO:0010563	Apoe Cdkn1b Dynll1 Igf1 Pde4d Dusp1 Ptn Nupr1 Pid1 Prkg1 Ntrk3 Pcp4
0.0184888317834789	12	507	2.72625350358144	Negative regulation of phosphate metabolic process	http://amigo.geneontology.org/amigo/term/GO:0045936	Apoe Cdkn1b Dynll1 Igf1 Pde4d Dusp1 Ptn Nupr1 Pid1 Prkg1 Ntrk3 Pcp4
0.0192175121684706	10	376	3.06340985442329	Ribonucleotide metabolic process	http://amigo.geneontology.org/amigo/term/GO:0009259	Atp5e Igf1 Nme2 Pde4d Nupr1 Far1 Atp5j2 Pid1 Atp5k Gapdh
0.0192293100133217	4	59	7.80909901873327	Cardiac muscle cell action potential	http://amigo.geneontology.org/amigo/term/GO:0086001	Tbx18 Calm2 Cacna2d1 Cacnb2
0.0197674414093456	14	654	2.46571704490584	Positive regulation of cell death	http://amigo.geneontology.org/amigo/term/GO:0010942	Apoe Cdkn1b Ctsd Dusp1 Ppp2r2b Anxa1 Anxa5 Ptn Nupr1 Dlc1 Mt3 S100b Nell1 Ntrk3
0.0199157752402361	3	28	12.3411654135338	Regulation of cell growth involved in cardiac muscle cell development	http://amigo.geneontology.org/amigo/term/GO:0061050	Igf1 Col14a1 Slc25a4
0.0199979092535007	7	199	4.05170589791061	Cartilage development	http://amigo.geneontology.org/amigo/term/GO:0051216	Rflnb Zeb1 Otor Adamts12 Maf Cytl1 Serpinh1
0.0200069452604436	6	147	4.70139634801289	Sensory perception of sound	http://amigo.geneontology.org/amigo/term/GO:0007605	Cdkn1b Crym Ror1 Otos Pou3f4 Rpl38
0.0200069452604436	10	379	3.03916122760728	Protein localization to extracellular region	http://amigo.geneontology.org/amigo/term/GO:0071692	Apoe Dynll1 Igf1 Bsg Anxa1 Pam Frmd4a Anxa5 Epha5 Nbl1
0.0206908228237241	5	101	5.70218863991662	Neuron projection organization	http://amigo.geneontology.org/amigo/term/GO:0106027	Apoe Ctnnd2 Epha5 Tanc2 Kalrn
0.0212048735827435	18	966	2.14628963713632	Regulation of cellular component biogenesis	http://amigo.geneontology.org/amigo/term/GO:0044087	Apoe Cdkn1b Dynll1 Iqgap2 Apod Arhgap28 Dpysl3 Plce1 Stmn1 Nupr1 Gpm6b Dlc1 Cryab Clstn2 Mdga2 Lrfn5 Ntrk3 Grid2
0.0212422272904685	4	61	7.55306298533218	Presynapse organization	http://amigo.geneontology.org/amigo/term/GO:0099172	Mdga2 Lrfn5 Ntrk3 Grid2
0.021245994756919	11	449	2.82188489039972	Regulation of membrane potential	http://amigo.geneontology.org/amigo/term/GO:0042391	Dcn Ptn Tbx18 Calm2 Cacna2d1 Pid1 Chchd10 Atpif1 Cacnb2 Ntrk3 Grid2
0.021291736800786	5	102	5.64628482972136	Cyclic-nucleotide-mediated signaling	http://amigo.geneontology.org/amigo/term/GO:0019935	Apoe Pde4d Epha5 Prkg1 Gapdh
0.021291736800786	5	102	5.64628482972136	Regulation of heart rate	http://amigo.geneontology.org/amigo/term/GO:0002027	Pde4d Sema3a Calm2 Cacna2d1 Cacnb2
0.0213430292383288	16	812	2.26963961628208	Ion homeostasis	http://amigo.geneontology.org/amigo/term/GO:0050801	Apoe Cp Dcn Pde4d Dbi Spp1 Mt3 Mt1 Car12 Trf S100b Calm2 Car14 Cacna2d1 Prkg1 Cacnb2
0.0213690328790235	3	29	11.9156079854809	Peptide cross-linking	http://amigo.geneontology.org/amigo/term/GO:0018149	Dcn Anxa1 Col3a1
0.0214718059979688	6	150	4.60736842105263	Granulocyte migration	http://amigo.geneontology.org/amigo/term/GO:0097530	Pde4d Bsg Anxa1 Spp1 Ppib Scg2
0.0214718059979688	6	150	4.60736842105263	Myelination	http://amigo.geneontology.org/amigo/term/GO:0042552	Igf1 Ptn Trf S100b Mpz Ntrk3
0.0215401112212854	10	385	2.9917976760082	Purine nucleotide metabolic process	http://amigo.geneontology.org/amigo/term/GO:0006163	Atp5e Igf1 Nme2 Pde4d Nupr1 Far1 Atp5j2 Pid1 Atp5k Gapdh
0.0215401112212854	2	8	28.7960526315789	Carbon dioxide transport	http://amigo.geneontology.org/amigo/term/GO:0015670	Car14 Aqp5
0.0215401112212854	10	385	2.9917976760082	Ribose phosphate metabolic process	http://amigo.geneontology.org/amigo/term/GO:0019693	Atp5e Igf1 Nme2 Pde4d Nupr1 Far1 Atp5j2 Pid1 Atp5k Gapdh
0.0215401112212854	9	321	3.22946384653222	Regulation of inflammatory response	http://amigo.geneontology.org/amigo/term/GO:0050727	Serpinf1 Apoe Igf1 Anxa1 Nupr1 Lrfn5 Cd81 Adamts12 Gpx4
0.0216549213576752	5	103	5.59146653040368	Negative regulation of small molecule metabolic process	http://amigo.geneontology.org/amigo/term/GO:0062014	Apoe Dbi Nupr1 Pid1 Prkg1
0.0216802094252533	13	592	2.52938300142248	Cellular response to lipid	http://amigo.geneontology.org/amigo/term/GO:0071396	Serpinf1 Igf1 Nme2 Pde4d Anxa1 Vim Epha5 Spp1 Ptn Plscr2 Ndufa13 Pid1 Ntrk3
0.0217156096374755	18	972	2.13304093567251	Carbohydrate derivative metabolic process	http://amigo.geneontology.org/amigo/term/GO:1901135	Atp5e Dcn Igf1 Nme2 Ctsl Pde4d Itm2b Nupr1 Far1 Mt3 B3galt1 Atp5j2 Pid1 Adamts12 Atp5k Fut9 Gapdh Cytl1
0.0221193935329967	9	323	3.20946716636793	Regulation of cell morphogenesis	http://amigo.geneontology.org/amigo/term/GO:0022604	Anxa1 Ptn Gas2 Dlc1 S100b S100a13 Dock5 Rhoj Kalrn
0.0221688545730313	12	523	2.6428499547147	Response to peptide	http://amigo.geneontology.org/amigo/term/GO:1901652	Serpinf1 Cdkn1b Socs2 Igf1 Nme2 Bsg Anxa1 Vim Anxa5 Cacna2d1 Pid1 Cox5b
0.022274744301365	5	104	5.5377024291498	Long-term synaptic potentiation	http://amigo.geneontology.org/amigo/term/GO:0060291	Apoe Serpine2 Dbi Ptn S100b
0.0226999645993904	10	389	2.96103368962251	Negative regulation of phosphorylation	http://amigo.geneontology.org/amigo/term/GO:0042326	Apoe Cdkn1b Dynll1 Igf1 Pde4d Dusp1 Nupr1 Pid1 Ntrk3 Pcp4
0.0226999645993904	3	30	11.5184210526316	Decidualization	http://amigo.geneontology.org/amigo/term/GO:0046697	Ctsl Bsg Ptn
0.0227990162021565	6	153	4.51702786377709	Ensheathment of neurons	http://amigo.geneontology.org/amigo/term/GO:0007272	Igf1 Ptn Trf S100b Mpz Ntrk3
0.0227990162021565	6	153	4.51702786377709	Axon ensheathment	http://amigo.geneontology.org/amigo/term/GO:0008366	Igf1 Ptn Trf S100b Mpz Ntrk3
0.0232500333284464	8	265	3.4772591857001	Regulation of ion transmembrane transporter activity	http://amigo.geneontology.org/amigo/term/GO:0032412	Pde4d Ndufa4 Calm2 Cacna2d1 S100a1 Prkg1 Cacnb2 Fxyd6
0.0236717151435896	11	459	2.76040591675267	Negative regulation of hydrolase activity	http://amigo.geneontology.org/amigo/term/GO:0051346	Serpinf1 Timp2 Igf1 Anxa1 Serpine2 Ptn Mt3 Cryab Atpif1 Gapdh Serpinh1
0.0236757167889272	4	64	7.19901315789474	Regulation of blood coagulation	http://amigo.geneontology.org/amigo/term/GO:0030193	Apoe Serpine2 Anxa5 Prkg1
0.02453279130937	3	31	11.1468590831919	Negative regulation of stress fiber assembly	http://amigo.geneontology.org/amigo/term/GO:0051497	Arhgap28 Stmn1 Dlc1
0.0245986621354231	5	107	5.38243974422036	Chondrocyte differentiation	http://amigo.geneontology.org/amigo/term/GO:0002062	Rflnb Adamts12 Maf Cytl1 Serpinh1
0.0246969993258476	18	987	2.10062390017597	Negative regulation of programmed cell death	http://amigo.geneontology.org/amigo/term/GO:0043069	Ccnd2 Apoe Cdkn1b Igf1 Nme2 Dusp1 Spp1 Nupr1 Slc25a4 Mt3 Mt1 Cryab Ndufa13 Scg2 Pou3f4 Gapdh Gpx4 Pcp4
0.0254751795142768	5	108	5.33260233918129	Response to retinoic acid	http://amigo.geneontology.org/amigo/term/GO:0032526	Serpinf1 Dusp1 Ndufa13 Igfbp2 Ntrk3
0.0257890798676062	4	66	6.98086124401914	Regulation of hemostasis	http://amigo.geneontology.org/amigo/term/GO:1900046	Apoe Serpine2 Anxa5 Prkg1
0.0257890798676062	2	9	25.5964912280702	Regulation of lens fiber cell differentiation	http://amigo.geneontology.org/amigo/term/GO:1902746	Cdkn1b Zeb2
0.0257890798676062	4	66	6.98086124401914	Positive regulation of mitochondrion organization	http://amigo.geneontology.org/amigo/term/GO:0010822	Dcn Slc25a4 Chchd10 Atpif1
0.0257890798676062	7	212	3.80325223435948	Regulation of leukocyte migration	http://amigo.geneontology.org/amigo/term/GO:0002685	Apod Dusp1 Anxa1 Ptn Cd81 Nbl1 Fut9
0.0257890798676062	4	66	6.98086124401914	Cardiac conduction	http://amigo.geneontology.org/amigo/term/GO:0061337	Pde4d Tbx18 Cacna2d1 Cacnb2
0.0257890798676062	2	9	25.5964912280702	Detoxification of inorganic compound	http://amigo.geneontology.org/amigo/term/GO:0061687	Mt3 Mt1
0.026020374589993	5	109	5.28367938194109	Regulation of postsynapse organization	http://amigo.geneontology.org/amigo/term/GO:0099175	Apoe Tanc2 Ntrk3 Kalrn Grid2
0.0260394972772642	7	213	3.78539659006672	Cell-matrix adhesion	http://amigo.geneontology.org/amigo/term/GO:0007160	Apod Col3a1 Gpm6b Dlc1 Itgbl1 Adamts12 Sned1
0.0260394972772642	7	213	3.78539659006672	Regulation of synaptic plasticity	http://amigo.geneontology.org/amigo/term/GO:0048167	Apoe Serpine2 Dbi Ptn S100b Sorcs3 Grid2
0.0268835927427939	4	67	6.87666928515318	Regulation of coagulation	http://amigo.geneontology.org/amigo/term/GO:0050818	Apoe Serpine2 Anxa5 Prkg1
0.0268835927427939	4	67	6.87666928515318	Negative regulation of wound healing	http://amigo.geneontology.org/amigo/term/GO:0061045	Apoe Serpine2 Anxa5 Prkg1
0.0271925691977903	8	274	3.36304264310411	Connective tissue development	http://amigo.geneontology.org/amigo/term/GO:0061448	Igf1 Rflnb Zeb1 Otor Adamts12 Maf Cytl1 Serpinh1
0.0274722883764152	20	1164	1.97911014650027	Epithelium development	http://amigo.geneontology.org/amigo/term/GO:0060429	Cdkn1b Stard13 Rspo3 Igf1 Nme2 Ctsl Pde4d Bsg Zeb1 Anxa1 Serpine2 Dbi Vim Zeb2 Sema3a Ptn Adamts12 Cthrc1 Maf Ntrk3
0.0276585810697302	8	275	3.35081339712919	Negative regulation of endopeptidase activity	http://amigo.geneontology.org/amigo/term/GO:0010951	Serpinf1 Timp2 Igf1 Serpine2 Mt3 Cryab Gapdh Serpinh1
0.0280198014704229	3	33	10.4712918660287	Chondroitin sulfate proteoglycan metabolic process	http://amigo.geneontology.org/amigo/term/GO:0050654	Dcn Igf1 Cytl1
0.0280835454617976	15	767	2.25262471694229	Inorganic ion homeostasis	http://amigo.geneontology.org/amigo/term/GO:0098771	Apoe Cp Pde4d Dbi Spp1 Mt3 Mt1 Car12 Trf S100b Calm2 Car14 Cacna2d1 Prkg1 Cacnb2
0.0280835454617976	24	1507	1.83438689623861	Regulation of intracellular signal transduction	http://amigo.geneontology.org/amigo/term/GO:1902531	Apoe Stard13 Timp2 Dcn Igf1 Pde4d Arhgap28 Dusp1 Plce1 Col3a1 Serpine2 Zeb2 Prdx1 Stmn1 Nupr1 Dlc1 Mt3 S100b Ror1 Ndufa13 Nenf S100a13 Ntrk3 Sox2
0.0280835454617976	8	276	3.33867276887872	Skin development	http://amigo.geneontology.org/amigo/term/GO:0043588	Nme2 Ctsl Anxa1 Col5a2 Col3a1 Dbi Stmn1 Col1a2
0.0281269930855083	7	217	3.71561969439728	Regulation of neuron differentiation	http://amigo.geneontology.org/amigo/term/GO:0045664	Timp2 Socs2 Zeb1 Lmx1a Nbl1 Cntn4 Pcp4
0.0281990866267217	6	162	4.26608187134503	Phosphatidylinositol-mediated signaling	http://amigo.geneontology.org/amigo/term/GO:0048015	Dcn Igf1 Plce1 Serpine2 Ror1 Ntrk3
0.0284026743495953	9	340	3.04899380804954	Rhythmic process	http://amigo.geneontology.org/amigo/term/GO:0048511	Serpinf1 Ptgds Igf1 Anxa1 Pam Ptn Gas2 Prkg1 Ntrk3
0.0284026743495953	10	406	2.83704952035261	Purine-containing compound metabolic process	http://amigo.geneontology.org/amigo/term/GO:0072521	Atp5e Igf1 Nme2 Pde4d Nupr1 Far1 Atp5j2 Pid1 Atp5k Gapdh
0.0289992348386285	4	69	6.67734553775744	Regulation of membrane permeability	http://amigo.geneontology.org/amigo/term/GO:0090559	Slc25a4 Mt3 Chchd10 Atpif1
0.0290884557075146	5	113	5.0966464834653	Apoptotic mitochondrial changes	http://amigo.geneontology.org/amigo/term/GO:0008637	Igf1 Ppp2r2b Slc25a4 Chchd10 Atpif1
0.0297597928970349	3	34	10.1633126934985	Regulation of platelet activation	http://amigo.geneontology.org/amigo/term/GO:0010543	Apoe Serpine2 Prkg1
0.0298037454829874	2	10	23.0368421052632	Dendrite arborization	http://amigo.geneontology.org/amigo/term/GO:0140059	Sema3a Ptn
0.0298037454829874	2	10	23.0368421052632	Vascular associated smooth muscle cell apoptotic process	http://amigo.geneontology.org/amigo/term/GO:1905288	Igf1 Gapdh
0.0298037454829874	2	10	23.0368421052632	Regulation of vascular associated smooth muscle cell apoptotic process	http://amigo.geneontology.org/amigo/term/GO:1905459	Igf1 Gapdh
0.0298037454829874	2	10	23.0368421052632	Negative regulation of amyloid fibril formation	http://amigo.geneontology.org/amigo/term/GO:1905907	Apoe Cryab
0.0298037454829874	2	10	23.0368421052632	Cholesterol catabolic process	http://amigo.geneontology.org/amigo/term/GO:0006707	Apoe Mt3
0.0298037454829874	2	10	23.0368421052632	Sterol catabolic process	http://amigo.geneontology.org/amigo/term/GO:0016127	Apoe Mt3
0.0298037454829874	2	10	23.0368421052632	Regulation of epithelial cell proliferation involved in prostate gland development	http://amigo.geneontology.org/amigo/term/GO:0060768	Serpinf1 Cdkn1b
0.0298711866718607	6	165	4.18851674641148	Inositol lipid-mediated signaling	http://amigo.geneontology.org/amigo/term/GO:0048017	Dcn Igf1 Plce1 Serpine2 Ror1 Ntrk3
0.0299676053649357	8	281	3.27926578010863	Negative regulation of peptidase activity	http://amigo.geneontology.org/amigo/term/GO:0010466	Serpinf1 Timp2 Igf1 Serpine2 Mt3 Cryab Gapdh Serpinh1
0.0305116118595056	5	115	5.00800915331808	Blood vessel endothelial cell migration	http://amigo.geneontology.org/amigo/term/GO:0043534	Apoe Stard13 Igf1 Anxa1 Rhoj
0.0309257098414897	16	857	2.15046367377019	Secretion by cell	http://amigo.geneontology.org/amigo/term/GO:0032940	Apoe Dynll1 Ptgds Igf1 Bsg Anxa1 Serpine2 Pam Frmd4a Anxa5 Epha5 Spp1 Prkg1 Cacnb2 Kalrn Pcp4
0.0313081244945392	6	167	4.13835486920895	Positive regulation of cation transmembrane transport	http://amigo.geneontology.org/amigo/term/GO:1904064	Dbi Calm2 Cacna2d1 S100a1 Prkg1 Cacnb2
0.0313081244945392	3	35	9.87293233082707	Regulation of necrotic cell death	http://amigo.geneontology.org/amigo/term/GO:0010939	Nupr1 Slc25a4 Mt3
0.0313546320477839	5	116	4.96483666061706	Nucleoside triphosphate metabolic process	http://amigo.geneontology.org/amigo/term/GO:0009141	Atp5e Nme2 Atp5j2 Pid1 Atp5k
0.0314008491725627	14	704	2.29059509569378	Cellular response to nitrogen compound	http://amigo.geneontology.org/amigo/term/GO:1901699	Slc1a2 Socs2 Igf1 Pde4d Zeb1 Col5a2 Col3a1 Vim Anxa5 Col1a2 Mt3 Colec12 Cacna2d1 Pid1
0.0319561739669273	11	485	2.61242539338036	Regulation of ion transmembrane transport	http://amigo.geneontology.org/amigo/term/GO:0034765	Pde4d Dbi Ndufa4 Slc25a4 Calm2 Cacna2d1 S100a1 Prkg1 Cacnb2 Fxyd6 Kcnb2
0.0319782835421947	5	117	4.92240215924426	Regulation of synapse assembly	http://amigo.geneontology.org/amigo/term/GO:0051963	Clstn2 Mdga2 Lrfn5 Ntrk3 Grid2
0.0319782835421947	4	72	6.39912280701754	Maternal process involved in female pregnancy	http://amigo.geneontology.org/amigo/term/GO:0060135	Ctsl Bsg Pam Ptn
0.0319782835421947	16	862	2.13798998656735	Regulation of cellular localization	http://amigo.geneontology.org/amigo/term/GO:0060341	Dynll1 Pde4d Apod Dbi Dclk1 Epha5 Ptn Gpm6b Cryab Calm2 Dpp10 Cd81 Pid1 Atpif1 Kalrn Ifi27
0.0319782835421947	4	72	6.39912280701754	Dendritic spine morphogenesis	http://amigo.geneontology.org/amigo/term/GO:0060997	Ctnnd2 Epha5 Tanc2 Kalrn
0.0319782835421947	10	416	2.7688512145749	Muscle system process	http://amigo.geneontology.org/amigo/term/GO:0003012	Igf1 Pde4d Col14a1 Cald1 Slc25a4 Calm2 Cacna2d1 Dock5 Prkg1 Cacnb2
0.0320532434659937	14	707	2.28087545596665	MAPK cascade	http://amigo.geneontology.org/amigo/term/GO:0000165	Apoe Timp2 Igf1 Dusp1 Zeb2 Prdx1 Mt3 Cryab Trf Ror1 Nenf Scg2 Ntrk3 Sox2
0.032213382445476	8	286	3.22193595877806	Canonical Wnt signaling pathway	http://amigo.geneontology.org/amigo/term/GO:0060070	Apoe Rspo3 Ctnnd2 Lmx1a Zeb2 Rbms3 Cthrc1 Sox2
0.0322322606820957	6	169	4.08938025537216	Regulation of calcium ion transmembrane transport	http://amigo.geneontology.org/amigo/term/GO:1903169	Pde4d Dbi Calm2 Cacna2d1 S100a1 Cacnb2
0.0322322606820957	6	169	4.08938025537216	Actin filament bundle organization	http://amigo.geneontology.org/amigo/term/GO:0061572	Rflnb Arhgap28 Dpysl3 Stmn1 Cald1 Dlc1
0.0328852653883955	3	36	9.59868421052632	Negative regulation of actin filament bundle assembly	http://amigo.geneontology.org/amigo/term/GO:0032232	Arhgap28 Stmn1 Dlc1
0.0330772362956491	4	73	6.31146359048306	Positive regulation of phosphatidylinositol 3-kinase signaling	http://amigo.geneontology.org/amigo/term/GO:0014068	Dcn Igf1 Ror1 Ntrk3
0.0330772362956491	13	635	2.35810194778284	Muscle structure development	http://amigo.geneontology.org/amigo/term/GO:0061061	Dcn Igf1 Col14a1 Zeb1 Col3a1 Nupr1 Slc25a4 Cryab Tbx18 S100b Cd81 Pgm5 Prkg1
0.0338101275808652	8	289	3.18849025678383	Neuron apoptotic process	http://amigo.geneontology.org/amigo/term/GO:0051402	Apoe Ppp2r2b Nupr1 Mt3 Mt1 Gapdh Grid2 Pcp4
0.0340087496273111	2	11	20.9425837320574	Stress response to metal ion	http://amigo.geneontology.org/amigo/term/GO:0097501	Mt3 Mt1
0.0340087496273111	2	11	20.9425837320574	Positive regulation of mitochondrial outer membrane permeabilization involved in apoptotic signaling pathway	http://amigo.geneontology.org/amigo/term/GO:1901030	Chchd10 Atpif1
0.0340087496273111	2	11	20.9425837320574	Positive regulation of receptor clustering	http://amigo.geneontology.org/amigo/term/GO:1903911	Ptn Cd81
0.0340087496273111	2	11	20.9425837320574	Epithelial cell proliferation involved in prostate gland development	http://amigo.geneontology.org/amigo/term/GO:0060767	Serpinf1 Cdkn1b
0.0343839252483759	6	172	4.01805385556916	Placenta development	http://amigo.geneontology.org/amigo/term/GO:0001890	Cdkn1b Rspo3 Dcn Ctsl Bsg Ptn
0.0347316791950288	3	37	9.33926031294452	Astrocyte development	http://amigo.geneontology.org/amigo/term/GO:0014002	Vim Mt3 Ror1
0.0347316791950288	3	37	9.33926031294452	Regulation of cell migration involved in sprouting angiogenesis	http://amigo.geneontology.org/amigo/term/GO:0090049	Stard13 Anxa1 Rhoj
0.0356125170041293	4	75	6.14315789473684	Proteoglycan metabolic process	http://amigo.geneontology.org/amigo/term/GO:0006029	Dcn Igf1 Adamts12 Cytl1
0.0360354994946131	6	174	3.97186932849365	Muscle cell development	http://amigo.geneontology.org/amigo/term/GO:0055001	Igf1 Col14a1 Slc25a4 Tbx18 Pgm5 Prkg1
0.0362636433438806	24	1552	1.78119913185024	Organonitrogen compound biosynthetic process	http://amigo.geneontology.org/amigo/term/GO:1901566	Apoe Slc1a2 Atp5e Igf1 Nme2 Itm2b Pam Dbi Vim Mt3 B3galt1 Atp5j2 Rbms3 Pid1 Rpl9 Rpl36al Atp5k Atpif1 Fut9 Rpl38 Gapdh Cytl1 Eif2s3y Rps27
0.0362636433438806	7	232	3.47538566243194	Response to ketone	http://amigo.geneontology.org/amigo/term/GO:1901654	Serpinf1 Dusp1 Epha5 Spp1 Ptn Ntrk3 Fibin
0.0362991521001689	13	645	2.32154222766218	Lipid biosynthetic process	http://amigo.geneontology.org/amigo/term/GO:0008610	Apoe Ptgds Socs2 Igf1 Anxa1 Pip5k1b Plce1 Pam Dbi Far1 B3galt1 Rbp1 Prkg1
0.0362991521001689	9	359	2.88762644773494	Glycoprotein metabolic process	http://amigo.geneontology.org/amigo/term/GO:0009100	Dcn Igf1 Ctsl Itm2b Mt3 B3galt1 Adamts12 Fut9 Cytl1
0.0362991521001689	18	1041	1.99165781889883	Animal organ morphogenesis	http://amigo.geneontology.org/amigo/term/GO:0009887	Fli1 Igf1 Rflnb Bsg Zeb1 Col5a2 Col3a1 Pam Otor Sema3a Col1a2 Ptn Nbl1 Aqp5 Cthrc1 Pou3f4 Rpl38 Serpinh1
0.0362991521001689	10	427	2.69752249476149	Muscle tissue development	http://amigo.geneontology.org/amigo/term/GO:0060537	Dcn Igf1 Col14a1 Col3a1 Nupr1 Slc25a4 Tbx18 S100b Pgm5 Prkg1
0.0364507186088072	6	175	3.94917293233083	Negative regulation of secretion by cell	http://amigo.geneontology.org/amigo/term/GO:1903531	Apoe Anxa1 Frmd4a Anxa5 Prkg1 Kalrn
0.0364507186088072	3	38	9.09349030470914	Positive regulation of ATP metabolic process	http://amigo.geneontology.org/amigo/term/GO:1903580	Igf1 Nupr1 Pid1
0.0364507186088072	3	38	9.09349030470914	Regulation of glial cell proliferation	http://amigo.geneontology.org/amigo/term/GO:0060251	Igf1 Vim Ptn
0.0364507186088072	4	76	6.06232686980609	Cellular response to amino acid stimulus	http://amigo.geneontology.org/amigo/term/GO:0071230	Zeb1 Col5a2 Col3a1 Col1a2
0.0369715487023645	5	123	4.68228498074454	Sprouting angiogenesis	http://amigo.geneontology.org/amigo/term/GO:0002040	Stard13 Rspo3 Anxa1 S100a1 Rhoj
0.0369715487023645	5	123	4.68228498074454	Dendritic spine development	http://amigo.geneontology.org/amigo/term/GO:0060996	Apoe Ctnnd2 Epha5 Tanc2 Kalrn
0.0369740293524235	6	176	3.92673444976077	Regulation of cation channel activity	http://amigo.geneontology.org/amigo/term/GO:2001257	Pde4d Calm2 Cacna2d1 S100a1 Prkg1 Cacnb2
0.036990643211685	16	882	2.08950948800573	Metal ion transport	http://amigo.geneontology.org/amigo/term/GO:0030001	Cdkn1b Cp Igf1 Pde4d Serpine2 Dbi Anxa5 Mt3 Trf Calm2 Cacna2d1 S100a1 Prkg1 Cacnb2 Fxyd6 Kcnb2
0.0376187387816385	14	726	2.221183123097	Regulation of secretion	http://amigo.geneontology.org/amigo/term/GO:0051046	Apoe Dynll1 Igf1 Bsg Anxa1 Pam Frmd4a Anxa5 Epha5 Spp1 Prkg1 Cacnb2 Kalrn Pcp4
0.0376608233068047	2	12	19.1973684210526	Negative regulation of long-term synaptic potentiation	http://amigo.geneontology.org/amigo/term/GO:1900272	Apoe Ptn
0.0376608233068047	2	12	19.1973684210526	Regulation of calcium ion transmembrane transport via high voltage-gated calcium channel	http://amigo.geneontology.org/amigo/term/GO:1902514	Cacna2d1 Cacnb2
0.0376608233068047	2	12	19.1973684210526	Regulation of gonad development	http://amigo.geneontology.org/amigo/term/GO:1905939	Sema3a Nupr1
0.0376608233068047	2	12	19.1973684210526	Positive regulation of phospholipid transport	http://amigo.geneontology.org/amigo/term/GO:2001140	Apoe Dbi
0.0376608233068047	7	236	3.41648082069581	Response to glucose	http://amigo.geneontology.org/amigo/term/GO:0009749	Serpinf1 Cdkn1b Dynll1 Igf1 Nme2 Ctsl Epha5
0.0376608233068047	2	12	19.1973684210526	Cerebellar granular layer morphogenesis	http://amigo.geneontology.org/amigo/term/GO:0021683	Serpine2 Grid2
0.0376608233068047	8	298	3.09219357117626	Regulation of Wnt signaling pathway	http://amigo.geneontology.org/amigo/term/GO:0030111	Apoe Rspo3 Ctnnd2 Lmx1a Zeb2 Rbms3 Cthrc1 Sox2
0.0376608233068047	2	12	19.1973684210526	Negative regulation of smooth muscle cell apoptotic process	http://amigo.geneontology.org/amigo/term/GO:0034392	Igf1 Gapdh
0.0376608233068047	17	966	2.02705132396208	Negative regulation of apoptotic process	http://amigo.geneontology.org/amigo/term/GO:0043066	Ccnd2 Apoe Cdkn1b Igf1 Nme2 Dusp1 Spp1 Nupr1 Slc25a4 Mt3 Mt1 Cryab Ndufa13 Scg2 Pou3f4 Gapdh Pcp4
0.0376608233068047	2	12	19.1973684210526	Hepatocyte growth factor receptor signaling pathway	http://amigo.geneontology.org/amigo/term/GO:0048012	Stmn1 Adamts12
0.0376608233068047	9	363	2.85580687255328	Regulation of body fluid levels	http://amigo.geneontology.org/amigo/term/GO:0050878	Apoe Socs2 Serpine2 Pam Anxa5 Stmn1 Aqp5 Prkg1 Kalrn
0.0376608233068047	5	124	4.6445246179966	Regulation of wound healing	http://amigo.geneontology.org/amigo/term/GO:0061041	Apoe Anxa1 Serpine2 Anxa5 Prkg1
0.0376608233068047	2	12	19.1973684210526	Thrombin-activated receptor signaling pathway	http://amigo.geneontology.org/amigo/term/GO:0070493	Iqgap2 Stmn1
0.038291689434967	4	78	5.90688259109312	Nerve development	http://amigo.geneontology.org/amigo/term/GO:0021675	Ctsl Serpine2 Sema3a Col25a1
0.0390832956572599	14	732	2.20297670405522	Regulation of kinase activity	http://amigo.geneontology.org/amigo/term/GO:0043549	Ccnd2 Apoe Cdkn1b Socs2 Igf1 Dusp1 Plce1 Zeb2 Epha5 Mt3 Ror1 Cd81 Ntrk3 Pcp4
0.0392471147955797	5	126	4.57080200501253	Regulation of mitochondrion organization	http://amigo.geneontology.org/amigo/term/GO:0010821	Dcn Igf1 Slc25a4 Chchd10 Atpif1
0.0395200280196992	6	180	3.83947368421053	Neuron migration	http://amigo.geneontology.org/amigo/term/GO:0001764	Col3a1 Dclk1 Sema3a Mdga2 Prkg1 Ntrk3
0.0396341953067827	4	79	5.83211192538308	Regulation of bone mineralization	http://amigo.geneontology.org/amigo/term/GO:0030500	Rflnb Ptn Gpm6b Nell1
0.0396341953067827	4	79	5.83211192538308	Membrane depolarization	http://amigo.geneontology.org/amigo/term/GO:0051899	Dcn Cacna2d1 Atpif1 Cacnb2
0.0397205112457401	3	40	8.63881578947368	Regulation of mitochondrial membrane permeability involved in apoptotic process	http://amigo.geneontology.org/amigo/term/GO:1902108	Slc25a4 Chchd10 Atpif1
0.0397205112457401	3	40	8.63881578947368	Regulation of sprouting angiogenesis	http://amigo.geneontology.org/amigo/term/GO:1903670	Stard13 S100a1 Rhoj
0.0397205112457401	10	437	2.63579429122004	Regulation of GTPase activity	http://amigo.geneontology.org/amigo/term/GO:0043087	Stard13 Iqgap2 Arhgap28 Stmn1 Epha5 Dlc1 Dock5 Prkg1 Ntrk3 Kalrn
0.0398835281690001	5	127	4.53481143804393	Phosphatidylinositol 3-kinase signaling	http://amigo.geneontology.org/amigo/term/GO:0014065	Dcn Igf1 Serpine2 Ror1 Ntrk3
0.0398835281690001	5	127	4.53481143804393	Cardiac muscle cell differentiation	http://amigo.geneontology.org/amigo/term/GO:0055007	Igf1 Col14a1 Slc25a4 Tbx18 Prkg1
0.0408765893828535	11	511	2.47950355340406	Cellular divalent inorganic cation homeostasis	http://amigo.geneontology.org/amigo/term/GO:0072503	Apoe Pde4d Dbi Spp1 Mt3 Mt1 S100b Calm2 Cacna2d1 Prkg1 Cacnb2
0.0413050713174117	9	371	2.79422613136615	Protein secretion	http://amigo.geneontology.org/amigo/term/GO:0009306	Apoe Dynll1 Igf1 Bsg Anxa1 Pam Frmd4a Anxa5 Epha5
0.0413761371934592	15	818	2.11217989962682	Peptide metabolic process	http://amigo.geneontology.org/amigo/term/GO:0006518	Apoe Slc1a2 Igf1 Ctsl Pam Vim Enpep Rbms3 Rpl9 Rpl36al Rpl38 Gapdh Eif2s3y Gpx4 Rps27
0.0415798363910189	9	372	2.78671477079796	Establishment of protein localization to extracellular region	http://amigo.geneontology.org/amigo/term/GO:0035592	Apoe Dynll1 Igf1 Bsg Anxa1 Pam Frmd4a Anxa5 Epha5
0.0415798363910189	14	740	2.17916073968706	Negative regulation of cell differentiation	http://amigo.geneontology.org/amigo/term/GO:0045596	Igf1 Rflnb Nme2 Zeb1 Anxa1 Col5a2 Lmx1a Sema3a Ptn Mt3 S100b Adamts12 Ntrk3 Cntn4
0.0415798363910189	11	513	2.46983687288396	Gland development	http://amigo.geneontology.org/amigo/term/GO:0048732	Serpinf1 Cdkn1b Socs2 Igf1 Anxa1 Serpine2 Pam Sema3a Ptn Kalrn Sox2
0.0415798363910189	6	183	3.77653149266609	Tissue remodeling	http://amigo.geneontology.org/amigo/term/GO:0048771	Rspo3 Igf1 Spp1 Ptn Trf Cthrc1
0.0416078236208452	3	41	8.42811296534018	Positive regulation of bone mineralization	http://amigo.geneontology.org/amigo/term/GO:0030501	Ptn Gpm6b Nell1
0.0416078236208452	3	41	8.42811296534018	Negative regulation of leukocyte migration	http://amigo.geneontology.org/amigo/term/GO:0002686	Apod Dusp1 Nbl1
0.0416251740913313	2	13	17.7206477732794	Negative regulation of cellular response to vascular endothelial growth factor stimulus	http://amigo.geneontology.org/amigo/term/GO:1902548	Dcn Adamts12
0.0416251740913313	2	13	17.7206477732794	Regulation of amyloid fibril formation	http://amigo.geneontology.org/amigo/term/GO:1905906	Apoe Cryab
0.0416251740913313	2	13	17.7206477732794	Regulation of phospholipid transport	http://amigo.geneontology.org/amigo/term/GO:2001138	Apoe Dbi
0.0416251740913313	7	243	3.3180636777128	Response to hexose	http://amigo.geneontology.org/amigo/term/GO:0009746	Serpinf1 Cdkn1b Dynll1 Igf1 Nme2 Ctsl Epha5
0.0416251740913313	4	81	5.68810916179337	Diencephalon development	http://amigo.geneontology.org/amigo/term/GO:0021536	Zeb2 Sema3a Ptn Sox2
0.0416251740913313	2	13	17.7206477732794	Cdc42 protein signal transduction	http://amigo.geneontology.org/amigo/term/GO:0032488	Apoe Rhoj
0.0416251740913313	2	13	17.7206477732794	Actin crosslink formation	http://amigo.geneontology.org/amigo/term/GO:0051764	Dpysl3 Gas2
0.0416251740913313	2	13	17.7206477732794	Calcium ion transmembrane transport via high voltage-gated calcium channel	http://amigo.geneontology.org/amigo/term/GO:0061577	Cacna2d1 Cacnb2
0.0416251740913313	2	13	17.7206477732794	Negative regulation of platelet aggregation	http://amigo.geneontology.org/amigo/term/GO:0090331	Serpine2 Prkg1
0.0425575674712494	8	308	2.9917976760082	Positive regulation of ion transport	http://amigo.geneontology.org/amigo/term/GO:0043270	Dbi Ndufa4 Calm2 Cacna2d1 S100a1 Prkg1 Cacnb2 Pcp4
0.042799149378683	16	905	2.03640593195696	Export from cell	http://amigo.geneontology.org/amigo/term/GO:0140352	Apoe Dynll1 Ptgds Igf1 Bsg Anxa1 Serpine2 Pam Frmd4a Anxa5 Epha5 Spp1 Prkg1 Cacnb2 Kalrn Pcp4
0.0428767640721924	7	245	3.29097744360902	Negative regulation of neuron death	http://amigo.geneontology.org/amigo/term/GO:1901215	Serpinf1 Apoe Igf1 Mt3 Mt1 Nenf Pcp4
0.0432084936408355	3	42	8.22744360902256	Positive regulation of membrane permeability	http://amigo.geneontology.org/amigo/term/GO:1905710	Mt3 Chchd10 Atpif1
0.0432084936408355	3	42	8.22744360902256	Maternal placenta development	http://amigo.geneontology.org/amigo/term/GO:0001893	Ctsl Bsg Ptn
0.0432084936408355	5	131	4.39634391321816	Axon extension	http://amigo.geneontology.org/amigo/term/GO:0048675	Apoe Dclk1 Sema3a Mt3 Ntrk3
0.0432535042388597	6	186	3.71561969439728	Central nervous system neuron differentiation	http://amigo.geneontology.org/amigo/term/GO:0021953	Lmx1a Zeb2 Dclk1 Sema3a Pou3f4 Grid2
0.0433754828902796	7	246	3.27759948652118	Regulation of muscle system process	http://amigo.geneontology.org/amigo/term/GO:0090257	Igf1 Pde4d Cald1 Slc25a4 Calm2 Dock5 Prkg1
0.0458711273423711	4	84	5.48496240601504	Negative regulation of response to wounding	http://amigo.geneontology.org/amigo/term/GO:1903035	Apoe Serpine2 Anxa5 Prkg1
0.0458711273423711	4	84	5.48496240601504	Negative regulation of protein secretion	http://amigo.geneontology.org/amigo/term/GO:0050709	Apoe Anxa1 Frmd4a Anxa5
0.0458711273423711	4	84	5.48496240601504	Cellular response to acid chemical	http://amigo.geneontology.org/amigo/term/GO:0071229	Zeb1 Col5a2 Col3a1 Col1a2
0.0461598738026817	9	381	2.72088686282636	Urogenital system development	http://amigo.geneontology.org/amigo/term/GO:0001655	Serpinf1 Cdkn1b Dcn Igf1 Anxa1 Plce1 Enpep Spp1 Tbx18
0.0463311099859129	14	754	2.13869886918889	Cation homeostasis	http://amigo.geneontology.org/amigo/term/GO:0055080	Apoe Cp Pde4d Dbi Spp1 Mt3 Mt1 Trf S100b Calm2 Car14 Cacna2d1 Prkg1 Cacnb2
0.0463856261724534	2	14	16.4548872180451	Negative regulation of synapse organization	http://amigo.geneontology.org/amigo/term/GO:1905809	Apoe Ptn
0.0463856261724534	2	14	16.4548872180451	Oxygen transport	http://amigo.geneontology.org/amigo/term/GO:0015671	Hba-a1 Hbb-bt
0.0463856261724534	2	14	16.4548872180451	One-carbon compound transport	http://amigo.geneontology.org/amigo/term/GO:0019755	Car14 Aqp5
0.0463856261724534	7	250	3.22515789473684	Response to monosaccharide	http://amigo.geneontology.org/amigo/term/GO:0034284	Serpinf1 Cdkn1b Dynll1 Igf1 Nme2 Ctsl Epha5
0.0463856261724534	2	14	16.4548872180451	Bone mineralization involved in bone maturation	http://amigo.geneontology.org/amigo/term/GO:0035630	Igf1 Rflnb
0.0463856261724534	2	14	16.4548872180451	Positive regulation of axon regeneration	http://amigo.geneontology.org/amigo/term/GO:0048680	Ptn Ntrk3
0.0463856261724534	2	14	16.4548872180451	Positive regulation of cell growth involved in cardiac muscle cell development	http://amigo.geneontology.org/amigo/term/GO:0061051	Igf1 Slc25a4
0.0476384990517405	3	44	7.85346889952153	Regulation of glycoprotein biosynthetic process	http://amigo.geneontology.org/amigo/term/GO:0010559	Igf1 Itm2b Mt3
0.0476384990517405	6	191	3.61835216313034	Negative regulation of cell growth	http://amigo.geneontology.org/amigo/term/GO:0030308	Cdkn1b Serpine2 Sema3a Mt3 Cryab Ndufa13
0.0482345692913116	9	385	2.69261790840738	Regulation of binding	http://amigo.geneontology.org/amigo/term/GO:0051098	Apoe Igf1 Arhgap28 Stmn1 Lrpap1 Cald1 Calm2 Cthrc1 Gm10053
0.0498148088717363	12	607	2.2771178357756	Cellular metal ion homeostasis	http://amigo.geneontology.org/amigo/term/GO:0006875	Apoe Pde4d Dbi Spp1 Mt3 Mt1 Trf S100b Calm2 Cacna2d1 Prkg1 Cacnb2
0.0498148088717363	20	1263	1.82397799724966	Regulation of phosphorylation	http://amigo.geneontology.org/amigo/term/GO:0042325	Ccnd2 Apoe Cdkn1b Dynll1 Socs2 Igf1 Pde4d Dusp1 Plce1 Gfra1 Zeb2 Epha5 Nupr1 Mt3 Trf Ror1 Cd81 Pid1 Ntrk3 Pcp4
0.0498148088717363	15	843	2.0495411125679	Regulation of transferase activity	http://amigo.geneontology.org/amigo/term/GO:0051338	Ccnd2 Apoe Cdkn1b Socs2 Igf1 Dusp1 Plce1 Dbi Zeb2 Epha5 Mt3 Ror1 Cd81 Ntrk3 Pcp4
0.0498148088717363	13	684	2.18917359187442	Metal ion homeostasis	http://amigo.geneontology.org/amigo/term/GO:0055065	Apoe Cp Pde4d Dbi Spp1 Mt3 Mt1 Trf S100b Calm2 Cacna2d1 Prkg1 Cacnb2
0.0498188563764844	5	137	4.20380330388014	Action potential	http://amigo.geneontology.org/amigo/term/GO:0001508	Tbx18 Calm2 Cacna2d1 Cacnb2 Ntrk3
0.0498518548216237	11	532	2.38162841313811	Divalent inorganic cation homeostasis	http://amigo.geneontology.org/amigo/term/GO:0072507	Apoe Pde4d Dbi Spp1 Mt3 Mt1 S100b Calm2 Cacna2d1 Prkg1 Cacnb2
0.0498694400041857	3	45	7.67894736842105	Multicellular organism aging	http://amigo.geneontology.org/amigo/term/GO:0010259	Slc1a2 Ctsl Cryab
0.0498694400041857	4	87	5.29582577132486	Response to axon injury	http://amigo.geneontology.org/amigo/term/GO:0048678	Apod Dpysl3 Ptn Ntrk3
0.0501742960878571	6	194	3.56239826370049	Negative regulation of cell development	http://amigo.geneontology.org/amigo/term/GO:0010721	Igf1 Rflnb Sema3a Ptn Mt3 Ntrk3
0.0501742960878571	6	194	3.56239826370049	Positive regulation of binding	http://amigo.geneontology.org/amigo/term/GO:0051099	Apoe Igf1 Stmn1 Cald1 Calm2 Cthrc1
0.0507464050243519	5	138	4.1733409610984	Positive regulation of calcium ion transport	http://amigo.geneontology.org/amigo/term/GO:0051928	Dbi Calm2 Cacna2d1 S100a1 Cacnb2
0.0509127697837286	2	15	15.3578947368421	Regulation of postsynaptic density assembly	http://amigo.geneontology.org/amigo/term/GO:0099151	Ntrk3 Grid2
0.0509127697837286	2	15	15.3578947368421	Regulation of long-term synaptic depression	http://amigo.geneontology.org/amigo/term/GO:1900452	Sorcs3 Grid2
0.0509127697837286	2	15	15.3578947368421	Negative regulation of alcohol biosynthetic process	http://amigo.geneontology.org/amigo/term/GO:1902931	Apoe Prkg1
0.0509127697837286	2	15	15.3578947368421	Lipoprotein catabolic process	http://amigo.geneontology.org/amigo/term/GO:0042159	Apoe Ctsd
0.0509127697837286	2	15	15.3578947368421	Positive regulation by host of viral process	http://amigo.geneontology.org/amigo/term/GO:0044794	Apoe Ppib
0.0509127697837286	2	15	15.3578947368421	Autophagic cell death	http://amigo.geneontology.org/amigo/term/GO:0048102	Cdkn1b Ctsl
0.0509127697837286	2	15	15.3578947368421	Regulation of lipoprotein metabolic process	http://amigo.geneontology.org/amigo/term/GO:0050746	Apod Dbi
0.0509127697837286	2	15	15.3578947368421	Positive regulation of neuron projection regeneration	http://amigo.geneontology.org/amigo/term/GO:0070572	Ptn Ntrk3
0.0509127697837286	2	15	15.3578947368421	Cellular response to zinc ion	http://amigo.geneontology.org/amigo/term/GO:0071294	Mt3 Mt1
0.0520015368131388	7	258	3.12515299877601	Regulation of neuron apoptotic process	http://amigo.geneontology.org/amigo/term/GO:0043523	Apoe Ppp2r2b Nupr1 Mt3 Mt1 Grid2 Pcp4
0.0520538488473742	19	1186	1.84527824620573	Negative regulation of signal transduction	http://amigo.geneontology.org/amigo/term/GO:0009968	Apoe Timp2 Dcn Socs2 Igf1 Pde4d Apod Dusp1 Serpine2 Stmn1 Dlc1 Ndufa13 Rbms3 Nbl1 Pid1 Adamts12 Scg2 Cthrc1 Sox2
0.0536481491284157	10	466	2.47176417438446	Nucleotide metabolic process	http://amigo.geneontology.org/amigo/term/GO:0009117	Atp5e Igf1 Nme2 Pde4d Nupr1 Far1 Atp5j2 Pid1 Atp5k Gapdh
0.0537224226923177	13	694	2.15762930380707	Response to growth factor	http://amigo.geneontology.org/amigo/term/GO:0070848	Dcn Zeb1 Anxa1 Gfra1 Col3a1 Zeb2 Col1a2 Ptn Mt3 Nbl1 Adamts12 Ntrk3 Sox2
0.053739868037621	7	260	3.10111336032389	Multi-multicellular organism process	http://amigo.geneontology.org/amigo/term/GO:0044706	Ctsl Bsg Serpine2 Pam Ptn Igfbp2 Kalrn
0.0553696516841811	5	142	4.05578206078577	Multicellular organismal signaling	http://amigo.geneontology.org/amigo/term/GO:0035637	Pde4d Tbx18 Cacna2d1 Cacnb2 Ntrk3
0.0553696516841811	5	142	4.05578206078577	Negative regulation of protein transport	http://amigo.geneontology.org/amigo/term/GO:0051224	Apoe Apod Anxa1 Frmd4a Anxa5
0.0561395190562256	4	91	5.06304222093696	Positive regulation of lipid biosynthetic process	http://amigo.geneontology.org/amigo/term/GO:0046889	Apoe Igf1 Anxa1 Dbi
0.0565771816238133	2	16	14.3980263157895	Negative regulation of cell-substrate junction organization	http://amigo.geneontology.org/amigo/term/GO:0150118	Apod Dlc1
0.0565771816238133	2	16	14.3980263157895	Cerebellar granular layer development	http://amigo.geneontology.org/amigo/term/GO:0021681	Serpine2 Grid2
0.0565771816238133	2	16	14.3980263157895	Negative regulation of focal adhesion assembly	http://amigo.geneontology.org/amigo/term/GO:0051895	Apod Dlc1
0.0565771816238133	2	16	14.3980263157895	Negative regulation of programmed necrotic cell death	http://amigo.geneontology.org/amigo/term/GO:0062099	Nupr1 Slc25a4
0.0567652386334338	3	48	7.19901315789474	Skeletal muscle tissue regeneration	http://amigo.geneontology.org/amigo/term/GO:0043403	Igf1 Anxa1 Cd81
0.0567652386334338	3	48	7.19901315789474	Positive regulation of biomineral tissue development	http://amigo.geneontology.org/amigo/term/GO:0070169	Ptn Gpm6b Nell1
0.0574488268684241	4	92	5.00800915331808	Regulation of muscle cell apoptotic process	http://amigo.geneontology.org/amigo/term/GO:0010660	Igf1 Nupr1 Slc25a4 Gapdh
0.0574488268684241	4	92	5.00800915331808	Regulation of biomineral tissue development	http://amigo.geneontology.org/amigo/term/GO:0070167	Rflnb Ptn Gpm6b Nell1
0.0593249199776411	3	49	7.05209452201933	Positive regulation of biomineralization	http://amigo.geneontology.org/amigo/term/GO:0110151	Ptn Gpm6b Nell1
0.0593249199776411	3	49	7.05209452201933	Regulation of glycoprotein metabolic process	http://amigo.geneontology.org/amigo/term/GO:1903018	Igf1 Itm2b Mt3
0.0593249199776411	4	93	4.95415959252971	Mitochondrial transmembrane transport	http://amigo.geneontology.org/amigo/term/GO:1990542	Atp5e Slc25a4 Atp5j2 Atp5k
0.0593249199776411	3	49	7.05209452201933	Response to zinc ion	http://amigo.geneontology.org/amigo/term/GO:0010043	Pam Mt3 Mt1
0.0593249199776411	11	550	2.30368421052632	Negative regulation of protein modification process	http://amigo.geneontology.org/amigo/term/GO:0031400	Apoe Cdkn1b Igf1 Pde4d Dusp1 Dbi Ptn Pid1 Fry Ntrk3 Pcp4
0.0596370195997664	10	476	2.41983635559487	Nucleoside phosphate metabolic process	http://amigo.geneontology.org/amigo/term/GO:0006753	Atp5e Igf1 Nme2 Pde4d Nupr1 Far1 Atp5j2 Pid1 Atp5k Gapdh
0.0596844828618953	6	204	3.38777089783282	Negative regulation of secretion	http://amigo.geneontology.org/amigo/term/GO:0051048	Apoe Anxa1 Frmd4a Anxa5 Prkg1 Kalrn
0.060977294036205	4	94	4.90145576707727	Regulation of biomineralization	http://amigo.geneontology.org/amigo/term/GO:0110149	Rflnb Ptn Gpm6b Nell1
0.0613831808844254	2	17	13.5510835913313	Regulation of amyloid-beta clearance	http://amigo.geneontology.org/amigo/term/GO:1900221	Apoe Lrpap1
0.0613831808844254	3	50	6.91105263157895	Negative regulation of epithelial cell apoptotic process	http://amigo.geneontology.org/amigo/term/GO:1904036	Igf1 Nupr1 Scg2
0.0613831808844254	5	147	3.91783029001074	Negative regulation of establishment of protein localization	http://amigo.geneontology.org/amigo/term/GO:1904950	Apoe Apod Anxa1 Frmd4a Anxa5
0.0613831808844254	9	406	2.55334456831735	Striated muscle tissue development	http://amigo.geneontology.org/amigo/term/GO:0014706	Dcn Igf1 Col14a1 Nupr1 Slc25a4 Tbx18 S100b Pgm5 Prkg1
0.0613831808844254	9	406	2.55334456831735	Wnt signaling pathway	http://amigo.geneontology.org/amigo/term/GO:0016055	Apoe Rspo3 Ctnnd2 Lmx1a Zeb2 Ror1 Rbms3 Cthrc1 Sox2
0.0613831808844254	3	50	6.91105263157895	Positive regulation of nervous system process	http://amigo.geneontology.org/amigo/term/GO:0031646	Igf1 Trf S100b
0.0613831808844254	2	17	13.5510835913313	Negative regulation of leukocyte chemotaxis	http://amigo.geneontology.org/amigo/term/GO:0002689	Dusp1 Nbl1
0.0613831808844254	2	17	13.5510835913313	Peptidyl-serine dephosphorylation	http://amigo.geneontology.org/amigo/term/GO:0070262	Dusp1 Ppp2r2b
0.0613831808844254	2	17	13.5510835913313	Membrane depolarization during cardiac muscle cell action potential	http://amigo.geneontology.org/amigo/term/GO:0086012	Cacna2d1 Cacnb2
0.0614418774845165	24	1658	1.66732270966923	Positive regulation of cell communication	http://amigo.geneontology.org/amigo/term/GO:0010647	Apoe Dynll1 Timp2 Rspo3 Dcn Igf1 Col3a1 Serpine2 Dbi Lmx1a Zeb2 Spp1 Ptn Nupr1 Mt3 Clstn2 S100b Ror1 Nenf Cd81 S100a13 Cacnb2 Ntrk3 Sox2
0.0614564313002969	9	407	2.54707099443942	Regulation of actin filament-based process	http://amigo.geneontology.org/amigo/term/GO:0032970	Iqgap2 Pde4d Arhgap28 Pam Stmn1 Epha5 Gpm6b Dlc1 Ntrk3
0.0618968801513547	4	95	4.84986149584488	Regulation of oxidoreductase activity	http://amigo.geneontology.org/amigo/term/GO:0051341	Apoe Ndufa4 Mt3 S100a1
0.0621658704554177	9	408	2.54082817337461	Cell-cell signaling by wnt	http://amigo.geneontology.org/amigo/term/GO:0198738	Apoe Rspo3 Ctnnd2 Lmx1a Zeb2 Ror1 Rbms3 Cthrc1 Sox2
0.0639003015613183	3	51	6.77554179566563	Endoderm formation	http://amigo.geneontology.org/amigo/term/GO:0001706	Dusp1 Col5a2 Sox2
0.0639003015613183	24	1665	1.66031294452347	Positive regulation of signaling	http://amigo.geneontology.org/amigo/term/GO:0023056	Apoe Dynll1 Timp2 Rspo3 Dcn Igf1 Col3a1 Serpine2 Dbi Lmx1a Zeb2 Spp1 Ptn Nupr1 Mt3 Clstn2 S100b Ror1 Nenf Cd81 S100a13 Cacnb2 Ntrk3 Sox2
0.0639003015613183	4	96	4.79934210526316	Positive regulation of T cell proliferation	http://amigo.geneontology.org/amigo/term/GO:0042102	Igf1 Anxa1 Cd81 Igfbp2
0.0639003015613183	3	51	6.77554179566563	Hydrogen peroxide metabolic process	http://amigo.geneontology.org/amigo/term/GO:0042743	Prdx1 Gm10053 Hbb-bt
0.0640876210747907	13	716	2.09133343134372	Behavior	http://amigo.geneontology.org/amigo/term/GO:0007610	Ccnd2 Serpinf1 Apoe Slc1a2 Ptgds Igf1 Dbi Lmx1a Ptn S100b Dach1 Kalrn Sorcs3
0.0641273517044179	12	637	2.16987523754441	Cellular response to organonitrogen compound	http://amigo.geneontology.org/amigo/term/GO:0071417	Slc1a2 Socs2 Igf1 Pde4d Zeb1 Col5a2 Col3a1 Vim Anxa5 Col1a2 Cacna2d1 Pid1
0.0644817629508227	7	273	2.95344129554656	Regulation of calcium ion transport	http://amigo.geneontology.org/amigo/term/GO:0051924	Igf1 Pde4d Dbi Calm2 Cacna2d1 S100a1 Cacnb2
0.0646241939792948	5	150	3.83947368421053	Positive regulation of epithelial cell migration	http://amigo.geneontology.org/amigo/term/GO:0010634	Igf1 Bsg Anxa1 Dock5 Rhoj
0.0653232444700759	4	97	4.74986435160065	Muscle cell apoptotic process	http://amigo.geneontology.org/amigo/term/GO:0010657	Igf1 Nupr1 Slc25a4 Gapdh
0.0653601435845937	7	274	2.9426623127161	Cell-cell adhesion via plasma-membrane adhesion molecules	http://amigo.geneontology.org/amigo/term/GO:0098742	Bsg Clstn2 Mdga2 Lrfn5 Cdh18 Mpz Grid2
0.0659742339081982	2	18	12.7982456140351	Regulation of postsynaptic specialization assembly	http://amigo.geneontology.org/amigo/term/GO:0099150	Ntrk3 Grid2
0.0659742339081982	2	18	12.7982456140351	Regulation of excitatory synapse assembly	http://amigo.geneontology.org/amigo/term/GO:1904889	Ntrk3 Grid2
0.0659742339081982	2	18	12.7982456140351	Removal of superoxide radicals	http://amigo.geneontology.org/amigo/term/GO:0019430	Prdx1 Mt3
0.0659742339081982	9	414	2.50400457665904	Regulation of cell-cell adhesion	http://amigo.geneontology.org/amigo/term/GO:0022407	Igf1 Anxa1 Serpine2 Mdga2 Cd81 Igfbp2 Prkg1 Fut9 Sox2
0.0659742339081982	3	52	6.64524291497976	Cell migration involved in sprouting angiogenesis	http://amigo.geneontology.org/amigo/term/GO:0002042	Stard13 Anxa1 Rhoj
0.0659742339081982	3	52	6.64524291497976	Regulation of chondrocyte differentiation	http://amigo.geneontology.org/amigo/term/GO:0032330	Rflnb Adamts12 Maf
0.0659742339081982	2	18	12.7982456140351	Negative regulation of homotypic cell-cell adhesion	http://amigo.geneontology.org/amigo/term/GO:0034111	Serpine2 Prkg1
0.0659742339081982	2	18	12.7982456140351	Negative regulation of smooth muscle contraction	http://amigo.geneontology.org/amigo/term/GO:0045986	Dock5 Prkg1
0.0659742339081982	2	18	12.7982456140351	Protein trimerization	http://amigo.geneontology.org/amigo/term/GO:0070206	Slc1a2 Col1a2
0.0678341334627731	12	644	2.14628963713632	Epithelial cell differentiation	http://amigo.geneontology.org/amigo/term/GO:0030855	Cdkn1b Igf1 Nme2 Ctsl Pde4d Zeb1 Anxa1 Vim Zeb2 Ptn Maf Ntrk3
0.0686058432907037	4	99	4.65390749601276	Cardiac muscle hypertrophy	http://amigo.geneontology.org/amigo/term/GO:0003300	Igf1 Col14a1 Slc25a4 Prkg1
0.0692014155586077	15	890	1.94130691898285	Organophosphate metabolic process	http://amigo.geneontology.org/amigo/term/GO:0019637	Oc90 Atp5e Socs2 Igf1 Nme2 Pde4d Pip5k1b Dbi Nupr1 Far1 Atp5j2 Pid1 Atp5k Prkg1 Gapdh
0.0695636817725464	17	1060	1.84729394240318	Cellular amide metabolic process	http://amigo.geneontology.org/amigo/term/GO:0043603	Apoe Slc1a2 Igf1 Ctsl Pam Vim Enpep Far1 B3galt1 Rbms3 Rpl9 Rpl36al Rpl38 Gapdh Eif2s3y Gpx4 Rps27
0.0705135912257181	8	348	2.64791288566243	Negative regulation of protein phosphorylation	http://amigo.geneontology.org/amigo/term/GO:0001933	Apoe Cdkn1b Igf1 Pde4d Dusp1 Pid1 Ntrk3 Pcp4
0.0705135912257181	4	100	4.60736842105263	Cardiac muscle tissue growth	http://amigo.geneontology.org/amigo/term/GO:0055017	Igf1 Col14a1 Slc25a4 Prkg1
0.0707464697469454	10	494	2.33166418069465	Positive regulation of organelle organization	http://amigo.geneontology.org/amigo/term/GO:0010638	Cdkn1b Dynll1 Dcn Igf1 Iqgap2 Anxa1 Slc25a4 Chchd10 Atpif1 Ntrk3
0.0707573766137454	6	215	3.21444308445532	Regulation of cell-substrate adhesion	http://amigo.geneontology.org/amigo/term/GO:0010810	Apod Spp1 Ptn Gpm6b Dlc1 Dock5
0.0707882337724113	7	280	2.87960526315789	Response to carbohydrate	http://amigo.geneontology.org/amigo/term/GO:0009743	Serpinf1 Cdkn1b Dynll1 Igf1 Nme2 Ctsl Epha5
0.0709526108343508	11	571	2.21896027283621	Positive regulation of apoptotic process	http://amigo.geneontology.org/amigo/term/GO:0043065	Ctsd Dusp1 Ppp2r2b Anxa1 Anxa5 Ptn Nupr1 Dlc1 S100b Nell1 Ntrk3
0.0711340852028367	2	19	12.1246537396122	Negative regulation of amyloid-beta formation	http://amigo.geneontology.org/amigo/term/GO:1902430	Apoe Igf1
0.0711340852028367	2	19	12.1246537396122	Regulation of receptor clustering	http://amigo.geneontology.org/amigo/term/GO:1903909	Ptn Cd81
0.0711340852028367	2	19	12.1246537396122	Regulation of GTP binding	http://amigo.geneontology.org/amigo/term/GO:1904424	Arhgap28 Stmn1
0.0711340852028367	4	101	4.5617509119333	Neutrophil chemotaxis	http://amigo.geneontology.org/amigo/term/GO:0030593	Pde4d Bsg Spp1 Ppib
0.0711340852028367	4	101	4.5617509119333	Collagen metabolic process	http://amigo.geneontology.org/amigo/term/GO:0032963	Ctsl Vim Col1a2 Serpinh1
0.0711340852028367	2	19	12.1246537396122	Cellular response to leptin stimulus	http://amigo.geneontology.org/amigo/term/GO:0044320	Mt3 Pid1
0.0711340852028367	3	54	6.39912280701754	Negative regulation of Ras protein signal transduction	http://amigo.geneontology.org/amigo/term/GO:0046580	Timp2 Stmn1 Dlc1
0.0711340852028367	4	101	4.5617509119333	Bone remodeling	http://amigo.geneontology.org/amigo/term/GO:0046849	Spp1 Ptn Trf Cthrc1
0.0711340852028367	3	54	6.39912280701754	Negative regulation of chemotaxis	http://amigo.geneontology.org/amigo/term/GO:0050922	Dusp1 Sema3a Nbl1
0.0711340852028367	2	19	12.1246537396122	Cellular response to oxygen radical	http://amigo.geneontology.org/amigo/term/GO:0071450	Prdx1 Mt3
0.0711340852028367	2	19	12.1246537396122	Cellular response to superoxide	http://amigo.geneontology.org/amigo/term/GO:0071451	Prdx1 Mt3
0.071245790324384	11	573	2.21121521080187	Carbohydrate derivative biosynthetic process	http://amigo.geneontology.org/amigo/term/GO:1901137	Atp5e Igf1 Nme2 Itm2b Mt3 B3galt1 Atp5j2 Pid1 Atp5k Fut9 Cytl1
0.0714300287184995	5	156	3.6918016194332	Negative regulation of neuron projection development	http://amigo.geneontology.org/amigo/term/GO:0010977	Apoe Dpysl3 Vim Sema3a Mt3
0.0728285442572699	4	102	4.51702786377709	Integrin-mediated signaling pathway	http://amigo.geneontology.org/amigo/term/GO:0007229	Nme2 Col3a1 Ptn Itgbl1
0.0728285442572699	5	157	3.66828695943681	Purine ribonucleotide biosynthetic process	http://amigo.geneontology.org/amigo/term/GO:0009152	Atp5e Nme2 Atp5j2 Pid1 Atp5k
0.0728285442572699	26	1880	1.59297312430011	Phosphorylation	http://amigo.geneontology.org/amigo/term/GO:0016310	Ccnd2 Apoe Cdkn1b Dynll1 Socs2 Igf1 Nme2 Pde4d Dusp1 Pip5k1b Plce1 Gfra1 Zeb2 Dclk1 Epha5 Nupr1 Mt3 Trf Ror1 Cd81 Pid1 Prkg1 Gapdh Ntrk3 Kalrn Pcp4
0.0728285442572699	7	283	2.8490794123117	Striated muscle cell differentiation	http://amigo.geneontology.org/amigo/term/GO:0051146	Igf1 Col14a1 Slc25a4 Tbx18 Cd81 Pgm5 Prkg1
0.0728906546319118	3	55	6.28277511961722	Neuromuscular junction development	http://amigo.geneontology.org/amigo/term/GO:0007528	Ptn Cacnb2 Kalrn
0.0728906546319118	3	55	6.28277511961722	Regulation of mitochondrial membrane permeability	http://amigo.geneontology.org/amigo/term/GO:0046902	Slc25a4 Chchd10 Atpif1
0.07347030711123	7	284	2.83904744255004	Negative regulation of cell adhesion	http://amigo.geneontology.org/amigo/term/GO:0007162	Apod Dusp1 Anxa1 Serpine2 Epha5 Dlc1 Prkg1
0.0734981376527601	10	500	2.30368421052632	Mitochondrion organization	http://amigo.geneontology.org/amigo/term/GO:0007005	Dcn Igf1 Ppp2r2b Slc25a4 Cox7a2 Ndufa13 Ndufc1 Pid1 Chchd10 Atpif1
0.0740588943245625	5	158	3.64506995336442	Regulation of muscle contraction	http://amigo.geneontology.org/amigo/term/GO:0006937	Pde4d Cald1 Calm2 Dock5 Prkg1
0.0743014171724748	7	285	2.82908587257618	Sensory organ morphogenesis	http://amigo.geneontology.org/amigo/term/GO:0090596	Zeb1 Col5a2 Ptn Aqp5 Cthrc1 Pou3f4 Rpl38
0.0743014171724748	4	103	4.47317322432294	Striated muscle hypertrophy	http://amigo.geneontology.org/amigo/term/GO:0014897	Igf1 Col14a1 Slc25a4 Prkg1
0.0743014171724748	7	285	2.82908587257618	Telencephalon development	http://amigo.geneontology.org/amigo/term/GO:0021537	Slc1a2 Col3a1 Dbi Lmx1a Zeb2 Sema3a Epha5
0.0751171414994368	2	20	11.5184210526316	Regulation of mitochondrial outer membrane permeabilization involved in apoptotic signaling pathway	http://amigo.geneontology.org/amigo/term/GO:1901028	Chchd10 Atpif1
0.0751171414994368	2	20	11.5184210526316	Regulation of postsynaptic density organization	http://amigo.geneontology.org/amigo/term/GO:1905874	Ntrk3 Grid2
0.0751171414994368	3	56	6.17058270676692	Axon regeneration	http://amigo.geneontology.org/amigo/term/GO:0031103	Apod Ptn Ntrk3
0.0751171414994368	24	1703	1.62326544488055	Small molecule metabolic process	http://amigo.geneontology.org/amigo/term/GO:0044281	Apoe Ptgds Atp5e Igf1 Mdh1 Nme2 Pde4d Apod Anxa1 Pam Dbi Spp1 Nupr1 Far1 Mt3 Car14 Atp5j2 Pgm5 Pid1 Rbp1 Atp5k Prkg1 Gapdh Gpx4
0.0751171414994368	3	56	6.17058270676692	Positive regulation of ossification	http://amigo.geneontology.org/amigo/term/GO:0045778	Ptn Gpm6b Nell1
0.0751171414994368	2	20	11.5184210526316	Chloride ion homeostasis	http://amigo.geneontology.org/amigo/term/GO:0055064	Spp1 Car12
0.0751171414994368	2	20	11.5184210526316	Regulation of ryanodine-sensitive calcium-release channel activity	http://amigo.geneontology.org/amigo/term/GO:0060314	Pde4d Calm2
0.0751171414994368	2	20	11.5184210526316	Ribosomal small subunit assembly	http://amigo.geneontology.org/amigo/term/GO:0000028	Rpl38 Rps27
0.0751171414994368	2	20	11.5184210526316	Cellular response to copper ion	http://amigo.geneontology.org/amigo/term/GO:0071280	Mt3 Mt1
0.0751171414994368	3	56	6.17058270676692	Cellular response to retinoic acid	http://amigo.geneontology.org/amigo/term/GO:0071300	Serpinf1 Ndufa13 Ntrk3
0.0751171414994368	2	20	11.5184210526316	Positive regulation of cell migration involved in sprouting angiogenesis	http://amigo.geneontology.org/amigo/term/GO:0090050	Anxa1 Rhoj
0.076452393997934	9	430	2.41083231334149	Cell junction assembly	http://amigo.geneontology.org/amigo/term/GO:0034329	Apod Gpm6b Dlc1 Clstn2 Mdga2 Lrfn5 Cdh18 Ntrk3 Grid2
0.0765499240017163	6	222	3.11308677098151	Response to mechanical stimulus	http://amigo.geneontology.org/amigo/term/GO:0009612	Dcn Igf1 Col3a1 Serpine2 Ptn Igfbp2
0.0765499240017163	6	222	3.11308677098151	Regulation of chemotaxis	http://amigo.geneontology.org/amigo/term/GO:0050920	Dusp1 Sema3a Ptn Nbl1 Scg2 Ntrk3
0.0772683838467562	4	105	4.38796992481203	Mitochondrial membrane organization	http://amigo.geneontology.org/amigo/term/GO:0007006	Slc25a4 Ndufa13 Chchd10 Atpif1
0.0772683838467562	4	105	4.38796992481203	Muscle hypertrophy	http://amigo.geneontology.org/amigo/term/GO:0014896	Igf1 Col14a1 Slc25a4 Prkg1
0.0772683838467562	5	161	3.5771493952272	Cardiocyte differentiation	http://amigo.geneontology.org/amigo/term/GO:0035051	Igf1 Col14a1 Slc25a4 Tbx18 Prkg1
0.0772683838467562	3	57	6.06232686980609	Positive regulation of blood vessel endothelial cell migration	http://amigo.geneontology.org/amigo/term/GO:0043536	Igf1 Anxa1 Rhoj
0.0775071438655982	6	223	3.09912674061836	Positive regulation of protein catabolic process	http://amigo.geneontology.org/amigo/term/GO:0045732	Apoe Cdkn1b Nupr1 Ndufa13 Cd81 Atpif1
0.0787509492746208	11	586	2.1621609484462	Positive regulation of programmed cell death	http://amigo.geneontology.org/amigo/term/GO:0043068	Ctsd Dusp1 Ppp2r2b Anxa1 Anxa5 Ptn Nupr1 Dlc1 S100b Nell1 Ntrk3
0.0788376380604302	6	224	3.08529135338346	Response to reactive oxygen species	http://amigo.geneontology.org/amigo/term/GO:0000302	Apod Dusp1 Anxa1 Prdx1 Mt3 Cryab
0.0789898686923991	12	666	2.07539118065434	Cellular response to growth factor stimulus	http://amigo.geneontology.org/amigo/term/GO:0071363	Dcn Zeb1 Anxa1 Gfra1 Col3a1 Zeb2 Col1a2 Ptn Mt3 Nbl1 Adamts12 Ntrk3
0.0791344575435383	18	1173	1.76753264234756	Response to abiotic stimulus	http://amigo.geneontology.org/amigo/term/GO:0009628	Ccnd2 Serpinf1 Cdkn1b Slc1a2 Dcn Igf1 Dusp1 Anxa1 Col3a1 Serpine2 Pam Ptn Mt3 Cryab S100b Igfbp2 S100a13 Aqp5
0.0792556258899677	8	361	2.55255868202362	Regulation of actin cytoskeleton organization	http://amigo.geneontology.org/amigo/term/GO:0032956	Iqgap2 Arhgap28 Pam Stmn1 Epha5 Gpm6b Dlc1 Ntrk3
0.0798495017550575	3	58	5.95780399274047	Negative regulation of smooth muscle cell proliferation	http://amigo.geneontology.org/amigo/term/GO:0048662	Cdkn1b Apod Prkg1
0.0798495017550575	3	58	5.95780399274047	Positive regulation of oxidoreductase activity	http://amigo.geneontology.org/amigo/term/GO:0051353	Apoe Ndufa4 S100a1
0.0798495017550575	3	58	5.95780399274047	Necrotic cell death	http://amigo.geneontology.org/amigo/term/GO:0070265	Nupr1 Slc25a4 Mt3
0.0798657603680991	9	435	2.38312159709619	Positive regulation of MAPK cascade	http://amigo.geneontology.org/amigo/term/GO:0043410	Apoe Timp2 Igf1 Zeb2 Mt3 Ror1 Nenf Ntrk3 Sox2
0.0799037952591039	2	21	10.9699248120301	Regulation of response to food	http://amigo.geneontology.org/amigo/term/GO:0032095	Mt3 Nenf
0.0799037952591039	2	21	10.9699248120301	Positive regulation of nitric-oxide synthase activity	http://amigo.geneontology.org/amigo/term/GO:0051000	Apoe S100a1
0.0799037952591039	2	21	10.9699248120301	Monovalent inorganic anion homeostasis	http://amigo.geneontology.org/amigo/term/GO:0055083	Spp1 Car12
0.0799037952591039	2	21	10.9699248120301	Positive regulation of glial cell proliferation	http://amigo.geneontology.org/amigo/term/GO:0060252	Igf1 Vim
0.0800769947131338	4	107	4.30595179537629	Positive regulation of endothelial cell migration	http://amigo.geneontology.org/amigo/term/GO:0010595	Igf1 Bsg Anxa1 Rhoj
0.0800769947131338	4	107	4.30595179537629	Heart growth	http://amigo.geneontology.org/amigo/term/GO:0060419	Igf1 Col14a1 Slc25a4 Prkg1
0.0811858178132193	9	437	2.37221486209804	Actin filament organization	http://amigo.geneontology.org/amigo/term/GO:0007015	Rflnb Iqgap2 Arhgap28 Dpysl3 Stmn1 Cald1 Gas2 Dlc1 Trf
0.0815511125461905	12	671	2.05992626872696	Cellular cation homeostasis	http://amigo.geneontology.org/amigo/term/GO:0030003	Apoe Pde4d Dbi Spp1 Mt3 Mt1 Trf S100b Calm2 Cacna2d1 Prkg1 Cacnb2
0.081588745406274	4	108	4.26608187134503	Nucleoside diphosphate phosphorylation	http://amigo.geneontology.org/amigo/term/GO:0006165	Igf1 Nme2 Nupr1 Gapdh
0.081588745406274	3	59	5.85682426404996	Regulation of vascular associated smooth muscle cell proliferation	http://amigo.geneontology.org/amigo/term/GO:1904705	Cdkn1b Igf1 Prkg1
0.081588745406274	3	59	5.85682426404996	Vascular associated smooth muscle cell proliferation	http://amigo.geneontology.org/amigo/term/GO:1990874	Cdkn1b Igf1 Prkg1
0.081588745406274	4	108	4.26608187134503	Regulation of axon extension	http://amigo.geneontology.org/amigo/term/GO:0030516	Apoe Sema3a Mt3 Ntrk3
0.081588745406274	3	59	5.85682426404996	Monocyte chemotaxis	http://amigo.geneontology.org/amigo/term/GO:0002548	Dusp1 Anxa1 Nbl1
0.081588745406274	3	59	5.85682426404996	Regulation of focal adhesion assembly	http://amigo.geneontology.org/amigo/term/GO:0051893	Apod Gpm6b Dlc1
0.081588745406274	3	59	5.85682426404996	Regulation of cell-substrate junction assembly	http://amigo.geneontology.org/amigo/term/GO:0090109	Apod Gpm6b Dlc1
0.0835440929038834	5	166	3.46940393151554	Actin filament bundle assembly	http://amigo.geneontology.org/amigo/term/GO:0051017	Arhgap28 Dpysl3 Stmn1 Cald1 Dlc1
0.0835440929038834	5	166	3.46940393151554	Cellular response to glucose stimulus	http://amigo.geneontology.org/amigo/term/GO:0071333	Serpinf1 Dynll1 Igf1 Nme2 Epha5
0.0836572084399594	4	109	4.22694350555287	Negative regulation of angiogenesis	http://amigo.geneontology.org/amigo/term/GO:0016525	Serpinf1 Stard13 Dcn Ptn
0.0843036938906066	2	22	10.4712918660287	Negative regulation of amyloid precursor protein catabolic process	http://amigo.geneontology.org/amigo/term/GO:1902992	Apoe Igf1
0.0843036938906066	9	442	2.3453798523458	Response to oxidative stress	http://amigo.geneontology.org/amigo/term/GO:0006979	Apoe Nme2 Apod Dusp1 Anxa1 Prdx1 Mt3 Cryab Gpx4
0.0843036938906066	2	22	10.4712918660287	Regulation of oxidative phosphorylation	http://amigo.geneontology.org/amigo/term/GO:0002082	Nupr1 Cox7a2
0.0843036938906066	3	60	5.75921052631579	Cellular response to vascular endothelial growth factor stimulus	http://amigo.geneontology.org/amigo/term/GO:0035924	Dcn Anxa1 Adamts12
0.0843036938906066	2	22	10.4712918660287	Hydrogen peroxide catabolic process	http://amigo.geneontology.org/amigo/term/GO:0042744	Prdx1 Hbb-bt
0.0843036938906066	2	22	10.4712918660287	Response to superoxide	http://amigo.geneontology.org/amigo/term/GO:0000303	Prdx1 Mt3
0.0843036938906066	2	22	10.4712918660287	Ossification involved in bone maturation	http://amigo.geneontology.org/amigo/term/GO:0043931	Igf1 Rflnb
0.0843036938906066	2	22	10.4712918660287	Response to oxygen radical	http://amigo.geneontology.org/amigo/term/GO:0000305	Prdx1 Mt3
0.0843036938906066	2	22	10.4712918660287	Estrous cycle	http://amigo.geneontology.org/amigo/term/GO:0044849	Anxa1 Ptn
0.0843036938906066	2	22	10.4712918660287	Chondroitin sulfate proteoglycan biosynthetic process	http://amigo.geneontology.org/amigo/term/GO:0050650	Igf1 Cytl1
0.0860090162945875	5	168	3.4281015037594	Cellular response to hexose stimulus	http://amigo.geneontology.org/amigo/term/GO:0071331	Serpinf1 Dynll1 Igf1 Nme2 Epha5
0.0860902845027914	8	370	2.49046941678521	Muscle cell differentiation	http://amigo.geneontology.org/amigo/term/GO:0042692	Igf1 Col14a1 Zeb1 Slc25a4 Tbx18 Cd81 Pgm5 Prkg1
0.0866681336086697	4	111	4.15078236130868	Negative regulation of blood vessel morphogenesis	http://amigo.geneontology.org/amigo/term/GO:2000181	Serpinf1 Stard13 Dcn Ptn
0.0866681336086697	4	111	4.15078236130868	Smooth muscle contraction	http://amigo.geneontology.org/amigo/term/GO:0006939	Pde4d Cald1 Dock5 Prkg1
0.0866681336086697	3	61	5.66479723899914	Response to cadmium ion	http://amigo.geneontology.org/amigo/term/GO:0046686	Cdkn1b Mt3 Mt1
0.0866681336086697	4	111	4.15078236130868	Nucleotide phosphorylation	http://amigo.geneontology.org/amigo/term/GO:0046939	Igf1 Nme2 Nupr1 Gapdh
0.0866681336086697	3	61	5.66479723899914	Negative regulation of small GTPase mediated signal transduction	http://amigo.geneontology.org/amigo/term/GO:0051058	Timp2 Stmn1 Dlc1
0.0868747802396007	5	169	3.4078168794768	Negative regulation of supramolecular fiber organization	http://amigo.geneontology.org/amigo/term/GO:1902904	Apoe Arhgap28 Stmn1 Dlc1 Cryab
0.0868747802396007	10	522	2.20659407138536	Cell surface receptor signaling pathway involved in cell-cell signaling	http://amigo.geneontology.org/amigo/term/GO:1905114	Apoe Rspo3 Ctnnd2 Lmx1a Zeb2 Ror1 Rbms3 Cthrc1 Grid2 Sox2
0.0868747802396007	5	169	3.4078168794768	Ribonucleotide biosynthetic process	http://amigo.geneontology.org/amigo/term/GO:0009260	Atp5e Nme2 Atp5j2 Pid1 Atp5k
0.0872553646116134	9	446	2.32434505546377	Response to peptide hormone	http://amigo.geneontology.org/amigo/term/GO:0043434	Cdkn1b Socs2 Igf1 Nme2 Bsg Anxa1 Anxa5 Pid1 Cox5b
0.088127996213969	4	112	4.11372180451128	Negative regulation of vasculature development	http://amigo.geneontology.org/amigo/term/GO:1901343	Serpinf1 Stard13 Dcn Ptn
0.088127996213969	4	112	4.11372180451128	Muscle cell migration	http://amigo.geneontology.org/amigo/term/GO:0014812	Igf1 Anxa1 Dock5 Prkg1
0.088127996213969	9	447	2.3191451783822	Positive regulation of kinase activity	http://amigo.geneontology.org/amigo/term/GO:0033674	Ccnd2 Cdkn1b Igf1 Zeb2 Epha5 Mt3 Ror1 Cd81 Ntrk3
0.088127996213969	8	373	2.47043883166361	Negative regulation of proteolysis	http://amigo.geneontology.org/amigo/term/GO:0045861	Serpinf1 Timp2 Igf1 Serpine2 Mt3 Cryab Gapdh Serpinh1
0.088127996213969	5	170	3.38777089783282	Cellular response to monosaccharide stimulus	http://amigo.geneontology.org/amigo/term/GO:0071326	Serpinf1 Dynll1 Igf1 Nme2 Epha5
0.0882949650399159	2	23	10.0160183066362	Postsynaptic density assembly	http://amigo.geneontology.org/amigo/term/GO:0097107	Ntrk3 Grid2
0.0882949650399159	2	23	10.0160183066362	Negative regulation of purine nucleotide metabolic process	http://amigo.geneontology.org/amigo/term/GO:1900543	Nupr1 Pid1
0.0882949650399159	2	23	10.0160183066362	Glycoprotein catabolic process	http://amigo.geneontology.org/amigo/term/GO:0006516	Ctsl Adamts12
0.0882949650399159	12	684	2.0207756232687	Cellular ion homeostasis	http://amigo.geneontology.org/amigo/term/GO:0006873	Apoe Pde4d Dbi Spp1 Mt3 Mt1 Trf S100b Calm2 Cacna2d1 Prkg1 Cacnb2
0.0882949650399159	2	23	10.0160183066362	Negative regulation of chondrocyte differentiation	http://amigo.geneontology.org/amigo/term/GO:0032331	Rflnb Adamts12
0.0882949650399159	2	23	10.0160183066362	Negative regulation of Rho protein signal transduction	http://amigo.geneontology.org/amigo/term/GO:0035024	Stmn1 Dlc1
0.0882949650399159	2	23	10.0160183066362	Regulation of insulin-like growth factor receptor signaling pathway	http://amigo.geneontology.org/amigo/term/GO:0043567	Igf1 Igfbp2
0.0882949650399159	2	23	10.0160183066362	Positive regulation of bone resorption	http://amigo.geneontology.org/amigo/term/GO:0045780	Spp1 Trf
0.0882949650399159	2	23	10.0160183066362	Regulation of programmed necrotic cell death	http://amigo.geneontology.org/amigo/term/GO:0062098	Nupr1 Slc25a4
0.0882949650399159	2	23	10.0160183066362	Bone maturation	http://amigo.geneontology.org/amigo/term/GO:0070977	Igf1 Rflnb
0.0882949650399159	2	23	10.0160183066362	Regulation of platelet aggregation	http://amigo.geneontology.org/amigo/term/GO:0090330	Serpine2 Prkg1
0.0889127829417134	6	235	2.94087346024636	Axon guidance	http://amigo.geneontology.org/amigo/term/GO:0007411	Bsg Lmx1a Sema3a Epha5 Kalrn Cntn4
0.0899747807954436	7	304	2.65226800554017	Muscle contraction	http://amigo.geneontology.org/amigo/term/GO:0006936	Pde4d Cald1 Calm2 Cacna2d1 Dock5 Prkg1 Cacnb2
0.0902779429046116	6	236	2.92841213202498	Neuron projection guidance	http://amigo.geneontology.org/amigo/term/GO:0097485	Bsg Lmx1a Sema3a Epha5 Kalrn Cntn4
0.0902779429046116	5	172	3.3483782129743	Positive regulation of lipid metabolic process	http://amigo.geneontology.org/amigo/term/GO:0045834	Apoe Igf1 Anxa1 Dbi Cd81
0.0908273600204259	3	63	5.48496240601504	Regulation of action potential	http://amigo.geneontology.org/amigo/term/GO:0098900	Tbx18 Calm2 Cacna2d1
0.0908273600204259	16	1028	1.79275035838624	Positive regulation of cell population proliferation	http://amigo.geneontology.org/amigo/term/GO:0008284	Ccnd2 Cdkn1b Igf1 Nme2 Anxa1 Vim Ptn Trf S100b Cd81 Igfbp2 S100a13 Pid1 Scg2 Cthrc1 Ntrk3
0.0908273600204259	4	114	4.0415512465374	Glial cell development	http://amigo.geneontology.org/amigo/term/GO:0021782	Vim Mt3 Ror1 Ntrk3
0.0908273600204259	8	377	2.44422727907301	Wound healing	http://amigo.geneontology.org/amigo/term/GO:0042060	Apoe Dcn Igf1 Anxa1 Col3a1 Serpine2 Anxa5 Prkg1
0.0908273600204259	3	63	5.48496240601504	Regulation of glucose import	http://amigo.geneontology.org/amigo/term/GO:0046324	Slc1a2 Igf1 Pid1
0.0908273600204259	10	529	2.17739528405134	Positive regulation of transferase activity	http://amigo.geneontology.org/amigo/term/GO:0051347	Ccnd2 Cdkn1b Igf1 Dbi Zeb2 Epha5 Mt3 Ror1 Cd81 Ntrk3
0.0930077149367113	2	24	9.59868421052632	Regulation of neuroinflammatory response	http://amigo.geneontology.org/amigo/term/GO:0150077	Igf1 Nupr1
0.0930077149367113	3	64	5.39925986842105	Regulation of cell-substrate junction organization	http://amigo.geneontology.org/amigo/term/GO:0150116	Apod Gpm6b Dlc1
0.0930077149367113	2	24	9.59868421052632	Regulation of cellular response to vascular endothelial growth factor stimulus	http://amigo.geneontology.org/amigo/term/GO:1902547	Dcn Adamts12
0.0930077149367113	2	24	9.59868421052632	Negative regulation of vascular associated smooth muscle cell proliferation	http://amigo.geneontology.org/amigo/term/GO:1904706	Cdkn1b Prkg1
0.0930077149367113	2	24	9.59868421052632	Amyloid fibril formation	http://amigo.geneontology.org/amigo/term/GO:1990000	Apoe Cryab
0.0930077149367113	2	24	9.59868421052632	Regulation of release of sequestered calcium ion into cytosol by sarcoplasmic reticulum	http://amigo.geneontology.org/amigo/term/GO:0010880	Pde4d Calm2
0.0930077149367113	3	64	5.39925986842105	Long-chain fatty acid transport	http://amigo.geneontology.org/amigo/term/GO:0015909	Apoe Oc90 Anxa1
0.0930077149367113	2	24	9.59868421052632	Response to leptin	http://amigo.geneontology.org/amigo/term/GO:0044321	Mt3 Pid1
0.0930077149367113	2	24	9.59868421052632	Negative regulation of nucleotide metabolic process	http://amigo.geneontology.org/amigo/term/GO:0045980	Nupr1 Pid1
0.0930077149367113	2	24	9.59868421052632	Positive regulation of positive chemotaxis	http://amigo.geneontology.org/amigo/term/GO:0050927	Scg2 Ntrk3
0.0930077149367113	2	24	9.59868421052632	Mitochondrial depolarization	http://amigo.geneontology.org/amigo/term/GO:0051882	Dcn Atpif1
0.094138859792758	5	175	3.29097744360902	Ribose phosphate biosynthetic process	http://amigo.geneontology.org/amigo/term/GO:0046390	Atp5e Nme2 Atp5j2 Pid1 Atp5k
0.0961352556014371	7	310	2.6009337860781	Second-messenger-mediated signaling	http://amigo.geneontology.org/amigo/term/GO:0019932	Apoe Igf1 Pde4d Epha5 Mt1 Prkg1 Gapdh
0.0963063469176674	3	65	5.31619433198381	Neuron projection regeneration	http://amigo.geneontology.org/amigo/term/GO:0031102	Apod Ptn Ntrk3
0.0974753417672344	10	537	2.14495736548074	Nucleobase-containing small molecule metabolic process	http://amigo.geneontology.org/amigo/term/GO:0055086	Atp5e Igf1 Nme2 Pde4d Nupr1 Far1 Atp5j2 Pid1 Atp5k Gapdh
0.0976821206074563	5	177	3.25379125780553	Purine nucleotide biosynthetic process	http://amigo.geneontology.org/amigo/term/GO:0006164	Atp5e Nme2 Atp5j2 Pid1 Atp5k
0.0976821206074563	5	177	3.25379125780553	Multicellular organism growth	http://amigo.geneontology.org/amigo/term/GO:0035264	Slc1a2 Socs2 Igf1 Pde4d Ppib
0.0988137174085298	8	385	2.39343814080656	Lipid transport	http://amigo.geneontology.org/amigo/term/GO:0006869	Apoe Oc90 Apod Anxa1 Dbi Spp1 Plscr2 Gulp1
0.098905604484507	2	25	9.21473684210526	Fatty acid derivative biosynthetic process	http://amigo.geneontology.org/amigo/term/GO:1901570	Pam Far1
0.098905604484507	3	66	5.23564593301435	Regulation of smooth muscle contraction	http://amigo.geneontology.org/amigo/term/GO:0006940	Cald1 Dock5 Prkg1
0.098905604484507	3	66	5.23564593301435	Cellular polysaccharide biosynthetic process	http://amigo.geneontology.org/amigo/term/GO:0033692	Igf1 B3galt1 Fut9
0.098905604484507	3	66	5.23564593301435	Receptor clustering	http://amigo.geneontology.org/amigo/term/GO:0043113	Apoe Ptn Cd81
0.098905604484507	4	118	3.90454950936664	Negative regulation of developmental growth	http://amigo.geneontology.org/amigo/term/GO:0048640	Cdkn1b Socs2 Sema3a Mt3
0.098905604484507	2	25	9.21473684210526	Regulation of positive chemotaxis	http://amigo.geneontology.org/amigo/term/GO:0050926	Scg2 Ntrk3
0.100887263814481	5	179	3.21743604822111	Hindbrain development	http://amigo.geneontology.org/amigo/term/GO:0030902	Igf1 Serpine2 Lmx1a Ptn Grid2
0.102065877333809	7	315	2.55964912280702	Calcium ion transmembrane transport	http://amigo.geneontology.org/amigo/term/GO:0070588	Pde4d Dbi Anxa5 Calm2 Cacna2d1 S100a1 Cacnb2
0.102647142282048	5	180	3.19956140350877	Protein stabilization	http://amigo.geneontology.org/amigo/term/GO:0050821	Igf1 Mt3 Cryab Ppib Gapdh
0.102647142282048	5	180	3.19956140350877	Cellular response to carbohydrate stimulus	http://amigo.geneontology.org/amigo/term/GO:0071322	Serpinf1 Dynll1 Igf1 Nme2 Epha5
0.103121749450277	4	120	3.83947368421053	Cerebellum development	http://amigo.geneontology.org/amigo/term/GO:0021549	Serpine2 Lmx1a Ptn Grid2
0.104544522934579	2	26	8.86032388663968	Cell aggregation	http://amigo.geneontology.org/amigo/term/GO:0098743	Otor Mpz
0.104544522934579	2	26	8.86032388663968	Regulation of cardiac muscle cell action potential	http://amigo.geneontology.org/amigo/term/GO:0098901	Tbx18 Calm2
0.104544522934579	2	26	8.86032388663968	Nitric oxide mediated signal transduction	http://amigo.geneontology.org/amigo/term/GO:0007263	Apoe Mt1
0.104544522934579	2	26	8.86032388663968	Response to lithium ion	http://amigo.geneontology.org/amigo/term/GO:0010226	Cdkn1b Igfbp2
0.104544522934579	2	26	8.86032388663968	Regulation of osteoblast proliferation	http://amigo.geneontology.org/amigo/term/GO:0033688	Cthrc1 Nell1
0.104544522934579	2	26	8.86032388663968	Positive regulation of activated T cell proliferation	http://amigo.geneontology.org/amigo/term/GO:0042104	Igf1 Igfbp2
0.104544522934579	11	626	2.02400369934421	Regulation of MAPK cascade	http://amigo.geneontology.org/amigo/term/GO:0043408	Apoe Timp2 Igf1 Dusp1 Zeb2 Prdx1 Mt3 Ror1 Nenf Ntrk3 Sox2
0.104544522934579	2	26	8.86032388663968	Animal organ maturation	http://amigo.geneontology.org/amigo/term/GO:0048799	Igf1 Rflnb
0.104678923774587	4	121	3.80774249673771	Regulation of extent of cell growth	http://amigo.geneontology.org/amigo/term/GO:0061387	Apoe Sema3a Mt3 Ntrk3
0.105510765215743	5	182	3.1644013880856	Positive regulation of cell growth	http://amigo.geneontology.org/amigo/term/GO:0030307	Apoe Igf1 Slc25a4 Cd81 Ntrk3
0.106928879287314	8	393	2.34471675371635	Regulation of protein catabolic process	http://amigo.geneontology.org/amigo/term/GO:0042176	Apoe Cdkn1b Serpine2 Nupr1 Ndufa13 Cd81 Atpif1 Nell1
0.108638804896276	3	69	5.00800915331808	Cardiac muscle cell contraction	http://amigo.geneontology.org/amigo/term/GO:0086003	Pde4d Cacna2d1 Cacnb2
0.109237381454966	4	123	3.74582798459564	Neutrophil migration	http://amigo.geneontology.org/amigo/term/GO:1990266	Pde4d Bsg Spp1 Ppib
0.109237381454966	4	123	3.74582798459564	Body fluid secretion	http://amigo.geneontology.org/amigo/term/GO:0007589	Socs2 Pam Aqp5 Kalrn
0.109237381454966	4	123	3.74582798459564	Ear morphogenesis	http://amigo.geneontology.org/amigo/term/GO:0042471	Zeb1 Cthrc1 Pou3f4 Rpl38
0.109237381454966	5	184	3.1300057208238	Regulation of lipid biosynthetic process	http://amigo.geneontology.org/amigo/term/GO:0046890	Apoe Igf1 Anxa1 Dbi Prkg1
0.109237381454966	5	184	3.1300057208238	Purine-containing compound biosynthetic process	http://amigo.geneontology.org/amigo/term/GO:0072522	Atp5e Nme2 Atp5j2 Pid1 Atp5k
0.109790261406335	2	27	8.53216374269006	Release of sequestered calcium ion into cytosol by sarcoplasmic reticulum	http://amigo.geneontology.org/amigo/term/GO:0014808	Pde4d Calm2
0.109790261406335	2	27	8.53216374269006	Smooth muscle cell apoptotic process	http://amigo.geneontology.org/amigo/term/GO:0034390	Igf1 Gapdh
0.109790261406335	2	27	8.53216374269006	Regulation of smooth muscle cell apoptotic process	http://amigo.geneontology.org/amigo/term/GO:0034391	Igf1 Gapdh
0.109790261406335	2	27	8.53216374269006	Thyroid hormone metabolic process	http://amigo.geneontology.org/amigo/term/GO:0042403	Ctsl Crym
0.109790261406335	6	251	2.75340742293982	Biological process involved in symbiotic interaction	http://amigo.geneontology.org/amigo/term/GO:0044403	Apoe Bsg Ppib Cd81 Gapdh Ntrk3
0.109790261406335	2	27	8.53216374269006	Negative regulation of heart contraction	http://amigo.geneontology.org/amigo/term/GO:0045822	Pde4d Prkg1
0.109790261406335	2	27	8.53216374269006	Response to lipoprotein particle	http://amigo.geneontology.org/amigo/term/GO:0055094	Apoe Cd81
0.109790261406335	2	27	8.53216374269006	Membrane depolarization during action potential	http://amigo.geneontology.org/amigo/term/GO:0086010	Cacna2d1 Cacnb2
0.110382532778026	10	553	2.08289711620824	Regulation of cellular protein localization	http://amigo.geneontology.org/amigo/term/GO:1903827	Apod Dclk1 Ptn Gpm6b Dpp10 Cd81 Pid1 Atpif1 Kalrn Ifi27
0.110382532778026	14	887	1.81801459680769	Regulation of catabolic process	http://amigo.geneontology.org/amigo/term/GO:0009894	Apoe Cdkn1b Dcn Igf1 Serpine2 Dbi Vim Nupr1 Slc25a4 Mt3 Ndufa13 Cd81 Atpif1 Nell1
0.110538434642242	4	124	3.71561969439728	Regulation of ossification	http://amigo.geneontology.org/amigo/term/GO:0030278	Rflnb Ptn Gpm6b Nell1
0.111971472053592	1	3	38.3947368421053	Adaptive immune memory response	http://amigo.geneontology.org/amigo/term/GO:0090716	Cd81
0.111971472053592	1	3	38.3947368421053	Positive regulation of lysosomal membrane permeability	http://amigo.geneontology.org/amigo/term/GO:0097214	Mt3
0.111971472053592	1	3	38.3947368421053	Regulation of SA node cell action potential	http://amigo.geneontology.org/amigo/term/GO:0098907	Tbx18
0.111971472053592	1	3	38.3947368421053	Membrane depolarization during atrial cardiac muscle cell action potential	http://amigo.geneontology.org/amigo/term/GO:0098912	Cacnb2
0.111971472053592	1	3	38.3947368421053	NMDA selective glutamate receptor signaling pathway	http://amigo.geneontology.org/amigo/term/GO:0098989	Kalrn
0.111971472053592	2	28	8.22744360902256	Neuron projection arborization	http://amigo.geneontology.org/amigo/term/GO:0140058	Sema3a Ptn
0.111971472053592	1	3	38.3947368421053	Basal dendrite development	http://amigo.geneontology.org/amigo/term/GO:0150018	Sema3a
0.111971472053592	1	3	38.3947368421053	Basal dendrite morphogenesis	http://amigo.geneontology.org/amigo/term/GO:0150019	Sema3a
0.111971472053592	1	3	38.3947368421053	Basal dendrite arborization	http://amigo.geneontology.org/amigo/term/GO:0150020	Sema3a
0.111971472053592	1	3	38.3947368421053	Regulation of oligodendrocyte apoptotic process	http://amigo.geneontology.org/amigo/term/GO:1900141	Igf1
0.111971472053592	1	3	38.3947368421053	Regulation of presynaptic membrane organization	http://amigo.geneontology.org/amigo/term/GO:1901629	Apoe
0.111971472053592	1	3	38.3947368421053	Cholangiocyte apoptotic process	http://amigo.geneontology.org/amigo/term/GO:1902488	Igf1
0.111971472053592	14	895	1.80176418700382	Positive regulation of intracellular signal transduction	http://amigo.geneontology.org/amigo/term/GO:1902533	Apoe Timp2 Dcn Igf1 Col3a1 Zeb2 Nupr1 Mt3 S100b Ror1 Nenf S100a13 Ntrk3 Sox2
0.111971472053592	1	3	38.3947368421053	Positive regulation of large conductance calcium-activated potassium channel activity	http://amigo.geneontology.org/amigo/term/GO:1902608	Prkg1
0.111971472053592	1	3	38.3947368421053	Neurofibrillary tangle assembly	http://amigo.geneontology.org/amigo/term/GO:1902988	Apoe
0.111971472053592	1	3	38.3947368421053	Regulation of neurofibrillary tangle assembly	http://amigo.geneontology.org/amigo/term/GO:1902996	Apoe
0.111971472053592	3	71	4.86693847294292	Positive regulation of response to wounding	http://amigo.geneontology.org/amigo/term/GO:1903036	Anxa1 Ptn Ntrk3
0.111971472053592	1	3	38.3947368421053	Positive regulation of mitochondrial transcription	http://amigo.geneontology.org/amigo/term/GO:1903109	Chchd10
0.111971472053592	1	3	38.3947368421053	Facioacoustic ganglion development	http://amigo.geneontology.org/amigo/term/GO:1903375	Sema3a
0.111971472053592	2	28	8.22744360902256	Release of sequestered calcium ion into cytosol by endoplasmic reticulum	http://amigo.geneontology.org/amigo/term/GO:1903514	Pde4d Calm2
0.111971472053592	1	3	38.3947368421053	Cysteine transmembrane transport	http://amigo.geneontology.org/amigo/term/GO:1903712	Slc1a2
0.111971472053592	4	128	3.59950657894737	Negative regulation of cellular protein localization	http://amigo.geneontology.org/amigo/term/GO:1903828	Apod Dclk1 Gpm6b Pid1
0.111971472053592	1	3	38.3947368421053	Positive regulation of cristae formation	http://amigo.geneontology.org/amigo/term/GO:1903852	Chchd10
0.111971472053592	1	3	38.3947368421053	Positive regulation of dopaminergic neuron differentiation	http://amigo.geneontology.org/amigo/term/GO:1904340	Lmx1a
0.111971472053592	1	3	38.3947368421053	Positive regulation of protein catabolic process in the vacuole	http://amigo.geneontology.org/amigo/term/GO:1904352	Cd81
0.111971472053592	1	3	38.3947368421053	Negative regulation of GTP binding	http://amigo.geneontology.org/amigo/term/GO:1904425	Arhgap28
0.111971472053592	1	3	38.3947368421053	Negative regulation of vascular associated smooth muscle contraction	http://amigo.geneontology.org/amigo/term/GO:1904694	Dock5
0.111971472053592	1	3	38.3947368421053	Positive regulation of midbrain dopaminergic neuron differentiation	http://amigo.geneontology.org/amigo/term/GO:1904958	Lmx1a
0.111971472053592	1	3	38.3947368421053	Regulation of adaptive immune memory response	http://amigo.geneontology.org/amigo/term/GO:1905674	Cd81
0.111971472053592	1	3	38.3947368421053	Regulation of oogenesis	http://amigo.geneontology.org/amigo/term/GO:1905879	Igf1
0.111971472053592	1	3	38.3947368421053	Cartilage homeostasis	http://amigo.geneontology.org/amigo/term/GO:1990079	Cytl1
0.111971472053592	5	191	3.01529346927528	Neuron projection extension	http://amigo.geneontology.org/amigo/term/GO:1990138	Apoe Dclk1 Sema3a Mt3 Ntrk3
0.111971472053592	1	3	38.3947368421053	Regulation of oxygen metabolic process	http://amigo.geneontology.org/amigo/term/GO:2000374	Mt3
0.111971472053592	1	3	38.3947368421053	Positive regulation of CD4-positive, alpha-beta T cell proliferation	http://amigo.geneontology.org/amigo/term/GO:2000563	Cd81
0.111971472053592	1	3	38.3947368421053	Regulation of estradiol secretion	http://amigo.geneontology.org/amigo/term/GO:2000864	Spp1
0.111971472053592	19	1335	1.63932584269663	Lipid metabolic process	http://amigo.geneontology.org/amigo/term/GO:0006629	Apoe Oc90 Ptgds Socs2 Igf1 Apod Anxa1 Pip5k1b Plce1 Pam Dbi Spp1 Far1 Mt3 B3galt1 Cd81 Rbp1 Prkg1 Gpx4
0.111971472053592	2	28	8.22744360902256	Cellular zinc ion homeostasis	http://amigo.geneontology.org/amigo/term/GO:0006882	Mt3 Mt1
0.111971472053592	5	189	3.04720133667502	Synapse assembly	http://amigo.geneontology.org/amigo/term/GO:0007416	Clstn2 Mdga2 Lrfn5 Ntrk3 Grid2
0.111971472053592	5	188	3.06340985442329	Response to nutrient	http://amigo.geneontology.org/amigo/term/GO:0007584	Spp1 Ptn Cox4i1 Igfbp2 Rbp1
0.111971472053592	3	72	4.79934210526316	Lactation	http://amigo.geneontology.org/amigo/term/GO:0007595	Socs2 Pam Kalrn
0.111971472053592	5	188	3.06340985442329	Cellular glucose homeostasis	http://amigo.geneontology.org/amigo/term/GO:0001678	Serpinf1 Dynll1 Igf1 Nme2 Epha5
0.111971472053592	9	479	2.1642127238765	Positive regulation of catabolic process	http://amigo.geneontology.org/amigo/term/GO:0009896	Apoe Cdkn1b Dcn Igf1 Nupr1 Slc25a4 Ndufa13 Cd81 Atpif1
0.111971472053592	10	560	2.05686090225564	Response to extracellular stimulus	http://amigo.geneontology.org/amigo/term/GO:0009991	Apoe Slc1a2 Ctsl Spp1 Ptn Mt3 Cox4i1 Nenf Igfbp2 Rbp1
0.111971472053592	1	3	38.3947368421053	Wax biosynthetic process	http://amigo.geneontology.org/amigo/term/GO:0010025	Far1
0.111971472053592	1	3	38.3947368421053	Wax metabolic process	http://amigo.geneontology.org/amigo/term/GO:0010166	Far1
0.111971472053592	10	559	2.06054043875341	Regulation of hormone levels	http://amigo.geneontology.org/amigo/term/GO:0010817	Dynll1 Igf1 Ctsl Anxa1 Anxa5 Epha5 Spp1 Crym Rbp1 Kalrn
0.111971472053592	4	128	3.59950657894737	Limbic system development	http://amigo.geneontology.org/amigo/term/GO:0021761	Lmx1a Zeb2 Sema3a Epha5
0.111971472053592	2	28	8.22744360902256	Central nervous system projection neuron axonogenesis	http://amigo.geneontology.org/amigo/term/GO:0021952	Zeb2 Dclk1
0.111971472053592	1	3	38.3947368421053	Dendrite regeneration	http://amigo.geneontology.org/amigo/term/GO:0031104	Ptn
0.111971472053592	2	28	8.22744360902256	Regulation of response to extracellular stimulus	http://amigo.geneontology.org/amigo/term/GO:0032104	Mt3 Nenf
0.111971472053592	2	28	8.22744360902256	Regulation of response to nutrient levels	http://amigo.geneontology.org/amigo/term/GO:0032107	Mt3 Nenf
0.111971472053592	1	3	38.3947368421053	Regulation of Rap protein signal transduction	http://amigo.geneontology.org/amigo/term/GO:0032487	Timp2
0.111971472053592	1	3	38.3947368421053	Positive regulation of low-density lipoprotein particle receptor catabolic process	http://amigo.geneontology.org/amigo/term/GO:0032805	Apoe
0.111971472053592	1	3	38.3947368421053	Enkephalin processing	http://amigo.geneontology.org/amigo/term/GO:0034230	Ctsl
0.111971472053592	2	28	8.22744360902256	Ionotropic glutamate receptor signaling pathway	http://amigo.geneontology.org/amigo/term/GO:0035235	Kalrn Grid2
0.111971472053592	1	3	38.3947368421053	CD4-positive, alpha-beta T cell costimulation	http://amigo.geneontology.org/amigo/term/GO:0035783	Cd81
0.111971472053592	1	3	38.3947368421053	Estradiol secretion	http://amigo.geneontology.org/amigo/term/GO:0035938	Spp1
0.111971472053592	1	3	38.3947368421053	Sequestering of BMP from receptor via BMP binding	http://amigo.geneontology.org/amigo/term/GO:0038098	Nbl1
0.111971472053592	4	126	3.65664160401002	Positive regulation of cysteine-type endopeptidase activity involved in apoptotic process	http://amigo.geneontology.org/amigo/term/GO:0043280	Ctsd Dlc1 Ndufa13 Gm10053
0.111971472053592	4	127	3.62784915043514	Regulation of generation of precursor metabolites and energy	http://amigo.geneontology.org/amigo/term/GO:0043467	Igf1 Ndufa4 Nupr1 Cox7a2
0.111971472053592	15	987	1.75051991681331	Cellular lipid metabolic process	http://amigo.geneontology.org/amigo/term/GO:0044255	Apoe Oc90 Ptgds Socs2 Apod Anxa1 Pip5k1b Plce1 Pam Dbi Far1 Mt3 B3galt1 Rbp1 Gpx4
0.111971472053592	2	28	8.22744360902256	Modulation by host of viral process	http://amigo.geneontology.org/amigo/term/GO:0044788	Apoe Ppib
0.111971472053592	1	3	38.3947368421053	Otolith mineralization	http://amigo.geneontology.org/amigo/term/GO:0045299	Oc90
0.111971472053592	3	72	4.79934210526316	Positive regulation of osteoblast differentiation	http://amigo.geneontology.org/amigo/term/GO:0045669	Igf1 Cthrc1 Nell1
0.111971472053592	2	28	8.22744360902256	Negative regulation of muscle contraction	http://amigo.geneontology.org/amigo/term/GO:0045932	Dock5 Prkg1
0.111971472053592	4	128	3.59950657894737	Development of primary female sexual characteristics	http://amigo.geneontology.org/amigo/term/GO:0046545	Dach2 Gas2 Nupr1 Dach1
0.111971472053592	3	71	4.86693847294292	Regulation of cardiac muscle tissue growth	http://amigo.geneontology.org/amigo/term/GO:0055021	Igf1 Col14a1 Slc25a4
0.111971472053592	1	3	38.3947368421053	Cadmium ion homeostasis	http://amigo.geneontology.org/amigo/term/GO:0055073	Mt3
0.111971472053592	1	3	38.3947368421053	Negative regulation of growth hormone secretion	http://amigo.geneontology.org/amigo/term/GO:0060125	Kalrn
0.111971472053592	1	3	38.3947368421053	Regulation of oocyte development	http://amigo.geneontology.org/amigo/term/GO:0060281	Igf1
0.111971472053592	6	257	2.68912553757936	Developmental growth involved in morphogenesis	http://amigo.geneontology.org/amigo/term/GO:0060560	Apoe Zeb2 Dclk1 Sema3a Mt3 Ntrk3
0.111971472053592	1	3	38.3947368421053	Prostate gland stromal morphogenesis	http://amigo.geneontology.org/amigo/term/GO:0060741	Igf1
0.111971472053592	1	3	38.3947368421053	Cardiac pacemaker cell fate commitment	http://amigo.geneontology.org/amigo/term/GO:0060927	Tbx18
0.111971472053592	3	71	4.86693847294292	Regulation of cartilage development	http://amigo.geneontology.org/amigo/term/GO:0061035	Rflnb Adamts12 Maf
0.111971472053592	1	3	38.3947368421053	Dense core granule biogenesis	http://amigo.geneontology.org/amigo/term/GO:0061110	Serpine2
0.111971472053592	1	3	38.3947368421053	Negative regulation of chondrocyte development	http://amigo.geneontology.org/amigo/term/GO:0061182	Rflnb
0.111971472053592	1	3	38.3947368421053	Regulation of thrombin-activated receptor signaling pathway	http://amigo.geneontology.org/amigo/term/GO:0070494	Stmn1
0.111971472053592	1	3	38.3947368421053	Negative regulation of thrombin-activated receptor signaling pathway	http://amigo.geneontology.org/amigo/term/GO:0070495	Stmn1
0.111971472053592	1	3	38.3947368421053	Membrane depolarization during bundle of His cell action potential	http://amigo.geneontology.org/amigo/term/GO:0086048	Cacna2d1
0.111971472053592	2	28	8.22744360902256	Regulation of monocyte chemotaxis	http://amigo.geneontology.org/amigo/term/GO:0090025	Dusp1 Nbl1
0.111971472053592	4	128	3.59950657894737	Negative regulation of canonical Wnt signaling pathway	http://amigo.geneontology.org/amigo/term/GO:0090090	Apoe Rbms3 Cthrc1 Sox2
0.112151682932837	2	29	7.9437386569873	Postsynaptic specialization assembly	http://amigo.geneontology.org/amigo/term/GO:0098698	Ntrk3 Grid2
0.112151682932837	2	29	7.9437386569873	Neurotransmitter reuptake	http://amigo.geneontology.org/amigo/term/GO:0098810	Slc1a2 Gpm6b
0.112151682932837	2	29	7.9437386569873	Negative regulation of blood circulation	http://amigo.geneontology.org/amigo/term/GO:1903523	Pde4d Prkg1
0.112151682932837	9	484	2.14185515441496	Cellular calcium ion homeostasis	http://amigo.geneontology.org/amigo/term/GO:0006874	Apoe Pde4d Dbi Spp1 S100b Calm2 Cacna2d1 Prkg1 Cacnb2
0.112151682932837	2	29	7.9437386569873	Prostaglandin biosynthetic process	http://amigo.geneontology.org/amigo/term/GO:0001516	Ptgds Anxa1
0.112151682932837	2	29	7.9437386569873	Regulation of proton transport	http://amigo.geneontology.org/amigo/term/GO:0010155	Ndufa4 Slc25a4
0.112151682932837	2	29	7.9437386569873	Prostanoid biosynthetic process	http://amigo.geneontology.org/amigo/term/GO:0046457	Ptgds Anxa1
0.112151682932837	2	29	7.9437386569873	Negative regulation of cartilage development	http://amigo.geneontology.org/amigo/term/GO:0061037	Rflnb Adamts12
0.112281093072104	4	129	3.57160342717258	Metencephalon development	http://amigo.geneontology.org/amigo/term/GO:0022037	Serpine2 Lmx1a Ptn Grid2
0.112281093072104	4	129	3.57160342717258	Cardiac muscle contraction	http://amigo.geneontology.org/amigo/term/GO:0060048	Pde4d Calm2 Cacna2d1 Cacnb2
0.113599489365919	3	74	4.66963015647226	CAMP-mediated signaling	http://amigo.geneontology.org/amigo/term/GO:0019933	Pde4d Epha5 Gapdh
0.113599489365919	3	74	4.66963015647226	Polysaccharide biosynthetic process	http://amigo.geneontology.org/amigo/term/GO:0000271	Igf1 B3galt1 Fut9
0.113599489365919	3	74	4.66963015647226	Amyloid precursor protein metabolic process	http://amigo.geneontology.org/amigo/term/GO:0042982	Apoe Igf1 Itm2b
0.113599489365919	3	74	4.66963015647226	Regulation of steroid biosynthetic process	http://amigo.geneontology.org/amigo/term/GO:0050810	Apoe Igf1 Prkg1
0.114290513278669	4	130	3.54412955465587	Nucleoside diphosphate metabolic process	http://amigo.geneontology.org/amigo/term/GO:0009132	Igf1 Nme2 Nupr1 Gapdh
0.114290513278669	4	130	3.54412955465587	Positive regulation of lymphocyte proliferation	http://amigo.geneontology.org/amigo/term/GO:0050671	Igf1 Anxa1 Cd81 Igfbp2
0.114912589447234	7	334	2.41404034037189	Positive regulation of secretion by cell	http://amigo.geneontology.org/amigo/term/GO:1903532	Dynll1 Igf1 Bsg Frmd4a Spp1 Cacnb2 Pcp4
0.116510230998233	2	30	7.67894736842105	Mitochondrial outer membrane permeabilization	http://amigo.geneontology.org/amigo/term/GO:0097345	Chchd10 Atpif1
0.116510230998233	2	30	7.67894736842105	Neuroinflammatory response	http://amigo.geneontology.org/amigo/term/GO:0150076	Igf1 Nupr1
0.116510230998233	2	30	7.67894736842105	Negative regulation of cell junction assembly	http://amigo.geneontology.org/amigo/term/GO:1901889	Apod Dlc1
0.116510230998233	2	30	7.67894736842105	Negative regulation of ATP metabolic process	http://amigo.geneontology.org/amigo/term/GO:1903579	Nupr1 Pid1
0.116510230998233	2	30	7.67894736842105	Regulation of vascular associated smooth muscle cell migration	http://amigo.geneontology.org/amigo/term/GO:1904752	Dock5 Prkg1
0.116510230998233	2	30	7.67894736842105	Excitatory synapse assembly	http://amigo.geneontology.org/amigo/term/GO:1904861	Ntrk3 Grid2
0.116510230998233	14	909	1.77401424352962	Positive regulation of phosphorus metabolic process	http://amigo.geneontology.org/amigo/term/GO:0010562	Ccnd2 Cdkn1b Igf1 Gfra1 Zeb2 Epha5 Dlc1 Mt3 Trf Ror1 Calm2 Cd81 Pid1 Ntrk3
0.116510230998233	4	131	3.51707513057453	Organophosphate ester transport	http://amigo.geneontology.org/amigo/term/GO:0015748	Apoe Dbi Slc25a4 Plscr2
0.116510230998233	2	30	7.67894736842105	Chondrocyte development	http://amigo.geneontology.org/amigo/term/GO:0002063	Rflnb Serpinh1
0.116510230998233	14	909	1.77401424352962	Positive regulation of phosphate metabolic process	http://amigo.geneontology.org/amigo/term/GO:0045937	Ccnd2 Cdkn1b Igf1 Gfra1 Zeb2 Epha5 Dlc1 Mt3 Trf Ror1 Calm2 Cd81 Pid1 Ntrk3
0.116510230998233	3	75	4.60736842105263	Positive regulation of synapse assembly	http://amigo.geneontology.org/amigo/term/GO:0051965	Clstn2 Ntrk3 Grid2
0.116510230998233	2	30	7.67894736842105	Zinc ion homeostasis	http://amigo.geneontology.org/amigo/term/GO:0055069	Mt3 Mt1
0.116510230998233	2	30	7.67894736842105	Cellular response to lipoprotein particle stimulus	http://amigo.geneontology.org/amigo/term/GO:0071402	Apoe Cd81
0.116635444534596	8	412	2.23658661216147	Negative regulation of immune system process	http://amigo.geneontology.org/amigo/term/GO:0002683	Igf1 Nme2 Apod Dusp1 Anxa1 Col3a1 Lrfn5 Nbl1
0.117681985469051	4	132	3.49043062200957	Positive regulation of mononuclear cell proliferation	http://amigo.geneontology.org/amigo/term/GO:0032946	Igf1 Anxa1 Cd81 Igfbp2
0.117681985469051	4	132	3.49043062200957	Negative regulation of inflammatory response	http://amigo.geneontology.org/amigo/term/GO:0050728	Serpinf1 Apoe Igf1 Lrfn5
0.118326391672701	9	492	2.10702824133504	Modulation of chemical synaptic transmission	http://amigo.geneontology.org/amigo/term/GO:0050804	Apoe Serpine2 Dbi Ptn Clstn2 S100b Cacnb2 Sorcs3 Grid2
0.118524300148896	3	76	4.54674515235457	Protein targeting to mitochondrion	http://amigo.geneontology.org/amigo/term/GO:0006626	Ppp2r2b Ndufa13 Atpif1
0.118524300148896	3	76	4.54674515235457	Regulation of heart growth	http://amigo.geneontology.org/amigo/term/GO:0060420	Igf1 Col14a1 Slc25a4
0.118524300148896	20	1457	1.58111476357331	Protein-containing complex assembly	http://amigo.geneontology.org/amigo/term/GO:0065003	Apoe Cdkn1b Slc1a2 Iqgap2 Arhgap28 Stmn1 Col1a2 Nupr1 Cryab Cox7a2 Ndufa13 Ndufc1 Aqp5 Chchd10 Rpl38 Eif2s3y Gpx4 Rps27 Kcnb2 Kctd12
0.11911998622481	9	493	2.10275435037899	Regulation of trans-synaptic signaling	http://amigo.geneontology.org/amigo/term/GO:0099177	Apoe Serpine2 Dbi Ptn Clstn2 S100b Cacnb2 Sorcs3 Grid2
0.119658046021674	4	133	3.46418678274634	Regulation of endothelial cell proliferation	http://amigo.geneontology.org/amigo/term/GO:0001936	Apoe Igf1 Scg2 Atpif1
0.119658046021674	21	1553	1.55754566712983	Regulation of protein modification process	http://amigo.geneontology.org/amigo/term/GO:0031399	Ccnd2 Apoe Cdkn1b Igf1 Pde4d Dusp1 Ppp2r2b Plce1 Gfra1 Dbi Zeb2 Ptn Nupr1 Dlc1 Mt3 Calm2 Cd81 Pid1 Fry Ntrk3 Pcp4
0.120969088169774	2	31	7.43123938879457	Synaptic membrane adhesion	http://amigo.geneontology.org/amigo/term/GO:0099560	Mdga2 Lrfn5
0.120969088169774	2	31	7.43123938879457	Regulation of aerobic respiration	http://amigo.geneontology.org/amigo/term/GO:1903715	Nupr1 Cox7a2
0.120969088169774	2	31	7.43123938879457	Vascular associated smooth muscle cell migration	http://amigo.geneontology.org/amigo/term/GO:1904738	Dock5 Prkg1
0.120969088169774	2	31	7.43123938879457	Negative regulation of cardiac muscle cell apoptotic process	http://amigo.geneontology.org/amigo/term/GO:0010667	Nupr1 Slc25a4
0.120969088169774	2	31	7.43123938879457	Positive regulation of interleukin-2 production	http://amigo.geneontology.org/amigo/term/GO:0032743	Pde4d Anxa1
0.120969088169774	2	31	7.43123938879457	Positive regulation of monooxygenase activity	http://amigo.geneontology.org/amigo/term/GO:0032770	Apoe S100a1
0.120969088169774	2	31	7.43123938879457	Osteoblast proliferation	http://amigo.geneontology.org/amigo/term/GO:0033687	Cthrc1 Nell1
0.120969088169774	2	31	7.43123938879457	Response to gonadotropin	http://amigo.geneontology.org/amigo/term/GO:0034698	Ctsl Epha5
0.120969088169774	2	31	7.43123938879457	Insulin-like growth factor receptor signaling pathway	http://amigo.geneontology.org/amigo/term/GO:0048009	Igf1 Igfbp2
0.120969088169774	2	31	7.43123938879457	Response to growth hormone	http://amigo.geneontology.org/amigo/term/GO:0060416	Socs2 Nme2
0.120969088169774	5	198	2.90869218500797	Cellular response to metal ion	http://amigo.geneontology.org/amigo/term/GO:0071248	Serpinf1 Cdkn1b Mt3 Mt1 Trf
0.122345066717105	19	1372	1.5951166180758	Positive regulation of cellular protein metabolic process	http://amigo.geneontology.org/amigo/term/GO:0032270	Ccnd2 Apoe Cdkn1b Ctsd Igf1 Gfra1 Vim Zeb2 Nupr1 Dlc1 Mt3 Ndufa13 Calm2 Cd81 Rbms3 Atpif1 Gm10053 Ntrk3 Eif2s3y
0.12246248682149	9	497	2.08583077411839	Negative regulation of intracellular signal transduction	http://amigo.geneontology.org/amigo/term/GO:1902532	Apoe Timp2 Igf1 Pde4d Dusp1 Serpine2 Stmn1 Dlc1 Ndufa13
0.122534332181476	5	199	2.89407564136472	Regulation of protein localization to membrane	http://amigo.geneontology.org/amigo/term/GO:1905475	Ptn Dpp10 Cd81 Pid1 Kalrn
0.122534332181476	5	199	2.89407564136472	Osteoblast differentiation	http://amigo.geneontology.org/amigo/term/GO:0001649	Igf1 Spp1 Cthrc1 Nell1 Sox2
0.123167443358929	4	135	3.41286549707602	Regulation of protein dephosphorylation	http://amigo.geneontology.org/amigo/term/GO:0035304	Ppp2r2b Ptn Dlc1 Calm2
0.123272891262765	9	498	2.08164235890932	Calcium ion homeostasis	http://amigo.geneontology.org/amigo/term/GO:0055074	Apoe Pde4d Dbi Spp1 S100b Calm2 Cacna2d1 Prkg1 Cacnb2
0.123312709962814	8	419	2.19922120336641	Positive regulation of cell adhesion	http://amigo.geneontology.org/amigo/term/GO:0045785	Igf1 Anxa1 Spp1 Ptn Cd81 Igfbp2 Dock5 Sox2
0.123347671760409	3	78	4.43016194331984	Glucose import	http://amigo.geneontology.org/amigo/term/GO:0046323	Slc1a2 Igf1 Pid1
0.123347671760409	3	78	4.43016194331984	Focal adhesion assembly	http://amigo.geneontology.org/amigo/term/GO:0048041	Apod Gpm6b Dlc1
0.123347671760409	3	78	4.43016194331984	Modulation of process of other organism involved in symbiotic interaction	http://amigo.geneontology.org/amigo/term/GO:0051817	Apoe Ppib Ntrk3
0.125176247922118	9	500	2.07331578947368	Organophosphate biosynthetic process	http://amigo.geneontology.org/amigo/term/GO:0090407	Atp5e Socs2 Nme2 Pip5k1b Far1 Atp5j2 Pid1 Atp5k Prkg1
0.125176247922118	4	136	3.38777089783282	Transition metal ion homeostasis	http://amigo.geneontology.org/amigo/term/GO:0055076	Cp Mt3 Mt1 Trf
0.125941274945724	2	32	7.19901315789474	Negative regulation of blood vessel endothelial cell migration	http://amigo.geneontology.org/amigo/term/GO:0043537	Apoe Stard13
0.125941274945724	2	32	7.19901315789474	Positive regulation of cyclin-dependent protein serine/threonine kinase activity	http://amigo.geneontology.org/amigo/term/GO:0045737	Ccnd2 Cdkn1b
0.125941274945724	2	32	7.19901315789474	Regulation of axon regeneration	http://amigo.geneontology.org/amigo/term/GO:0048679	Ptn Ntrk3
0.125941274945724	2	32	7.19901315789474	Regulation of astrocyte differentiation	http://amigo.geneontology.org/amigo/term/GO:0048710	Serpine2 Ntrk3
0.125941274945724	2	32	7.19901315789474	Regulation of type 2 immune response	http://amigo.geneontology.org/amigo/term/GO:0002828	Anxa1 Cd81
0.126106136652388	7	345	2.3370709382151	Regulation of small molecule metabolic process	http://amigo.geneontology.org/amigo/term/GO:0062012	Apoe Igf1 Anxa1 Dbi Nupr1 Pid1 Prkg1
0.126178255754678	3	79	4.37408394403731	Regulation of multicellular organism growth	http://amigo.geneontology.org/amigo/term/GO:0040014	Socs2 Igf1 Ppib
0.127952092160672	1	4	28.7960526315789	Regulation of lysosomal membrane permeability	http://amigo.geneontology.org/amigo/term/GO:0097213	Mt3
0.127952092160672	1	4	28.7960526315789	Sympathetic neuron projection extension	http://amigo.geneontology.org/amigo/term/GO:0097490	Sema3a
0.127952092160672	1	4	28.7960526315789	Sympathetic neuron projection guidance	http://amigo.geneontology.org/amigo/term/GO:0097491	Sema3a
0.127952092160672	1	4	28.7960526315789	Mitochondrial ADP transmembrane transport	http://amigo.geneontology.org/amigo/term/GO:0140021	Slc25a4
0.127952092160672	1	4	28.7960526315789	Negative regulation of bone mineralization involved in bone maturation	http://amigo.geneontology.org/amigo/term/GO:1900158	Rflnb
0.127952092160672	1	4	28.7960526315789	Negative regulation of mitochondrial membrane permeability involved in apoptotic process	http://amigo.geneontology.org/amigo/term/GO:1902109	Slc25a4
0.127952092160672	2	33	6.98086124401914	Positive regulation of mitochondrial membrane permeability involved in apoptotic process	http://amigo.geneontology.org/amigo/term/GO:1902110	Chchd10 Atpif1
0.127952092160672	1	4	28.7960526315789	Regulation of hepatocyte growth factor receptor signaling pathway	http://amigo.geneontology.org/amigo/term/GO:1902202	Adamts12
0.127952092160672	1	4	28.7960526315789	Regulation of large conductance calcium-activated potassium channel activity	http://amigo.geneontology.org/amigo/term/GO:1902606	Prkg1
0.127952092160672	1	4	28.7960526315789	Negative regulation of dendritic spine maintenance	http://amigo.geneontology.org/amigo/term/GO:1902951	Apoe
0.127952092160672	1	4	28.7960526315789	Regulation of phospholipid efflux	http://amigo.geneontology.org/amigo/term/GO:1902994	Apoe
0.127952092160672	1	4	28.7960526315789	Positive regulation of phospholipid efflux	http://amigo.geneontology.org/amigo/term/GO:1902995	Apoe
0.127952092160672	1	4	28.7960526315789	Negative regulation of endodermal cell differentiation	http://amigo.geneontology.org/amigo/term/GO:1903225	Col5a2
0.127952092160672	1	4	28.7960526315789	Regulation of cristae formation	http://amigo.geneontology.org/amigo/term/GO:1903850	Chchd10
0.127952092160672	1	4	28.7960526315789	Positive regulation of oxidative phosphorylation	http://amigo.geneontology.org/amigo/term/GO:1903862	Nupr1
0.127952092160672	2	33	6.98086124401914	Arachidonate transport	http://amigo.geneontology.org/amigo/term/GO:1903963	Oc90 Anxa1
0.127952092160672	1	4	28.7960526315789	Positive regulation of skeletal muscle acetylcholine-gated channel clustering	http://amigo.geneontology.org/amigo/term/GO:1904395	Ptn
0.127952092160672	1	4	28.7960526315789	Positive regulation of matrix metallopeptidase secretion	http://amigo.geneontology.org/amigo/term/GO:1904466	Bsg
0.127952092160672	1	4	28.7960526315789	Positive regulation of calcium ion transmembrane transport via high voltage-gated calcium channel	http://amigo.geneontology.org/amigo/term/GO:1904879	Cacnb2
0.127952092160672	1	4	28.7960526315789	Negative regulation of germ cell proliferation	http://amigo.geneontology.org/amigo/term/GO:1905937	Ptgds
0.127952092160672	1	4	28.7960526315789	Mitochondrial ATP transmembrane transport	http://amigo.geneontology.org/amigo/term/GO:1990544	Slc25a4
0.127952092160672	1	4	28.7960526315789	Negative regulation of male germ cell proliferation	http://amigo.geneontology.org/amigo/term/GO:2000255	Ptgds
0.127952092160672	1	4	28.7960526315789	Negative regulation of ATP biosynthetic process	http://amigo.geneontology.org/amigo/term/GO:2001170	Pid1
0.127952092160672	1	4	28.7960526315789	Androgen catabolic process	http://amigo.geneontology.org/amigo/term/GO:0006710	Spp1
0.127952092160672	8	427	2.1580179958092	Calcium ion transport	http://amigo.geneontology.org/amigo/term/GO:0006816	Igf1 Pde4d Dbi Anxa5 Calm2 Cacna2d1 S100a1 Cacnb2
0.127952092160672	2	33	6.98086124401914	Inner mitochondrial membrane organization	http://amigo.geneontology.org/amigo/term/GO:0007007	Ndufa13 Chchd10
0.127952092160672	7	349	2.31028502488312	Transmembrane receptor protein serine/threonine kinase signaling pathway	http://amigo.geneontology.org/amigo/term/GO:0007178	Zeb1 Col3a1 Vim Zeb2 Col1a2 Trf Nbl1
0.127952092160672	2	33	6.98086124401914	Response to X-ray	http://amigo.geneontology.org/amigo/term/GO:0010165	Ccnd2 Anxa1
0.127952092160672	1	4	28.7960526315789	Regulation of very-low-density lipoprotein particle clearance	http://amigo.geneontology.org/amigo/term/GO:0010915	Lrpap1
0.127952092160672	1	4	28.7960526315789	Negative regulation of very-low-density lipoprotein particle clearance	http://amigo.geneontology.org/amigo/term/GO:0010916	Lrpap1
0.127952092160672	1	4	28.7960526315789	Myoblast migration involved in skeletal muscle regeneration	http://amigo.geneontology.org/amigo/term/GO:0014839	Anxa1
0.127952092160672	1	4	28.7960526315789	Trophectodermal cell proliferation	http://amigo.geneontology.org/amigo/term/GO:0001834	Igf1
0.127952092160672	5	206	2.79573326520184	Carbohydrate biosynthetic process	http://amigo.geneontology.org/amigo/term/GO:0016051	Igf1 B3galt1 Prkg1 Fut9 Gapdh
0.127952092160672	1	4	28.7960526315789	Gonadotrophin-releasing hormone neuronal migration to the hypothalamus	http://amigo.geneontology.org/amigo/term/GO:0021828	Sema3a
0.127952092160672	1	4	28.7960526315789	Hypothalamic tangential migration using cell-axon interactions	http://amigo.geneontology.org/amigo/term/GO:0021856	Sema3a
0.127952092160672	1	4	28.7960526315789	Proteoglycan catabolic process	http://amigo.geneontology.org/amigo/term/GO:0030167	Adamts12
0.127952092160672	5	203	2.83704952035261	Negative regulation of cell projection organization	http://amigo.geneontology.org/amigo/term/GO:0031345	Apoe Dpysl3 Vim Sema3a Mt3
0.127952092160672	1	4	28.7960526315789	Positive regulation of neutrophil apoptotic process	http://amigo.geneontology.org/amigo/term/GO:0033031	Anxa1
0.127952092160672	3	80	4.31940789473684	Cellular carbohydrate biosynthetic process	http://amigo.geneontology.org/amigo/term/GO:0034637	Igf1 B3galt1 Fut9
0.127952092160672	1	4	28.7960526315789	Trunk segmentation	http://amigo.geneontology.org/amigo/term/GO:0035290	Sema3a
0.127952092160672	1	4	28.7960526315789	Sequestering of BMP in extracellular matrix	http://amigo.geneontology.org/amigo/term/GO:0035582	Nbl1
0.127952092160672	1	4	28.7960526315789	Trunk neural crest cell migration	http://amigo.geneontology.org/amigo/term/GO:0036484	Sema3a
0.127952092160672	1	4	28.7960526315789	Ventral trunk neural crest cell migration	http://amigo.geneontology.org/amigo/term/GO:0036486	Sema3a
0.127952092160672	10	590	1.95227475468332	Positive regulation of locomotion	http://amigo.geneontology.org/amigo/term/GO:0040017	Igf1 Bsg Anxa1 Sema3a Ptn Trf Dock5 Rhoj Scg2 Ntrk3
0.127952092160672	1	4	28.7960526315789	Cysteine transport	http://amigo.geneontology.org/amigo/term/GO:0042883	Slc1a2
0.127952092160672	6	276	2.50400457665904	Development of primary sexual characteristics	http://amigo.geneontology.org/amigo/term/GO:0045137	Ctsl Dach2 Sema3a Gas2 Nupr1 Dach1
0.127952092160672	1	4	28.7960526315789	Positive regulation of translational fidelity	http://amigo.geneontology.org/amigo/term/GO:0045903	Eif2s3y
0.127952092160672	2	33	6.98086124401914	Negative regulation of fibroblast proliferation	http://amigo.geneontology.org/amigo/term/GO:0048147	Nupr1 Dach1
0.127952092160672	5	203	2.83704952035261	Positive regulation of developmental growth	http://amigo.geneontology.org/amigo/term/GO:0048639	Apoe Igf1 Slc25a4 Ppib Ntrk3
0.127952092160672	1	4	28.7960526315789	Positive regulation of axon extension involved in regeneration	http://amigo.geneontology.org/amigo/term/GO:0048691	Ntrk3
0.127952092160672	2	33	6.98086124401914	Arachidonic acid secretion	http://amigo.geneontology.org/amigo/term/GO:0050482	Oc90 Anxa1
0.127952092160672	5	204	2.82314241486068	Positive regulation of epithelial cell proliferation	http://amigo.geneontology.org/amigo/term/GO:0050679	Ccnd2 Igf1 Nme2 Ptn Scg2
0.127952092160672	5	203	2.83704952035261	Negative regulation of cell activation	http://amigo.geneontology.org/amigo/term/GO:0050866	Apoe Anxa1 Serpine2 Lrfn5 Prkg1
0.127952092160672	10	590	1.95227475468332	Positive regulation of cellular component movement	http://amigo.geneontology.org/amigo/term/GO:0051272	Igf1 Bsg Anxa1 Stmn1 Sema3a Ptn Trf Dock5 Rhoj Ntrk3
0.127952092160672	1	4	28.7960526315789	Negative regulation of neurotransmitter uptake	http://amigo.geneontology.org/amigo/term/GO:0051581	Gpm6b
0.127952092160672	1	4	28.7960526315789	Negative regulation of serotonin uptake	http://amigo.geneontology.org/amigo/term/GO:0051612	Gpm6b
0.127952092160672	3	80	4.31940789473684	Regulation of mitochondrial membrane potential	http://amigo.geneontology.org/amigo/term/GO:0051881	Dcn Pid1 Atpif1
0.127952092160672	1	4	28.7960526315789	Negative regulation of cell proliferation involved in contact inhibition	http://amigo.geneontology.org/amigo/term/GO:0060244	Dach1
0.127952092160672	2	33	6.98086124401914	Long-term synaptic depression	http://amigo.geneontology.org/amigo/term/GO:0060292	Sorcs3 Grid2
0.127952092160672	1	4	28.7960526315789	Elastin catabolic process	http://amigo.geneontology.org/amigo/term/GO:0060309	Ctsl
0.127952092160672	1	4	28.7960526315789	Positive regulation of cell adhesion molecule production	http://amigo.geneontology.org/amigo/term/GO:0060355	Colec12
0.127952092160672	1	4	28.7960526315789	Aorta smooth muscle tissue morphogenesis	http://amigo.geneontology.org/amigo/term/GO:0060414	Col3a1
0.127952092160672	3	80	4.31940789473684	Regulation of dendritic spine development	http://amigo.geneontology.org/amigo/term/GO:0060998	Apoe Tanc2 Kalrn
0.127952092160672	1	4	28.7960526315789	Response to caloric restriction	http://amigo.geneontology.org/amigo/term/GO:0061771	Apoe
0.127952092160672	1	4	28.7960526315789	Positive regulation of fat cell proliferation	http://amigo.geneontology.org/amigo/term/GO:0070346	Pid1
0.127952092160672	2	33	6.98086124401914	Cellular response to cadmium ion	http://amigo.geneontology.org/amigo/term/GO:0071276	Mt3 Mt1
0.127952092160672	1	4	28.7960526315789	Cellular response to cobalt ion	http://amigo.geneontology.org/amigo/term/GO:0071279	Serpinf1
0.127952092160672	10	589	1.95558931284068	Protein localization to membrane	http://amigo.geneontology.org/amigo/term/GO:0072657	Apoe Bsg Ptn Ndufa13 Dpp10 Cd81 Pid1 Cacnb2 Kalrn Kcnb2
0.127964983717619	23	1773	1.49421141686704	Reproductive process	http://amigo.geneontology.org/amigo/term/GO:0022414	Serpinf1 Cdkn1b Ptgds Rspo3 Dcn Igf1 Ctsl Bsg Dusp1 Anxa1 Dach2 Serpine2 Pam Anxa5 Sema3a Ptn Gas2 Nupr1 Igfbp2 Dach1 Kalrn Ddx3y Gpx4
0.128538639657268	23	1774	1.49336913309203	Reproduction	http://amigo.geneontology.org/amigo/term/GO:0000003	Serpinf1 Cdkn1b Ptgds Rspo3 Dcn Igf1 Ctsl Bsg Dusp1 Anxa1 Dach2 Serpine2 Pam Anxa5 Sema3a Ptn Gas2 Nupr1 Igfbp2 Dach1 Kalrn Ddx3y Gpx4
0.128973129250407	4	141	3.26763717805151	Cell recognition	http://amigo.geneontology.org/amigo/term/GO:0008037	Bsg Sema3a Colec12 Cd81
0.128973129250407	4	141	3.26763717805151	Lipoprotein metabolic process	http://amigo.geneontology.org/amigo/term/GO:0042157	Apoe Ctsd Apod Dbi
0.129099475660518	2	34	6.77554179566563	Amyloid-beta clearance	http://amigo.geneontology.org/amigo/term/GO:0097242	Apoe Lrpap1
0.129099475660518	2	34	6.77554179566563	Postsynapse assembly	http://amigo.geneontology.org/amigo/term/GO:0099068	Ntrk3 Grid2
0.129099475660518	7	353	2.28410615774564	Protein localization to cell periphery	http://amigo.geneontology.org/amigo/term/GO:1990778	Bsg Dpp10 Cd81 Pid1 Cacnb2 Kalrn Kcnb2
0.129099475660518	2	34	6.77554179566563	Positive regulation of CD4-positive, alpha-beta T cell activation	http://amigo.geneontology.org/amigo/term/GO:2000516	Anxa1 Cd81
0.129099475660518	2	34	6.77554179566563	Regulation of mesenchymal cell proliferation	http://amigo.geneontology.org/amigo/term/GO:0010464	Zeb1 Ptn

## Sheet: 5.Deafness genes 
Gene name
Actg1
Acvr1b
Adcy1
Adgrv1
Aifm1
Arhgap35
Bdp1
Bsnd
Cabp2
Ccbe1
Ccdc50
Cd164
Cdc14a
Cdh23
Chd7
Cib2
Cldn14
Clic5
Clpp
Cntnap2
Coch
Col11a1
Col2a1
Col4a3
Col4a5
Col4a6
Crym
Dfna5
Diablo
[truncated: 108 more rows]

## Sheet: 6. GO 0048839_development
MGI Gene/Marker ID	Symbol	Name	Chr	Qualifier	Annotated Term	Context	Proteoform	Evidence	Inferred From	Reference(s)
[truncated: 532 more rows]

[truncated: 6 more sheets: 7. GO 0042471_morphogenesis, 8. overlap deafness_pseudobulk, 9. overlap dev_pseudobulk, 10. Overlap morph_pseudobulk, 11.DOI10.1523 JNEUROSCI.1192-20, 12. DOI10.1038 s41419-022-0538]
