# Supplementary material for: Jag1 represses Notch activation in lateral supporting cells and inhibits an outer hair cell fate in the medial cochlea
Source: Development. 2024 Nov 5;151(21):dev202949. doi: 10.1242/dev.202949 (PMC11574350; doi:10.1242/dev.202949)
Supplement: Table S6. Pathway enrichment for differently expressed genes per cell type for Jag1Ndr/Ndr versus Jag1+/+ [file develop-151-202949-TableS6.xlsx]

## Sheet: overview
Sheet
Note: no pathway enrichment observed for IHCs, IPC, OPCs, DC downregulated genes and HeC
KEGG pathway enrichment, GO terms enrichment (biological processes, cellular component, molecular function) for up and down regulated genes for the celltypes listed below
Pvalue and Log2FC cut offs: log2fc <0.25 (downregulated) or >0.25 (upregulated) and p-value below 0.05
1. OHC up KEGG
2. OHC up BP
3. OHC up CC
4. OHC up MF
5. OHC down KEGG
6. OHC down BP
7. OHC down CC
8. OHC down MF
9. Iphc up KEGG
10. Iphc up BP
11. Iphc up CC
12. Iphc up MF
13. Iphc down KEGG
14. Iphc down BP
15. Iphc down CC
16. Iphc down MF
17. DC up KEGG
18. DC up BP
19. DC up CC
20. DC UP MF

## Sheet: 1. OHC up KEGG
Enrichment FDR	nGenes	Pathway Genes	Fold Enrichment	Pathway	URL	Genes
3.44304263716352e-10	15	130	12.0247252747253	Ribosome	http://www.genome.jp/kegg-bin/show_pathway?mmu03010	Rps18 Rpl19 Rps3a1 Rpl4 Mrps6 Rpl21 Rps2 Rpl29 Rps10 Rpl32 Rpl36 Rpl5 Rpl18 Rpl3 Rps7
4.55833921292421e-06	14	231	6.31601731601732	Coronavirus disease	http://www.genome.jp/kegg-bin/show_pathway?mmu05171	Rps18 Rpl19 Rps3a1 Rpl4 Rpl21 Rps2 Rpl29 Rps10 Rpl32 Rpl36 Rpl5 Rpl18 Rpl3 Rps7
0.0003112877725749	9	133	7.05209452201933	Oxidative phosphorylation	http://www.genome.jp/kegg-bin/show_pathway?mmu00190	Atp6v0e Ndufv3 Atp6v0c mt-Co1 mt-Co2 mt-Atp6 mt-Co3 mt-Nd4 mt-Cytb
0.00674179279811881	9	204	4.59768907563025	Diabetic cardiomyopathy	http://www.genome.jp/kegg-bin/show_pathway?mmu05415	Mpc1 Ndufv3 Parp1 mt-Co1 mt-Co2 mt-Atp6 mt-Co3 mt-Nd4 mt-Cytb
0.00945551292162124	9	220	4.26331168831169	Chemical carcinogenesis	http://www.genome.jp/kegg-bin/show_pathway?mmu05208	Gstm7 Ndufv3 Mgst3 mt-Co1 mt-Co2 mt-Atp6 mt-Co3 mt-Nd4 mt-Cytb
0.0184790787001917	10	300	3.47380952380952	Huntington disease	http://www.genome.jp/kegg-bin/show_pathway?mmu05016	Ndufv3 Dctn3 Polr2j Bdnf mt-Co1 mt-Co2 mt-Atp6 mt-Co3 mt-Nd4 mt-Cytb
0.0236989822210787	9	262	3.5798800436205	Parkinson disease	http://www.genome.jp/kegg-bin/show_pathway?mmu05012	Calm3 Ubb Ndufv3 mt-Co1 mt-Co2 mt-Atp6 mt-Co3 mt-Nd4 mt-Cytb
0.0305389137739041	5	87	5.98932676518883	Cardiac muscle contraction	http://www.genome.jp/kegg-bin/show_pathway?mmu04260	Tpm1 mt-Co1 mt-Co2 mt-Co3 mt-Cytb
0.0305389137739041	8	228	3.65664160401003	Thermogenesis	http://www.genome.jp/kegg-bin/show_pathway?mmu04714	Ndufv3 Prkaa2 mt-Co1 mt-Co2 mt-Atp6 mt-Co3 mt-Nd4 mt-Cytb
0.0329954023920998	12	469	2.66646360036552	Pathways of neurodegeneration	http://www.genome.jp/kegg-bin/show_pathway?mmu05022	Calm3 Ubb Nefm Ndufv3 Dctn3 Bdnf mt-Co1 mt-Co2 mt-Atp6 mt-Co3 mt-Nd4 mt-Cytb
0.0565166159789899	6	154	4.06029684601113	Non-alcoholic fatty liver disease	http://www.genome.jp/kegg-bin/show_pathway?mmu04932	Ndufv3 Prkaa2 mt-Co1 mt-Co2 mt-Co3 mt-Cytb
0.0588816394925217	8	266	3.13426423200859	Prion disease	http://www.genome.jp/kegg-bin/show_pathway?mmu05020	Ndufv3 Ncam1 mt-Co1 mt-Co2 mt-Atp6 mt-Co3 mt-Nd4 mt-Cytb
0.113458232177846	9	365	2.56966731898239	Amyotrophic lateral sclerosis	http://www.genome.jp/kegg-bin/show_pathway?mmu05014	Nefm Ndufv3 Dctn3 mt-Co1 mt-Co2 mt-Atp6 mt-Co3 mt-Nd4 mt-Cytb

## Sheet: 2. OHC up BP
Enrichment FDR	nGenes	Pathway Genes	Fold Enrichment	Pathway	URL	Genes
2.6421074684936e-05	12	147	8.50728862973761	Sensory perception of sound	http://amigo.geneontology.org/amigo/term/GO:0007605	Jag2 Myo3a Ush2a Barhl1 Slc52a3 Espn Crym Pkhd1l1 Tmc2 Lhfpl5 Adgrv1 Pjvk
2.6421074684936e-05	13	176	7.6976461038961	Sensory perception of mechanical stimulus	http://amigo.geneontology.org/amigo/term/GO:0050954	Jag2 Myo3a Ush2a Barhl1 Slc52a3 Espn Crym Pkhd1l1 Piezo2 Tmc2 Lhfpl5 Adgrv1 Pjvk
0.0050971450534242	3	5	62.5285714285714	Energy coupled proton transmembrane transport, against electrochemical gradient	http://amigo.geneontology.org/amigo/term/GO:0015988	mt-Co1 mt-Nd4 mt-Cytb
0.0050971450534242	3	5	62.5285714285714	Electron transport coupled proton transport	http://amigo.geneontology.org/amigo/term/GO:0015990	mt-Co1 mt-Nd4 mt-Cytb
0.0050971450534242	7	79	9.23417721518987	Mechanoreceptor differentiation	http://amigo.geneontology.org/amigo/term/GO:0042490	Ift20 Jag2 Ush2a Bdnf Lhfpl5 Adgrv1 Pjvk
0.0050971450534242	26	1060	2.55619946091644	Cellular amide metabolic process	http://amigo.geneontology.org/amigo/term/GO:0043603	Gstm7 Rps18 Adamts13 Rpl19 Rtn1 Eif3e Scg5 Mpc1 St8sia2 Rps3a1 Plpp3 Rbm3 Rpl4 Cpe Ormdl3 Mrps6 Rpl21 Rps2 Cirbp Rpl29 Rpl32 Rpl36 Rpl5 Rpl18 Rpl3 Rps7
0.00516580504827264	9	150	6.25285714285714	Proton transmembrane transport	http://amigo.geneontology.org/amigo/term/GO:1902600	Atp6v0e Atp6v0c Tesc mt-Co1 mt-Co2 mt-Atp6 mt-Co3 mt-Nd4 mt-Cytb
0.00516580504827264	22	818	2.80282920013971	Peptide metabolic process	http://amigo.geneontology.org/amigo/term/GO:0006518	Gstm7 Rps18 Adamts13 Rpl19 Rtn1 Eif3e Scg5 Rps3a1 Rbm3 Rpl4 Cpe Mrps6 Rpl21 Rps2 Cirbp Rpl29 Rpl32 Rpl36 Rpl5 Rpl18 Rpl3 Rps7
0.00625244992327379	7	87	8.38505747126437	Respiratory electron transport chain	http://amigo.geneontology.org/amigo/term/GO:0022904	Ndufv3 Bdnf mt-Co1 mt-Co2 mt-Co3 mt-Nd4 mt-Cytb
0.00625244992327379	4	18	23.1587301587302	Detection of mechanical stimulus involved in sensory perception of sound	http://amigo.geneontology.org/amigo/term/GO:0050910	Tmc2 Lhfpl5 Adgrv1 Pjvk
0.0102430448749035	6	66	9.47402597402597	ATP synthesis coupled electron transport	http://amigo.geneontology.org/amigo/term/GO:0042773	Ndufv3 Bdnf mt-Co1 mt-Co2 mt-Co3 mt-Nd4
0.0114389238067292	7	101	7.22277227722772	Cytoplasmic translation	http://amigo.geneontology.org/amigo/term/GO:0002181	Rpl19 Eif3e Rps2 Rpl29 Rpl32 Rpl36 Rpl18
0.0114389238067292	20	776	2.6859351988218	Amide biosynthetic process	http://amigo.geneontology.org/amigo/term/GO:0043604	Rps18 Rpl19 Eif3e Mpc1 St8sia2 Rps3a1 Rbm3 Rpl4 Ormdl3 Mrps6 Rpl21 Rps2 Cirbp Rpl29 Rpl32 Rpl36 Rpl5 Rpl18 Rpl3 Rps7
0.0114389238067292	5	43	12.1179401993355	Detection of mechanical stimulus involved in sensory perception	http://amigo.geneontology.org/amigo/term/GO:0050974	Piezo2 Tmc2 Lhfpl5 Adgrv1 Pjvk
0.0114389238067292	6	71	8.80684104627767	Inner ear receptor cell differentiation	http://amigo.geneontology.org/amigo/term/GO:0060113	Ift20 Jag2 Ush2a Lhfpl5 Adgrv1 Pjvk
0.0250220594512292	7	118	6.18220338983051	Oxidative phosphorylation	http://amigo.geneontology.org/amigo/term/GO:0006119	Ndufv3 Bdnf mt-Co1 mt-Co2 mt-Atp6 mt-Co3 mt-Nd4
0.0254309040796554	17	640	2.76819196428571	Translation	http://amigo.geneontology.org/amigo/term/GO:0006412	Rps18 Rpl19 Eif3e Rps3a1 Rbm3 Rpl4 Mrps6 Rpl21 Rps2 Cirbp Rpl29 Rpl32 Rpl36 Rpl5 Rpl18 Rpl3 Rps7
0.0254309040796554	29	1470	2.05592808551992	Neuron differentiation	http://amigo.geneontology.org/amigo/term/GO:0030182	Ift20 Jag2 Etv1 Tnr Ubb Socs2 Nrcam Evl Id4 Dpysl3 Fscn2 St8sia2 Ush2a Tnc Svbp Casz1 Fez1 Nedd4 Rpl4 Rims2 Myo16 Cdk5rap2 Negr1 Pacsin1 Bdnf Lhfpl5 Adgrv1 Pak6 Pjvk
0.0254309040796554	5	54	9.6494708994709	Detection of mechanical stimulus	http://amigo.geneontology.org/amigo/term/GO:0050982	Piezo2 Tmc2 Lhfpl5 Adgrv1 Pjvk
0.0311541366059564	17	660	2.68430735930736	Peptide biosynthetic process	http://amigo.geneontology.org/amigo/term/GO:0043043	Rps18 Rpl19 Eif3e Rps3a1 Rbm3 Rpl4 Mrps6 Rpl21 Rps2 Cirbp Rpl29 Rpl32 Rpl36 Rpl5 Rpl18 Rpl3 Rps7
0.0317317536290399	9	215	4.3624584717608	Cellular respiration	http://amigo.geneontology.org/amigo/term/GO:0045333	Ndufv3 Cisd1 Bdnf mt-Co1 mt-Co2 mt-Atp6 mt-Co3 mt-Nd4 mt-Cytb
0.0434633355435534	5	63	8.27097505668934	Mitochondrial ATP synthesis coupled electron transport	http://amigo.geneontology.org/amigo/term/GO:0042775	Ndufv3 Bdnf mt-Co1 mt-Co3 mt-Nd4
0.0455369989537199	7	138	5.28623188405797	Electron transport chain	http://amigo.geneontology.org/amigo/term/GO:0022900	Ndufv3 Bdnf mt-Co1 mt-Co2 mt-Co3 mt-Nd4 mt-Cytb
0.048836011188463	30	1627	1.92159100886821	Generation of neurons	http://amigo.geneontology.org/amigo/term/GO:0048699	Ift20 Jag2 Etv1 Tnr Ubb Socs2 Nrcam Evl Id4 Dpysl3 Fscn2 St8sia2 Ush2a Barhl1 Tnc Svbp Casz1 Fez1 Nedd4 Rpl4 Rims2 Myo16 Cdk5rap2 Negr1 Pacsin1 Bdnf Lhfpl5 Adgrv1 Pak6 Pjvk
0.057547972299751	2	4	52.1071428571429	Protein localization to secretory granule	http://amigo.geneontology.org/amigo/term/GO:0033366	Scg3 Cpe
0.057547972299751	2	4	52.1071428571429	Regulation of vascular permeability involved in acute inflammatory response	http://amigo.geneontology.org/amigo/term/GO:0002528	Ctnnbip1 C2cd4b
0.0586323684024792	4	40	10.4214285714286	Inner ear receptor cell stereocilium organization	http://amigo.geneontology.org/amigo/term/GO:0060122	Ift20 Lhfpl5 Adgrv1 Pjvk
0.0593022114710402	22	1064	2.15480665950591	Neuron projection development	http://amigo.geneontology.org/amigo/term/GO:0031175	Ift20 Etv1 Tnr Ubb Nrcam Evl Dpysl3 St8sia2 Tnc Svbp Fez1 Nedd4 Rpl4 Rims2 Myo16 Negr1 Pacsin1 Bdnf Lhfpl5 Adgrv1 Pak6 Pjvk
0.0727349941189713	31	1765	1.83039255362202	Neurogenesis	http://amigo.geneontology.org/amigo/term/GO:0022008	Ift20 Jag2 Etv1 Tnr Ubb Socs2 Nrcam Evl Id4 Dpysl3 Fscn2 St8sia2 Ush2a Barhl1 Tnc Plpp3 Svbp Casz1 Fez1 Nedd4 Rpl4 Rims2 Myo16 Cdk5rap2 Negr1 Pacsin1 Bdnf Lhfpl5 Adgrv1 Pak6 Pjvk
0.0750899213801775	2	5	41.6857142857143	Regulation of myofibroblast differentiation	http://amigo.geneontology.org/amigo/term/GO:1904760	Pdcd4 Parp1
0.0750899213801775	2	5	41.6857142857143	Myofibroblast differentiation	http://amigo.geneontology.org/amigo/term/GO:0036446	Pdcd4 Parp1
0.0750899213801775	2	5	41.6857142857143	Maintenance of animal organ identity	http://amigo.geneontology.org/amigo/term/GO:0048496	Ush2a Adgrv1
0.0750899213801775	8	206	4.04715672676838	Inner ear development	http://amigo.geneontology.org/amigo/term/GO:0048839	Ift20 Jag2 Cxcl14 Ush2a Bdnf Lhfpl5 Adgrv1 Pjvk
0.0793441331767493	9	261	3.5935960591133	ATP metabolic process	http://amigo.geneontology.org/amigo/term/GO:0046034	Ndufv3 Parp1 Prkaa2 Bdnf mt-Co1 mt-Co2 mt-Atp6 mt-Co3 mt-Nd4
0.0802901289339053	3	21	14.8877551020408	Regulation of postsynaptic neurotransmitter receptor internalization	http://amigo.geneontology.org/amigo/term/GO:0099149	Nedd4 Pacsin1 Usp46
0.0973599458252379	7	171	4.26608187134503	Aerobic respiration	http://amigo.geneontology.org/amigo/term/GO:0009060	Ndufv3 Bdnf mt-Co1 mt-Co2 mt-Atp6 mt-Co3 mt-Nd4
0.0973599458252379	6	126	4.96258503401361	Detection of external stimulus	http://amigo.geneontology.org/amigo/term/GO:0009581	Calca Piezo2 Tmc2 Lhfpl5 Adgrv1 Pjvk
0.0973599458252379	6	125	5.00228571428571	Detection of abiotic stimulus	http://amigo.geneontology.org/amigo/term/GO:0009582	Calca Piezo2 Tmc2 Lhfpl5 Adgrv1 Pjvk
0.0973599458252379	23	1206	1.98750296138356	Neuron development	http://amigo.geneontology.org/amigo/term/GO:0048666	Ift20 Etv1 Tnr Ubb Nrcam Evl Dpysl3 Fscn2 St8sia2 Tnc Svbp Fez1 Nedd4 Rpl4 Rims2 Myo16 Negr1 Pacsin1 Bdnf Lhfpl5 Adgrv1 Pak6 Pjvk
0.102084801443513	16	716	2.32881085395052	Behavior	http://amigo.geneontology.org/amigo/term/GO:0007610	Ift20 Etv1 Tnr Sncg Grp Espn Calca Tmod2 Rasd2 Ormdl3 Negr1 Bdnf Usp46 Sez6l Gng8 Pak6
0.102084801443513	4	52	8.01648351648352	Aerobic electron transport chain	http://amigo.geneontology.org/amigo/term/GO:0019646	Bdnf mt-Co1 mt-Co3 mt-Nd4
0.102084801443513	3	24	13.0267857142857	Reflex	http://amigo.geneontology.org/amigo/term/GO:0060004	Satb1 Usp46 Tmc2
0.103503416191659	27	1531	1.8378744051507	Plasma membrane bounded cell projection organization	http://amigo.geneontology.org/amigo/term/GO:0120036	Ift20 Etv1 Tnr Ubb Nrcam Evl Dpysl3 St8sia2 Tnc Svbp Espn Rph3a Fez1 Nedd4 Tpm1 Rpl4 Ssx2ip Rims2 Myo16 Negr1 Pacsin1 Bdnf Ezr Lhfpl5 Adgrv1 Pak6 Pjvk
0.10730585874956	17	792	2.2369227994228	Cellular component morphogenesis	http://amigo.geneontology.org/amigo/term/GO:0032989	Etv1 Tnr Ubb Nrcam Evl St8sia2 Tmf1 Fez1 Tmod2 Nedd4 Tpm1 Rpl4 Rims2 Myo16 Pacsin1 Bdnf Pak6
0.112381968855545	2	7	29.7755102040816	Positive regulation of intrinsic apoptotic signaling pathway by p53 class mediator	http://amigo.geneontology.org/amigo/term/GO:1902255	Ubb Rps7
0.112381968855545	4	55	7.57922077922078	Regulation of ubiquitin-protein transferase activity	http://amigo.geneontology.org/amigo/term/GO:0051438	Arrdc4 Rps2 Rpl5 Rps7
0.112381968855545	4	55	7.57922077922078	Inner ear receptor cell development	http://amigo.geneontology.org/amigo/term/GO:0060119	Ift20 Lhfpl5 Adgrv1 Pjvk
0.112515915055842	8	234	3.56288156288156	Ear development	http://amigo.geneontology.org/amigo/term/GO:0043583	Ift20 Jag2 Cxcl14 Ush2a Bdnf Lhfpl5 Adgrv1 Pjvk
0.11854191442619	12	472	2.64951573849879	Synapse organization	http://amigo.geneontology.org/amigo/term/GO:0050808	Tnr Nrcam Sncg St8sia2 Tnc Rph3a Nedd4 Pdzrn3 Rims2 Negr1 Bdnf Sez6l
0.12670037975372	3	28	11.1658163265306	Postsynaptic neurotransmitter receptor internalization	http://amigo.geneontology.org/amigo/term/GO:0098884	Nedd4 Pacsin1 Usp46
0.12670037975372	3	28	11.1658163265306	Postsynaptic endocytosis	http://amigo.geneontology.org/amigo/term/GO:0140239	Nedd4 Pacsin1 Usp46
0.12670037975372	27	1570	1.79222020018198	Cell projection organization	http://amigo.geneontology.org/amigo/term/GO:0030030	Ift20 Etv1 Tnr Ubb Nrcam Evl Dpysl3 St8sia2 Tnc Svbp Espn Rph3a Fez1 Nedd4 Tpm1 Rpl4 Ssx2ip Rims2 Myo16 Negr1 Pacsin1 Bdnf Ezr Lhfpl5 Adgrv1 Pak6 Pjvk
0.128446086902464	2	8	26.0535714285714	Positive regulation of ryanodine-sensitive calcium-release channel activity	http://amigo.geneontology.org/amigo/term/GO:0060316	Gstm7 Calm3
0.129594846865759	9	300	3.12642857142857	Energy derivation by oxidation of organic compounds	http://amigo.geneontology.org/amigo/term/GO:0015980	Ndufv3 Cisd1 Bdnf mt-Co1 mt-Co2 mt-Atp6 mt-Co3 mt-Nd4 mt-Cytb
0.133197502578058	10	361	2.88682231895528	Non-membrane-bounded organelle assembly	http://amigo.geneontology.org/amigo/term/GO:0140694	Prkaa2 Tmod2 Tpm1 Cdk5rap2 Rps2 Cirbp Rps10 Ezr Rpl5 Rpl3
0.143767966097273	3	30	10.4214285714286	Cellular response to interleukin-4	http://amigo.geneontology.org/amigo/term/GO:0071353	Adamts13 Rps2 Rpl3
0.147414827206728	4	63	6.61678004535147	Ribosome assembly	http://amigo.geneontology.org/amigo/term/GO:0042255	Rps2 Rps10 Rpl5 Rpl3
0.147414827206728	2	9	23.1587301587302	Negative regulation of ryanodine-sensitive calcium-release channel activity	http://amigo.geneontology.org/amigo/term/GO:0060315	Gstm7 Calm3
0.147414827206728	2	9	23.1587301587302	Spontaneous neurotransmitter secretion	http://amigo.geneontology.org/amigo/term/GO:0061669	Rph3a Rims2
0.16763373554986	6	153	4.08683473389356	Transport along microtubule	http://amigo.geneontology.org/amigo/term/GO:0010970	Ift20 Ubb Fez1 Ssx2ip Mreg Kif28
0.172489981268643	26	1552	1.74585787923417	Organonitrogen compound biosynthetic process	http://amigo.geneontology.org/amigo/term/GO:1901566	Rps18 Rpl19 Eif3e Mpc1 Psat1 St8sia2 Asnsd1 Parp1 Rps3a1 Rbm3 Rpl4 Hacd3 Ormdl3 Mrps6 Rpl21 Rps2 Cirbp Rpl29 Rpl32 Rpl36 Rpl5 Rpl18 Rpl3 Rps7 mt-Co2 mt-Atp6
0.172489981268643	7	207	3.52415458937198	Regulation of protein ubiquitination	http://amigo.geneontology.org/amigo/term/GO:0031396	Ubb Svbp Rasd2 Arrdc4 Rps2 Rpl5 Rps7
0.172489981268643	3	33	9.47402597402597	Response to interleukin-4	http://amigo.geneontology.org/amigo/term/GO:0070670	Adamts13 Rps2 Rpl3
0.180271245344596	3	34	9.1953781512605	Neurotransmitter receptor internalization	http://amigo.geneontology.org/amigo/term/GO:0099590	Nedd4 Pacsin1 Usp46
0.191732530641083	21	1173	1.86572890025575	Response to abiotic stimulus	http://amigo.geneontology.org/amigo/term/GO:0009628	Ift20 Etv1 Parp1 Slc52a3 Tnc Calca Rbm3 Cryab Nedd4 Piezo2 S100a13 Cirbp Tmc2 Lhfpl5 mt-Co1 mt-Co2 mt-Atp6 mt-Nd4 mt-Cytb Adgrv1 Pjvk
0.19583435798892	2	11	18.948051948052	Negative regulation of ubiquitin protein ligase activity	http://amigo.geneontology.org/amigo/term/GO:1904667	Rpl5 Rps7
0.19583435798892	2	11	18.948051948052	Response to selenium ion	http://amigo.geneontology.org/amigo/term/GO:0010269	Selenow Selenom

## Sheet: 3. OHC up CC
Enrichment FDR	nGenes	Pathway Genes	Fold Enrichment	Pathway	URL	Genes
2.21252814497863e-09	11	56	20.4706632653061	Stereocilium	http://amigo.geneontology.org/amigo/term/GO:0032420	Ift20 Calb2 Fscn2 Ush2a Espn Cib2 Pkhd1l1 Tmc2 Lhfpl5 Adgrv1 Pjvk
6.16753092240757e-09	11	65	17.6362637362637	Stereocilium bundle	http://amigo.geneontology.org/amigo/term/GO:0032421	Ift20 Calb2 Fscn2 Ush2a Espn Cib2 Pkhd1l1 Tmc2 Lhfpl5 Adgrv1 Pjvk
8.79539193275439e-09	13	112	12.0963010204082	Cytosolic ribosome	http://amigo.geneontology.org/amigo/term/GO:0022626	Rps18 Rpl19 Rps3a1 Rpl4 Rps2 Rpl29 Rps10 Rpl32 Rpl36 Rpl5 Rpl18 Rpl3 Rps7
1.06534387295705e-07	16	236	7.06537530266344	Ribosome	http://amigo.geneontology.org/amigo/term/GO:0005840	Rps18 Rpl19 Rps3a1 Rbm3 Rpl4 Mrps6 Rpl21 Rps2 Rpl29 Rps10 Rpl32 Rpl36 Rpl5 Rpl18 Rpl3 Rps7
1.06534387295705e-07	15	200	7.81607142857143	Ribosomal subunit	http://amigo.geneontology.org/amigo/term/GO:0044391	Rps18 Rpl19 Rps3a1 Rbm3 Rpl4 Mrps6 Rps2 Rpl29 Rps10 Rpl32 Rpl36 Rpl5 Rpl18 Rpl3 Rps7
8.95120891684084e-07	15	240	6.51339285714286	Actin-based cell projection	http://amigo.geneontology.org/amigo/term/GO:0098858	Ift20 Calb2 Fscn2 Myo3a Ush2a Espn Stard10 Nedd4 Cib2 Pkhd1l1 Ezr Tmc2 Lhfpl5 Adgrv1 Pjvk
1.113702447136e-05	8	64	13.0267857142857	Cytosolic large ribosomal subunit	http://amigo.geneontology.org/amigo/term/GO:0022625	Rpl19 Rpl4 Rpl29 Rpl32 Rpl36 Rpl5 Rpl18 Rpl3
2.12475671973269e-05	12	193	6.47964470762398	Cluster of actin-based cell projections	http://amigo.geneontology.org/amigo/term/GO:0098862	Ift20 Calb2 Fscn2 Ush2a Espn Cib2 Pkhd1l1 Ezr Tmc2 Lhfpl5 Adgrv1 Pjvk
2.50730211925362e-05	35	1465	2.48976109215017	Synapse	http://amigo.geneontology.org/amigo/term/GO:0045202	Calb2 Rps18 Tnr Rpl19 Calm3 Nrcam Sncg Atp6v0c Dpysl3 Ush2a Gad2 Syt13 Rps3a1 Espn Rph3a Calca Cryab Tmod2 Nedd4 Rpl4 Rasd2 Pdzrn3 Rims2 Cib2 Cpe Pacsin1 Rps2 Bdnf Rpl29 Usp46 Rpl5 Rpl18 Rpl3 Rps7 Adgrv1
0.00016110598789442	9	126	7.44387755102041	Large ribosomal subunit	http://amigo.geneontology.org/amigo/term/GO:0015934	Rpl19 Rbm3 Rpl4 Rpl29 Rpl32 Rpl36 Rpl5 Rpl18 Rpl3
0.00023519287560994	34	1561	2.26988194380891	Neuron projection	http://amigo.geneontology.org/amigo/term/GO:0043005	Ift20 Calb2 Calm3 Ubb Nrcam Nefm Sncg Dpysl3 Fscn2 Ush2a Gad2 Syt13 Prkaa2 Espn Rph3a Calca Glrx3 Rbm3 Cryab Fez1 Tmod2 Nedd4 Rims2 Cib2 Cpe Pkhd1l1 Negr1 Pacsin1 Bdnf Pcdh9 Tmc2 Lhfpl5 Adgrv1 Pjvk
0.000265905124528451	21	725	3.01862068965517	Ribonucleoprotein complex	http://amigo.geneontology.org/amigo/term/GO:1990904	Rps18 Srp14 Rpl19 Snrpf Eif3e Nop10 Rps3a1 Rbm3 Rpl4 Mrps6 Pdcd7 Rps2 Cirbp Rpl29 Rps10 Rpl32 Rpl36 Rpl5 Rpl18 Rpl3 Rps7
0.000432010038155584	5	32	16.2834821428571	Polysomal ribosome	http://amigo.geneontology.org/amigo/term/GO:0042788	Rpl19 Rpl29 Rpl32 Rpl36 Rpl18
0.000758430385895603	16	493	3.38220805563605	Actin cytoskeleton	http://amigo.geneontology.org/amigo/term/GO:0015629	Calb2 Smtn Dpysl3 Fscn2 Myo3a Dctn3 Espn Cryab Tmod2 Tpm1 Dgkh Cib2 Myo16 Ezr Msra Pjvk
0.000844218249930217	4	19	21.9398496240602	Stereocilium tip	http://amigo.geneontology.org/amigo/term/GO:0032426	Espn Pkhd1l1 Tmc2 Lhfpl5
0.00192452145143278	5	45	11.5793650793651	Cytosolic small ribosomal subunit	http://amigo.geneontology.org/amigo/term/GO:0022627	Rps18 Rps3a1 Rps2 Rps10 Rps7
0.00278216252226146	6	79	7.91500904159132	Small ribosomal subunit	http://amigo.geneontology.org/amigo/term/GO:0015935	Rps18 Rps3a1 Mrps6 Rps2 Rps10 Rps7
0.00278216252226146	6	79	7.91500904159132	Respiratory chain complex	http://amigo.geneontology.org/amigo/term/GO:0098803	Ndufv3 mt-Co1 mt-Co2 mt-Co3 mt-Nd4 mt-Cytb
0.00601704459846286	4	33	12.6320346320346	Cytochrome complex	http://amigo.geneontology.org/amigo/term/GO:0070069	mt-Co1 mt-Co2 mt-Co3 mt-Cytb
0.00601704459846286	6	92	6.79658385093168	Respirasome	http://amigo.geneontology.org/amigo/term/GO:0070469	Ndufv3 mt-Co1 mt-Co2 mt-Co3 mt-Nd4 mt-Cytb
0.00897594541457333	4	37	11.2664092664093	Filamentous actin	http://amigo.geneontology.org/amigo/term/GO:0031941	Smtn Dpysl3 Myo3a Espn
0.010924230211082	5	70	7.44387755102041	Polysome	http://amigo.geneontology.org/amigo/term/GO:0005844	Rpl19 Rpl29 Rpl32 Rpl36 Rpl18
0.010924230211082	2	4	52.1071428571429	USH2 complex	http://amigo.geneontology.org/amigo/term/GO:1990696	Ush2a Adgrv1
0.0147854852451535	2	5	41.6857142857143	Stereocilia ankle link	http://amigo.geneontology.org/amigo/term/GO:0002141	Ush2a Adgrv1
0.0147854852451535	2	5	41.6857142857143	Stereocilia ankle link complex	http://amigo.geneontology.org/amigo/term/GO:0002142	Ush2a Adgrv1
0.0147854852451535	16	675	2.47026455026455	Mitochondrial membrane	http://amigo.geneontology.org/amigo/term/GO:0031966	Calm3 Mpc1 Ndufv3 Higd2a Tmem70 Armcx1 Tomm6 Cisd1 Bdnf mt-Co1 mt-Co2 mt-Atp6 mt-Co3 mt-Nd4 mt-Cytb Kif28
0.0147854852451535	2	5	41.6857142857143	Perisynaptic extracellular matrix	http://amigo.geneontology.org/amigo/term/GO:0098966	Tnr Tnc
0.0170007525629157	2	6	34.7380952380952	Stereocilia coupling link	http://amigo.geneontology.org/amigo/term/GO:0002139	Ush2a Adgrv1
0.0170007525629157	6	122	5.12529274004684	Actin filament	http://amigo.geneontology.org/amigo/term/GO:0005884	Smtn Dpysl3 Myo3a Espn Tpm1 Ezr
0.0170007525629157	17	770	2.30083487940631	Axon	http://amigo.geneontology.org/amigo/term/GO:0030424	Calb2 Calm3 Nrcam Nefm Sncg Dpysl3 Ush2a Gad2 Syt13 Prkaa2 Calca Cryab Fez1 Tmod2 Pacsin1 Bdnf Pcdh9
0.0170007525629157	3	22	14.211038961039	Respiratory chain complex IV	http://amigo.geneontology.org/amigo/term/GO:0045277	mt-Co1 mt-Co2 mt-Co3
0.0170007525629157	2	6	34.7380952380952	Stereocilium membrane	http://amigo.geneontology.org/amigo/term/GO:0060171	Ush2a Adgrv1
0.0170007525629157	2	6	34.7380952380952	Synapse-associated extracellular matrix	http://amigo.geneontology.org/amigo/term/GO:0099535	Tnr Tnc
0.0170007525629157	11	384	2.98530505952381	Distal axon	http://amigo.geneontology.org/amigo/term/GO:0150034	Calb2 Calm3 Sncg Dpysl3 Ush2a Calca Fez1 Tmod2 Pacsin1 Bdnf Pcdh9
0.0170007525629157	2	6	34.7380952380952	Periciliary membrane compartment	http://amigo.geneontology.org/amigo/term/GO:1990075	Ush2a Adgrv1
0.0187366840013282	3	24	13.0267857142857	Proton-transporting two-sector ATPase complex, proton-transporting domain	http://amigo.geneontology.org/amigo/term/GO:0033177	Atp6v0e Atp6v0c mt-Atp6
0.0239838593349585	16	734	2.2717010509926	Mitochondrial envelope	http://amigo.geneontology.org/amigo/term/GO:0005740	Calm3 Mpc1 Ndufv3 Higd2a Tmem70 Armcx1 Tomm6 Cisd1 Bdnf mt-Co1 mt-Co2 mt-Atp6 mt-Co3 mt-Nd4 mt-Cytb Kif28
0.0366330536925929	19	986	2.0081860330339	Supramolecular fiber	http://amigo.geneontology.org/amigo/term/GO:0099512	Calm3 Smtn Nefm Cct5 Dpysl3 Myo3a Dctn3 Espn Mtus2 Glrx3 Cryab Fez1 Tmod2 Tpm1 Rpl4 Dynlrb2 Cdk5rap2 Ezr Kif28
0.0366623451379505	18	916	2.04787897691828	Nucleolus	http://amigo.geneontology.org/amigo/term/GO:0005730	Rpl19 Ddx27 Txnrd1 Parp1 Nop10 Dctn3 Polr1d Spats2l S100a13 Arl4a Rps10 Ezr Rpl36 Rpl5 Rpl18 Rpl3 Rps7 Pak6
0.0366623451379505	16	774	2.15430047988188	Perinuclear region of cytoplasm	http://amigo.geneontology.org/amigo/term/GO:0048471	Jag2 Arf5 Sncg St8sia2 Gad2 Dctn3 Anxa4 Nedd4 Myo16 Cdk5rap2 Pacsin1 S100a13 Bdnf Ezr Adgrv1 Selenom
0.0366623451379505	19	993	1.99402963602359	Supramolecular polymer	http://amigo.geneontology.org/amigo/term/GO:0099081	Calm3 Smtn Nefm Cct5 Dpysl3 Myo3a Dctn3 Espn Mtus2 Glrx3 Cryab Fez1 Tmod2 Tpm1 Rpl4 Dynlrb2 Cdk5rap2 Ezr Kif28
0.0379550075060876	5	106	4.91576819407008	Microvillus	http://amigo.geneontology.org/amigo/term/GO:0005902	Ift20 Espn Stard10 Nedd4 Ezr
0.038037647725681	20	1076	1.93706850770048	Somatodendritic compartment	http://amigo.geneontology.org/amigo/term/GO:0036477	Ift20 Calb2 Ubb Txnrd1 Sncg Ush2a Prkaa2 Espn Rph3a Calca Glrx3 Rbm3 Cryab Fez1 Nedd4 Cpe Negr1 Bdnf Sez6l Pjvk
0.0395556355552317	2	10	20.8428571428571	Proton-transporting V-type ATPase, V0 domain	http://amigo.geneontology.org/amigo/term/GO:0033179	Atp6v0e Atp6v0c
0.0414473980581005	11	451	2.5418118466899	Mitochondrial inner membrane	http://amigo.geneontology.org/amigo/term/GO:0005743	Mpc1 Ndufv3 Higd2a Tmem70 Bdnf mt-Co1 mt-Co2 mt-Atp6 mt-Co3 mt-Nd4 mt-Cytb
0.0414473980581005	16	797	2.09213120630937	Microtubule organizing center	http://amigo.geneontology.org/amigo/term/GO:0005815	Ift20 Calm3 Smtn Cct5 Sncg Ush2a Dctn3 Cdkl2 Mtus2 Fez1 Dynlrb2 Ssx2ip Rab11fip3 Cdk5rap2 Ezr Rps7
0.0414473980581005	10	390	2.67216117216117	Transport vesicle	http://amigo.geneontology.org/amigo/term/GO:0030133	Calm3 Atp6v0c Dpysl3 Gad2 Syt13 Rph3a Scg3 Cpe Bdnf Ap1ar
0.0414473980581005	21	1174	1.86413969335605	Organelle envelope	http://amigo.geneontology.org/amigo/term/GO:0031967	Calm3 Syne4 Mpc1 Ndufv3 Higd2a Tmem70 Parp1 Mgst3 Anxa4 Armcx1 Tomm6 Hacd3 Cisd1 Bdnf mt-Co1 mt-Co2 mt-Atp6 mt-Co3 mt-Nd4 mt-Cytb Kif28
0.0414473980581005	21	1174	1.86413969335605	Envelope	http://amigo.geneontology.org/amigo/term/GO:0031975	Calm3 Syne4 Mpc1 Ndufv3 Higd2a Tmem70 Parp1 Mgst3 Anxa4 Armcx1 Tomm6 Hacd3 Cisd1 Bdnf mt-Co1 mt-Co2 mt-Atp6 mt-Co3 mt-Nd4 mt-Cytb Kif28
0.0414473980581005	2	11	18.948051948052	Respiratory chain complex III	http://amigo.geneontology.org/amigo/term/GO:0045275	mt-Co1 mt-Cytb
0.0414473980581005	2	11	18.948051948052	Photoreceptor ribbon synapse	http://amigo.geneontology.org/amigo/term/GO:0098684	Rims2 Pacsin1
0.0423545964803874	16	806	2.06876993973768	Cell body	http://amigo.geneontology.org/amigo/term/GO:0044297	Ubb Txnrd1 Cct5 Sncg Dpysl3 Ush2a Prkaa2 Calca Cryab Fez1 Cpe Negr1 Bdnf Ezr Sez6l Pjvk
0.0500733629444176	13	607	2.23193692633561	Centrosome	http://amigo.geneontology.org/amigo/term/GO:0005813	Ift20 Calm3 Cct5 Sncg Dctn3 Cdkl2 Mtus2 Fez1 Dynlrb2 Ssx2ip Rab11fip3 Cdk5rap2 Rps7
0.050781945777607	15	752	2.07874240121581	Polymeric cytoskeletal fiber	http://amigo.geneontology.org/amigo/term/GO:0099513	Calm3 Smtn Nefm Cct5 Dpysl3 Myo3a Dctn3 Espn Mtus2 Fez1 Tpm1 Dynlrb2 Cdk5rap2 Ezr Kif28
0.0538214690015239	2	13	16.032967032967	Cuticular plate	http://amigo.geneontology.org/amigo/term/GO:0032437	Calb2 Cib2
0.059829207297747	6	178	3.51284109149278	Leading edge membrane	http://amigo.geneontology.org/amigo/term/GO:0031256	Ush2a Tesc Tpm1 Pacsin1 Ezr Adgrv1
0.0619403112620123	6	180	3.47380952380952	Axon terminus	http://amigo.geneontology.org/amigo/term/GO:0043679	Calb2 Sncg Ush2a Calca Pacsin1 Bdnf
0.0642297781960872	4	83	5.0223752151463	Terminal bouton	http://amigo.geneontology.org/amigo/term/GO:0043195	Calb2 Ush2a Calca Bdnf
0.0650075774547458	3	44	7.10551948051948	Photoreceptor connecting cilium	http://amigo.geneontology.org/amigo/term/GO:0032391	Ift20 Ush2a Adgrv1
0.0672584855001505	28	1825	1.59890410958904	Mitochondrion	http://amigo.geneontology.org/amigo/term/GO:0005739	Calm3 Ubb Hebp2 Txnrd1 Mpc1 Ndufv3 Higd2a Tmem70 Parp1 Crym Cryab Fez1 Lactb Armcx1 Tomm6 Rab11fip3 Cisd1 Mrps6 Bdnf Msra mt-Co1 mt-Co2 mt-Atp6 mt-Co3 mt-Nd4 mt-Cytb Smim26 Kif28
0.0763805332148163	11	510	2.24775910364146	Organelle inner membrane	http://amigo.geneontology.org/amigo/term/GO:0019866	Mpc1 Ndufv3 Higd2a Tmem70 Bdnf mt-Co1 mt-Co2 mt-Atp6 mt-Co3 mt-Nd4 mt-Cytb
0.0763805332148163	4	89	4.68378812199037	Ruffle membrane	http://amigo.geneontology.org/amigo/term/GO:0032587	Tesc Tpm1 Pacsin1 Ezr
0.0859750154331612	23	1449	1.65419501133787	Golgi apparatus	http://amigo.geneontology.org/amigo/term/GO:0005794	Ift20 Tjap1 Arf5 Rtn1 Cxcl14 Golm1 Atp6v0c St8sia2 Gad2 Plpp3 Prkaa2 Rph3a Tmf1 Cryab Fez1 Nedd4 Ubac1 Cpe Cdk5rap2 Hs3st6 Fam241a Ap1ar Selenom
0.0875953744836296	3	51	6.13025210084034	Proton-transporting two-sector ATPase complex	http://amigo.geneontology.org/amigo/term/GO:0016469	Atp6v0e Atp6v0c mt-Atp6
0.0875953744836296	6	200	3.12642857142857	Neuron projection terminus	http://amigo.geneontology.org/amigo/term/GO:0044306	Calb2 Sncg Ush2a Calca Pacsin1 Bdnf
0.0875953744836296	7	260	2.80576923076923	Exocytic vesicle	http://amigo.geneontology.org/amigo/term/GO:0070382	Calm3 Atp6v0c Dpysl3 Gad2 Syt13 Rph3a Bdnf
0.0878914420789105	21	1296	1.68865740740741	Supramolecular complex	http://amigo.geneontology.org/amigo/term/GO:0099080	Calm3 Smtn Nefm Cct5 Dpysl3 Myo3a Dctn3 Prkaa2 Espn Mtus2 Glrx3 Cryab Fez1 Tmod2 Tpm1 Rpl4 Dynlrb2 Cdk5rap2 Cirbp Ezr Kif28
0.096298736755427	6	206	3.03536754507628	Myelin sheath	http://amigo.geneontology.org/amigo/term/GO:0043209	Calm3 Ubb Cct5 Cryab Pacsin1 Ezr
0.108533455012053	6	213	2.93561368209256	Sarcomere	http://amigo.geneontology.org/amigo/term/GO:0030017	Calm3 Glrx3 Cryab Tmod2 Tpm1 Rpl4
0.108533455012053	2	21	9.92517006802721	Ribbon synapse	http://amigo.geneontology.org/amigo/term/GO:0097470	Rims2 Pacsin1
0.116685984959045	2	22	9.47402597402598	Striated muscle thin filament	http://amigo.geneontology.org/amigo/term/GO:0005865	Tmod2 Tpm1
0.12180325639127	4	107	3.8958611481976	Oxidoreductase complex	http://amigo.geneontology.org/amigo/term/GO:1990204	Ndufv3 mt-Co1 mt-Nd4 mt-Cytb
0.130120348383457	13	717	1.88951982466627	Neuronal cell body	http://amigo.geneontology.org/amigo/term/GO:0043025	Ubb Txnrd1 Sncg Ush2a Prkaa2 Calca Cryab Fez1 Cpe Negr1 Bdnf Sez6l Pjvk
0.132101813010479	2	24	8.68452380952381	Sno(s)RNA-containing ribonucleoprotein complex	http://amigo.geneontology.org/amigo/term/GO:0005732	Snrpf Nop10
0.138939431754901	2	25	8.33714285714286	U12-type spliceosomal complex	http://amigo.geneontology.org/amigo/term/GO:0005689	Snrpf Pdcd7
0.138939431754901	2	25	8.33714285714286	Inhibitory synapse	http://amigo.geneontology.org/amigo/term/GO:0060077	Gad2 Rims2
0.142818244289051	6	234	2.67216117216117	Myofibril	http://amigo.geneontology.org/amigo/term/GO:0030016	Calm3 Glrx3 Cryab Tmod2 Tpm1 Rpl4
0.142818244289051	9	437	2.14628963713632	Cell leading edge	http://amigo.geneontology.org/amigo/term/GO:0031252	Evl Dpysl3 Ush2a Tesc Tpm1 Ssx2ip Pacsin1 Ezr Adgrv1
0.142818244289051	2	26	8.01648351648352	Myofilament	http://amigo.geneontology.org/amigo/term/GO:0036379	Tmod2 Tpm1
0.142818244289051	4	116	3.5935960591133	Photoreceptor cell cilium	http://amigo.geneontology.org/amigo/term/GO:0097733	Ift20 Ush2a Cib2 Adgrv1
0.145513532521247	1	3	34.7380952380952	Muscle tendon junction	http://amigo.geneontology.org/amigo/term/GO:0005927	Cib2
0.145513532521247	2	27	7.71957671957672	Proton-transporting V-type ATPase complex	http://amigo.geneontology.org/amigo/term/GO:0033176	Atp6v0e Atp6v0c
0.145513532521247	1	3	34.7380952380952	Dsl1/NZR complex	http://amigo.geneontology.org/amigo/term/GO:0070939	Nbas
0.145513532521247	1	3	34.7380952380952	Schwann cell microvillus	http://amigo.geneontology.org/amigo/term/GO:0097454	Ezr
0.145513532521247	20	1316	1.58380373425966	Plasma membrane region	http://amigo.geneontology.org/amigo/term/GO:0098590	Calb2 Nrcam Ush2a Gad2 Dctn3 Plpp3 Prkaa2 Tesc Rph3a Anxa4 Cryab Tpm1 Rab11fip3 Rims2 Cpe Mreg Pacsin1 Ezr Lhfpl5 Adgrv1
0.145513532521247	1	3	34.7380952380952	Cytoplasmic side of apical plasma membrane	http://amigo.geneontology.org/amigo/term/GO:0098592	Ezr
0.145513532521247	1	3	34.7380952380952	Kinociliary basal body	http://amigo.geneontology.org/amigo/term/GO:1902636	Ift20
0.155811845209096	3	71	4.40342052313883	Ciliary transition zone	http://amigo.geneontology.org/amigo/term/GO:0035869	Ift20 Ush2a Adgrv1
0.155811845209096	6	245	2.55218658892128	Contractile fiber	http://amigo.geneontology.org/amigo/term/GO:0043292	Calm3 Glrx3 Cryab Tmod2 Tpm1 Rpl4
0.160468958807688	4	125	3.33485714285714	Cortical cytoskeleton	http://amigo.geneontology.org/amigo/term/GO:0030863	Calb2 Rims2 Cib2 Pjvk
0.164044616886176	3	75	4.16857142857143	Photoreceptor inner segment	http://amigo.geneontology.org/amigo/term/GO:0001917	Ush2a Cib2 Adgrv1
0.164044616886176	3	75	4.16857142857143	Mitochondrial respirasome	http://amigo.geneontology.org/amigo/term/GO:0005746	Ndufv3 mt-Co1 mt-Nd4
0.164044616886176	13	770	1.75946196660482	Dendrite	http://amigo.geneontology.org/amigo/term/GO:0030425	Ift20 Calb2 Prkaa2 Espn Rph3a Glrx3 Rbm3 Cryab Fez1 Nedd4 Cpe Negr1 Bdnf
0.164044616886176	13	772	1.7549037749815	Dendritic tree	http://amigo.geneontology.org/amigo/term/GO:0097447	Ift20 Calb2 Prkaa2 Espn Rph3a Glrx3 Rbm3 Cryab Fez1 Nedd4 Cpe Negr1 Bdnf
0.164044616886176	4	128	3.25669642857143	9+0 non-motile cilium	http://amigo.geneontology.org/amigo/term/GO:0097731	Ift20 Ush2a Cib2 Adgrv1
0.164044616886176	11	610	1.87927400468384	Presynapse	http://amigo.geneontology.org/amigo/term/GO:0098793	Calb2 Calm3 Sncg Atp6v0c Ush2a Gad2 Rph3a Calca Rims2 Pacsin1 Bdnf
0.164044616886176	4	128	3.25669642857143	Inner mitochondrial membrane protein complex	http://amigo.geneontology.org/amigo/term/GO:0098800	Ndufv3 mt-Co1 mt-Atp6 mt-Nd4
0.167236513926343	5	192	2.71391369047619	Transport vesicle membrane	http://amigo.geneontology.org/amigo/term/GO:0030658	Calm3 Gad2 Rph3a Scg3 Cpe
0.167236513926343	1	4	26.0535714285714	Microspike	http://amigo.geneontology.org/amigo/term/GO:0044393	Ezr
0.167236513926343	1	4	26.0535714285714	Perineuronal net	http://amigo.geneontology.org/amigo/term/GO:0072534	Tnr
0.167236513926343	1	4	26.0535714285714	Box H/ACA telomerase RNP complex	http://amigo.geneontology.org/amigo/term/GO:0090661	Nop10
0.168086001759376	11	623	1.84005961935336	Secretory vesicle	http://amigo.geneontology.org/amigo/term/GO:0099503	Calm3 Scg5 Atp6v0c Dpysl3 Grp Gad2 Syt13 Rph3a Scg3 Cpe Bdnf
0.182925476629825	6	264	2.36850649350649	Mitochondrial protein-containing complex	http://amigo.geneontology.org/amigo/term/GO:0098798	Ndufv3 Tomm6 Mrps6 mt-Co1 mt-Atp6 mt-Nd4
0.191735987994047	7	341	2.13929618768328	Cell cortex	http://amigo.geneontology.org/amigo/term/GO:0005938	Calb2 Glrx3 Nedd4 Rims2 Cib2 Ezr Pjvk
0.191735987994047	1	5	20.8428571428571	Box H/ACA snoRNP complex	http://amigo.geneontology.org/amigo/term/GO:0031429	Nop10
0.191735987994047	3	83	3.76678141135972	Integral component of mitochondrial membrane	http://amigo.geneontology.org/amigo/term/GO:0032592	Mpc1 Tmem70 mt-Cytb
0.191735987994047	1	5	20.8428571428571	SPOTS complex	http://amigo.geneontology.org/amigo/term/GO:0035339	Ormdl3
0.191735987994047	1	5	20.8428571428571	Box H/ACA RNP complex	http://amigo.geneontology.org/amigo/term/GO:0072588	Nop10
0.191735987994047	1	5	20.8428571428571	Stereocilium base	http://amigo.geneontology.org/amigo/term/GO:0120044	Pjvk
0.195823393402058	3	85	3.6781512605042	Intrinsic component of mitochondrial membrane	http://amigo.geneontology.org/amigo/term/GO:0098573	Mpc1 Tmem70 mt-Cytb

## Sheet: 4. OHC up MF
Enrichment FDR	nGenes	Pathway Genes	Fold Enrichment	Pathway	URL	Genes
5.8291664169061e-08	15	172	9.08845514950166	Structural constituent of ribosome	http://amigo.geneontology.org/amigo/term/GO:0003735	Rps18 Rpl19 Rps3a1 Rpl4 Mrps6 Rpl21 Rps2 Rpl29 Rps10 Rpl32 Rpl36 Rpl5 Rpl18 Rpl3 Rps7
0.000120957858690191	21	612	3.57598039215686	Structural molecule activity	http://amigo.geneontology.org/amigo/term/GO:0005198	Rps18 Rpl19 Nefm Rps3a1 Tnc Cryab Tpm1 Rpl4 Rims2 Mrps6 Rpl21 Rps2 Cldn14 Rpl29 Rps10 Rpl32 Rpl36 Rpl5 Rpl18 Rpl3 Rps7
0.000711169349801272	7	69	10.5724637681159	RRNA binding	http://amigo.geneontology.org/amigo/term/GO:0019843	Rps18 Rpl19 Rpl4 Mrps6 Cirbp Rpl5 Rpl3
0.00275298965611209	24	987	2.53408597481546	Cytoskeletal protein binding	http://amigo.geneontology.org/amigo/term/GO:0008092	Calm3 Smtn Nrcam Evl Cct5 Sncg Dpysl3 Fscn2 Myo3a Ush2a Svbp Espn Mtus2 Cryab Fez1 Tmod2 Tpm1 Myo16 Cdk5rap2 Pacsin1 Ezr Adgrv1 Ap1ar Kif28
0.00275298965611209	6	61	10.2505854800937	Oxidoreduction-driven active transmembrane transporter activity	http://amigo.geneontology.org/amigo/term/GO:0015453	Cyb561d2 mt-Co1 mt-Co2 mt-Co3 mt-Nd4 mt-Cytb
0.015908197087673	7	124	5.88306451612903	Proton transmembrane transporter activity	http://amigo.geneontology.org/amigo/term/GO:0015078	Atp6v0e Atp6v0c mt-Co1 mt-Co2 mt-Atp6 mt-Co3 mt-Cytb
0.0160104374801896	3	13	24.0494505494506	5S rRNA binding	http://amigo.geneontology.org/amigo/term/GO:0008097	Rpl4 Rpl5 Rpl3
0.0289403414764619	8	188	4.43465045592705	Primary active transmembrane transporter activity	http://amigo.geneontology.org/amigo/term/GO:0015399	Atp6v0e Atp6v0c Cyb561d2 mt-Co1 mt-Co2 mt-Co3 mt-Nd4 mt-Cytb
0.0689973550824574	3	25	12.5057142857143	Cytochrome-c oxidase activity	http://amigo.geneontology.org/amigo/term/GO:0004129	mt-Co1 mt-Co2 mt-Co3
0.0689973550824574	5	89	5.85473515248796	Electron transfer activity	http://amigo.geneontology.org/amigo/term/GO:0009055	mt-Co1 mt-Co2 mt-Co3 mt-Nd4 mt-Cytb
0.0689973550824574	3	25	12.5057142857143	MRNA 5 -UTR binding	http://amigo.geneontology.org/amigo/term/GO:0048027	Cct5 Rpl5 Rps7
0.0689973550824574	6	128	4.88504464285714	Molecular function inhibitor activity	http://amigo.geneontology.org/amigo/term/GO:0140678	Calm3 Id4 Scg5 Nedd4 Rpl5 Rps7
0.0714914714539983	3	26	12.0247252747253	Oxidoreductase activity, acting on a heme group of donors	http://amigo.geneontology.org/amigo/term/GO:0016675	mt-Co1 mt-Co2 mt-Co3
0.0824747755000632	3	28	11.1658163265306	G-protein beta-subunit binding	http://amigo.geneontology.org/amigo/term/GO:0031681	Cct5 Rasd2 Gng8
0.0952666983606249	2	9	23.1587301587302	Small ribosomal subunit rRNA binding	http://amigo.geneontology.org/amigo/term/GO:0070181	Mrps6 Cirbp
0.0952666983606249	2	9	23.1587301587302	Ubiquitin ligase inhibitor activity	http://amigo.geneontology.org/amigo/term/GO:1990948	Rpl5 Rps7
0.111372067676177	2	10	20.8428571428571	Ubiquitin-protein transferase inhibitor activity	http://amigo.geneontology.org/amigo/term/GO:0055105	Rpl5 Rps7
0.14282014505578	3	37	8.44980694980695	Disordered domain specific binding	http://amigo.geneontology.org/amigo/term/GO:0097718	Calm3 Tpm1 Ezr
0.144317042744074	2	12	17.3690476190476	Cyclase regulator activity	http://amigo.geneontology.org/amigo/term/GO:0010851	Calm3 Adgrv1
0.162298129727322	5	123	4.23635307781649	Protein N-terminus binding	http://amigo.geneontology.org/amigo/term/GO:0047485	Calm3 Eif3e Parp1 Fez1 Tpm1
0.177775760307404	2	14	14.8877551020408	Mechanosensitive ion channel activity	http://amigo.geneontology.org/amigo/term/GO:0008381	Piezo2 Tmc2
0.183329244241982	20	1163	1.79216312492323	RNA binding	http://amigo.geneontology.org/amigo/term/GO:0003723	Rps18 Srp14 Rpl19 Snrpf Cct5 Eif3e Pdcd4 Nop10 Rps3a1 Rbm3 Rpl4 Raver2 Mrps6 Rps2 Cirbp Rps10 Rpl5 Rpl18 Rpl3 Rps7
0.183329244241982	9	365	2.56966731898239	Tubulin binding	http://amigo.geneontology.org/amigo/term/GO:0015631	Cct5 Sncg Svbp Mtus2 Cryab Fez1 Cdk5rap2 Ezr Kif28
0.183329244241982	4	85	4.90420168067227	Antioxidant activity	http://amigo.geneontology.org/amigo/term/GO:0016209	Gstm7 Txnrd1 Mgst3 Selenow

## Sheet: 5. OHC down KEGG
Enrichment FDR	nGenes	Pathway Genes	Fold Enrichment	Pathway	URL	Genes
0.0770916904668015	1	20	28.7961	Glycosaminoglycan biosynthesis	http://www.genome.jp/kegg-bin/show_pathway?mmu00532	Chst11
0.0808956594296832	1	22	26.1782	Mismatch repair	http://www.genome.jp/kegg-bin/show_pathway?mmu03430	Lig1
0.00542949412463957	3	68	25.4083	Amphetamine addiction	http://www.genome.jp/kegg-bin/show_pathway?mmu05031	Fosb Fos Jun
0.0017643426322023	4	91	25.3152	IL-17 signaling pathway	http://www.genome.jp/kegg-bin/show_pathway?mmu04657	Fosb Hsp90b1 Fos Jun
0.0254530955538918	2	48	23.9967	Cocaine addiction	http://www.genome.jp/kegg-bin/show_pathway?mmu05030	Fosb Jun
0.0017643426322023	4	108	21.3304	Parathyroid hormone synthesis, secretion and action	http://www.genome.jp/kegg-bin/show_pathway?mmu04928	Fos Pde4d Mmp24 Egr1
0.102724698102943	1	30	19.1974	Circadian rhythm	http://www.genome.jp/kegg-bin/show_pathway?mmu04710	Rora
0.0375801655530859	2	61	18.8827	Inflammatory bowel disease	http://www.genome.jp/kegg-bin/show_pathway?mmu05321	Rora Jun
0.108204481720047	1	33	17.4522	Base excision repair	http://www.genome.jp/kegg-bin/show_pathway?mmu03410	Lig1
0.0395522416624385	2	69	16.6934	Leishmaniasis	http://www.genome.jp/kegg-bin/show_pathway?mmu05140	Fos Jun
0.0107985936333504	3	104	16.6131	Th17 cell differentiation	http://www.genome.jp/kegg-bin/show_pathway?mmu04659	Fos Rora Jun
0.111355638100363	1	35	16.4549	DNA replication	http://www.genome.jp/kegg-bin/show_pathway?mmu03030	Lig1
0.00370333661448428	4	145	15.8875	Fluid shear stress and atherosclerosis	http://www.genome.jp/kegg-bin/show_pathway?mmu05418	Nfe2l2 Hsp90b1 Fos Jun
0.0413467496720189	2	76	15.1558	B cell receptor signaling pathway	http://www.genome.jp/kegg-bin/show_pathway?mmu04662	Fos Jun
0.0413467496720189	2	76	15.1558	Pertussis	http://www.genome.jp/kegg-bin/show_pathway?mmu05133	Fos Jun
0.0153496891775994	3	123	14.0469	Osteoclast differentiation	http://www.genome.jp/kegg-bin/show_pathway?mmu04380	Fosb Fos Jun
0.1236458040434	1	41	14.0469	Bladder cancer	http://www.genome.jp/kegg-bin/show_pathway?mmu05219	Dapk1
0.0413467496720189	2	86	13.3935	Rheumatoid arthritis	http://www.genome.jp/kegg-bin/show_pathway?mmu05323	Fos Jun
0.124836802694323	1	43	13.3935	Porphyrin and chlorophyll metabolism	http://www.genome.jp/kegg-bin/show_pathway?mmu00860	Alad
0.124836802694323	1	43	13.3935	Nucleotide excision repair	http://www.genome.jp/kegg-bin/show_pathway?mmu03420	Lig1
0.0413467496720189	2	87	13.2396	Th1 and Th2 cell differentiation	http://www.genome.jp/kegg-bin/show_pathway?mmu04658	Fos Jun
0.0413467496720189	2	88	13.0891	Colorectal cancer	http://www.genome.jp/kegg-bin/show_pathway?mmu05210	Fos Jun
0.0413467496720189	2	88	13.0891	PD-L1 expression and PD-1 checkpoint pathway in cancer	http://www.genome.jp/kegg-bin/show_pathway?mmu05235	Fos Jun
0.0157024727311901	3	134	12.8938	Estrogen signaling pathway	http://www.genome.jp/kegg-bin/show_pathway?mmu04915	Hsp90b1 Fos Jun
0.0157024727311901	3	134	12.8938	Yersinia infection	http://www.genome.jp/kegg-bin/show_pathway?mmu05135	Fos Rps6ka3 Jun
0.0414379947208938	2	90	12.7982	GnRH signaling pathway	http://www.genome.jp/kegg-bin/show_pathway?mmu04912	Egr1 Jun
0.042421628140949	2	93	12.3854	Endocrine resistance	http://www.genome.jp/kegg-bin/show_pathway?mmu01522	Fos Jun
0.0432163297591341	2	98	11.7535	Choline metabolism in cancer	http://www.genome.jp/kegg-bin/show_pathway?mmu05231	Fos Jun
0.0432163297591341	2	99	11.6348	Toll-like receptor signaling pathway	http://www.genome.jp/kegg-bin/show_pathway?mmu04620	Fos Jun
0.0432163297591341	2	101	11.4044	AGE-RAGE signaling pathway in diabetic complications	http://www.genome.jp/kegg-bin/show_pathway?mmu04933	Egr1 Jun
0.0432163297591341	2	103	11.1829	T cell receptor signaling pathway	http://www.genome.jp/kegg-bin/show_pathway?mmu04660	Fos Jun
0.0432163297591341	2	103	11.1829	Chagas disease	http://www.genome.jp/kegg-bin/show_pathway?mmu05142	Fos Jun
0.147205301195051	1	52	11.0754	Cysteine and methionine metabolism	http://www.genome.jp/kegg-bin/show_pathway?mmu00270	Dnmt3a
0.00846536272348212	4	209	11.0224	Chemical carcinogenesis	http://www.genome.jp/kegg-bin/show_pathway?mmu05207	Hsp90b1 Fos Rps6ka3 Jun
0.00846536272348212	4	216	10.6652	Lipid and atherosclerosis	http://www.genome.jp/kegg-bin/show_pathway?mmu05417	Nfe2l2 Hsp90b1 Fos Jun
0.0444128698864092	2	108	10.6652	Protein digestion and absorption	http://www.genome.jp/kegg-bin/show_pathway?mmu04974	Col2a1 Col27a1
0.152630824779205	1	55	10.4713	Malaria	http://www.genome.jp/kegg-bin/show_pathway?mmu05144	Hbb-bs
0.0469544923644248	2	113	10.1933	TNF signaling pathway	http://www.genome.jp/kegg-bin/show_pathway?mmu04668	Fos Jun
0.0518790283920255	2	121	9.51936	Neurotrophin signaling pathway	http://www.genome.jp/kegg-bin/show_pathway?mmu04722	Rps6ka3 Jun
0.0568626931635686	2	129	8.92901	Relaxin signaling pathway	http://www.genome.jp/kegg-bin/show_pathway?mmu04926	Fos Jun
0.177494223199664	1	66	8.72608	Long-term potentiation	http://www.genome.jp/kegg-bin/show_pathway?mmu04720	Rps6ka3
0.0610536025422002	2	136	8.46943	Apoptosis	http://www.genome.jp/kegg-bin/show_pathway?mmu04210	Fos Jun
0.177494223199664	1	68	8.46943	Mitophagy	http://www.genome.jp/kegg-bin/show_pathway?mmu04137	Jun
0.177494223199664	1	68	8.46943	Renal cell carcinoma	http://www.genome.jp/kegg-bin/show_pathway?mmu05211	Jun
0.0652519936568086	2	143	8.05484	Measles	http://www.genome.jp/kegg-bin/show_pathway?mmu05162	Fos Jun
0.0395522416624385	3	217	7.96204	CAMP signaling pathway	http://www.genome.jp/kegg-bin/show_pathway?mmu04024	Fos Pde4d Jun
0.0669084941061124	2	147	7.83566	Breast cancer	http://www.genome.jp/kegg-bin/show_pathway?mmu05224	Fos Jun
0.186093535460416	1	74	7.78272	Prolactin signaling pathway	http://www.genome.jp/kegg-bin/show_pathway?mmu04917	Fos
0.186093535460416	1	74	7.78272	Thyroid hormone synthesis	http://www.genome.jp/kegg-bin/show_pathway?mmu04918	Hsp90b1
0.0693458803693804	2	152	7.57791	Oxytocin signaling pathway	http://www.genome.jp/kegg-bin/show_pathway?mmu04921	Fos Jun
0.0693458803693804	2	154	7.47949	Non-alcoholic fatty liver disease	http://www.genome.jp/kegg-bin/show_pathway?mmu04932	Fos Jun
0.0413467496720189	3	240	7.19901	Human T-cell leukemia virus 1 infection	http://www.genome.jp/kegg-bin/show_pathway?mmu05166	Fos Egr1 Jun
0.075132546416782	2	163	7.06652	Hepatitis B	http://www.genome.jp/kegg-bin/show_pathway?mmu05161	Fos Jun
0.198545082119642	1	82	7.02343	RNA degradation	http://www.genome.jp/kegg-bin/show_pathway?mmu03018	Zcchc7
0.0413467496720189	3	251	6.88352	Salmonella infection	http://www.genome.jp/kegg-bin/show_pathway?mmu05132	Hsp90b1 Fos Jun
0.199974469549249	1	84	6.8562	ErbB signaling pathway	http://www.genome.jp/kegg-bin/show_pathway?mmu04012	Jun
0.0774426744292897	2	170	6.77554	Protein processing in endoplasmic reticulum	http://www.genome.jp/kegg-bin/show_pathway?mmu04141	Nfe2l2 Hsp90b1
0.0433818037548182	3	294	5.87675	MAPK signaling pathway	http://www.genome.jp/kegg-bin/show_pathway?mmu04010	Fos Rps6ka3 Jun
0.0989914907217636	2	200	5.75921	Focal adhesion	http://www.genome.jp/kegg-bin/show_pathway?mmu04510	Col2a1 Jun
0.0989914907217636	2	202	5.70219	NOD-like receptor signaling pathway	http://www.genome.jp/kegg-bin/show_pathway?mmu04621	Erbin Jun
0.106107743451283	2	215	5.35741	Kaposi sarcoma-associated herpesvirus infection	http://www.genome.jp/kegg-bin/show_pathway?mmu05167	Fos Jun
0.0206111715389202	5	542	5.31292	Pathways in cancer	http://www.genome.jp/kegg-bin/show_pathway?mmu05200	Nfe2l2 Hsp90b1 Fos Dapk1 Jun
0.111355638100363	2	231	4.98633	Human immunodeficiency virus 1 infection	http://www.genome.jp/kegg-bin/show_pathway?mmu05170	Fos Jun
0.111355638100363	2	231	4.98633	Coronavirus disease	http://www.genome.jp/kegg-bin/show_pathway?mmu05171	Fos Jun
0.192961530670987	2	357	3.22645	PI3K-Akt signaling pathway	http://www.genome.jp/kegg-bin/show_pathway?mmu04151	Hsp90b1 Col2a1

## Sheet: 6. OHC down BP
Enrichment FDR	nGenes	Pathway Genes	Fold Enrichment	Pathway	URL	Genes
0.00029857828552221	12	1173	5.89177547449186	Response to abiotic stimulus	http://amigo.geneontology.org/amigo/term/GO:0009628	Fosb Nfe2l2 Hsp90b1 Dnmt3a Fos Mmp24 Alad Slc26a5 Nek1 Rora Egr1 Jun
0.00029857828552221	14	1606	5.02048240152061	Response to endogenous stimulus	http://amigo.geneontology.org/amigo/term/GO:0009719	Fosb Zmiz1 Nfe2l2 Hsp90b1 Dnmt3a Fos Pde4d Col2a1 Alad Slc26a5 Chst11 Egr1 Jun Kcp
0.000381654142744618	14	1798	4.48436859668638	Response to oxygen-containing compound	http://amigo.geneontology.org/amigo/term/GO:1901700	Fosb Nfe2l2 Hsp90b1 Dnmt3a Fos Dapk1 Pde4d Erbin Alad Slc26a5 Rps6ka3 Rora Egr1 Jun
0.000381654142744618	11	1043	6.07395165766766	Response to organic cyclic compound	http://amigo.geneontology.org/amigo/term/GO:0014070	Fosb Zmiz1 Hsp90b1 Dnmt3a Fos Pde4d Alad Slc26a5 Rora Egr1 Jun
0.000428846563974247	12	1323	5.22377372001432	Cellular response to endogenous stimulus	http://amigo.geneontology.org/amigo/term/GO:0071495	Fosb Zmiz1 Nfe2l2 Hsp90b1 Dnmt3a Fos Pde4d Col2a1 Chst11 Egr1 Jun Kcp
0.000898963172289632	7	388	10.3903282691264	Response to metal ion	http://amigo.geneontology.org/amigo/term/GO:0010038	Fosb Nfe2l2 Dnmt3a Fos Alad Slc26a5 Jun
0.000898963172289632	10	967	5.95575028574539	Response to lipid	http://amigo.geneontology.org/amigo/term/GO:0033993	Fosb Zmiz1 Dnmt3a Fos Pde4d Erbin Alad Rps6ka3 Rora Jun
0.00215227696444261	10	1084	5.31292483977471	Response to organonitrogen compound	http://amigo.geneontology.org/amigo/term/GO:0010243	Fosb Nfe2l2 Hsp90b1 Dnmt3a Fos Pde4d Erbin Alad Egr1 Jun
0.00257732708506874	10	1190	4.83967271118974	Response to nitrogen compound	http://amigo.geneontology.org/amigo/term/GO:1901698	Fosb Nfe2l2 Hsp90b1 Dnmt3a Fos Pde4d Erbin Alad Egr1 Jun
0.00257732708506874	6	332	10.4082117945466	Aging	http://amigo.geneontology.org/amigo/term/GO:0007568	Zmiz1 Nfe2l2 Dnmt3a Fos Pde4d Jun
0.00257732708506874	6	324	10.6652046783626	Response to hypoxia	http://amigo.geneontology.org/amigo/term/GO:0001666	Nfe2l2 Hsp90b1 Dnmt3a Alad Rora Egr1
0.00257732708506874	12	1704	4.05578206078577	Regulation of cell death	http://amigo.geneontology.org/amigo/term/GO:0010941	Nfe2l2 Hsp90b1 Dnmt3a Fos Dapk1 Col2a1 Rps6ka3 Chst11 Egr1 Jun Unc5c Sycp2
0.00257732708506874	9	922	5.62178901701107	Response to cytokine	http://amigo.geneontology.org/amigo/term/GO:0034097	Nfe2l2 Fos Dapk1 Erbin Alad Rora Aff3 Egr1 Jun
0.00257732708506874	6	339	10.1932929669306	Response to decreased oxygen levels	http://amigo.geneontology.org/amigo/term/GO:0036293	Nfe2l2 Hsp90b1 Dnmt3a Alad Rora Egr1
0.00257732708506874	5	198	14.5434609250399	Cellular response to metal ion	http://amigo.geneontology.org/amigo/term/GO:0071248	Fosb Nfe2l2 Fos Alad Jun
0.00268755188028712	6	349	9.90122153521339	Transmembrane receptor protein serine/threonine kinase signaling pathway	http://amigo.geneontology.org/amigo/term/GO:0007178	Zmiz1 Fos Chst11 Egr1 Jun Kcp
0.00311682826907145	6	364	9.4932041642568	Response to lipopolysaccharide	http://amigo.geneontology.org/amigo/term/GO:0032496	Fos Pde4d Erbin Alad Rps6ka3 Jun
0.00311682826907145	6	366	9.44132873166523	Response to oxygen levels	http://amigo.geneontology.org/amigo/term/GO:0070482	Nfe2l2 Hsp90b1 Dnmt3a Alad Rora Egr1
0.00345757407525437	6	380	9.09349030470914	Response to molecule of bacterial origin	http://amigo.geneontology.org/amigo/term/GO:0002237	Fos Pde4d Erbin Alad Rps6ka3 Jun
0.00345757407525437	5	228	12.6298476454294	Cellular response to inorganic substance	http://amigo.geneontology.org/amigo/term/GO:0071241	Fosb Nfe2l2 Fos Alad Jun
0.0035627188947855	3	41	42.1405648267009	Positive regulation of pri-miRNA transcription by RNA polymerase II	http://amigo.geneontology.org/amigo/term/GO:1902895	Fos Egr1 Jun
0.00392903215363994	5	240	11.9983552631579	Response to toxic substance	http://amigo.geneontology.org/amigo/term/GO:0009636	Nfe2l2 Dnmt3a Fos Alad Hbb-bs
0.00452723526416344	7	601	6.70789911550924	Response to inorganic substance	http://amigo.geneontology.org/amigo/term/GO:0010035	Fosb Nfe2l2 Dnmt3a Fos Alad Slc26a5 Jun
0.00501574676635238	3	48	35.9950657894737	Regulation of transcription from RNA polymerase II promoter in response to stress	http://amigo.geneontology.org/amigo/term/GO:0043618	Nfe2l2 Egr1 Jun
0.00558856414619592	3	52	33.2262145748988	Regulation of pri-miRNA transcription by RNA polymerase II	http://amigo.geneontology.org/amigo/term/GO:1902893	Fos Egr1 Jun
0.00558856414619592	3	52	33.2262145748988	Regulation of DNA-templated transcription in response to stress	http://amigo.geneontology.org/amigo/term/GO:0043620	Nfe2l2 Egr1 Jun
0.00558856414619592	4	142	16.2231282431431	Response to organophosphorus	http://amigo.geneontology.org/amigo/term/GO:0046683	Fosb Hsp90b1 Fos Jun
0.00558856414619592	5	274	10.5095082597003	Connective tissue development	http://amigo.geneontology.org/amigo/term/GO:0061448	Col2a1 Otor Chst11 Egr1 Col27a1
0.00558856414619592	3	53	32.5993048659384	Pri-miRNA transcription by RNA polymerase II	http://amigo.geneontology.org/amigo/term/GO:0061614	Fos Egr1 Jun
0.0056538049975261	4	144	15.9978070175439	Cellular response to hypoxia	http://amigo.geneontology.org/amigo/term/GO:0071456	Nfe2l2 Dnmt3a Rora Egr1
0.00594811698800858	6	454	7.61129144447021	Response to radiation	http://amigo.geneontology.org/amigo/term/GO:0009314	Dnmt3a Fos Alad Nek1 Egr1 Jun
0.00617534007684843	7	666	6.05322427690849	Cellular response to growth factor stimulus	http://amigo.geneontology.org/amigo/term/GO:0071363	Zmiz1 Fos Col2a1 Chst11 Egr1 Jun Kcp
0.00662575858657388	4	155	14.8624787775891	Response to ionizing radiation	http://amigo.geneontology.org/amigo/term/GO:0010212	Dnmt3a Alad Nek1 Egr1
0.00662575858657388	4	154	14.958988380041	Cellular response to decreased oxygen levels	http://amigo.geneontology.org/amigo/term/GO:0036294	Nfe2l2 Dnmt3a Rora Egr1
0.00704617489662338	3	61	28.3239861949957	Response to cadmium ion	http://amigo.geneontology.org/amigo/term/GO:0046686	Fos Alad Jun
0.00707918001074568	7	694	5.80900197178826	Response to growth factor	http://amigo.geneontology.org/amigo/term/GO:0070848	Zmiz1 Fos Col2a1 Chst11 Egr1 Jun Kcp
0.00780371659048317	9	1229	4.21748533253394	Cellular response to oxygen-containing compound	http://amigo.geneontology.org/amigo/term/GO:1901701	Nfe2l2 Hsp90b1 Dnmt3a Fos Dapk1 Pde4d Rora Egr1 Jun
0.00780371659048317	4	167	13.7945162306965	Response to purine-containing compound	http://amigo.geneontology.org/amigo/term/GO:0014074	Fosb Hsp90b1 Fos Jun
0.00780371659048317	10	1517	3.79644728168476	Regulation of apoptotic process	http://amigo.geneontology.org/amigo/term/GO:0042981	Nfe2l2 Hsp90b1 Dapk1 Col2a1 Rps6ka3 Chst11 Egr1 Jun Unc5c Sycp2
0.00798955040577472	8	966	4.7695325269696	Negative regulation of apoptotic process	http://amigo.geneontology.org/amigo/term/GO:0043066	Nfe2l2 Hsp90b1 Dapk1 Col2a1 Rps6ka3 Chst11 Jun Sycp2
0.00804323943525805	4	176	13.0891148325359	Transforming growth factor beta receptor signaling pathway	http://amigo.geneontology.org/amigo/term/GO:0007179	Zmiz1 Fos Chst11 Jun
0.00804323943525805	10	1552	3.71083152468801	Regulation of programmed cell death	http://amigo.geneontology.org/amigo/term/GO:0043067	Nfe2l2 Hsp90b1 Dapk1 Col2a1 Rps6ka3 Chst11 Egr1 Jun Unc5c Sycp2
0.00804323943525805	8	987	4.66805311150216	Negative regulation of programmed cell death	http://amigo.geneontology.org/amigo/term/GO:0043069	Nfe2l2 Hsp90b1 Dapk1 Col2a1 Rps6ka3 Chst11 Jun Sycp2
0.00804323943525805	9	1252	4.14000756684042	Positive regulation of transcription by RNA polymerase II	http://amigo.geneontology.org/amigo/term/GO:0045944	Fosb Zmiz1 Nfe2l2 Fos Ikzf2 Rps6ka3 Rora Egr1 Jun
0.00804323943525805	2	13	88.6032388663968	Regulation of transcription from RNA polymerase II promoter in response to hypoxia	http://amigo.geneontology.org/amigo/term/GO:0061418	Nfe2l2 Egr1
0.00804323943525805	4	173	13.3160937024643	Cellular response to oxygen levels	http://amigo.geneontology.org/amigo/term/GO:0071453	Nfe2l2 Dnmt3a Rora Egr1
0.00817592870078322	11	1884	3.36259637948374	Apoptotic process	http://amigo.geneontology.org/amigo/term/GO:0006915	Nfe2l2 Hsp90b1 Dnmt3a Dapk1 Col2a1 Rps6ka3 Chst11 Egr1 Jun Unc5c Sycp2
0.0102440500482751	11	1938	3.26890174352289	Programmed cell death	http://amigo.geneontology.org/amigo/term/GO:0012501	Nfe2l2 Hsp90b1 Dnmt3a Dapk1 Col2a1 Rps6ka3 Chst11 Egr1 Jun Unc5c Sycp2
0.0106598514262025	9	1322	3.92079385301377	Negative regulation of cell communication	http://amigo.geneontology.org/amigo/term/GO:0010648	Nfe2l2 Dapk1 Pde4d Erbin Col2a1 Rora Chst11 Egr1 Kalrn
0.0106598514262025	9	1325	3.91191658391261	Negative regulation of signaling	http://amigo.geneontology.org/amigo/term/GO:0023057	Nfe2l2 Dapk1 Pde4d Erbin Col2a1 Rora Chst11 Egr1 Kalrn
0.0114628537500981	4	199	11.5763025654589	Cartilage development	http://amigo.geneontology.org/amigo/term/GO:0051216	Col2a1 Otor Chst11 Col27a1
0.0126470435730106	3	85	20.3266253869969	Cellular response to calcium ion	http://amigo.geneontology.org/amigo/term/GO:0071277	Fosb Fos Jun
0.0128415506157036	3	86	20.0902692778458	SMAD protein signal transduction	http://amigo.geneontology.org/amigo/term/GO:0060395	Zmiz1 Fos Jun
0.0142014775394539	8	1100	4.18851674641148	Negative regulation of cell death	http://amigo.geneontology.org/amigo/term/GO:0060548	Nfe2l2 Hsp90b1 Dapk1 Col2a1 Rps6ka3 Chst11 Jun Sycp2
0.0149912466880801	4	218	10.5673587638822	Response to tumor necrosis factor	http://amigo.geneontology.org/amigo/term/GO:0034612	Nfe2l2 Erbin Rora Aff3
0.0157638652612549	4	222	10.3769559032717	Response to mechanical stimulus	http://amigo.geneontology.org/amigo/term/GO:0009612	Fosb Fos Slc26a5 Jun
0.0171032718226903	2	22	52.3564593301435	Cartilage condensation	http://amigo.geneontology.org/amigo/term/GO:0001502	Col2a1 Otor
0.0171032718226903	2	22	52.3564593301435	Response to muscle stretch	http://amigo.geneontology.org/amigo/term/GO:0035994	Fos Jun
0.0171032718226903	4	229	10.0597563778442	Cellular response to transforming growth factor beta stimulus	http://amigo.geneontology.org/amigo/term/GO:0071560	Zmiz1 Fos Chst11 Jun
0.0173821383073351	10	1778	3.23915102717423	Cellular response to stress	http://amigo.geneontology.org/amigo/term/GO:0033554	Nfe2l2 Hsp90b1 Dnmt3a Fos Dapk1 Nek1 Rora Egr1 Jun Lig1
0.0173821383073351	4	233	9.88705669753783	Response to transforming growth factor beta	http://amigo.geneontology.org/amigo/term/GO:0071559	Zmiz1 Fos Chst11 Jun
0.0181851806678281	4	237	9.72018654230513	Skeletal system morphogenesis	http://amigo.geneontology.org/amigo/term/GO:0048705	Col2a1 Otor Chst11 Col27a1
0.0182931773911601	3	103	16.774399591211	Response to cAMP	http://amigo.geneontology.org/amigo/term/GO:0051591	Fosb Fos Jun
0.0189306179923204	7	905	4.45463797615586	Response to hormone	http://amigo.geneontology.org/amigo/term/GO:0009725	Fosb Zmiz1 Nfe2l2 Fos Alad Slc26a5 Egr1
0.0189306179923204	8	1186	3.88479630780154	Negative regulation of signal transduction	http://amigo.geneontology.org/amigo/term/GO:0009968	Nfe2l2 Dapk1 Pde4d Erbin Col2a1 Rora Chst11 Egr1
0.0189306179923204	6	654	5.28367938194109	Positive regulation of cell death	http://amigo.geneontology.org/amigo/term/GO:0010942	Dnmt3a Fos Dapk1 Egr1 Jun Unc5c
0.0189306179923204	7	904	4.45956567303214	Hemopoiesis	http://amigo.geneontology.org/amigo/term/GO:0030097	Zmiz1 Nfe2l2 Fos Rora Egr1 Jun Kcp
0.0189306179923204	3	107	16.1473192326611	Chondrocyte differentiation	http://amigo.geneontology.org/amigo/term/GO:0002062	Col2a1 Chst11 Col27a1
0.0189306179923204	2	25	46.0736842105263	Regulation of protein sumoylation	http://amigo.geneontology.org/amigo/term/GO:0033233	Zmiz1 Egr1
0.0201930775901358	2	26	44.3016194331984	Cell aggregation	http://amigo.geneontology.org/amigo/term/GO:0098743	Col2a1 Otor
0.0203937186749879	5	442	6.51494403429388	Response to oxidative stress	http://amigo.geneontology.org/amigo/term/GO:0006979	Nfe2l2 Fos Dapk1 Alad Jun
0.0211795353471022	2	27	42.6608187134503	Response to lead ion	http://amigo.geneontology.org/amigo/term/GO:0010288	Dnmt3a Alad
0.0226851863051943	7	948	4.25258161225849	Hematopoietic or lymphoid organ development	http://amigo.geneontology.org/amigo/term/GO:0048534	Zmiz1 Nfe2l2 Fos Rora Egr1 Jun Kcp
0.0236566856385009	3	119	14.5190181335692	Positive regulation of neuron death	http://amigo.geneontology.org/amigo/term/GO:1901216	Fos Egr1 Jun
0.0247851536477003	2	30	38.3947368421053	Chondrocyte development	http://amigo.geneontology.org/amigo/term/GO:0002063	Chst11 Col27a1
0.0247851536477003	2	30	38.3947368421053	Response to corticosterone	http://amigo.geneontology.org/amigo/term/GO:0051412	Fosb Fos
0.025754277497649	4	276	8.3466819221968	Cellular response to oxidative stress	http://amigo.geneontology.org/amigo/term/GO:0034599	Nfe2l2 Fos Dapk1 Jun
0.0264966804006947	4	282	8.16909294512878	Response to alcohol	http://amigo.geneontology.org/amigo/term/GO:0097305	Fosb Dnmt3a Fos Alad
0.0264966804006947	9	1607	3.22544460092359	Positive regulation of RNA biosynthetic process	http://amigo.geneontology.org/amigo/term/GO:1902680	Fosb Zmiz1 Nfe2l2 Fos Ikzf2 Rps6ka3 Rora Egr1 Jun
0.0264966804006947	9	1606	3.22745297240611	Positive regulation of nucleic acid-templated transcription	http://amigo.geneontology.org/amigo/term/GO:1903508	Fosb Zmiz1 Nfe2l2 Fos Ikzf2 Rps6ka3 Rora Egr1 Jun
0.0264966804006947	9	1606	3.22745297240611	Positive regulation of transcription, DNA-templated	http://amigo.geneontology.org/amigo/term/GO:0045893	Fosb Zmiz1 Nfe2l2 Fos Ikzf2 Rps6ka3 Rora Egr1 Jun
0.0274565756539662	2	33	34.9043062200957	Cartilage development involved in endochondral bone morphogenesis	http://amigo.geneontology.org/amigo/term/GO:0060351	Col2a1 Col27a1
0.0274565756539662	2	33	34.9043062200957	Cellular response to cadmium ion	http://amigo.geneontology.org/amigo/term/GO:0071276	Fos Jun
0.0282822345652412	7	1009	3.99548797663137	Immune system development	http://amigo.geneontology.org/amigo/term/GO:0002520	Zmiz1 Nfe2l2 Fos Rora Egr1 Jun Kcp
0.0297164018625611	6	745	4.63829035676439	Response to bacterium	http://amigo.geneontology.org/amigo/term/GO:0009617	Fos Pde4d Erbin Alad Rps6ka3 Jun
0.0328623600299456	4	305	7.55306298533218	Learning or memory	http://amigo.geneontology.org/amigo/term/GO:0007611	Fos Egr1 Jun Kalrn
0.0328623600299456	7	1041	3.87266798119217	Animal organ morphogenesis	http://amigo.geneontology.org/amigo/term/GO:0009887	Zmiz1 Col2a1 Otor Chst11 Col27a1 Jun Sycp2
0.0342916599928033	2	38	30.3116343490305	Response to progesterone	http://amigo.geneontology.org/amigo/term/GO:0032570	Fosb Fos
0.0360337125627317	3	147	11.7534908700322	Sensory perception of sound	http://amigo.geneontology.org/amigo/term/GO:0007605	Col2a1 Slc26a5 Cdc14a
0.0399230361618272	3	153	11.2925696594427	Cellular response to reactive oxygen species	http://amigo.geneontology.org/amigo/term/GO:0034614	Nfe2l2 Fos Jun
0.0400110658762958	9	1735	2.98748672834825	Positive regulation of RNA metabolic process	http://amigo.geneontology.org/amigo/term/GO:0051254	Fosb Zmiz1 Nfe2l2 Fos Ikzf2 Rps6ka3 Rora Egr1 Jun
0.0400110658762958	4	327	7.04490584258812	Cellular response to chemical stress	http://amigo.geneontology.org/amigo/term/GO:0062197	Nfe2l2 Fos Dapk1 Jun
0.0403468087899772	3	156	11.0754048582996	Appendage morphogenesis	http://amigo.geneontology.org/amigo/term/GO:0035107	Col2a1 Chst11 Aff3
0.0403468087899772	3	156	11.0754048582996	Limb morphogenesis	http://amigo.geneontology.org/amigo/term/GO:0035108	Col2a1 Chst11 Aff3
0.0403468087899772	3	157	11.0048608783104	Response to calcium ion	http://amigo.geneontology.org/amigo/term/GO:0051592	Fosb Fos Jun
0.0403468087899772	6	811	4.26082159776754	Cellular response to cytokine stimulus	http://amigo.geneontology.org/amigo/term/GO:0071345	Nfe2l2 Dapk1 Erbin Alad Rora Egr1
0.0421724264479095	2	45	25.5964912280702	Cyclic nucleotide metabolic process	http://amigo.geneontology.org/amigo/term/GO:0009187	Pde4d Rora
0.0421724264479095	5	560	5.1421522556391	Response to extracellular stimulus	http://amigo.geneontology.org/amigo/term/GO:0009991	Nfe2l2 Dnmt3a Fos Alad Jun
0.0421724264479095	4	338	6.8156337589536	Cognition	http://amigo.geneontology.org/amigo/term/GO:0050890	Fos Egr1 Jun Kalrn
0.0421724264479095	2	45	25.5964912280702	Response to mineralocorticoid	http://amigo.geneontology.org/amigo/term/GO:0051385	Fosb Fos
0.0431776633448258	2	46	25.0400457665904	Protein sumoylation	http://amigo.geneontology.org/amigo/term/GO:0016925	Zmiz1 Egr1
0.0431776633448258	5	569	5.0608176856905	Leukocyte differentiation	http://amigo.geneontology.org/amigo/term/GO:0002521	Zmiz1 Fos Rora Egr1 Jun
0.0452290882569416	3	170	10.1633126934985	Positive regulation of leukocyte differentiation	http://amigo.geneontology.org/amigo/term/GO:1902107	Zmiz1 Fos Jun
0.0452290882569416	3	170	10.1633126934985	Positive regulation of hemopoiesis	http://amigo.geneontology.org/amigo/term/GO:1903708	Zmiz1 Fos Jun
0.0452290882569416	4	352	6.54455741626794	Response to steroid hormone	http://amigo.geneontology.org/amigo/term/GO:0048545	Fosb Zmiz1 Fos Alad
0.0452290882569416	3	170	10.1633126934985	Response to BMP	http://amigo.geneontology.org/amigo/term/GO:0071772	Col2a1 Egr1 Kcp
0.0452290882569416	3	170	10.1633126934985	Cellular response to BMP stimulus	http://amigo.geneontology.org/amigo/term/GO:0071773	Col2a1 Egr1 Kcp
0.0476360173188095	3	175	9.87293233082707	Learning	http://amigo.geneontology.org/amigo/term/GO:0007612	Fos Jun Kalrn
0.0476360173188095	9	1834	2.82622108706882	Positive regulation of macromolecule biosynthetic process	http://amigo.geneontology.org/amigo/term/GO:0010557	Fosb Zmiz1 Nfe2l2 Fos Ikzf2 Rps6ka3 Rora Egr1 Jun
0.0476360173188095	3	176	9.81683612440191	Sensory perception of mechanical stimulus	http://amigo.geneontology.org/amigo/term/GO:0050954	Col2a1 Slc26a5 Cdc14a
0.0476360173188095	3	176	9.81683612440191	Response to glucocorticoid	http://amigo.geneontology.org/amigo/term/GO:0051384	Fosb Fos Alad
0.0476360173188095	5	595	4.83967271118974	Cellular response to organic cyclic compound	http://amigo.geneontology.org/amigo/term/GO:0071407	Zmiz1 Hsp90b1 Pde4d Rora Egr1
0.0529534779982769	8	1517	3.03715782534781	Positive regulation of multicellular organismal process	http://amigo.geneontology.org/amigo/term/GO:0051240	Zmiz1 Nfe2l2 Fos Pde4d Rora Egr1 Jun Kalrn
0.0553116969703119	1	3	191.973684210526	Response to interleukin-8	http://amigo.geneontology.org/amigo/term/GO:0098758	Egr1
0.0553116969703119	1	3	191.973684210526	Cellular response to interleukin-8	http://amigo.geneontology.org/amigo/term/GO:0098759	Egr1
0.0553116969703119	1	3	191.973684210526	NMDA selective glutamate receptor signaling pathway	http://amigo.geneontology.org/amigo/term/GO:0098989	Kalrn
0.0553116969703119	1	3	191.973684210526	Radial glia-guided pyramidal neuron migration	http://amigo.geneontology.org/amigo/term/GO:0140650	Zmiz1
0.0553116969703119	1	3	191.973684210526	Organic heteropentacyclic compound metabolic process	http://amigo.geneontology.org/amigo/term/GO:1901376	Nfe2l2
0.0553116969703119	1	3	191.973684210526	Regulation of progesterone biosynthetic process	http://amigo.geneontology.org/amigo/term/GO:2000182	Egr1
0.0553116969703119	6	907	3.80984158300934	Enzyme linked receptor protein signaling pathway	http://amigo.geneontology.org/amigo/term/GO:0007167	Zmiz1 Fos Chst11 Egr1 Jun Kcp
0.0553116969703119	9	1900	2.72804709141274	Tissue development	http://amigo.geneontology.org/amigo/term/GO:0009888	Fos Pde4d Col2a1 Otor Chst11 Egr1 Col27a1 Jun Unc5c
0.0553116969703119	1	3	191.973684210526	Response to vitamin B1	http://amigo.geneontology.org/amigo/term/GO:0010266	Alad
0.0553116969703119	1	3	191.973684210526	Pyramidal neuron migration to cerebral cortex	http://amigo.geneontology.org/amigo/term/GO:0021852	Zmiz1
0.0553116969703119	9	1942	2.669047102824	Positive regulation of cellular biosynthetic process	http://amigo.geneontology.org/amigo/term/GO:0031328	Fosb Zmiz1 Nfe2l2 Fos Ikzf2 Rps6ka3 Rora Egr1 Jun
0.0553116969703119	3	194	8.90599565925122	Response to corticosteroid	http://amigo.geneontology.org/amigo/term/GO:0031960	Fosb Fos Alad
0.0553116969703119	2	60	19.1973684210526	Circadian regulation of gene expression	http://amigo.geneontology.org/amigo/term/GO:0032922	Rora Egr1
0.0553116969703119	1	3	191.973684210526	Mycotoxin metabolic process	http://amigo.geneontology.org/amigo/term/GO:0043385	Nfe2l2
0.0553116969703119	9	1902	2.72517848248381	Positive regulation of nucleobase-containing compound metabolic process	http://amigo.geneontology.org/amigo/term/GO:0045935	Fosb Zmiz1 Nfe2l2 Fos Ikzf2 Rps6ka3 Rora Egr1 Jun
0.0553116969703119	1	3	191.973684210526	Aflatoxin metabolic process	http://amigo.geneontology.org/amigo/term/GO:0046222	Nfe2l2
0.0553116969703119	8	1560	2.95344129554656	Negative regulation of response to stimulus	http://amigo.geneontology.org/amigo/term/GO:0048585	Nfe2l2 Dapk1 Pde4d Erbin Col2a1 Rora Chst11 Egr1
0.0553116969703119	3	188	9.19022956326988	Appendage development	http://amigo.geneontology.org/amigo/term/GO:0048736	Col2a1 Chst11 Aff3
0.0553116969703119	1	3	191.973684210526	Positive regulation of sulfur metabolic process	http://amigo.geneontology.org/amigo/term/GO:0051176	Nfe2l2
0.0553116969703119	1	3	191.973684210526	Circadian temperature homeostasis	http://amigo.geneontology.org/amigo/term/GO:0060086	Egr1
0.0553116969703119	1	3	191.973684210526	Negative regulation of growth hormone secretion	http://amigo.geneontology.org/amigo/term/GO:0060125	Kalrn
0.0553116969703119	3	188	9.19022956326988	Limb development	http://amigo.geneontology.org/amigo/term/GO:0060173	Col2a1 Chst11 Aff3
0.0553116969703119	2	60	19.1973684210526	Endochondral bone morphogenesis	http://amigo.geneontology.org/amigo/term/GO:0060350	Col2a1 Col27a1
0.0553116969703119	2	56	20.5686090225564	Response to ischemia	http://amigo.geneontology.org/amigo/term/GO:0002931	Slc26a5 Egr1
0.0553116969703119	1	3	191.973684210526	Negative regulation of nucleotide-binding oligomerization domain containing signaling pathway	http://amigo.geneontology.org/amigo/term/GO:0070425	Erbin
0.0553116969703119	1	3	191.973684210526	Negative regulation of nucleotide-binding oligomerization domain containing 2 signaling pathway	http://amigo.geneontology.org/amigo/term/GO:0070433	Erbin
0.0553116969703119	1	3	191.973684210526	Response to platinum ion	http://amigo.geneontology.org/amigo/term/GO:0070541	Alad
0.0553116969703119	3	194	8.90599565925122	Cellular response to tumor necrosis factor	http://amigo.geneontology.org/amigo/term/GO:0071356	Nfe2l2 Erbin Rora
0.0553116969703119	5	637	4.52057341155085	Cellular response to organonitrogen compound	http://amigo.geneontology.org/amigo/term/GO:0071417	Nfe2l2 Hsp90b1 Dnmt3a Pde4d Egr1
0.0553116969703119	1	3	191.973684210526	Metanephric glomerular mesangium development	http://amigo.geneontology.org/amigo/term/GO:0072223	Egr1
0.0566501375849934	2	63	18.2832080200501	Positive regulation of fibroblast proliferation	http://amigo.geneontology.org/amigo/term/GO:0048146	Zmiz1 Jun
0.0580109813492059	2	64	17.9975328947368	Positive regulation of myeloid leukocyte differentiation	http://amigo.geneontology.org/amigo/term/GO:0002763	Fos Jun
0.0610549289344916	9	1983	2.61386256867585	Positive regulation of biosynthetic process	http://amigo.geneontology.org/amigo/term/GO:0009891	Fosb Zmiz1 Nfe2l2 Fos Ikzf2 Rps6ka3 Rora Egr1 Jun
0.0616943228543246	7	1283	3.14220371661812	Multi-organism reproductive process	http://amigo.geneontology.org/amigo/term/GO:0044703	Fosb Zmiz1 Dnmt3a Fos Nek1 Sycp2 Kalrn
0.0649631744272831	7	1297	3.10828632877491	Multi-organism process	http://amigo.geneontology.org/amigo/term/GO:0051704	Fosb Zmiz1 Dnmt3a Fos Nek1 Sycp2 Kalrn
0.0666910510033056	1	4	143.980263157895	Negative regulation of hematopoietic stem cell differentiation	http://amigo.geneontology.org/amigo/term/GO:1902037	Nfe2l2
0.0666910510033056	1	4	143.980263157895	Vitellogenesis	http://amigo.geneontology.org/amigo/term/GO:0007296	Zmiz1
0.0666910510033056	1	4	143.980263157895	Fructose transmembrane transport	http://amigo.geneontology.org/amigo/term/GO:0015755	Slc26a5
0.0666910510033056	1	4	143.980263157895	Ral protein signal transduction	http://amigo.geneontology.org/amigo/term/GO:0032484	Ralgapa2
0.0666910510033056	3	224	7.71322838345865	Response to reactive oxygen species	http://amigo.geneontology.org/amigo/term/GO:0000302	Nfe2l2 Fos Jun
0.0666910510033056	1	4	143.980263157895	Hypermethylation of CpG island	http://amigo.geneontology.org/amigo/term/GO:0044027	Dnmt3a
0.0666910510033056	1	4	143.980263157895	DNA ligation involved in DNA repair	http://amigo.geneontology.org/amigo/term/GO:0051103	Lig1
0.0666910510033056	1	4	143.980263157895	Cellular response to potassium ion starvation	http://amigo.geneontology.org/amigo/term/GO:0051365	Jun
0.0666910510033056	1	4	143.980263157895	Cellular response to lead ion	http://amigo.geneontology.org/amigo/term/GO:0071284	Alad
0.0666910510033056	1	4	143.980263157895	Cellular response to heparin	http://amigo.geneontology.org/amigo/term/GO:0071504	Egr1
0.0668413014001996	4	441	5.22377372001432	Mononuclear cell differentiation	http://amigo.geneontology.org/amigo/term/GO:1903131	Zmiz1 Rora Egr1 Jun
0.0673043963907058	5	704	4.09034838516746	Cellular response to nitrogen compound	http://amigo.geneontology.org/amigo/term/GO:1901699	Nfe2l2 Hsp90b1 Dnmt3a Pde4d Egr1
0.0683118723272017	7	1330	3.03116343490305	Regulation of immune system process	http://amigo.geneontology.org/amigo/term/GO:0002682	Zmiz1 Fos Pde4d Erbin Rps6ka3 Rora Jun
0.0687824187572315	3	230	7.51201372997712	Negative regulation of apoptotic signaling pathway	http://amigo.geneontology.org/amigo/term/GO:2001234	Nfe2l2 Dapk1 Col2a1
0.0687824187572315	2	74	15.5654338549075	Skeletal muscle cell differentiation	http://amigo.geneontology.org/amigo/term/GO:0035914	Fos Egr1
0.0695791920061918	2	75	15.3578947368421	Proteoglycan metabolic process	http://amigo.geneontology.org/amigo/term/GO:0006029	Col2a1 Chst11
0.0695791920061918	3	232	7.44725499092559	Circadian rhythm	http://amigo.geneontology.org/amigo/term/GO:0007623	Rora Egr1 Jun
0.0699535591783105	5	717	4.0161858621449	Blood vessel development	http://amigo.geneontology.org/amigo/term/GO:0001568	Zmiz1 Nfe2l2 Rora Egr1 Jun
0.072076592149141	2	77	14.958988380041	Positive regulation of neuron apoptotic process	http://amigo.geneontology.org/amigo/term/GO:0043525	Egr1 Jun
0.0727550419638156	5	726	3.96639843410178	Developmental growth	http://amigo.geneontology.org/amigo/term/GO:0048589	Zmiz1 Pde4d Nek1 Chst11 Col27a1
0.0731130902701741	1	5	115.184210526316	Male anatomical structure morphogenesis	http://amigo.geneontology.org/amigo/term/GO:0090598	Sycp2
0.0731130902701741	1	5	115.184210526316	Growth plate cartilage chondrocyte development	http://amigo.geneontology.org/amigo/term/GO:0003431	Col27a1
0.0731130902701741	1	5	115.184210526316	Negative regulation of transcription from RNA polymerase II promoter in response to endoplasmic reticulum stress	http://amigo.geneontology.org/amigo/term/GO:1990441	Jun
0.0731130902701741	1	5	115.184210526316	Regulation of removal of superoxide radicals	http://amigo.geneontology.org/amigo/term/GO:2000121	Nfe2l2
0.0731130902701741	1	5	115.184210526316	Progesterone biosynthetic process	http://amigo.geneontology.org/amigo/term/GO:0006701	Egr1
0.0731130902701741	3	240	7.19901315789474	Intracellular receptor signaling pathway	http://amigo.geneontology.org/amigo/term/GO:0030522	Zmiz1 Erbin Rora
0.0731130902701741	1	5	115.184210526316	Positive regulation of transcription from RNA polymerase II promoter in response to oxidative stress	http://amigo.geneontology.org/amigo/term/GO:0036091	Nfe2l2
0.0731130902701741	1	5	115.184210526316	Habituation	http://amigo.geneontology.org/amigo/term/GO:0046959	Kalrn
0.0731130902701741	1	5	115.184210526316	Male genitalia morphogenesis	http://amigo.geneontology.org/amigo/term/GO:0048808	Sycp2
0.0731130902701741	1	5	115.184210526316	Chemorepulsion of axon	http://amigo.geneontology.org/amigo/term/GO:0061643	Unc5c
0.0731130902701741	1	5	115.184210526316	Response to heparin	http://amigo.geneontology.org/amigo/term/GO:0071503	Egr1
0.0731130902701741	1	5	115.184210526316	C-5 methylation of cytosine	http://amigo.geneontology.org/amigo/term/GO:0090116	Dnmt3a
0.0754637827168464	4	475	4.84986149584488	Proteasomal protein catabolic process	http://amigo.geneontology.org/amigo/term/GO:0010498	Nfe2l2 Hsp90b1 Arih1 Alad
0.0754637827168464	5	747	3.85489325723948	Vasculature development	http://amigo.geneontology.org/amigo/term/GO:0001944	Zmiz1 Nfe2l2 Rora Egr1 Jun
0.0766632472710621	6	1058	3.26609292607701	Regulation of cellular component movement	http://amigo.geneontology.org/amigo/term/GO:0051270	Nfe2l2 Pde4d Slc26a5 Egr1 Jun Unc5c
0.0777295100869524	1	6	95.9868421052632	Negative regulation of relaxation of muscle	http://amigo.geneontology.org/amigo/term/GO:1901078	Pde4d
0.0777295100869524	1	6	95.9868421052632	Regulation of cell communication by electrical coupling involved in cardiac conduction	http://amigo.geneontology.org/amigo/term/GO:1901844	Pde4d
0.0777295100869524	1	6	95.9868421052632	Positive regulation of tau-protein kinase activity	http://amigo.geneontology.org/amigo/term/GO:1902949	Egr1
0.0777295100869524	8	1774	2.59716370972527	Reproduction	http://amigo.geneontology.org/amigo/term/GO:0000003	Fosb Zmiz1 Dnmt3a Fos Nek1 Egr1 Sycp2 Kalrn
0.0777295100869524	1	6	95.9868421052632	Conditioned taste aversion	http://amigo.geneontology.org/amigo/term/GO:0001661	Fos
0.0777295100869524	1	6	95.9868421052632	Response to aluminum ion	http://amigo.geneontology.org/amigo/term/GO:0010044	Alad
0.0777295100869524	8	1765	2.61040703742359	Neurogenesis	http://amigo.geneontology.org/amigo/term/GO:0022008	Zmiz1 Nfe2l2 Dnmt3a Mmp24 Rora Jun Unc5c Kalrn
0.0777295100869524	8	1773	2.59862855107311	Reproductive process	http://amigo.geneontology.org/amigo/term/GO:0022414	Fosb Zmiz1 Dnmt3a Fos Nek1 Egr1 Sycp2 Kalrn
0.0777295100869524	3	253	6.82910339088829	Cellular response to extracellular stimulus	http://amigo.geneontology.org/amigo/term/GO:0031668	Nfe2l2 Fos Jun
0.0777295100869524	1	6	95.9868421052632	Anterior/posterior axon guidance	http://amigo.geneontology.org/amigo/term/GO:0033564	Unc5c
0.0777295100869524	3	254	6.80221715706589	Response to endoplasmic reticulum stress	http://amigo.geneontology.org/amigo/term/GO:0034976	Nfe2l2 Hsp90b1 Jun
0.0777295100869524	7	1403	2.87344787485463	Response to external biotic stimulus	http://amigo.geneontology.org/amigo/term/GO:0043207	Fos Dapk1 Pde4d Erbin Alad Rps6ka3 Jun
0.0777295100869524	1	6	95.9868421052632	DNA hypermethylation	http://amigo.geneontology.org/amigo/term/GO:0044026	Dnmt3a
0.0777295100869524	3	260	6.64524291497976	Multi-multicellular organism process	http://amigo.geneontology.org/amigo/term/GO:0044706	Fosb Fos Kalrn
0.0777295100869524	1	6	95.9868421052632	Exocyst localization	http://amigo.geneontology.org/amigo/term/GO:0051601	Ralgapa2
0.0777295100869524	7	1400	2.87960526315789	Response to other organism	http://amigo.geneontology.org/amigo/term/GO:0051707	Fos Dapk1 Pde4d Erbin Alad Rps6ka3 Jun
0.0777295100869524	3	254	6.80221715706589	Heart morphogenesis	http://amigo.geneontology.org/amigo/term/GO:0003007	Zmiz1 Col2a1 Jun
0.0777295100869524	1	6	95.9868421052632	Positive regulation of transcription from RNA polymerase II promoter in response to hypoxia	http://amigo.geneontology.org/amigo/term/GO:0061419	Nfe2l2
0.0777295100869524	1	6	95.9868421052632	Regulation of nucleotide-binding oligomerization domain containing 2 signaling pathway	http://amigo.geneontology.org/amigo/term/GO:0070432	Erbin
0.0777295100869524	1	6	95.9868421052632	Cellular response to laminar fluid shear stress	http://amigo.geneontology.org/amigo/term/GO:0071499	Nfe2l2
0.078553862262939	4	497	4.63517949804088	Negative regulation of intracellular signal transduction	http://amigo.geneontology.org/amigo/term/GO:1902532	Nfe2l2 Pde4d Erbin Rora
0.079288310780016	6	1092	3.1644013880856	Multicellular organismal reproductive process	http://amigo.geneontology.org/amigo/term/GO:0048609	Zmiz1 Dnmt3a Nek1 Egr1 Sycp2 Kalrn
0.0796383550120267	2	91	12.6576055523424	Regulation of postsynaptic membrane neurotransmitter receptor levels	http://amigo.geneontology.org/amigo/term/GO:0099072	Erbin Kalrn
0.0796383550120267	7	1439	2.80156175706814	Response to biotic stimulus	http://amigo.geneontology.org/amigo/term/GO:0009607	Fos Dapk1 Pde4d Erbin Alad Rps6ka3 Jun
0.0796383550120267	2	91	12.6576055523424	Regulation of smooth muscle cell migration	http://amigo.geneontology.org/amigo/term/GO:0014910	Nfe2l2 Egr1
0.0796383550120267	2	91	12.6576055523424	Regulation of chemokine production	http://amigo.geneontology.org/amigo/term/GO:0032642	Erbin Egr1
0.0802908774163682	2	92	12.5200228832952	Chemokine production	http://amigo.geneontology.org/amigo/term/GO:0032602	Erbin Egr1
0.0802908774163682	2	92	12.5200228832952	Macrophage activation	http://amigo.geneontology.org/amigo/term/GO:0042116	Rora Jun
0.0809351806172432	3	269	6.42291136763843	T cell differentiation	http://amigo.geneontology.org/amigo/term/GO:0030217	Zmiz1 Rora Egr1
0.0810357318237014	4	508	4.53481143804393	Skeletal system development	http://amigo.geneontology.org/amigo/term/GO:0001501	Col2a1 Otor Chst11 Col27a1
0.0815735381218863	6	1109	3.11589388258744	Multicellular organism reproduction	http://amigo.geneontology.org/amigo/term/GO:0032504	Zmiz1 Dnmt3a Nek1 Egr1 Sycp2 Kalrn
0.0818196658331649	2	94	12.2536394176932	Cellular oxidant detoxification	http://amigo.geneontology.org/amigo/term/GO:0098869	Nfe2l2 Hbb-bs
0.0818196658331649	8	1822	2.52874227280605	Locomotion	http://amigo.geneontology.org/amigo/term/GO:0040011	Zmiz1 Nfe2l2 Pde4d Slc26a5 Egr1 Jun Unc5c Kalrn
0.0824815975536159	1	7	82.2744360902255	Anterior head development	http://amigo.geneontology.org/amigo/term/GO:0097065	Col2a1
0.0824815975536159	1	7	82.2744360902255	Dorsal root ganglion development	http://amigo.geneontology.org/amigo/term/GO:1990791	Unc5c
0.0824815975536159	2	96	11.9983552631579	Negative regulation of extrinsic apoptotic signaling pathway	http://amigo.geneontology.org/amigo/term/GO:2001237	Dapk1 Col2a1
0.0824815975536159	1	7	82.2744360902255	Nonassociative learning	http://amigo.geneontology.org/amigo/term/GO:0046958	Kalrn
0.0824815975536159	1	7	82.2744360902255	Regulation of nucleotide-binding oligomerization domain containing signaling pathway	http://amigo.geneontology.org/amigo/term/GO:0070424	Erbin
0.0824815975536159	1	7	82.2744360902255	Negative regulation of monocyte chemotactic protein-1 production	http://amigo.geneontology.org/amigo/term/GO:0071638	Erbin
0.0824815975536159	1	7	82.2744360902255	Metanephric glomerulus vasculature development	http://amigo.geneontology.org/amigo/term/GO:0072239	Egr1
0.0829590297423495	7	1470	2.74248120300752	Neuron differentiation	http://amigo.geneontology.org/amigo/term/GO:0030182	Zmiz1 Nfe2l2 Dnmt3a Rora Jun Unc5c Kalrn
0.0840285841019766	1	8	71.9901315789474	Chondrocyte development involved in endochondral bone morphogenesis	http://amigo.geneontology.org/amigo/term/GO:0003433	Col27a1
0.0840285841019766	1	8	71.9901315789474	Changes to DNA methylation involved in embryo development	http://amigo.geneontology.org/amigo/term/GO:1901538	Dnmt3a
0.0840285841019766	1	8	71.9901315789474	Regulation of relaxation of cardiac muscle	http://amigo.geneontology.org/amigo/term/GO:1901897	Pde4d
0.0840285841019766	3	288	5.99917763157895	Regulation of leukocyte differentiation	http://amigo.geneontology.org/amigo/term/GO:1902105	Zmiz1 Fos Jun
0.0840285841019766	1	8	71.9901315789474	Regulation of modification of postsynaptic actin cytoskeleton	http://amigo.geneontology.org/amigo/term/GO:1905274	Kalrn
0.0840285841019766	1	8	71.9901315789474	Response to gravity	http://amigo.geneontology.org/amigo/term/GO:0009629	Fos
0.0840285841019766	1	8	71.9901315789474	Response to herbicide	http://amigo.geneontology.org/amigo/term/GO:0009635	Alad
0.0840285841019766	2	99	11.6347687400319	Smooth muscle cell migration	http://amigo.geneontology.org/amigo/term/GO:0014909	Nfe2l2 Egr1
0.0840285841019766	3	286	6.04112992270887	Extracellular matrix organization	http://amigo.geneontology.org/amigo/term/GO:0030198	Col2a1 Mmp24 Col27a1
0.0840285841019766	4	524	4.39634391321816	Response to nutrient levels	http://amigo.geneontology.org/amigo/term/GO:0031667	Nfe2l2 Dnmt3a Alad Jun
0.0840285841019766	1	8	71.9901315789474	DNA methylation on cytosine	http://amigo.geneontology.org/amigo/term/GO:0032776	Dnmt3a
0.0840285841019766	1	8	71.9901315789474	DNA damage response, detection of DNA damage	http://amigo.geneontology.org/amigo/term/GO:0042769	Nek1
0.0840285841019766	1	8	71.9901315789474	DNA methylation involved in embryo development	http://amigo.geneontology.org/amigo/term/GO:0043045	Dnmt3a
0.0840285841019766	3	288	5.99917763157895	Extracellular structure organization	http://amigo.geneontology.org/amigo/term/GO:0043062	Col2a1 Mmp24 Col27a1
0.0840285841019766	3	287	6.0200806895287	External encapsulating structure organization	http://amigo.geneontology.org/amigo/term/GO:0045229	Col2a1 Mmp24 Col27a1
0.0840285841019766	2	102	11.2925696594427	Positive regulation of myeloid cell differentiation	http://amigo.geneontology.org/amigo/term/GO:0045639	Fos Jun
0.0840285841019766	2	101	11.4043772798332	Fibroblast proliferation	http://amigo.geneontology.org/amigo/term/GO:0048144	Zmiz1 Jun
0.0840285841019766	2	99	11.6347687400319	Regulation of fibroblast proliferation	http://amigo.geneontology.org/amigo/term/GO:0048145	Zmiz1 Jun
0.0840285841019766	2	98	11.7534908700322	Embryonic skeletal system morphogenesis	http://amigo.geneontology.org/amigo/term/GO:0048704	Col2a1 Chst11
0.0840285841019766	1	8	71.9901315789474	Response to methylmercury	http://amigo.geneontology.org/amigo/term/GO:0051597	Alad
0.0840285841019766	2	98	11.7534908700322	Bone morphogenesis	http://amigo.geneontology.org/amigo/term/GO:0060349	Col2a1 Col27a1
0.0840285841019766	2	103	11.1829330608074	Cellular response to interleukin-1	http://amigo.geneontology.org/amigo/term/GO:0071347	Rora Egr1
0.0840285841019766	1	8	71.9901315789474	Cellular response to hydroperoxide	http://amigo.geneontology.org/amigo/term/GO:0071447	Dapk1
0.0840285841019766	1	8	71.9901315789474	Positive regulation of glomerular mesangial cell proliferation	http://amigo.geneontology.org/amigo/term/GO:0072126	Egr1
0.0840285841019766	1	8	71.9901315789474	Cell proliferation involved in metanephros development	http://amigo.geneontology.org/amigo/term/GO:0072203	Egr1
0.0840285841019766	6	1135	3.04451657778808	Circulatory system development	http://amigo.geneontology.org/amigo/term/GO:0072359	Zmiz1 Nfe2l2 Col2a1 Rora Egr1 Jun
0.0840934348812824	7	1507	2.67514755701463	Regulation of intracellular signal transduction	http://amigo.geneontology.org/amigo/term/GO:1902531	Nfe2l2 Pde4d Erbin Nek1 Rora Ralgapa2 Jun
0.0849040078211409	2	104	11.0754048582996	Regulation of gene expression, epigenetic	http://amigo.geneontology.org/amigo/term/GO:0040029	Zmiz1 Dnmt3a
0.0857779477388805	2	105	10.9699248120301	Regulation of steroid metabolic process	http://amigo.geneontology.org/amigo/term/GO:0019218	Rora Egr1
0.0857779477388805	2	105	10.9699248120301	Response to vitamin	http://amigo.geneontology.org/amigo/term/GO:0033273	Dnmt3a Alad
0.0867638677552711	6	1169	2.95596776372068	Embryo development	http://amigo.geneontology.org/amigo/term/GO:0009790	Zmiz1 Nfe2l2 Dnmt3a Col2a1 Chst11 Aff3
0.0867638677552711	2	106	10.8664349553128	Sulfur compound biosynthetic process	http://amigo.geneontology.org/amigo/term/GO:0044272	Nfe2l2 Chst11
0.0869555287422173	7	1524	2.64530667219229	Biological process involved in interspecies interaction between organisms	http://amigo.geneontology.org/amigo/term/GO:0044419	Fos Dapk1 Pde4d Erbin Alad Rps6ka3 Jun
0.0875213372346763	2	107	10.7648794884407	Positive regulation of smooth muscle cell proliferation	http://amigo.geneontology.org/amigo/term/GO:0048661	Egr1 Jun
0.0884222884964657	1	9	63.9912280701754	Growth plate cartilage chondrocyte differentiation	http://amigo.geneontology.org/amigo/term/GO:0003418	Col27a1
0.0884222884964657	1	9	63.9912280701754	CAMP catabolic process	http://amigo.geneontology.org/amigo/term/GO:0006198	Pde4d
0.0884222884964657	2	108	10.6652046783626	Cellular detoxification	http://amigo.geneontology.org/amigo/term/GO:1990748	Nfe2l2 Hbb-bs
0.0884222884964657	1	9	63.9912280701754	Protoporphyrinogen IX biosynthetic process	http://amigo.geneontology.org/amigo/term/GO:0006782	Alad
0.0884222884964657	1	9	63.9912280701754	Maintenance of DNA methylation	http://amigo.geneontology.org/amigo/term/GO:0010216	Dnmt3a
0.0884222884964657	1	9	63.9912280701754	Response to cobalt ion	http://amigo.geneontology.org/amigo/term/GO:0032025	Alad
0.0884222884964657	1	9	63.9912280701754	Netrin-activated signaling pathway	http://amigo.geneontology.org/amigo/term/GO:0038007	Unc5c
0.0884222884964657	1	9	63.9912280701754	Embryonic viscerocranium morphogenesis	http://amigo.geneontology.org/amigo/term/GO:0048703	Chst11
0.0884222884964657	1	9	63.9912280701754	Maternal process involved in parturition	http://amigo.geneontology.org/amigo/term/GO:0060137	Kalrn
0.0918532046907191	2	112	10.2843045112782	Muscle cell migration	http://amigo.geneontology.org/amigo/term/GO:0014812	Nfe2l2 Egr1
0.0946052741073084	2	115	10.0160183066362	Cellular response to toxic substance	http://amigo.geneontology.org/amigo/term/GO:0097237	Nfe2l2 Hbb-bs
0.0946052741073084	1	10	57.5921052631579	Negative regulation of hematopoietic progenitor cell differentiation	http://amigo.geneontology.org/amigo/term/GO:1901533	Nfe2l2
0.0946052741073084	1	10	57.5921052631579	Positive regulation of cell proliferation involved in kidney development	http://amigo.geneontology.org/amigo/term/GO:1901724	Egr1
0.0946052741073084	2	116	9.92967332123412	Epithelial cell apoptotic process	http://amigo.geneontology.org/amigo/term/GO:1904019	Nfe2l2 Dnmt3a
0.0946052741073084	4	573	4.02039129236704	Positive regulation of cell motility	http://amigo.geneontology.org/amigo/term/GO:2000147	Nfe2l2 Slc26a5 Egr1 Jun
0.0946052741073084	1	10	57.5921052631579	Oxalate transport	http://amigo.geneontology.org/amigo/term/GO:0019532	Slc26a5
0.0946052741073084	1	10	57.5921052631579	Regulation of sulfur metabolic process	http://amigo.geneontology.org/amigo/term/GO:0042762	Nfe2l2
0.0946052741073084	4	571	4.03447322333856	Positive regulation of apoptotic process	http://amigo.geneontology.org/amigo/term/GO:0043065	Dapk1 Egr1 Jun Unc5c
0.0946052741073084	1	10	57.5921052631579	Positive regulation of monocyte differentiation	http://amigo.geneontology.org/amigo/term/GO:0045657	Jun
0.0946052741073084	1	10	57.5921052631579	Limb bud formation	http://amigo.geneontology.org/amigo/term/GO:0060174	Col2a1
0.0947257276488469	6	1215	2.84405458089669	Regulation of hydrolase activity	http://amigo.geneontology.org/amigo/term/GO:0051336	Hsp90b1 Dapk1 Rps6ka3 Ralgapa2 Jun Kalrn
0.0960101899763738	4	580	3.97186932849365	Regulation of transmembrane transport	http://amigo.geneontology.org/amigo/term/GO:0034762	Nfe2l2 Dapk1 Pde4d Slc26a5
0.0963427382231586	4	590	3.90454950936664	Apoptotic signaling pathway	http://amigo.geneontology.org/amigo/term/GO:0097190	Nfe2l2 Dapk1 Col2a1 Jun
0.0963427382231586	1	11	52.3564593301435	Protein mono-ADP-ribosylation	http://amigo.geneontology.org/amigo/term/GO:0140289	Parp8
0.0963427382231586	1	11	52.3564593301435	DNA ligation	http://amigo.geneontology.org/amigo/term/GO:0006266	Lig1
0.0963427382231586	1	11	52.3564593301435	Negative regulation of vascular associated smooth muscle cell migration	http://amigo.geneontology.org/amigo/term/GO:1904753	Nfe2l2
0.0963427382231586	7	1588	2.53869481638605	Protein phosphorylation	http://amigo.geneontology.org/amigo/term/GO:0006468	Dapk1 Pde4d Rps6ka3 Nek1 Egr1 Jun Kalrn
0.0963427382231586	3	322	5.3657240928408	Ras protein signal transduction	http://amigo.geneontology.org/amigo/term/GO:0007265	Erbin Ralgapa2 Jun
0.0963427382231586	2	118	9.76137377341659	Hexose transmembrane transport	http://amigo.geneontology.org/amigo/term/GO:0008645	Nfe2l2 Slc26a5
0.0963427382231586	1	11	52.3564593301435	Response to selenium ion	http://amigo.geneontology.org/amigo/term/GO:0010269	Alad
0.0963427382231586	1	11	52.3564593301435	Regulation of cell communication by electrical coupling	http://amigo.geneontology.org/amigo/term/GO:0010649	Pde4d
0.0963427382231586	2	120	9.59868421052632	Monosaccharide transmembrane transport	http://amigo.geneontology.org/amigo/term/GO:0015749	Nfe2l2 Slc26a5
0.0963427382231586	4	590	3.90454950936664	Positive regulation of locomotion	http://amigo.geneontology.org/amigo/term/GO:0040017	Nfe2l2 Slc26a5 Egr1 Jun
0.0963427382231586	4	586	3.93120172444764	Positive regulation of programmed cell death	http://amigo.geneontology.org/amigo/term/GO:0043068	Dapk1 Egr1 Jun Unc5c
0.0963427382231586	1	11	52.3564593301435	Protoporphyrinogen IX metabolic process	http://amigo.geneontology.org/amigo/term/GO:0046501	Alad
0.0963427382231586	4	590	3.90454950936664	Positive regulation of cellular component movement	http://amigo.geneontology.org/amigo/term/GO:0051272	Nfe2l2 Slc26a5 Egr1 Jun
0.0963427382231586	1	11	52.3564593301435	Embryonic skeletal joint morphogenesis	http://amigo.geneontology.org/amigo/term/GO:0060272	Col2a1
0.0963427382231586	1	11	52.3564593301435	Eyelid development in camera-type eye	http://amigo.geneontology.org/amigo/term/GO:0061029	Jun
0.0963427382231586	3	321	5.38243974422036	Cellular response to external stimulus	http://amigo.geneontology.org/amigo/term/GO:0071496	Nfe2l2 Fos Jun
0.0963427382231586	1	11	52.3564593301435	Regulation of glomerular mesangial cell proliferation	http://amigo.geneontology.org/amigo/term/GO:0072124	Egr1
0.0963427382231586	1	11	52.3564593301435	Cell communication by electrical coupling involved in cardiac conduction	http://amigo.geneontology.org/amigo/term/GO:0086064	Pde4d
0.0969217420348609	4	594	3.8782562466773	Cellular response to hormone stimulus	http://amigo.geneontology.org/amigo/term/GO:0032870	Fosb Zmiz1 Nfe2l2 Fos
0.0972226993330884	2	123	9.36456996148909	Detoxification	http://amigo.geneontology.org/amigo/term/GO:0098754	Nfe2l2 Hbb-bs
0.0972226993330884	2	123	9.36456996148909	Carbohydrate transmembrane transport	http://amigo.geneontology.org/amigo/term/GO:0034219	Nfe2l2 Slc26a5
0.0983837537642898	2	124	9.28904923599321	Regulation of myeloid leukocyte differentiation	http://amigo.geneontology.org/amigo/term/GO:0002761	Fos Jun
0.0987382092752526	1	12	47.9934210526316	Regulation of modification of postsynaptic structure	http://amigo.geneontology.org/amigo/term/GO:0099159	Kalrn
0.0987382092752526	1	12	47.9934210526316	Regulation of hematopoietic stem cell differentiation	http://amigo.geneontology.org/amigo/term/GO:1902036	Nfe2l2
0.0987382092752526	1	12	47.9934210526316	Regulation of tau-protein kinase activity	http://amigo.geneontology.org/amigo/term/GO:1902947	Egr1
0.0987382092752526	1	12	47.9934210526316	Pyramidal neuron development	http://amigo.geneontology.org/amigo/term/GO:0021860	Zmiz1
0.0987382092752526	1	12	47.9934210526316	Negative regulation of protein autophosphorylation	http://amigo.geneontology.org/amigo/term/GO:0031953	Jun
0.0987382092752526	1	12	47.9934210526316	Positive regulation of interleukin-5 production	http://amigo.geneontology.org/amigo/term/GO:0032754	Pde4d
0.0987382092752526	1	12	47.9934210526316	Response to laminar fluid shear stress	http://amigo.geneontology.org/amigo/term/GO:0034616	Nfe2l2
0.0987382092752526	2	125	9.21473684210526	Response to amino acid	http://amigo.geneontology.org/amigo/term/GO:0043200	Dnmt3a Alad
0.0987382092752526	1	12	47.9934210526316	Regulation of transcription from RNA polymerase II promoter in response to oxidative stress	http://amigo.geneontology.org/amigo/term/GO:0043619	Nfe2l2
0.0987382092752526	1	12	47.9934210526316	Positive regulation of hormone biosynthetic process	http://amigo.geneontology.org/amigo/term/GO:0046886	Egr1
0.0987382092752526	1	12	47.9934210526316	Chromatin-mediated maintenance of transcription	http://amigo.geneontology.org/amigo/term/GO:0048096	Zmiz1
0.0987382092752526	7	1627	2.47784103775111	Generation of neurons	http://amigo.geneontology.org/amigo/term/GO:0048699	Zmiz1 Nfe2l2 Dnmt3a Rora Jun Unc5c Kalrn
0.0987382092752526	1	12	47.9934210526316	Protein auto-ADP-ribosylation	http://amigo.geneontology.org/amigo/term/GO:0070213	Parp8
0.0987382092752526	1	12	47.9934210526316	Cellular response to epinephrine stimulus	http://amigo.geneontology.org/amigo/term/GO:0071872	Pde4d
0.0987382092752526	1	12	47.9934210526316	Glomerular mesangial cell proliferation	http://amigo.geneontology.org/amigo/term/GO:0072110	Egr1
0.0994707409422209	3	340	5.08165634674923	Rhythmic process	http://amigo.geneontology.org/amigo/term/GO:0048511	Rora Egr1 Jun
0.0994707409422209	7	1636	2.46420988289795	Cell motility	http://amigo.geneontology.org/amigo/term/GO:0048870	Zmiz1 Nfe2l2 Pde4d Slc26a5 Egr1 Jun Unc5c
0.0994707409422209	7	1636	2.46420988289795	Localization of cell	http://amigo.geneontology.org/amigo/term/GO:0051674	Zmiz1 Nfe2l2 Pde4d Slc26a5 Egr1 Jun Unc5c
0.101133438632451	2	130	8.86032388663968	Response to interleukin-1	http://amigo.geneontology.org/amigo/term/GO:0070555	Rora Egr1
0.102678662618719	1	13	44.3016194331984	Negative regulation of transcription from RNA polymerase II promoter in response to stress	http://amigo.geneontology.org/amigo/term/GO:0097201	Jun
0.102678662618719	1	13	44.3016194331984	Glutathione biosynthetic process	http://amigo.geneontology.org/amigo/term/GO:0006750	Nfe2l2
0.102678662618719	2	133	8.66046695686585	Embryonic limb morphogenesis	http://amigo.geneontology.org/amigo/term/GO:0030326	Chst11 Aff3
0.102678662618719	2	133	8.66046695686585	Embryonic appendage morphogenesis	http://amigo.geneontology.org/amigo/term/GO:0035113	Chst11 Aff3
0.102678662618719	1	13	44.3016194331984	PERK-mediated unfolded protein response	http://amigo.geneontology.org/amigo/term/GO:0036499	Nfe2l2
0.102678662618719	2	133	8.66046695686585	Response to alkaloid	http://amigo.geneontology.org/amigo/term/GO:0043279	Fosb Dnmt3a
0.102678662618719	4	623	3.69772746472924	Blood vessel morphogenesis	http://amigo.geneontology.org/amigo/term/GO:0048514	Zmiz1 Nfe2l2 Rora Jun
0.102678662618719	2	132	8.72607655502392	Embryonic skeletal system development	http://amigo.geneontology.org/amigo/term/GO:0048706	Col2a1 Chst11
0.102678662618719	1	13	44.3016194331984	Otic vesicle development	http://amigo.geneontology.org/amigo/term/GO:0071599	Col2a1
0.106308564761737	1	14	41.1372180451128	Cytoplasm organization	http://amigo.geneontology.org/amigo/term/GO:0007028	Zmiz1
0.106308564761737	1	14	41.1372180451128	Regulation of exit from mitosis	http://amigo.geneontology.org/amigo/term/GO:0007096	Cdc14a
0.106308564761737	1	14	41.1372180451128	Parturition	http://amigo.geneontology.org/amigo/term/GO:0007567	Kalrn
0.106308564761737	1	14	41.1372180451128	Oxygen transport	http://amigo.geneontology.org/amigo/term/GO:0015671	Hbb-bs
0.106308564761737	1	14	41.1372180451128	Pyramidal neuron differentiation	http://amigo.geneontology.org/amigo/term/GO:0021859	Zmiz1
0.106308564761737	1	14	41.1372180451128	Response to vitamin E	http://amigo.geneontology.org/amigo/term/GO:0033197	Alad
0.106308564761737	1	14	41.1372180451128	Negative regulation by host of viral transcription	http://amigo.geneontology.org/amigo/term/GO:0043922	Jun
0.106308564761737	1	14	41.1372180451128	Response to mercury ion	http://amigo.geneontology.org/amigo/term/GO:0046689	Alad
0.106308564761737	3	354	4.8806868867083	Immune response-regulating signaling pathway	http://amigo.geneontology.org/amigo/term/GO:0002764	Pde4d Erbin Rps6ka3
0.106308564761737	1	14	41.1372180451128	Nucleotide-binding oligomerization domain containing 2 signaling pathway	http://amigo.geneontology.org/amigo/term/GO:0070431	Erbin
0.106308564761737	1	14	41.1372180451128	Response to epinephrine	http://amigo.geneontology.org/amigo/term/GO:0071871	Pde4d
0.106308564761737	1	14	41.1372180451128	Metanephric glomerulus development	http://amigo.geneontology.org/amigo/term/GO:0072224	Egr1
0.106308564761737	1	14	41.1372180451128	Embryonic skeletal joint development	http://amigo.geneontology.org/amigo/term/GO:0072498	Col2a1
0.10890125199712	3	362	4.77282640302413	Regulation of neuron death	http://amigo.geneontology.org/amigo/term/GO:1901214	Fos Egr1 Jun
0.110415169077845	1	15	38.3947368421053	Chondrocyte differentiation involved in endochondral bone morphogenesis	http://amigo.geneontology.org/amigo/term/GO:0003413	Col27a1
0.110415169077845	1	15	38.3947368421053	Regulation of cell proliferation involved in kidney development	http://amigo.geneontology.org/amigo/term/GO:1901722	Egr1
0.110415169077845	5	970	2.96866521975041	Regulation of cell motility	http://amigo.geneontology.org/amigo/term/GO:2000145	Nfe2l2 Slc26a5 Egr1 Jun Unc5c
0.110415169077845	1	15	38.3947368421053	Cyclic nucleotide catabolic process	http://amigo.geneontology.org/amigo/term/GO:0009214	Pde4d
0.110415169077845	1	15	38.3947368421053	Nonribosomal peptide biosynthetic process	http://amigo.geneontology.org/amigo/term/GO:0019184	Nfe2l2
0.110415169077845	1	15	38.3947368421053	Genitalia morphogenesis	http://amigo.geneontology.org/amigo/term/GO:0035112	Sycp2
0.110415169077845	1	15	38.3947368421053	Maternal behavior	http://amigo.geneontology.org/amigo/term/GO:0042711	Kalrn
0.110415169077845	3	368	4.6950085812357	Positive regulation of GTPase activity	http://amigo.geneontology.org/amigo/term/GO:0043547	Ralgapa2 Jun Kalrn
0.110415169077845	1	15	38.3947368421053	Positive regulation by host of viral transcription	http://amigo.geneontology.org/amigo/term/GO:0043923	Jun
0.110415169077845	1	15	38.3947368421053	Nucleotide-binding oligomerization domain containing signaling pathway	http://amigo.geneontology.org/amigo/term/GO:0070423	Erbin
0.111746515309062	2	145	7.9437386569873	Response to acid chemical	http://amigo.geneontology.org/amigo/term/GO:0001101	Dnmt3a Alad
0.111746515309062	2	145	7.9437386569873	Hematopoietic progenitor cell differentiation	http://amigo.geneontology.org/amigo/term/GO:0002244	Nfe2l2 Kcp
0.112463772277084	1	16	35.9950657894737	Regulation of neurotransmitter receptor localization to postsynaptic specialization membrane	http://amigo.geneontology.org/amigo/term/GO:0098696	Kalrn
0.112463772277084	1	16	35.9950657894737	Modification of postsynaptic actin cytoskeleton	http://amigo.geneontology.org/amigo/term/GO:0098885	Kalrn
0.112463772277084	1	16	35.9950657894737	Sulfate transmembrane transport	http://amigo.geneontology.org/amigo/term/GO:1902358	Slc26a5
0.112463772277084	3	376	4.59511478163494	Regulation of hemopoiesis	http://amigo.geneontology.org/amigo/term/GO:1903706	Zmiz1 Fos Jun
0.112463772277084	1	16	35.9950657894737	Regulation of modification of synaptic structure	http://amigo.geneontology.org/amigo/term/GO:1905244	Kalrn
0.112463772277084	1	16	35.9950657894737	Cerebellar Purkinje cell differentiation	http://amigo.geneontology.org/amigo/term/GO:0021702	Rora
0.112463772277084	1	16	35.9950657894737	Chondroitin sulfate biosynthetic process	http://amigo.geneontology.org/amigo/term/GO:0030206	Chst11
0.112463772277084	1	16	35.9950657894737	Nucleotide-binding domain, leucine rich repeat containing receptor signaling pathway	http://amigo.geneontology.org/amigo/term/GO:0035872	Erbin
0.112463772277084	1	16	35.9950657894737	Positive regulation of cell size	http://amigo.geneontology.org/amigo/term/GO:0045793	Slc26a5
0.112463772277084	1	16	35.9950657894737	Positive regulation of gene expression, epigenetic	http://amigo.geneontology.org/amigo/term/GO:0045815	Zmiz1
0.112463772277084	1	16	35.9950657894737	Relaxation of cardiac muscle	http://amigo.geneontology.org/amigo/term/GO:0055119	Pde4d
0.112463772277084	1	16	35.9950657894737	Parental behavior	http://amigo.geneontology.org/amigo/term/GO:0060746	Kalrn
0.112463772277084	1	16	35.9950657894737	Ganglion development	http://amigo.geneontology.org/amigo/term/GO:0061548	Unc5c
0.112463772277084	1	16	35.9950657894737	Cellular response to ATP	http://amigo.geneontology.org/amigo/term/GO:0071318	Hsp90b1
0.113463796051529	1	17	33.8777089783282	Hepatocyte apoptotic process	http://amigo.geneontology.org/amigo/term/GO:0097284	Dnmt3a
0.113463796051529	1	18	31.9956140350877	Integrated stress response signaling	http://amigo.geneontology.org/amigo/term/GO:0140467	Nfe2l2
0.113463796051529	1	18	31.9956140350877	Regulation of relaxation of muscle	http://amigo.geneontology.org/amigo/term/GO:1901077	Pde4d
0.113463796051529	1	18	31.9956140350877	Negative regulation of oxidative stress-induced intrinsic apoptotic signaling pathway	http://amigo.geneontology.org/amigo/term/GO:1902176	Nfe2l2
0.113463796051529	1	17	33.8777089783282	Regulation of gene expression by genetic imprinting	http://amigo.geneontology.org/amigo/term/GO:0006349	Dnmt3a
0.113463796051529	1	17	33.8777089783282	Regulation of DNA damage checkpoint	http://amigo.geneontology.org/amigo/term/GO:2000001	Nek1
0.113463796051529	3	380	4.54674515235457	Regulation of apoptotic signaling pathway	http://amigo.geneontology.org/amigo/term/GO:2001233	Nfe2l2 Dapk1 Col2a1
0.113463796051529	2	158	7.29013990672885	Regulation of extrinsic apoptotic signaling pathway	http://amigo.geneontology.org/amigo/term/GO:2001236	Dapk1 Col2a1
0.113463796051529	1	17	33.8777089783282	C21-steroid hormone biosynthetic process	http://amigo.geneontology.org/amigo/term/GO:0006700	Egr1
0.113463796051529	2	157	7.33657391887362	Female gamete generation	http://amigo.geneontology.org/amigo/term/GO:0007292	Zmiz1 Sycp2
0.113463796051529	5	1014	2.839847399564	Central nervous system development	http://amigo.geneontology.org/amigo/term/GO:0007417	Zmiz1 Col2a1 Rora Unc5c Kalrn
0.113463796051529	2	156	7.3836032388664	Memory	http://amigo.geneontology.org/amigo/term/GO:0007613	Egr1 Kalrn
0.113463796051529	1	17	33.8777089783282	Sulfate transport	http://amigo.geneontology.org/amigo/term/GO:0008272	Slc26a5
0.113463796051529	2	155	7.43123938879457	Carbohydrate transport	http://amigo.geneontology.org/amigo/term/GO:0008643	Nfe2l2 Slc26a5
0.113463796051529	2	158	7.29013990672885	Cellular response to starvation	http://amigo.geneontology.org/amigo/term/GO:0009267	Nfe2l2 Jun
0.113463796051529	1	17	33.8777089783282	Toxin metabolic process	http://amigo.geneontology.org/amigo/term/GO:0009404	Nfe2l2
0.113463796051529	1	18	31.9956140350877	Regulation of ketone biosynthetic process	http://amigo.geneontology.org/amigo/term/GO:0010566	Egr1
0.113463796051529	2	150	7.67894736842105	Positive regulation of epithelial cell migration	http://amigo.geneontology.org/amigo/term/GO:0010634	Nfe2l2 Jun
0.113463796051529	1	18	31.9956140350877	Removal of superoxide radicals	http://amigo.geneontology.org/amigo/term/GO:0019430	Nfe2l2
0.113463796051529	1	18	31.9956140350877	Cerebellar Purkinje cell layer formation	http://amigo.geneontology.org/amigo/term/GO:0021694	Rora
0.113463796051529	3	394	4.38518567993588	Lymphocyte differentiation	http://amigo.geneontology.org/amigo/term/GO:0030098	Zmiz1 Rora Egr1
0.113463796051529	2	155	7.43123938879457	BMP signaling pathway	http://amigo.geneontology.org/amigo/term/GO:0030509	Egr1 Kcp
0.113463796051529	1	17	33.8777089783282	Positive regulation of hormone metabolic process	http://amigo.geneontology.org/amigo/term/GO:0032352	Egr1
0.113463796051529	1	18	31.9956140350877	Interleukin-5 production	http://amigo.geneontology.org/amigo/term/GO:0032634	Pde4d
0.113463796051529	1	18	31.9956140350877	Regulation of interleukin-5 production	http://amigo.geneontology.org/amigo/term/GO:0032674	Pde4d
0.113463796051529	1	17	33.8777089783282	Response to hydroperoxide	http://amigo.geneontology.org/amigo/term/GO:0033194	Dapk1
0.113463796051529	2	158	7.29013990672885	Pattern recognition receptor signaling pathway	http://amigo.geneontology.org/amigo/term/GO:0002221	Erbin Rps6ka3
0.113463796051529	1	17	33.8777089783282	Response to potassium ion	http://amigo.geneontology.org/amigo/term/GO:0035864	Slc26a5
0.113463796051529	5	1000	2.87960526315789	Growth	http://amigo.geneontology.org/amigo/term/GO:0040007	Zmiz1 Pde4d Nek1 Chst11 Col27a1
0.113463796051529	5	1019	2.82591291772119	Regulation of locomotion	http://amigo.geneontology.org/amigo/term/GO:0040012	Nfe2l2 Slc26a5 Egr1 Jun Unc5c
0.113463796051529	1	17	33.8777089783282	Progesterone metabolic process	http://amigo.geneontology.org/amigo/term/GO:0042448	Egr1
0.113463796051529	2	158	7.29013990672885	Response to hydrogen peroxide	http://amigo.geneontology.org/amigo/term/GO:0042542	Nfe2l2 Jun
0.113463796051529	1	18	31.9956140350877	DNA methylation involved in gamete generation	http://amigo.geneontology.org/amigo/term/GO:0043046	Dnmt3a
0.113463796051529	1	17	33.8777089783282	Negative regulation of cAMP-mediated signaling	http://amigo.geneontology.org/amigo/term/GO:0043951	Pde4d
0.113463796051529	2	157	7.33657391887362	Response to ethanol	http://amigo.geneontology.org/amigo/term/GO:0045471	Dnmt3a Alad
0.113463796051529	1	18	31.9956140350877	Regulation of monocyte differentiation	http://amigo.geneontology.org/amigo/term/GO:0045655	Jun
0.113463796051529	4	682	3.37783608581571	Positive regulation of hydrolase activity	http://amigo.geneontology.org/amigo/term/GO:0051345	Dapk1 Ralgapa2 Jun Kalrn
0.113463796051529	1	18	31.9956140350877	Cellular response to ethanol	http://amigo.geneontology.org/amigo/term/GO:0071361	Dnmt3a
0.113463796051529	1	18	31.9956140350877	Cellular response to fluid shear stress	http://amigo.geneontology.org/amigo/term/GO:0071498	Nfe2l2
0.113463796051529	1	18	31.9956140350877	Monocyte chemotactic protein-1 production	http://amigo.geneontology.org/amigo/term/GO:0071605	Erbin
0.113463796051529	1	18	31.9956140350877	Regulation of monocyte chemotactic protein-1 production	http://amigo.geneontology.org/amigo/term/GO:0071637	Erbin
0.113463796051529	1	17	33.8777089783282	Glomerular mesangium development	http://amigo.geneontology.org/amigo/term/GO:0072109	Egr1
0.115970212228284	5	1029	2.79845020715053	Negative regulation of cellular protein metabolic process	http://amigo.geneontology.org/amigo/term/GO:0032269	Dapk1 Pde4d Alad Rps6ka3 Jun
0.116837530613628	1	19	30.3116343490305	Growth plate cartilage development	http://amigo.geneontology.org/amigo/term/GO:0003417	Col27a1
0.116837530613628	1	19	30.3116343490305	Response to salt	http://amigo.geneontology.org/amigo/term/GO:1902074	Slc26a5
0.116837530613628	1	19	30.3116343490305	Cell communication by electrical coupling	http://amigo.geneontology.org/amigo/term/GO:0010644	Pde4d
0.116837530613628	1	19	30.3116343490305	Cell proliferation in external granule layer	http://amigo.geneontology.org/amigo/term/GO:0021924	Rora
0.116837530613628	1	19	30.3116343490305	Cerebellar granule cell precursor proliferation	http://amigo.geneontology.org/amigo/term/GO:0021930	Rora
0.116837530613628	1	19	30.3116343490305	Post-anal tail morphogenesis	http://amigo.geneontology.org/amigo/term/GO:0036342	Chst11
0.116837530613628	1	19	30.3116343490305	Regulation of growth hormone secretion	http://amigo.geneontology.org/amigo/term/GO:0060123	Kalrn
0.116837530613628	1	19	30.3116343490305	Cellular response to oxygen radical	http://amigo.geneontology.org/amigo/term/GO:0071450	Nfe2l2
0.116837530613628	1	19	30.3116343490305	Cellular response to superoxide	http://amigo.geneontology.org/amigo/term/GO:0071451	Nfe2l2
0.11732798738224	3	404	4.27664147993747	Neuron death	http://amigo.geneontology.org/amigo/term/GO:0070997	Fos Egr1 Jun
0.117606719651181	4	703	3.27693344313843	Regulation of cytokine production	http://amigo.geneontology.org/amigo/term/GO:0001817	Pde4d Erbin Rora Egr1
0.11809245932857	7	1799	2.2409379479828	Proteolysis	http://amigo.geneontology.org/amigo/term/GO:0006508	Nfe2l2 Hsp90b1 Dapk1 Arih1 Mmp24 Alad Rps6ka3
0.11809245932857	3	406	4.25557428052891	Proteasome-mediated ubiquitin-dependent protein catabolic process	http://amigo.geneontology.org/amigo/term/GO:0043161	Nfe2l2 Hsp90b1 Arih1
0.119219422860121	1	20	28.7960526315789	Positive regulation of hemostasis	http://amigo.geneontology.org/amigo/term/GO:1900048	Nfe2l2
0.119219422860121	1	20	28.7960526315789	DNA methylation-dependent heterochromatin assembly	http://amigo.geneontology.org/amigo/term/GO:0006346	Dnmt3a
0.119219422860121	4	710	3.24462564862861	Cytokine production	http://amigo.geneontology.org/amigo/term/GO:0001816	Pde4d Erbin Rora Egr1
0.119219422860121	1	20	28.7960526315789	Cell proliferation in hindbrain	http://amigo.geneontology.org/amigo/term/GO:0021534	Rora
0.119219422860121	1	20	28.7960526315789	Positive regulation of blood coagulation	http://amigo.geneontology.org/amigo/term/GO:0030194	Nfe2l2
0.119219422860121	1	20	28.7960526315789	Response to muramyl dipeptide	http://amigo.geneontology.org/amigo/term/GO:0032495	Erbin
0.119219422860121	1	20	28.7960526315789	Detection of temperature stimulus involved in sensory perception of pain	http://amigo.geneontology.org/amigo/term/GO:0050965	Mmp24
0.119219422860121	1	20	28.7960526315789	Regulation of ryanodine-sensitive calcium-release channel activity	http://amigo.geneontology.org/amigo/term/GO:0060314	Pde4d
0.119219422860121	1	20	28.7960526315789	Cellular response to copper ion	http://amigo.geneontology.org/amigo/term/GO:0071280	Nfe2l2
0.119656231249275	2	168	6.8562030075188	Regulation of smooth muscle cell proliferation	http://amigo.geneontology.org/amigo/term/GO:0048660	Egr1 Jun
0.120873490488997	4	716	3.21743604822111	Behavior	http://amigo.geneontology.org/amigo/term/GO:0007610	Fos Egr1 Jun Kalrn
0.123098721577129	1	21	27.4248120300752	Proteasomal ubiquitin-independent protein catabolic process	http://amigo.geneontology.org/amigo/term/GO:0010499	Nfe2l2
0.123098721577129	1	21	27.4248120300752	Bicarbonate transport	http://amigo.geneontology.org/amigo/term/GO:0015701	Slc26a5
0.123098721577129	1	21	27.4248120300752	Cerebellar Purkinje cell layer morphogenesis	http://amigo.geneontology.org/amigo/term/GO:0021692	Rora
0.123098721577129	1	21	27.4248120300752	Notochord development	http://amigo.geneontology.org/amigo/term/GO:0030903	Col2a1
0.123098721577129	1	21	27.4248120300752	Cell proliferation involved in kidney development	http://amigo.geneontology.org/amigo/term/GO:0072111	Egr1
0.123820994468875	1	22	26.1782296650718	Positive regulation of transcription from RNA polymerase II promoter involved in cellular response to chemical stimulus	http://amigo.geneontology.org/amigo/term/GO:1901522	Nfe2l2
0.123820994468875	1	22	26.1782296650718	Negative regulation of stem cell differentiation	http://amigo.geneontology.org/amigo/term/GO:2000737	Nfe2l2
0.123820994468875	2	176	6.54455741626794	Regulation of cation channel activity	http://amigo.geneontology.org/amigo/term/GO:2001257	Dapk1 Pde4d
0.123820994468875	1	22	26.1782296650718	Heme biosynthetic process	http://amigo.geneontology.org/amigo/term/GO:0006783	Alad
0.123820994468875	3	422	4.09422549264156	Small GTPase mediated signal transduction	http://amigo.geneontology.org/amigo/term/GO:0007264	Erbin Ralgapa2 Jun
0.123820994468875	1	22	26.1782296650718	Gas transport	http://amigo.geneontology.org/amigo/term/GO:0015669	Hbb-bs
0.123820994468875	1	22	26.1782296650718	Growth hormone secretion	http://amigo.geneontology.org/amigo/term/GO:0030252	Kalrn
0.123820994468875	1	22	26.1782296650718	Negative regulation of chemokine production	http://amigo.geneontology.org/amigo/term/GO:0032682	Erbin
0.123820994468875	1	22	26.1782296650718	Response to vitamin A	http://amigo.geneontology.org/amigo/term/GO:0033189	Dnmt3a
0.123820994468875	1	22	26.1782296650718	Hydrogen peroxide catabolic process	http://amigo.geneontology.org/amigo/term/GO:0042744	Hbb-bs
0.123820994468875	1	22	26.1782296650718	Response to superoxide	http://amigo.geneontology.org/amigo/term/GO:0000303	Nfe2l2
0.123820994468875	1	22	26.1782296650718	Response to oxygen radical	http://amigo.geneontology.org/amigo/term/GO:0000305	Nfe2l2
0.123820994468875	1	22	26.1782296650718	Estrous cycle	http://amigo.geneontology.org/amigo/term/GO:0044849	Egr1
0.123820994468875	1	22	26.1782296650718	CAMP metabolic process	http://amigo.geneontology.org/amigo/term/GO:0046058	Pde4d
0.123820994468875	1	22	26.1782296650718	CGMP metabolic process	http://amigo.geneontology.org/amigo/term/GO:0046068	Rora
0.123820994468875	2	173	6.65804685123213	Smooth muscle cell proliferation	http://amigo.geneontology.org/amigo/term/GO:0048659	Egr1 Jun
0.123820994468875	1	22	26.1782296650718	Chondroitin sulfate proteoglycan biosynthetic process	http://amigo.geneontology.org/amigo/term/GO:0050650	Chst11
0.123820994468875	1	22	26.1782296650718	Positive regulation of coagulation	http://amigo.geneontology.org/amigo/term/GO:0050820	Nfe2l2
0.123921893449329	2	177	6.50758251561106	Skeletal muscle tissue development	http://amigo.geneontology.org/amigo/term/GO:0007519	Fos Egr1
0.123921893449329	2	177	6.50758251561106	Multicellular organism growth	http://amigo.geneontology.org/amigo/term/GO:0035264	Pde4d Nek1
0.123921893449329	4	735	3.13426423200859	Proteolysis involved in cellular protein catabolic process	http://amigo.geneontology.org/amigo/term/GO:0051603	Nfe2l2 Hsp90b1 Arih1 Alad
0.126380375279857	5	1087	2.64913087687019	Negative regulation of protein metabolic process	http://amigo.geneontology.org/amigo/term/GO:0051248	Dapk1 Pde4d Alad Rps6ka3 Jun
0.126863637990791	1	23	25.0400457665904	Male genitalia development	http://amigo.geneontology.org/amigo/term/GO:0030539	Sycp2
0.126863637990791	1	23	25.0400457665904	Positive regulation of transcription from RNA polymerase II promoter in response to stress	http://amigo.geneontology.org/amigo/term/GO:0036003	Nfe2l2
0.126863637990791	1	23	25.0400457665904	Cellular response to sterol	http://amigo.geneontology.org/amigo/term/GO:0036315	Rora
0.126863637990791	1	23	25.0400457665904	Locomotor rhythm	http://amigo.geneontology.org/amigo/term/GO:0045475	Egr1
0.126863637990791	1	23	25.0400457665904	Detection of temperature stimulus involved in sensory perception	http://amigo.geneontology.org/amigo/term/GO:0050961	Mmp24
0.128662568128266	3	437	3.95369143683006	Regulation of GTPase activity	http://amigo.geneontology.org/amigo/term/GO:0043087	Ralgapa2 Jun Kalrn
0.128896280131688	6	1474	2.34431907448404	Cell migration	http://amigo.geneontology.org/amigo/term/GO:0016477	Zmiz1 Nfe2l2 Pde4d Egr1 Jun Unc5c
0.130317375222909	1	24	23.9967105263158	Neuronal stem cell population maintenance	http://amigo.geneontology.org/amigo/term/GO:0097150	Mmp24
0.130317375222909	1	24	23.9967105263158	Modification of postsynaptic structure	http://amigo.geneontology.org/amigo/term/GO:0099010	Kalrn
0.130317375222909	2	185	6.22617354196302	Response to temperature stimulus	http://amigo.geneontology.org/amigo/term/GO:0009266	Fos Mmp24
0.130317375222909	1	24	23.9967105263158	Regulation of release of sequestered calcium ion into cytosol by sarcoplasmic reticulum	http://amigo.geneontology.org/amigo/term/GO:0010880	Pde4d
0.130317375222909	7	1880	2.1443868980963	Phosphorylation	http://amigo.geneontology.org/amigo/term/GO:0016310	Dapk1 Pde4d Rps6ka3 Nek1 Egr1 Jun Kalrn
0.130317375222909	1	24	23.9967105263158	Interleukin-1-mediated signaling pathway	http://amigo.geneontology.org/amigo/term/GO:0070498	Egr1
0.131317510688371	2	186	6.19269949066214	Central nervous system neuron differentiation	http://amigo.geneontology.org/amigo/term/GO:0021953	Zmiz1 Rora
0.131775684131858	1	25	23.0368421052632	Olefinic compound biosynthetic process	http://amigo.geneontology.org/amigo/term/GO:0120255	Egr1
0.131775684131858	1	25	23.0368421052632	Negative regulation of response to reactive oxygen species	http://amigo.geneontology.org/amigo/term/GO:1901032	Nfe2l2
0.131775684131858	1	25	23.0368421052632	Regulation of receptor localization to synapse	http://amigo.geneontology.org/amigo/term/GO:1902683	Kalrn
0.131775684131858	1	25	23.0368421052632	Negative regulation of hydrogen peroxide-induced cell death	http://amigo.geneontology.org/amigo/term/GO:1903206	Nfe2l2
0.131775684131858	2	188	6.12681970884658	Response to nutrient	http://amigo.geneontology.org/amigo/term/GO:0007584	Dnmt3a Alad
0.131775684131858	1	25	23.0368421052632	Exit from mitosis	http://amigo.geneontology.org/amigo/term/GO:0010458	Cdc14a
0.131775684131858	1	25	23.0368421052632	Forebrain neuron development	http://amigo.geneontology.org/amigo/term/GO:0021884	Zmiz1
0.131775684131858	1	25	23.0368421052632	Cellular protein-containing complex localization	http://amigo.geneontology.org/amigo/term/GO:0034629	Ralgapa2
0.131775684131858	5	1111	2.59190392723483	Tube development	http://amigo.geneontology.org/amigo/term/GO:0035295	Zmiz1 Nfe2l2 Col2a1 Rora Jun
0.131775684131858	1	25	23.0368421052632	Cell-cell adhesion mediated by cadherin	http://amigo.geneontology.org/amigo/term/GO:0044331	Mmp24
0.131775684131858	2	188	6.12681970884658	Skeletal muscle organ development	http://amigo.geneontology.org/amigo/term/GO:0060538	Fos Egr1
0.131775684131858	2	187	6.15958345060512	Regulation of proteasomal protein catabolic process	http://amigo.geneontology.org/amigo/term/GO:0061136	Arih1 Alad
0.134272110033009	4	769	2.99568818013825	Regulation of proteolysis	http://amigo.geneontology.org/amigo/term/GO:0030162	Dapk1 Arih1 Alad Rps6ka3
0.134466789455681	1	26	22.1508097165992	Regulation of protein localization to synapse	http://amigo.geneontology.org/amigo/term/GO:1902473	Kalrn
0.134466789455681	1	26	22.1508097165992	Cellular response to angiotensin	http://amigo.geneontology.org/amigo/term/GO:1904385	Nfe2l2
0.134466789455681	1	26	22.1508097165992	Porphyrin-containing compound biosynthetic process	http://amigo.geneontology.org/amigo/term/GO:0006779	Alad
0.134466789455681	1	26	22.1508097165992	Response to lithium ion	http://amigo.geneontology.org/amigo/term/GO:0010226	Nfe2l2
0.134466789455681	3	455	3.79728166570272	Positive regulation of cytokine production	http://amigo.geneontology.org/amigo/term/GO:0001819	Pde4d Rora Egr1
0.134466789455681	1	26	22.1508097165992	Cerebral cortex radial glia-guided migration	http://amigo.geneontology.org/amigo/term/GO:0021801	Zmiz1
0.134466789455681	1	26	22.1508097165992	Telencephalon glial cell migration	http://amigo.geneontology.org/amigo/term/GO:0022030	Zmiz1
0.134466789455681	1	26	22.1508097165992	Positive regulation of circadian rhythm	http://amigo.geneontology.org/amigo/term/GO:0042753	Rora
0.135819530539945	1	27	21.3304093567251	Endochondral bone growth	http://amigo.geneontology.org/amigo/term/GO:0003416	Col27a1
0.135819530539945	1	27	21.3304093567251	Regulation of oxidative stress-induced intrinsic apoptotic signaling pathway	http://amigo.geneontology.org/amigo/term/GO:1902175	Nfe2l2
0.135819530539945	1	27	21.3304093567251	Endoplasmic reticulum to cytosol transport	http://amigo.geneontology.org/amigo/term/GO:1903513	Hsp90b1
0.135819530539945	1	27	21.3304093567251	Positive regulation of vascular endothelial growth factor production	http://amigo.geneontology.org/amigo/term/GO:0010575	Rora
0.135819530539945	5	1140	2.52596952908587	Positive regulation of gene expression	http://amigo.geneontology.org/amigo/term/GO:0010628	Zmiz1 Nfe2l2 Pde4d Rora Egr1
0.135819530539945	1	27	21.3304093567251	Response to auditory stimulus	http://amigo.geneontology.org/amigo/term/GO:0010996	Slc26a5
0.135819530539945	1	27	21.3304093567251	Release of sequestered calcium ion into cytosol by sarcoplasmic reticulum	http://amigo.geneontology.org/amigo/term/GO:0014808	Pde4d
0.135819530539945	1	27	21.3304093567251	Negative regulation of smooth muscle cell migration	http://amigo.geneontology.org/amigo/term/GO:0014912	Nfe2l2
0.135819530539945	1	27	21.3304093567251	Chondroitin sulfate metabolic process	http://amigo.geneontology.org/amigo/term/GO:0030204	Chst11
0.135819530539945	1	27	21.3304093567251	Retrograde protein transport, ER to cytosol	http://amigo.geneontology.org/amigo/term/GO:0030970	Hsp90b1
0.135819530539945	1	27	21.3304093567251	Negative regulation of heart contraction	http://amigo.geneontology.org/amigo/term/GO:0045822	Pde4d
0.135819530539945	1	27	21.3304093567251	Regulation of hormone biosynthetic process	http://amigo.geneontology.org/amigo/term/GO:0046885	Egr1
0.135819530539945	1	27	21.3304093567251	Hematopoietic stem cell differentiation	http://amigo.geneontology.org/amigo/term/GO:0060218	Nfe2l2
0.135819530539945	1	27	21.3304093567251	Positive regulation of dendritic spine morphogenesis	http://amigo.geneontology.org/amigo/term/GO:0061003	Kalrn
0.137996118312459	6	1531	2.25703874316752	Plasma membrane bounded cell projection organization	http://amigo.geneontology.org/amigo/term/GO:0120036	Nfe2l2 Nek1 Cdc14a Jun Unc5c Kalrn
0.137996118312459	1	28	20.5686090225564	Regulation of hematopoietic progenitor cell differentiation	http://amigo.geneontology.org/amigo/term/GO:1901532	Nfe2l2
0.137996118312459	1	28	20.5686090225564	Release of sequestered calcium ion into cytosol by endoplasmic reticulum	http://amigo.geneontology.org/amigo/term/GO:1903514	Pde4d
0.137996118312459	1	28	20.5686090225564	Regulation of NMDA receptor activity	http://amigo.geneontology.org/amigo/term/GO:2000310	Dapk1
0.137996118312459	1	28	20.5686090225564	Ionotropic glutamate receptor signaling pathway	http://amigo.geneontology.org/amigo/term/GO:0035235	Kalrn
0.137996118312459	2	201	5.73055773762765	Response to starvation	http://amigo.geneontology.org/amigo/term/GO:0042594	Nfe2l2 Jun
0.137996118312459	1	28	20.5686090225564	Regulation of DNA methylation	http://amigo.geneontology.org/amigo/term/GO:0044030	Dnmt3a
0.137996118312459	4	790	2.91605596269154	Cellular protein catabolic process	http://amigo.geneontology.org/amigo/term/GO:0044257	Nfe2l2 Hsp90b1 Arih1 Alad
0.137996118312459	1	28	20.5686090225564	Glomerulus vasculature development	http://amigo.geneontology.org/amigo/term/GO:0072012	Egr1
0.137996118312459	1	28	20.5686090225564	T-helper 17 cell differentiation	http://amigo.geneontology.org/amigo/term/GO:0072539	Rora
0.140079239974889	1	29	19.8593466424682	Response to thyroid hormone	http://amigo.geneontology.org/amigo/term/GO:0097066	Slc26a5
0.140079239974889	1	29	19.8593466424682	Protein localization to postsynaptic specialization membrane	http://amigo.geneontology.org/amigo/term/GO:0099633	Kalrn
0.140079239974889	1	29	19.8593466424682	Neurotransmitter receptor localization to postsynaptic specialization membrane	http://amigo.geneontology.org/amigo/term/GO:0099645	Kalrn
0.140079239974889	1	29	19.8593466424682	Negative regulation of blood circulation	http://amigo.geneontology.org/amigo/term/GO:1903523	Pde4d
0.140079239974889	1	29	19.8593466424682	Negative regulation of endothelial cell apoptotic process	http://amigo.geneontology.org/amigo/term/GO:2000352	Nfe2l2
0.140079239974889	1	29	19.8593466424682	Detection of temperature stimulus	http://amigo.geneontology.org/amigo/term/GO:0016048	Mmp24
0.140079239974889	1	29	19.8593466424682	Cell differentiation in hindbrain	http://amigo.geneontology.org/amigo/term/GO:0021533	Rora
0.140079239974889	1	29	19.8593466424682	Tetrapyrrole biosynthetic process	http://amigo.geneontology.org/amigo/term/GO:0033014	Alad
0.140079239974889	1	29	19.8593466424682	Cell redox homeostasis	http://amigo.geneontology.org/amigo/term/GO:0045454	Nfe2l2
0.140079239974889	1	29	19.8593466424682	Genetic imprinting	http://amigo.geneontology.org/amigo/term/GO:0071514	Dnmt3a
0.14122393139027	2	206	5.59146653040368	Inner ear development	http://amigo.geneontology.org/amigo/term/GO:0048839	Col2a1 Slc26a5
0.141537108440112	1	31	18.5780984719864	Bone growth	http://amigo.geneontology.org/amigo/term/GO:0098868	Col27a1
0.141537108440112	1	31	18.5780984719864	Modification of synaptic structure	http://amigo.geneontology.org/amigo/term/GO:0099563	Kalrn
0.141537108440112	1	30	19.1973684210526	Negative regulation of extrinsic apoptotic signaling pathway via death domain receptors	http://amigo.geneontology.org/amigo/term/GO:1902042	Dapk1
0.141537108440112	1	30	19.1973684210526	Negative regulation of response to oxidative stress	http://amigo.geneontology.org/amigo/term/GO:1902883	Nfe2l2
0.141537108440112	1	31	18.5780984719864	Vascular associated smooth muscle cell migration	http://amigo.geneontology.org/amigo/term/GO:1904738	Nfe2l2
0.141537108440112	1	30	19.1973684210526	Regulation of vascular associated smooth muscle cell migration	http://amigo.geneontology.org/amigo/term/GO:1904752	Nfe2l2
0.141537108440112	1	31	18.5780984719864	Response to angiotensin	http://amigo.geneontology.org/amigo/term/GO:1990776	Nfe2l2
0.141537108440112	1	31	18.5780984719864	Negative regulation of cardiac muscle cell apoptotic process	http://amigo.geneontology.org/amigo/term/GO:0010667	Nfe2l2
0.141537108440112	2	210	5.48496240601504	Positive regulation of neuron projection development	http://amigo.geneontology.org/amigo/term/GO:0010976	Nfe2l2 Kalrn
0.141537108440112	1	31	18.5780984719864	Cerebellar cortex formation	http://amigo.geneontology.org/amigo/term/GO:0021697	Rora
0.141537108440112	1	31	18.5780984719864	Endochondral ossification	http://amigo.geneontology.org/amigo/term/GO:0001958	Col2a1
0.141537108440112	6	1570	2.20097217566209	Cell projection organization	http://amigo.geneontology.org/amigo/term/GO:0030030	Nfe2l2 Nek1 Cdc14a Jun Unc5c Kalrn
0.141537108440112	4	818	2.81623986616909	Protein modification by small protein conjugation	http://amigo.geneontology.org/amigo/term/GO:0032446	Zmiz1 Nfe2l2 Arih1 Egr1
0.141537108440112	1	31	18.5780984719864	Positive regulation of interleukin-2 production	http://amigo.geneontology.org/amigo/term/GO:0032743	Pde4d
0.141537108440112	1	31	18.5780984719864	Negative regulation of peptidyl-serine phosphorylation	http://amigo.geneontology.org/amigo/term/GO:0033137	Pde4d
0.141537108440112	1	31	18.5780984719864	Response to fluid shear stress	http://amigo.geneontology.org/amigo/term/GO:0034405	Nfe2l2
0.141537108440112	3	485	3.56239826370049	Regulation of ion transmembrane transport	http://amigo.geneontology.org/amigo/term/GO:0034765	Dapk1 Pde4d Slc26a5
0.141537108440112	1	31	18.5780984719864	Replacement ossification	http://amigo.geneontology.org/amigo/term/GO:0036075	Col2a1
0.141537108440112	1	31	18.5780984719864	Heme metabolic process	http://amigo.geneontology.org/amigo/term/GO:0042168	Alad
0.141537108440112	1	31	18.5780984719864	Positive regulation of osteoclast differentiation	http://amigo.geneontology.org/amigo/term/GO:0045672	Fos
0.141537108440112	1	30	19.1973684210526	Regulation of long-term neuronal synaptic plasticity	http://amigo.geneontology.org/amigo/term/GO:0048169	Egr1
0.141537108440112	4	818	2.81623986616909	Positive regulation of immune system process	http://amigo.geneontology.org/amigo/term/GO:0002684	Zmiz1 Fos Pde4d Jun
0.141537108440112	4	805	2.86171951618176	Head development	http://amigo.geneontology.org/amigo/term/GO:0060322	Zmiz1 Col2a1 Rora Unc5c
0.141537108440112	1	30	19.1973684210526	Renal system vasculature development	http://amigo.geneontology.org/amigo/term/GO:0061437	Egr1
0.141537108440112	1	30	19.1973684210526	Kidney vasculature development	http://amigo.geneontology.org/amigo/term/GO:0061440	Egr1
0.141537108440112	3	488	3.54049827437446	Axon development	http://amigo.geneontology.org/amigo/term/GO:0061564	Jun Unc5c Kalrn
0.141537108440112	1	30	19.1973684210526	Cellular response to interleukin-4	http://amigo.geneontology.org/amigo/term/GO:0071353	Alad
0.141537108440112	1	31	18.5780984719864	Cellular response to gamma radiation	http://amigo.geneontology.org/amigo/term/GO:0071480	Egr1
0.141537108440112	1	31	18.5780984719864	Regulation of superoxide metabolic process	http://amigo.geneontology.org/amigo/term/GO:0090322	Nfe2l2
0.141921022249012	2	213	5.40770941438102	Regulation of cysteine-type endopeptidase activity involved in apoptotic process	http://amigo.geneontology.org/amigo/term/GO:0043281	Dapk1 Rps6ka3
0.144190645110627	1	32	17.9975328947368	Negative regulation of signal transduction in absence of ligand	http://amigo.geneontology.org/amigo/term/GO:1901099	Col2a1
0.144190645110627	1	32	17.9975328947368	Negative regulation of extrinsic apoptotic signaling pathway in absence of ligand	http://amigo.geneontology.org/amigo/term/GO:2001240	Col2a1
0.144190645110627	1	32	17.9975328947368	Monocyte differentiation	http://amigo.geneontology.org/amigo/term/GO:0030224	Jun
0.144190645110627	1	32	17.9975328947368	Collagen catabolic process	http://amigo.geneontology.org/amigo/term/GO:0030574	Mmp24
0.144190645110627	2	216	5.33260233918129	Regulation of myeloid cell differentiation	http://amigo.geneontology.org/amigo/term/GO:0045637	Fos Jun
0.144190645110627	1	32	17.9975328947368	Sensory perception of temperature stimulus	http://amigo.geneontology.org/amigo/term/GO:0050951	Mmp24
0.145590472201399	2	218	5.28367938194109	Cellular response to nutrient levels	http://amigo.geneontology.org/amigo/term/GO:0031669	Nfe2l2 Jun
0.145590472201399	3	498	3.46940393151554	T cell activation	http://amigo.geneontology.org/amigo/term/GO:0042110	Zmiz1 Rora Egr1
0.145590472201399	2	218	5.28367938194109	Myeloid leukocyte differentiation	http://amigo.geneontology.org/amigo/term/GO:0002573	Fos Jun
0.145652962217427	2	220	5.23564593301435	Regulation of proteolysis involved in cellular protein catabolic process	http://amigo.geneontology.org/amigo/term/GO:1903050	Arih1 Alad
0.145652962217427	1	33	17.4521531100478	Regulation of hydrogen peroxide-induced cell death	http://amigo.geneontology.org/amigo/term/GO:1903205	Nfe2l2
0.145652962217427	1	33	17.4521531100478	Embryonic hindlimb morphogenesis	http://amigo.geneontology.org/amigo/term/GO:0035116	Aff3
0.145652962217427	1	33	17.4521531100478	Response to immobilization stress	http://amigo.geneontology.org/amigo/term/GO:0035902	Fos
0.145652962217427	1	33	17.4521531100478	Response to copper ion	http://amigo.geneontology.org/amigo/term/GO:0046688	Nfe2l2
0.145652962217427	1	33	17.4521531100478	Chondroitin sulfate proteoglycan metabolic process	http://amigo.geneontology.org/amigo/term/GO:0050654	Chst11
0.145652962217427	1	33	17.4521531100478	Detection of stimulus involved in sensory perception of pain	http://amigo.geneontology.org/amigo/term/GO:0062149	Mmp24
0.145652962217427	1	33	17.4521531100478	Response to interleukin-4	http://amigo.geneontology.org/amigo/term/GO:0070670	Alad
0.145652962217427	1	33	17.4521531100478	T-helper 17 type immune response	http://amigo.geneontology.org/amigo/term/GO:0072538	Rora
0.145929203707302	5	1206	2.38773239067819	Neuron development	http://amigo.geneontology.org/amigo/term/GO:0048666	Zmiz1 Nfe2l2 Jun Unc5c Kalrn
0.146776462423346	1	34	16.9388544891641	Steroid hormone biosynthetic process	http://amigo.geneontology.org/amigo/term/GO:0120178	Egr1
0.146776462423346	1	34	16.9388544891641	Regulation of cell cycle checkpoint	http://amigo.geneontology.org/amigo/term/GO:1901976	Nek1
0.146776462423346	1	34	16.9388544891641	Regulation of vascular endothelial growth factor production	http://amigo.geneontology.org/amigo/term/GO:0010574	Rora
0.146776462423346	1	34	16.9388544891641	Negative regulation of striated muscle cell apoptotic process	http://amigo.geneontology.org/amigo/term/GO:0010664	Nfe2l2
0.146776462423346	1	34	16.9388544891641	Positive regulation of cytokinesis	http://amigo.geneontology.org/amigo/term/GO:0032467	Cdc14a
0.146776462423346	1	34	16.9388544891641	Response to sterol	http://amigo.geneontology.org/amigo/term/GO:0036314	Rora
0.146776462423346	5	1211	2.37787387544005	Positive regulation of catalytic activity	http://amigo.geneontology.org/amigo/term/GO:0043085	Dapk1 Ralgapa2 Egr1 Jun Kalrn
0.146776462423346	6	1610	2.14628963713632	Regulation of cell differentiation	http://amigo.geneontology.org/amigo/term/GO:0045595	Zmiz1 Nfe2l2 Fos Rora Jun Kalrn
0.146776462423346	2	222	5.18847795163585	Bone development	http://amigo.geneontology.org/amigo/term/GO:0060348	Col2a1 Col27a1
0.146776462423346	1	34	16.9388544891641	Sarcoplasmic reticulum calcium ion transport	http://amigo.geneontology.org/amigo/term/GO:0070296	Pde4d
0.146776462423346	2	222	5.18847795163585	Reactive oxygen species metabolic process	http://amigo.geneontology.org/amigo/term/GO:0072593	Nfe2l2 Hbb-bs
0.146838097007495	2	224	5.1421522556391	Extrinsic apoptotic signaling pathway	http://amigo.geneontology.org/amigo/term/GO:0097191	Dapk1 Col2a1
0.146838097007495	2	224	5.1421522556391	Myeloid leukocyte activation	http://amigo.geneontology.org/amigo/term/GO:0002274	Rora Jun
0.14921132341572	1	35	16.4548872180451	Positive regulation of vascular associated smooth muscle cell proliferation	http://amigo.geneontology.org/amigo/term/GO:1904707	Jun
0.14921132341572	1	35	16.4548872180451	Protein ADP-ribosylation	http://amigo.geneontology.org/amigo/term/GO:0006471	Parp8
0.14921132341572	1	35	16.4548872180451	Cerebellar Purkinje cell layer development	http://amigo.geneontology.org/amigo/term/GO:0021680	Rora
0.14921132341572	1	35	16.4548872180451	Response to arsenic-containing substance	http://amigo.geneontology.org/amigo/term/GO:0046685	Alad
0.14921132341572	1	35	16.4548872180451	Relaxation of muscle	http://amigo.geneontology.org/amigo/term/GO:0090075	Pde4d
0.15089286570972	2	229	5.02987818892209	Regulation of epithelial cell migration	http://amigo.geneontology.org/amigo/term/GO:0010632	Nfe2l2 Jun
0.15089286570972	2	229	5.02987818892209	Regulation of small GTPase mediated signal transduction	http://amigo.geneontology.org/amigo/term/GO:0051056	Erbin Ralgapa2
0.151334780851476	2	230	5.00800915331808	Female pregnancy	http://amigo.geneontology.org/amigo/term/GO:0007565	Fosb Fos
0.151334780851476	1	36	15.9978070175439	Response to iron ion	http://amigo.geneontology.org/amigo/term/GO:0010039	Alad
0.151334780851476	1	36	15.9978070175439	Response to ATP	http://amigo.geneontology.org/amigo/term/GO:0033198	Hsp90b1
0.151334780851476	2	230	5.00800915331808	Protein autophosphorylation	http://amigo.geneontology.org/amigo/term/GO:0046777	Dapk1 Jun
0.151334780851476	1	36	15.9978070175439	Acylglycerol homeostasis	http://amigo.geneontology.org/amigo/term/GO:0055090	Rora
0.151334780851476	1	36	15.9978070175439	Triglyceride homeostasis	http://amigo.geneontology.org/amigo/term/GO:0070328	Rora
0.152366532097824	2	232	4.96483666061706	Response to ketone	http://amigo.geneontology.org/amigo/term/GO:1901654	Fosb Fos
0.152366532097824	4	862	2.67248748320918	Leukocyte activation	http://amigo.geneontology.org/amigo/term/GO:0045321	Zmiz1 Rora Egr1 Jun
0.153148628380714	3	523	3.30356244339338	Response to peptide	http://amigo.geneontology.org/amigo/term/GO:1901652	Nfe2l2 Erbin Egr1
0.153148628380714	1	37	15.5654338549075	Porphyrin-containing compound metabolic process	http://amigo.geneontology.org/amigo/term/GO:0006778	Alad
0.153148628380714	1	37	15.5654338549075	Cerebral cortex radially oriented cell migration	http://amigo.geneontology.org/amigo/term/GO:0021799	Zmiz1
0.153148628380714	1	37	15.5654338549075	Heterochromatin assembly	http://amigo.geneontology.org/amigo/term/GO:0031507	Dnmt3a
0.153148628380714	2	234	4.92240215924426	Muscle cell proliferation	http://amigo.geneontology.org/amigo/term/GO:0033002	Egr1 Jun
0.153148628380714	1	37	15.5654338549075	Cell death in response to hydrogen peroxide	http://amigo.geneontology.org/amigo/term/GO:0036474	Nfe2l2
0.153148628380714	2	234	4.92240215924426	Ear development	http://amigo.geneontology.org/amigo/term/GO:0043583	Col2a1 Slc26a5
0.153483863408717	5	1246	2.31107966545577	Organonitrogen compound catabolic process	http://amigo.geneontology.org/amigo/term/GO:1901565	Nfe2l2 Hsp90b1 Pde4d Arih1 Alad
0.153483863408717	6	1648	2.09679994890138	Cell cycle	http://amigo.geneontology.org/amigo/term/GO:0007049	Dnmt3a Rps6ka3 Nek1 Cdc14a Jun Sycp2
0.153483863408717	2	235	4.90145576707727	Axon guidance	http://amigo.geneontology.org/amigo/term/GO:0007411	Unc5c Kalrn
0.153719955906009	3	527	3.27848796564466	Angiogenesis	http://amigo.geneontology.org/amigo/term/GO:0001525	Nfe2l2 Rora Jun
0.153738492326026	2	236	4.8806868867083	Neuron projection guidance	http://amigo.geneontology.org/amigo/term/GO:0097485	Unc5c Kalrn
0.153738492326026	2	236	4.8806868867083	Regulation of cysteine-type endopeptidase activity	http://amigo.geneontology.org/amigo/term/GO:2000116	Dapk1 Rps6ka3
0.153923382256748	1	38	15.1558171745152	Base-excision repair	http://amigo.geneontology.org/amigo/term/GO:0006284	Lig1
0.153923382256748	1	38	15.1558171745152	Female meiotic nuclear division	http://amigo.geneontology.org/amigo/term/GO:0007143	Sycp2
0.153923382256748	1	38	15.1558171745152	Vascular endothelial growth factor production	http://amigo.geneontology.org/amigo/term/GO:0010573	Rora
0.153923382256748	1	38	15.1558171745152	Positive regulation of BMP signaling pathway	http://amigo.geneontology.org/amigo/term/GO:0030513	Kcp
0.153923382256748	1	38	15.1558171745152	Response to morphine	http://amigo.geneontology.org/amigo/term/GO:0043278	Fosb
0.153923382256748	1	38	15.1558171745152	Metanephric nephron development	http://amigo.geneontology.org/amigo/term/GO:0072210	Egr1
0.153923382256748	1	38	15.1558171745152	Regulation of cardiac muscle cell contraction	http://amigo.geneontology.org/amigo/term/GO:0086004	Pde4d
0.154054913780974	2	238	4.83967271118974	Locomotory behavior	http://amigo.geneontology.org/amigo/term/GO:0007626	Egr1 Kalrn
0.15607928181515	2	240	4.79934210526316	Regulation of protein modification by small protein conjugation or removal	http://amigo.geneontology.org/amigo/term/GO:1903320	Zmiz1 Egr1
0.156112602674958	1	39	14.7672064777328	Positive regulation of DNA-templated transcription, initiation	http://amigo.geneontology.org/amigo/term/GO:2000144	Jun
0.156112602674958	1	39	14.7672064777328	Response to isoquinoline alkaloid	http://amigo.geneontology.org/amigo/term/GO:0014072	Fosb
0.156112602674958	5	1260	2.28540100250627	Peptidyl-amino acid modification	http://amigo.geneontology.org/amigo/term/GO:0018193	Zmiz1 Pde4d Rps6ka3 Nek1 Egr1
0.156112602674958	1	39	14.7672064777328	Cellular modified amino acid biosynthetic process	http://amigo.geneontology.org/amigo/term/GO:0042398	Nfe2l2
0.156112602674958	1	39	14.7672064777328	Positive regulation of Notch signaling pathway	http://amigo.geneontology.org/amigo/term/GO:0045747	Zmiz1
0.158006359081649	2	243	4.74009096816114	Regulation of transmembrane receptor protein serine/threonine kinase signaling pathway	http://amigo.geneontology.org/amigo/term/GO:0090092	Chst11 Kcp
0.158131951641852	4	887	2.59716370972527	Tube morphogenesis	http://amigo.geneontology.org/amigo/term/GO:0035239	Zmiz1 Nfe2l2 Rora Jun
0.158986212223553	1	40	14.3980263157895	Regulation of response to reactive oxygen species	http://amigo.geneontology.org/amigo/term/GO:1901031	Nfe2l2
0.158986212223553	1	40	14.3980263157895	Cerebellar cortex morphogenesis	http://amigo.geneontology.org/amigo/term/GO:0021696	Rora
0.159285008149235	2	245	4.70139634801289	Protein-containing complex localization	http://amigo.geneontology.org/amigo/term/GO:0031503	Ralgapa2 Kalrn
0.160170450489112	2	246	4.68228498074454	DNA replication	http://amigo.geneontology.org/amigo/term/GO:0006260	Jun Lig1
0.161568099613412	1	41	14.0468549422336	Long-term memory	http://amigo.geneontology.org/amigo/term/GO:0007616	Egr1
0.161568099613412	1	41	14.0468549422336	Androgen receptor signaling pathway	http://amigo.geneontology.org/amigo/term/GO:0030521	Zmiz1
0.161568099613412	1	41	14.0468549422336	Hindlimb morphogenesis	http://amigo.geneontology.org/amigo/term/GO:0035137	Aff3
0.162634743667798	3	549	3.14710957722174	Positive regulation of cell migration	http://amigo.geneontology.org/amigo/term/GO:0030335	Nfe2l2 Egr1 Jun
0.163602965311992	1	42	13.7124060150376	C21-steroid hormone metabolic process	http://amigo.geneontology.org/amigo/term/GO:0008207	Egr1
0.163602965311992	1	42	13.7124060150376	Microglial cell activation	http://amigo.geneontology.org/amigo/term/GO:0001774	Jun
0.163602965311992	1	42	13.7124060150376	Regulation of hormone metabolic process	http://amigo.geneontology.org/amigo/term/GO:0032350	Egr1
0.163602965311992	1	42	13.7124060150376	Protein exit from endoplasmic reticulum	http://amigo.geneontology.org/amigo/term/GO:0032527	Hsp90b1
0.163602965311992	4	903	2.55114530512327	Positive regulation of cell differentiation	http://amigo.geneontology.org/amigo/term/GO:0045597	Zmiz1 Fos Jun Kalrn
0.163602965311992	1	42	13.7124060150376	Positive regulation of glucose import	http://amigo.geneontology.org/amigo/term/GO:0046326	Nfe2l2
0.163683585253117	3	553	3.12434567431236	Cellular process involved in reproduction in multicellular organism	http://amigo.geneontology.org/amigo/term/GO:0022412	Zmiz1 Dnmt3a Sycp2
0.16397110924187	2	252	4.57080200501253	Regulation of cellular protein catabolic process	http://amigo.geneontology.org/amigo/term/GO:1903362	Arih1 Alad
0.16634231037798	1	43	13.3935128518972	Intrinsic apoptotic signaling pathway in response to oxidative stress	http://amigo.geneontology.org/amigo/term/GO:0008631	Nfe2l2
0.16634231037798	1	43	13.3935128518972	Cell communication involved in cardiac conduction	http://amigo.geneontology.org/amigo/term/GO:0086065	Pde4d
0.168990656554735	4	918	2.50945992432061	Regulation of cell migration	http://amigo.geneontology.org/amigo/term/GO:0030334	Nfe2l2 Egr1 Jun Unc5c
0.168990656554735	1	44	13.0891148325359	Cellular response to glucose starvation	http://amigo.geneontology.org/amigo/term/GO:0042149	Nfe2l2
0.168990656554735	2	258	4.46450428396573	Regulation of neuron apoptotic process	http://amigo.geneontology.org/amigo/term/GO:0043523	Egr1 Jun
0.168990656554735	1	44	13.0891148325359	Positive regulation of DNA replication	http://amigo.geneontology.org/amigo/term/GO:0045740	Jun
0.168990656554735	1	44	13.0891148325359	Heterochromatin organization	http://amigo.geneontology.org/amigo/term/GO:0070828	Dnmt3a
0.170172912558718	1	45	12.7982456140351	Regulation of actin filament-based movement	http://amigo.geneontology.org/amigo/term/GO:1903115	Pde4d
0.170172912558718	1	45	12.7982456140351	Regulation of extrinsic apoptotic signaling pathway in absence of ligand	http://amigo.geneontology.org/amigo/term/GO:2001239	Col2a1
0.170172912558718	1	45	12.7982456140351	ER-nucleus signaling pathway	http://amigo.geneontology.org/amigo/term/GO:0006984	Nfe2l2
0.170172912558718	4	922	2.49857289644937	Gamete generation	http://amigo.geneontology.org/amigo/term/GO:0007276	Zmiz1 Dnmt3a Nek1 Sycp2
0.170172912558718	1	45	12.7982456140351	Purine ribonucleotide catabolic process	http://amigo.geneontology.org/amigo/term/GO:0009154	Pde4d
0.170172912558718	1	45	12.7982456140351	Reproductive behavior	http://amigo.geneontology.org/amigo/term/GO:0019098	Kalrn
0.170172912558718	1	45	12.7982456140351	Sleep	http://amigo.geneontology.org/amigo/term/GO:0030431	Fos
0.170172912558718	1	45	12.7982456140351	Regulation of protein autophosphorylation	http://amigo.geneontology.org/amigo/term/GO:0031952	Jun
0.170172912558718	1	45	12.7982456140351	Ketone biosynthetic process	http://amigo.geneontology.org/amigo/term/GO:0042181	Egr1
0.172782173160401	1	46	12.5200228832952	Forebrain neuron differentiation	http://amigo.geneontology.org/amigo/term/GO:0021879	Zmiz1
0.172782173160401	1	46	12.5200228832952	Tetrapyrrole metabolic process	http://amigo.geneontology.org/amigo/term/GO:0033013	Alad
0.172782173160401	1	46	12.5200228832952	Negative regulation of I-kappaB kinase/NF-kappaB signaling	http://amigo.geneontology.org/amigo/term/GO:0043124	Rora
0.172782173160401	1	46	12.5200228832952	Cytoplasmic pattern recognition receptor signaling pathway	http://amigo.geneontology.org/amigo/term/GO:0002753	Erbin
0.17332317822552	2	265	4.34657398212512	Regulation of ion transmembrane transporter activity	http://amigo.geneontology.org/amigo/term/GO:0032412	Dapk1 Pde4d
0.174585593985136	1	47	12.2536394176932	Glycosaminoglycan biosynthetic process	http://amigo.geneontology.org/amigo/term/GO:0006024	Chst11
0.174585593985136	1	47	12.2536394176932	Regulation of DNA-templated transcription, initiation	http://amigo.geneontology.org/amigo/term/GO:2000142	Jun
0.174585593985136	1	47	12.2536394176932	Negative regulation of DNA binding	http://amigo.geneontology.org/amigo/term/GO:0043392	Jun
0.174585593985136	1	47	12.2536394176932	Embryonic cranial skeleton morphogenesis	http://amigo.geneontology.org/amigo/term/GO:0048701	Chst11
0.174585593985136	3	578	2.98920961573484	Cell division	http://amigo.geneontology.org/amigo/term/GO:0051301	Nek1 Cdc14a Sycp2
0.174585593985136	1	47	12.2536394176932	Establishment of endothelial barrier	http://amigo.geneontology.org/amigo/term/GO:0061028	Pde4d
0.17558996332904	4	941	2.44812349683987	Protein modification by small protein conjugation or removal	http://amigo.geneontology.org/amigo/term/GO:0070647	Zmiz1 Nfe2l2 Arih1 Egr1
0.175867907687056	4	942	2.44552463962454	Protein catabolic process	http://amigo.geneontology.org/amigo/term/GO:0030163	Nfe2l2 Hsp90b1 Arih1 Alad
0.176602061094885	1	48	11.9983552631579	Regulation of extrinsic apoptotic signaling pathway via death domain receptors	http://amigo.geneontology.org/amigo/term/GO:1902041	Dapk1
0.176602061094885	1	48	11.9983552631579	Cerebellum morphogenesis	http://amigo.geneontology.org/amigo/term/GO:0021587	Rora
0.176602061094885	1	48	11.9983552631579	Negative regulation of gene expression, epigenetic	http://amigo.geneontology.org/amigo/term/GO:0045814	Dnmt3a
0.176602061094885	1	48	11.9983552631579	Negative chemotaxis	http://amigo.geneontology.org/amigo/term/GO:0050919	Unc5c
0.179092457726622	1	49	11.7534908700322	Purine nucleotide catabolic process	http://amigo.geneontology.org/amigo/term/GO:0006195	Pde4d
0.179092457726622	1	49	11.7534908700322	Response to zinc ion	http://amigo.geneontology.org/amigo/term/GO:0010043	Alad
0.179092457726622	1	49	11.7534908700322	Viral transcription	http://amigo.geneontology.org/amigo/term/GO:0019083	Jun
0.179092457726622	1	49	11.7534908700322	Genitalia development	http://amigo.geneontology.org/amigo/term/GO:0048806	Sycp2
0.180771445961602	1	50	11.5184210526316	Negative regulation of proteasomal protein catabolic process	http://amigo.geneontology.org/amigo/term/GO:1901799	Alad
0.180771445961602	1	50	11.5184210526316	Negative regulation of epithelial cell apoptotic process	http://amigo.geneontology.org/amigo/term/GO:1904036	Nfe2l2
0.180771445961602	1	50	11.5184210526316	Positive regulation of glucose transmembrane transport	http://amigo.geneontology.org/amigo/term/GO:0010828	Nfe2l2
0.180771445961602	1	50	11.5184210526316	Cerebral cortex cell migration	http://amigo.geneontology.org/amigo/term/GO:0021795	Zmiz1
0.180771445961602	2	276	4.1733409610984	Regulation of transmembrane transporter activity	http://amigo.geneontology.org/amigo/term/GO:0022898	Dapk1 Pde4d
0.180771445961602	3	592	2.91851884779516	Cellular response to lipid	http://amigo.geneontology.org/amigo/term/GO:0071396	Zmiz1 Pde4d Rora
0.180771445961602	1	50	11.5184210526316	Cochlea development	http://amigo.geneontology.org/amigo/term/GO:0090102	Slc26a5
0.182210885277585	3	596	2.89893147297775	Chemotaxis	http://amigo.geneontology.org/amigo/term/GO:0006935	Pde4d Unc5c Kalrn
0.182669424084591	1	51	11.2925696594427	Hindbrain morphogenesis	http://amigo.geneontology.org/amigo/term/GO:0021575	Rora
0.182669424084591	1	51	11.2925696594427	Hydrogen peroxide metabolic process	http://amigo.geneontology.org/amigo/term/GO:0042743	Hbb-bs
0.182669424084591	1	51	11.2925696594427	Regulation of macrophage activation	http://amigo.geneontology.org/amigo/term/GO:0043030	Rora
0.182669424084591	1	51	11.2925696594427	Regulation of cAMP-mediated signaling	http://amigo.geneontology.org/amigo/term/GO:0043949	Pde4d
0.182669424084591	1	51	11.2925696594427	Positive regulation of dendrite morphogenesis	http://amigo.geneontology.org/amigo/term/GO:0050775	Kalrn
0.183926867398278	3	601	2.87481390664682	Heart development	http://amigo.geneontology.org/amigo/term/GO:0007507	Zmiz1 Col2a1 Jun
0.183926867398278	3	601	2.87481390664682	Taxis	http://amigo.geneontology.org/amigo/term/GO:0042330	Pde4d Unc5c Kalrn
0.185006396693007	4	972	2.37004548408057	Carbohydrate derivative metabolic process	http://amigo.geneontology.org/amigo/term/GO:1901135	Pde4d Col2a1 Rora Chst11
0.185006396693007	1	52	11.0754048582996	Regulation of endothelial cell apoptotic process	http://amigo.geneontology.org/amigo/term/GO:2000351	Nfe2l2
0.185006396693007	3	604	2.86053502962705	Sensory organ development	http://amigo.geneontology.org/amigo/term/GO:0007423	Col2a1 Slc26a5 Jun
0.185006396693007	1	52	11.0754048582996	Response to cold	http://amigo.geneontology.org/amigo/term/GO:0009409	Fos
0.185578881099944	1	53	10.8664349553128	Negative regulation of oxidative stress-induced cell death	http://amigo.geneontology.org/amigo/term/GO:1903202	Nfe2l2
0.185578881099944	1	53	10.8664349553128	Ribonucleotide catabolic process	http://amigo.geneontology.org/amigo/term/GO:0009261	Pde4d
0.185578881099944	1	53	10.8664349553128	Regulation of cardiac muscle cell apoptotic process	http://amigo.geneontology.org/amigo/term/GO:0010665	Nfe2l2
0.185578881099944	1	53	10.8664349553128	Proteoglycan biosynthetic process	http://amigo.geneontology.org/amigo/term/GO:0030166	Chst11
0.185578881099944	1	53	10.8664349553128	Collagen fibril organization	http://amigo.geneontology.org/amigo/term/GO:0030199	Col2a1
0.185578881099944	1	53	10.8664349553128	Social behavior	http://amigo.geneontology.org/amigo/term/GO:0035176	Kalrn
0.185578881099944	1	53	10.8664349553128	Negative regulation of fat cell differentiation	http://amigo.geneontology.org/amigo/term/GO:0045599	Rora
0.185578881099944	1	53	10.8664349553128	Modulation by host of symbiont process	http://amigo.geneontology.org/amigo/term/GO:0051851	Jun
0.185578881099944	2	285	4.0415512465374	Regulation of cellular response to growth factor stimulus	http://amigo.geneontology.org/amigo/term/GO:0090287	Chst11 Kcp
0.185602826115223	3	609	2.83704952035261	Ubiquitin-dependent protein catabolic process	http://amigo.geneontology.org/amigo/term/GO:0006511	Nfe2l2 Hsp90b1 Arih1
0.185602826115223	4	978	2.35550532773652	Cell activation	http://amigo.geneontology.org/amigo/term/GO:0001775	Zmiz1 Rora Egr1 Jun
0.185602826115223	2	287	4.01338712635247	Regulation of transporter activity	http://amigo.geneontology.org/amigo/term/GO:0032409	Dapk1 Pde4d
0.185602826115223	5	1380	2.0866704805492	Positive regulation of developmental process	http://amigo.geneontology.org/amigo/term/GO:0051094	Zmiz1 Nfe2l2 Fos Jun Kalrn
0.186341715602689	1	54	10.6652046783626	Protein localization to postsynaptic membrane	http://amigo.geneontology.org/amigo/term/GO:1903539	Kalrn
0.186341715602689	1	54	10.6652046783626	Male meiotic nuclear division	http://amigo.geneontology.org/amigo/term/GO:0007140	Sycp2
0.186341715602689	1	54	10.6652046783626	Pigment biosynthetic process	http://amigo.geneontology.org/amigo/term/GO:0046148	Alad
0.186341715602689	2	289	3.98561282097979	Neuron apoptotic process	http://amigo.geneontology.org/amigo/term/GO:0051402	Egr1 Jun
0.186341715602689	1	54	10.6652046783626	Purine-containing compound catabolic process	http://amigo.geneontology.org/amigo/term/GO:0072523	Pde4d
0.186341715602689	1	54	10.6652046783626	Positive regulation of wound healing	http://amigo.geneontology.org/amigo/term/GO:0090303	Nfe2l2
0.187837926710264	1	55	10.4712918660287	Regulation of stem cell differentiation	http://amigo.geneontology.org/amigo/term/GO:2000736	Nfe2l2
0.187837926710264	1	55	10.4712918660287	Neuromuscular junction development	http://amigo.geneontology.org/amigo/term/GO:0007528	Kalrn
0.187837926710264	1	55	10.4712918660287	Negative regulation of muscle cell apoptotic process	http://amigo.geneontology.org/amigo/term/GO:0010656	Nfe2l2
0.187837926710264	1	55	10.4712918660287	Forebrain generation of neurons	http://amigo.geneontology.org/amigo/term/GO:0021872	Zmiz1
0.187837926710264	1	55	10.4712918660287	Protein localization to postsynapse	http://amigo.geneontology.org/amigo/term/GO:0062237	Kalrn
0.187837926710264	1	55	10.4712918660287	Sulfur compound transport	http://amigo.geneontology.org/amigo/term/GO:0072348	Slc26a5
0.187837926710264	1	55	10.4712918660287	Endothelial cell apoptotic process	http://amigo.geneontology.org/amigo/term/GO:0072577	Nfe2l2
0.188502379842865	2	293	3.93120172444764	Epithelial cell migration	http://amigo.geneontology.org/amigo/term/GO:0010631	Nfe2l2 Jun
0.189047168614296	1	56	10.2843045112782	Glutamate receptor signaling pathway	http://amigo.geneontology.org/amigo/term/GO:0007215	Kalrn
0.189047168614296	1	56	10.2843045112782	Regulation of striated muscle cell apoptotic process	http://amigo.geneontology.org/amigo/term/GO:0010662	Nfe2l2
0.189047168614296	3	621	2.78222730739893	Modification-dependent protein catabolic process	http://amigo.geneontology.org/amigo/term/GO:0019941	Nfe2l2 Hsp90b1 Arih1
0.189047168614296	1	56	10.2843045112782	Axon regeneration	http://amigo.geneontology.org/amigo/term/GO:0031103	Jun
0.189047168614296	1	56	10.2843045112782	Positive regulation of interleukin-1 beta production	http://amigo.geneontology.org/amigo/term/GO:0032731	Egr1
0.189047168614296	1	56	10.2843045112782	Biological process involved in intraspecies interaction between organisms	http://amigo.geneontology.org/amigo/term/GO:0051703	Kalrn
0.189047168614296	1	56	10.2843045112782	Regulation of dendritic spine morphogenesis	http://amigo.geneontology.org/amigo/term/GO:0061001	Kalrn
0.1897258661707	2	296	3.89135846372688	Epithelium migration	http://amigo.geneontology.org/amigo/term/GO:0090132	Nfe2l2 Jun
0.190730629357097	5	1405	2.0495411125679	Regulation of multicellular organismal development	http://amigo.geneontology.org/amigo/term/GO:2000026	Zmiz1 Nfe2l2 Fos Jun Kalrn
0.190730629357097	1	57	10.1038781163435	Cardiac muscle cell apoptotic process	http://amigo.geneontology.org/amigo/term/GO:0010659	Nfe2l2
0.190730629357097	1	57	10.1038781163435	Interleukin-2 production	http://amigo.geneontology.org/amigo/term/GO:0032623	Pde4d
0.190730629357097	1	57	10.1038781163435	Regulation of interleukin-2 production	http://amigo.geneontology.org/amigo/term/GO:0032663	Pde4d
0.190730629357097	1	57	10.1038781163435	Positive regulation of blood vessel endothelial cell migration	http://amigo.geneontology.org/amigo/term/GO:0043536	Nfe2l2
0.1926647629127	3	630	2.74248120300752	Modification-dependent macromolecule catabolic process	http://amigo.geneontology.org/amigo/term/GO:0043632	Nfe2l2 Hsp90b1 Arih1
0.193145530976028	1	58	9.92967332123412	Transcription elongation from RNA polymerase II promoter	http://amigo.geneontology.org/amigo/term/GO:0006368	Zmiz1
0.193145530976028	1	58	9.92967332123412	Regulation of embryonic development	http://amigo.geneontology.org/amigo/term/GO:0045995	Nfe2l2
0.19328892101995	3	632	2.73380246502332	Embryonic morphogenesis	http://amigo.geneontology.org/amigo/term/GO:0048598	Col2a1 Chst11 Aff3
0.193665749068238	2	302	3.8140467061694	Tissue migration	http://amigo.geneontology.org/amigo/term/GO:0090130	Nfe2l2 Jun
0.194002371511097	1	59	9.76137377341659	Aminoglycan biosynthetic process	http://amigo.geneontology.org/amigo/term/GO:0006023	Chst11
0.194002371511097	1	59	9.76137377341659	Regulation of vascular associated smooth muscle cell proliferation	http://amigo.geneontology.org/amigo/term/GO:1904705	Jun
0.194002371511097	1	59	9.76137377341659	Vascular associated smooth muscle cell proliferation	http://amigo.geneontology.org/amigo/term/GO:1990874	Jun
0.194002371511097	2	303	3.80145909327775	Steroid metabolic process	http://amigo.geneontology.org/amigo/term/GO:0008202	Rora Egr1
0.194002371511097	1	59	9.76137377341659	Response to gamma radiation	http://amigo.geneontology.org/amigo/term/GO:0010332	Egr1
0.194002371511097	1	59	9.76137377341659	Positive regulation of dendritic spine development	http://amigo.geneontology.org/amigo/term/GO:0060999	Kalrn
0.194002371511097	3	635	2.72088686282636	Muscle structure development	http://amigo.geneontology.org/amigo/term/GO:0061061	Fos Rora Egr1
0.195928818923506	2	306	3.76418988648091	Protein dephosphorylation	http://amigo.geneontology.org/amigo/term/GO:0006470	Hsp90b1 Cdc14a
0.196612189015152	1	60	9.59868421052632	Striated muscle cell apoptotic process	http://amigo.geneontology.org/amigo/term/GO:0010658	Nfe2l2
0.199462542210177	1	61	9.44132873166523	Secondary metabolic process	http://amigo.geneontology.org/amigo/term/GO:0019748	Nfe2l2

## Sheet: 7. OHC down CC
Enrichment FDR	nGenes	Pathway Genes	Fold Enrichment	Pathway	URL	Genes
0.00267149158486427	2	4	287.960526315789	Transcription factor AP-1 complex	http://amigo.geneontology.org/amigo/term/GO:0035976	Fos Jun
0.0081004607813254	2	11	104.712918660287	Fibrillar collagen trimer	http://amigo.geneontology.org/amigo/term/GO:0005583	Col2a1 Col27a1
0.0081004607813254	2	11	104.712918660287	Banded collagen fibril	http://amigo.geneontology.org/amigo/term/GO:0098643	Col2a1 Col27a1
0.0167713442300537	2	18	63.9912280701754	Complex of collagen trimers	http://amigo.geneontology.org/amigo/term/GO:0098644	Col2a1 Col27a1
0.0918363541948388	2	47	24.5072788353863	Euchromatin	http://amigo.geneontology.org/amigo/term/GO:0000791	Dnmt3a Jun
0.131739540362338	1	3	191.973684210526	Kinociliary basal body	http://amigo.geneontology.org/amigo/term/GO:1902636	Cdc14a
0.143351967201184	2	85	13.5510835913313	Collagen trimer	http://amigo.geneontology.org/amigo/term/GO:0005581	Col2a1 Col27a1
0.143351967201184	1	4	143.980263157895	Super elongation complex	http://amigo.geneontology.org/amigo/term/GO:0032783	Aff3
0.143351967201184	1	6	95.9868421052632	Sarcoplasmic reticulum lumen	http://amigo.geneontology.org/amigo/term/GO:0033018	Hsp90b1
0.143351967201184	1	6	95.9868421052632	Lewy body	http://amigo.geneontology.org/amigo/term/GO:0097413	Arih1
0.143351967201184	1	5	115.184210526316	Lateral part of cell	http://amigo.geneontology.org/amigo/term/GO:0097574	Slc26a5
0.154074015723566	1	10	57.5921052631579	Hemoglobin complex	http://amigo.geneontology.org/amigo/term/GO:0005833	Hbb-bs
0.154074015723566	1	10	57.5921052631579	Hemidesmosome	http://amigo.geneontology.org/amigo/term/GO:0030056	Erbin
0.154074015723566	1	10	57.5921052631579	Haptoglobin-hemoglobin complex	http://amigo.geneontology.org/amigo/term/GO:0031838	Hbb-bs
0.154074015723566	1	10	57.5921052631579	Endoplasmic reticulum chaperone complex	http://amigo.geneontology.org/amigo/term/GO:0034663	Hsp90b1
0.154074015723566	1	10	57.5921052631579	Kinocilium	http://amigo.geneontology.org/amigo/term/GO:0060091	Cdc14a
0.154074015723566	1	10	57.5921052631579	9+2 non-motile cilium	http://amigo.geneontology.org/amigo/term/GO:0097732	Cdc14a
0.157635909994229	4	609	3.78273269380347	Chromatin	http://amigo.geneontology.org/amigo/term/GO:0000785	Nfe2l2 Dnmt3a Egr1 Jun
0.157635909994229	4	607	3.79519639295933	Centrosome	http://amigo.geneontology.org/amigo/term/GO:0005813	Nfe2l2 Pde4d Nek1 Cdc14a
0.157635909994229	1	12	47.9934210526316	Cul4A-RING E3 ubiquitin ligase complex	http://amigo.geneontology.org/amigo/term/GO:0031464	Arih1
0.161734725702795	1	13	44.3016194331984	Cul2-RING ubiquitin ligase complex	http://amigo.geneontology.org/amigo/term/GO:0031462	Arih1
0.199790360385018	1	20	28.7960526315789	Pericentriolar material	http://amigo.geneontology.org/amigo/term/GO:0000242	Nek1
0.199790360385018	1	17	33.8777089783282	Lateral element	http://amigo.geneontology.org/amigo/term/GO:0000800	Sycp2
0.199790360385018	1	19	30.3116343490305	XY body	http://amigo.geneontology.org/amigo/term/GO:0001741	Dnmt3a
0.199790360385018	1	19	30.3116343490305	Stereocilium tip	http://amigo.geneontology.org/amigo/term/GO:0032426	Cdc14a
0.199790360385018	2	165	6.98086124401914	RNA polymerase II transcription regulator complex	http://amigo.geneontology.org/amigo/term/GO:0090575	Fos Jun

## Sheet: 8. OHC down MF
Enrichment FDR	nGenes	Pathway Genes	Fold Enrichment	Pathway	URL	Genes
0.0103125675008591	7	571	7.06032814084247	Transcription factor binding	http://amigo.geneontology.org/amigo/term/GO:0008134	Nfe2l2 Dnmt3a Fos Slc26a5 Rora Egr1 Jun
0.021137710850347	8	1110	4.15078236130868	RNA polymerase II cis-regulatory region sequence-specific DNA binding	http://amigo.geneontology.org/amigo/term/GO:0000978	Fosb Nfe2l2 Dnmt3a Fos Ikzf2 Rora Egr1 Jun
0.021137710850347	2	21	54.8496240601504	RNA polymerase II core promoter sequence-specific DNA binding	http://amigo.geneontology.org/amigo/term/GO:0000979	Fos Egr1
0.021137710850347	8	1132	4.07011344615957	Cis-regulatory region sequence-specific DNA binding	http://amigo.geneontology.org/amigo/term/GO:0000987	Fosb Nfe2l2 Dnmt3a Fos Ikzf2 Rora Egr1 Jun
0.021137710850347	7	730	5.52253064167267	Zinc ion binding	http://amigo.geneontology.org/amigo/term/GO:0008270	Zmiz1 Arih1 Mmp24 Alad Rora Zcchc7 Egr1
0.021137710850347	3	85	20.3266253869969	SMAD binding	http://amigo.geneontology.org/amigo/term/GO:0046332	Zmiz1 Fos Jun
0.0235024574538277	2	24	47.9934210526316	R-SMAD binding	http://amigo.geneontology.org/amigo/term/GO:0070412	Fos Jun
0.0317843891281744	9	1575	3.29097744360902	Double-stranded DNA binding	http://amigo.geneontology.org/amigo/term/GO:0003690	Fosb Nfe2l2 Dnmt3a Fos Ikzf2 Rora Aff3 Egr1 Jun
0.0318495030042312	8	1324	3.4798855143902	RNA polymerase II transcription regulatory region sequence-specific DNA binding	http://amigo.geneontology.org/amigo/term/GO:0000977	Fosb Nfe2l2 Dnmt3a Fos Ikzf2 Rora Egr1 Jun
0.0318495030042312	5	499	5.77075203037654	DNA-binding transcription activator activity	http://amigo.geneontology.org/amigo/term/GO:0001216	Fosb Nfe2l2 Fos Egr1 Jun
0.0318495030042312	5	492	5.85285622593068	DNA-binding transcription activator activity, RNA polymerase II-specific	http://amigo.geneontology.org/amigo/term/GO:0001228	Fosb Nfe2l2 Fos Egr1 Jun
0.0338403492237115	8	1365	3.37536148062464	DNA-binding transcription factor activity	http://amigo.geneontology.org/amigo/term/GO:0003700	Fosb Nfe2l2 Fos Ikzf2 Rora Aff3 Egr1 Jun
0.0338403492237115	7	1064	3.78895429362881	Transition metal ion binding	http://amigo.geneontology.org/amigo/term/GO:0046914	Zmiz1 Arih1 Mmp24 Alad Rora Zcchc7 Egr1
0.0343905656969589	8	1420	3.24462564862861	Transcription cis-regulatory region binding	http://amigo.geneontology.org/amigo/term/GO:0000976	Fosb Nfe2l2 Dnmt3a Fos Ikzf2 Rora Egr1 Jun
0.0343905656969589	2	44	26.1782296650718	Core promoter sequence-specific DNA binding	http://amigo.geneontology.org/amigo/term/GO:0001046	Fos Egr1
0.0343905656969589	8	1424	3.23551153163808	Transcription regulatory region nucleic acid binding	http://amigo.geneontology.org/amigo/term/GO:0001067	Fosb Nfe2l2 Dnmt3a Fos Ikzf2 Rora Egr1 Jun
0.0343905656969589	4	342	6.73591874422899	Protein serine kinase activity	http://amigo.geneontology.org/amigo/term/GO:0106310	Dapk1 Rps6ka3 Nek1 Kalrn
0.0343905656969589	9	1791	2.89407564136472	Transcription regulator activity	http://amigo.geneontology.org/amigo/term/GO:0140110	Fosb Zmiz1 Nfe2l2 Fos Ikzf2 Rora Aff3 Egr1 Jun
0.0344714739568714	2	48	23.9967105263158	Transcription coregulator binding	http://amigo.geneontology.org/amigo/term/GO:0001221	Nfe2l2 Rora
0.0371095865728432	8	1493	3.08598018824691	Sequence-specific double-stranded DNA binding	http://amigo.geneontology.org/amigo/term/GO:1990837	Fosb Nfe2l2 Dnmt3a Fos Ikzf2 Rora Egr1 Jun
0.0454970149238387	1	3	191.973684210526	DNA ligase activity	http://amigo.geneontology.org/amigo/term/GO:0003909	Lig1
0.0454970149238387	1	3	191.973684210526	DNA ligase (ATP) activity	http://amigo.geneontology.org/amigo/term/GO:0003910	Lig1
0.0454970149238387	8	1591	2.89589467068047	Sequence-specific DNA binding	http://amigo.geneontology.org/amigo/term/GO:0043565	Fosb Nfe2l2 Dnmt3a Fos Ikzf2 Rora Egr1 Jun
0.0454970149238387	1	3	191.973684210526	Chondroitin 4-sulfotransferase activity	http://amigo.geneontology.org/amigo/term/GO:0047756	Chst11
0.0533697299576944	1	4	143.980263157895	DNA (cytosine-5-)-methyltransferase activity	http://amigo.geneontology.org/amigo/term/GO:0003886	Dnmt3a
0.0533697299576944	4	437	5.27158858244008	Protein serine/threonine kinase activity	http://amigo.geneontology.org/amigo/term/GO:0004674	Dapk1 Rps6ka3 Nek1 Kalrn
0.0533697299576944	1	4	143.980263157895	ErbB-2 class receptor binding	http://amigo.geneontology.org/amigo/term/GO:0005176	Erbin
0.0545365708308991	1	5	115.184210526316	N-acetylgalactosamine 4-O-sulfotransferase activity	http://amigo.geneontology.org/amigo/term/GO:0001537	Chst11
0.0545365708308991	1	5	115.184210526316	Ribosomal protein S6 kinase activity	http://amigo.geneontology.org/amigo/term/GO:0004711	Rps6ka3
0.0545365708308991	1	5	115.184210526316	Oxysterol binding	http://amigo.geneontology.org/amigo/term/GO:0008142	Rora
0.0545365708308991	1	5	115.184210526316	Ligase activity, forming phosphoric ester bonds	http://amigo.geneontology.org/amigo/term/GO:0016886	Lig1
0.0545365708308991	1	5	115.184210526316	Hemoglobin alpha binding	http://amigo.geneontology.org/amigo/term/GO:0031721	Hbb-bs
0.0545365708308991	1	5	115.184210526316	Chondroitin sulfotransferase activity	http://amigo.geneontology.org/amigo/term/GO:0034481	Chst11
0.0599395652332435	1	6	95.9868421052632	Netrin receptor activity	http://amigo.geneontology.org/amigo/term/GO:0005042	Unc5c
0.0599395652332435	1	6	95.9868421052632	DNA-methyltransferase activity	http://amigo.geneontology.org/amigo/term/GO:0009008	Dnmt3a
0.0599395652332435	1	6	95.9868421052632	Double-stranded methylated DNA binding	http://amigo.geneontology.org/amigo/term/GO:0010385	Egr1
0.0679820605385312	1	7	82.2744360902255	MHC class II protein binding	http://amigo.geneontology.org/amigo/term/GO:0042289	Col2a1
0.0787450524196167	1	9	63.9912280701754	S-methyltransferase activity	http://amigo.geneontology.org/amigo/term/GO:0008172	Dnmt3a
0.0787450524196167	1	9	63.9912280701754	Oxalate transmembrane transporter activity	http://amigo.geneontology.org/amigo/term/GO:0019531	Slc26a5
0.0787450524196167	1	9	63.9912280701754	Hemoglobin binding	http://amigo.geneontology.org/amigo/term/GO:0030492	Hbb-bs
0.0787450524196167	1	9	63.9912280701754	Haptoglobin binding	http://amigo.geneontology.org/amigo/term/GO:0031720	Hbb-bs
0.0805662990997867	7	1555	2.59257065493315	Adenyl ribonucleotide binding	http://amigo.geneontology.org/amigo/term/GO:0032559	Hsp90b1 Dapk1 Pde4d Rps6ka3 Nek1 Lig1 Kalrn
0.0823210458398945	7	1569	2.56943745597263	Adenyl nucleotide binding	http://amigo.geneontology.org/amigo/term/GO:0030554	Hsp90b1 Dapk1 Pde4d Rps6ka3 Nek1 Lig1 Kalrn
0.0893752919116925	4	592	3.89135846372688	Protein kinase activity	http://amigo.geneontology.org/amigo/term/GO:0004672	Dapk1 Rps6ka3 Nek1 Kalrn
0.0913199174411931	4	600	3.83947368421053	Chromatin binding	http://amigo.geneontology.org/amigo/term/GO:0003682	Dnmt3a Fos Egr1 Jun
0.0913584304041617	1	12	47.9934210526316	Secondary active sulfate transmembrane transporter activity	http://amigo.geneontology.org/amigo/term/GO:0008271	Slc26a5
0.0913584304041617	1	12	47.9934210526316	Platelet-derived growth factor binding	http://amigo.geneontology.org/amigo/term/GO:0048407	Col2a1
0.0948519443971281	6	1285	2.68912553757936	DNA-binding transcription factor activity, RNA polymerase II-specific	http://amigo.geneontology.org/amigo/term/GO:0000981	Fosb Nfe2l2 Fos Rora Egr1 Jun
0.0948519443971281	1	13	44.3016194331984	Oxygen carrier activity	http://amigo.geneontology.org/amigo/term/GO:0005344	Hbb-bs
0.0968801082813965	2	136	8.46942724458204	Extracellular matrix structural constituent	http://amigo.geneontology.org/amigo/term/GO:0005201	Col2a1 Col27a1
0.0980597185266634	1	14	41.1372180451128	Transcription corepressor binding	http://amigo.geneontology.org/amigo/term/GO:0001222	Rora
0.101014119294894	1	15	38.3947368421053	3 ,5 -cyclic-AMP phosphodiesterase activity	http://amigo.geneontology.org/amigo/term/GO:0004115	Pde4d
0.101014119294894	1	15	38.3947368421053	Protein ADP-ribosylase activity	http://amigo.geneontology.org/amigo/term/GO:1990404	Parp8
0.1037428053204	1	16	35.9950657894737	Sulfate transmembrane transporter activity	http://amigo.geneontology.org/amigo/term/GO:0015116	Slc26a5
0.1037428053204	1	16	35.9950657894737	CAMP response element binding	http://amigo.geneontology.org/amigo/term/GO:0035497	Jun
0.106269553282771	1	17	33.8777089783282	Chloride transmembrane transporter activity	http://amigo.geneontology.org/amigo/term/GO:0015108	Slc26a5
0.106269553282771	1	17	33.8777089783282	ATPase-coupled inorganic anion transmembrane transporter activity	http://amigo.geneontology.org/amigo/term/GO:0043225	Slc26a5
0.11367333067596	4	695	3.31465354032563	Phosphotransferase activity, alcohol group as acceptor	http://amigo.geneontology.org/amigo/term/GO:0016773	Dapk1 Rps6ka3 Nek1 Kalrn
0.114552572387808	1	19	30.3116343490305	Bicarbonate transmembrane transporter activity	http://amigo.geneontology.org/amigo/term/GO:0015106	Slc26a5
0.120278554958082	1	21	27.4248120300752	Transcription coactivator binding	http://amigo.geneontology.org/amigo/term/GO:0001223	Rora
0.120278554958082	1	23	25.0400457665904	NAD+ ADP-ribosyltransferase activity	http://amigo.geneontology.org/amigo/term/GO:0003950	Parp8
0.120278554958082	1	27	21.3304093567251	Cyclic-nucleotide phosphodiesterase activity	http://amigo.geneontology.org/amigo/term/GO:0004112	Pde4d
0.120278554958082	1	25	23.0368421052632	3 ,5 -cyclic-nucleotide phosphodiesterase activity	http://amigo.geneontology.org/amigo/term/GO:0004114	Pde4d
0.120278554958082	1	24	23.9967105263158	Calmodulin-dependent protein kinase activity	http://amigo.geneontology.org/amigo/term/GO:0004683	Dapk1
0.120278554958082	3	423	4.08454647256439	GTPase activator activity	http://amigo.geneontology.org/amigo/term/GO:0005096	Ralgapa2 Jun Kalrn
0.120278554958082	6	1486	2.32538783027555	ATP binding	http://amigo.geneontology.org/amigo/term/GO:0005524	Hsp90b1 Dapk1 Rps6ka3 Nek1 Lig1 Kalrn
0.120278554958082	1	23	25.0400457665904	Anion:anion antiporter activity	http://amigo.geneontology.org/amigo/term/GO:0015301	Slc26a5
0.120278554958082	4	777	2.96484454379191	Kinase activity	http://amigo.geneontology.org/amigo/term/GO:0016301	Dapk1 Rps6ka3 Nek1 Kalrn
0.120278554958082	1	27	21.3304093567251	Syntaxin-1 binding	http://amigo.geneontology.org/amigo/term/GO:0017075	Dapk1
0.120278554958082	7	1930	2.08883283337878	Purine nucleotide binding	http://amigo.geneontology.org/amigo/term/GO:0017076	Hsp90b1 Dapk1 Pde4d Rps6ka3 Nek1 Lig1 Kalrn
0.120278554958082	1	25	23.0368421052632	Oxygen binding	http://amigo.geneontology.org/amigo/term/GO:0019825	Hbb-bs
0.120278554958082	1	22	26.1782296650718	CAMP binding	http://amigo.geneontology.org/amigo/term/GO:0030552	Pde4d
0.120278554958082	3	439	3.93567917515885	GTPase regulator activity	http://amigo.geneontology.org/amigo/term/GO:0030695	Ralgapa2 Jun Kalrn
0.120278554958082	7	1933	2.08559098211125	Ribonucleotide binding	http://amigo.geneontology.org/amigo/term/GO:0032553	Hsp90b1 Dapk1 Pde4d Rps6ka3 Nek1 Lig1 Kalrn
0.120278554958082	7	1915	2.10519444826165	Purine ribonucleotide binding	http://amigo.geneontology.org/amigo/term/GO:0032555	Hsp90b1 Dapk1 Pde4d Rps6ka3 Nek1 Lig1 Kalrn
0.120278554958082	1	26	22.1508097165992	Cysteine-type endopeptidase inhibitor activity involved in apoptotic process	http://amigo.geneontology.org/amigo/term/GO:0043027	Rps6ka3
0.120278554958082	1	25	23.0368421052632	Low-density lipoprotein particle receptor binding	http://amigo.geneontology.org/amigo/term/GO:0050750	Hsp90b1
0.120278554958082	3	439	3.93567917515885	Nucleoside-triphosphatase regulator activity	http://amigo.geneontology.org/amigo/term/GO:0060589	Ralgapa2 Jun Kalrn
0.120278554958082	1	21	27.4248120300752	HMG box domain binding	http://amigo.geneontology.org/amigo/term/GO:0071837	Jun
0.120278554958082	1	26	22.1508097165992	Solute:anion antiporter activity	http://amigo.geneontology.org/amigo/term/GO:0140323	Slc26a5
0.120548033012256	1	28	20.5686090225564	Dicarboxylic acid transmembrane transporter activity	http://amigo.geneontology.org/amigo/term/GO:0005310	Slc26a5
0.120548033012256	1	28	20.5686090225564	Lipoprotein particle receptor binding	http://amigo.geneontology.org/amigo/term/GO:0070325	Hsp90b1
0.121778289208939	1	29	19.8593466424682	MHC protein binding	http://amigo.geneontology.org/amigo/term/GO:0042287	Col2a1
0.121778289208939	2	204	5.64628482972136	Catalytic activity, acting on DNA	http://amigo.geneontology.org/amigo/term/GO:0140097	Dnmt3a Lig1
0.124390950377172	1	30	19.1973684210526	14-3-3 protein binding	http://amigo.geneontology.org/amigo/term/GO:0071889	Nek1
0.129416026498741	1	32	17.9975328947368	Spectrin binding	http://amigo.geneontology.org/amigo/term/GO:0030507	Slc26a5
0.129416026498741	1	32	17.9975328947368	Histone acetyltransferase binding	http://amigo.geneontology.org/amigo/term/GO:0035035	Egr1
0.13958852633452	1	35	16.4548872180451	Extracellular matrix structural constituent conferring tensile strength	http://amigo.geneontology.org/amigo/term/GO:0030020	Col27a1
0.141844565553674	1	36	15.9978070175439	Ubiquitin conjugating enzyme binding	http://amigo.geneontology.org/amigo/term/GO:0031624	Arih1
0.144044066047729	1	37	15.5654338549075	Cyclic nucleotide binding	http://amigo.geneontology.org/amigo/term/GO:0030551	Pde4d
0.14828086675481	1	39	14.7672064777328	Cysteine-type endopeptidase regulator activity involved in apoptotic process	http://amigo.geneontology.org/amigo/term/GO:0043028	Rps6ka3
0.14828086675481	1	39	14.7672064777328	Proteoglycan binding	http://amigo.geneontology.org/amigo/term/GO:0043394	Col2a1
0.150321675522094	1	40	14.3980263157895	Protein tyrosine/serine/threonine phosphatase activity	http://amigo.geneontology.org/amigo/term/GO:0008138	Cdc14a
0.155897351924866	1	42	13.7124060150376	Ubiquitin-like protein conjugating enzyme binding	http://amigo.geneontology.org/amigo/term/GO:0044390	Arih1
0.160736915867504	4	917	2.51219652183895	Transferase activity, transferring phosphorus-containing groups	http://amigo.geneontology.org/amigo/term/GO:0016772	Dapk1 Rps6ka3 Nek1 Kalrn
0.163142977424526	1	45	12.7982456140351	Sulfur compound transmembrane transporter activity	http://amigo.geneontology.org/amigo/term/GO:1901682	Slc26a5
0.170040707699942	1	48	11.9983552631579	Nuclear receptor activity	http://amigo.geneontology.org/amigo/term/GO:0004879	Rora
0.170040707699942	1	48	11.9983552631579	Ligand-activated transcription factor activity	http://amigo.geneontology.org/amigo/term/GO:0098531	Rora
0.179924335151394	1	52	11.0754048582996	Pentosyltransferase activity	http://amigo.geneontology.org/amigo/term/GO:0016763	Parp8
0.179924335151394	1	52	11.0754048582996	Nuclear receptor coactivator activity	http://amigo.geneontology.org/amigo/term/GO:0030374	Zmiz1
0.181417215407172	1	53	10.8664349553128	Peroxidase activity	http://amigo.geneontology.org/amigo/term/GO:0004601	Hbb-bs
0.189332307631814	1	56	10.2843045112782	Sterol binding	http://amigo.geneontology.org/amigo/term/GO:0032934	Rora
0.189465238809461	1	57	10.1038781163435	Oxidoreductase activity, acting on peroxide as acceptor	http://amigo.geneontology.org/amigo/term/GO:0016684	Hbb-bs
0.189465238809461	6	1836	1.88209494324045	Purine ribonucleoside triphosphate binding	http://amigo.geneontology.org/amigo/term/GO:0035639	Hsp90b1 Dapk1 Rps6ka3 Nek1 Lig1 Kalrn
0.195782068749792	1	61	9.44132873166523	Sulfotransferase activity	http://amigo.geneontology.org/amigo/term/GO:0008146	Chst11
0.195782068749792	1	61	9.44132873166523	Hydro-lyase activity	http://amigo.geneontology.org/amigo/term/GO:0016836	Alad
0.195782068749792	2	307	3.75192868163895	Ubiquitin protein ligase binding	http://amigo.geneontology.org/amigo/term/GO:0031625	Arih1 Jun

## Sheet: 9. Iphc up KEGG
NO RESULTS

[truncated: 12 more sheets: 10. Iphc up BP, 11. Iphc up CC, 12. Iphc up MF, 13. Iphc down KEGG, 14. Iphc down BP, 15. Iphc down CC, 16. Iphc down MF, 17. DCs up KEGG, 17. DC up KEGG, 18. DC up BP, 19. DC up CC, 20. DC up MF]
