# Supplementary material for: Jag1 represses Notch activation in lateral supporting cells and inhibits an outer hair cell fate in the medial cochlea
Source: Development. 2024 Nov 5;151(21):dev202949. doi: 10.1242/dev.202949 (PMC11574350; doi:10.1242/dev.202949)
Supplement: Table S7. Marker genes for individual cell types for all Epcam+ cell populations for Jag1+/+ dataset [file develop-151-202949-TableS7.xlsx]

## Sheet: IHCs
Column1	p_val	avg_log2FC	pct,1	pct,2	p_val_adj
Rims2	1.54537e-60	4.59414	1	0.236	3.24265e-56	Rims2
Xirp21	2.83859e-199	4.45968	1	0.051	5.95621e-195	Xirp2
Fam155a1	1.21737e-187	4.43088	0.981	0.053	2.55441e-183	Fam155a
Thsd7b1	7.10799e-153	4.2138	1	0.07	1.49147e-148	Thsd7b
Pvalb1	6.70946e-90	3.99839	0.827	0.083	1.40785e-85	Pvalb
Myo3a1	6.02905e-184	3.95145	1	0.055	1.26508e-179	Myo3a
Otof1	1.15165e-152	3.9403	1	0.071	2.41652e-148	Otof
Csmd13	3.51182e-125	3.69093	0.923	0.074	7.36884e-121	Csmd1
Kcnh71	9.58122e-153	3.65536	1	0.069	2.01043e-148	Kcnh7
Ankfn11	4.34809e-127	3.61055	1	0.084	9.12359e-123	Ankfn1
Kcnmb21	9.11612e-176	3.56213	1	0.059	1.91283e-171	Kcnmb2
Ptprq1	3.66661e-101	3.54065	1	0.111	7.69365e-97	Ptprq
Cacna1d1	6.43942e-39	3.53328	1	0.49	1.35118e-34	Cacna1d
Cib21	2.09974e-34	3.35442	0.865	0.268	4.40588e-30	Cib2
Calb21	5.86212e-93	3.28717	0.885	0.089	1.23005e-88	Calb2
Rprm1	6.21027e-26	3.26837	0.808	0.309	1.3031e-21	Rprm
6530403H02Rik1	6.18516e-273	3.23302	1	0.034	1.29783e-268	6530403H02Rik
Fry2	3.68613e-48	3.18138	1	0.309	7.73461e-44	Fry
Pcp41	3.04088e-40	3.14262	0.942	0.263	6.38069e-36	Pcp4
Slc8a11	2.57905e-81	3.10788	0.962	0.135	5.41162e-77	Slc8a1
Galnt131	7.80476e-163	3.07764	0.981	0.059	1.63767e-158	Galnt13
Grxcr11	9.01538e-167	3.04556	1	0.058	1.8917e-162	Grxcr1
Smpx1	1.42717e-73	3.03293	1	0.166	2.99462e-69	Smpx
Cdh181	6.82032e-52	3.03291	0.981	0.251	1.43111e-47	Cdh18
Nrxn33	2.90604e-34	3.01222	1	0.562	6.09774e-30	Nrxn3
Lmo32	2.29481e-93	3.00253	1	0.123	4.8152e-89	Lmo3
Calm11	2.96997e-14	2.9889	0.981	0.946	6.23189e-10	Calm1
Tnc2	4.52835e-83	2.95152	1	0.143	9.50183e-79	Tnc
Loxhd11	7.81452e-212	2.92739	1	0.046	1.63972e-207	Loxhd1
Casz11	9.13092e-87	2.9085	1	0.142	1.91594e-82	Casz1
Myo62	8.56182e-35	2.89193	1	0.664	1.79653e-30	Myo6
Srrm41	3.51504e-158	2.88964	1	0.065	7.37561e-154	Srrm4
Acbd71	5.67054e-53	2.87425	0.75	0.114	1.18985e-48	Acbd7
Cep85l2	4.56138e-64	2.82008	1	0.204	9.57114e-60	Cep85l
Ccer21	2.58856e-62	2.76398	0.712	0.085	5.43157e-58	Ccer2
Gng81	2.13022e-73	2.75027	0.712	0.071	4.46984e-69	Gng8
Lhfpl51	6.65272e-127	2.74802	0.865	0.06	1.39594e-122	Lhfpl5
Sema5b1	2.69595e-125	2.71232	0.981	0.081	5.6569e-121	Sema5b
Agbl11	1.44548e-82	2.68159	0.981	0.136	3.03305e-78	Agbl1
Shtn11	1.82124e-46	2.67428	1	0.366	3.8215e-42	Shtn1
Cntnap5a1	0	2.66627	0.904	0.018	0	Cntnap5a
Pcsk52	2.33487e-37	2.65626	1	0.515	4.89926e-33	Pcsk5
Ush2a1	8.59457e-168	2.64133	0.981	0.056	1.8034e-163	Ush2a
Tmc11	8.74276e-162	2.62992	1	0.062	1.83449e-157	Tmc1
Tpm11	2.05237e-34	2.58375	1	0.657	4.30649e-30	Tpm1
Pkhd1l11	6.97593e-219	2.58113	0.865	0.031	1.46376e-214	Pkhd1l1
Fhod31	1.05563e-51	2.57465	1	0.261	2.21503e-47	Fhod3
Dscaml11	1.48152e-185	2.56257	0.981	0.049	3.10868e-181	Dscaml1
Frmpd43	1.49492e-72	2.53177	0.981	0.154	3.13678e-68	Frmpd4
Mtus21	8.76272e-72	2.52062	1	0.172	1.83868e-67	Mtus2
Fstl41	7.9634e-120	2.48984	0.962	0.082	1.67096e-115	Fstl4
Dock91	6.55437e-44	2.48289	1	0.347	1.3753e-39	Dock9
Zmat43	3.98664e-84	2.47658	0.981	0.13	8.36517e-80	Zmat4
Myo3b1	9.72551e-74	2.47363	0.981	0.157	2.0407e-69	Myo3b
Frmd4b3	1.09103e-40	2.4653	1	0.373	2.2893e-36	Frmd4b
Naaladl21	6.575e-31	2.44273	1	0.602	1.37963e-26	Naaladl2
Ano41	9.58928e-141	2.44119	0.962	0.069	2.01212e-136	Ano4
Calm21	2.666e-31	2.42218	1	0.894	5.59407e-27	Calm2
Adgrv12	1.29393e-85	2.38923	0.962	0.121	2.71506e-81	Adgrv1
Ralyl2	9.34494e-102	2.38789	0.942	0.095	1.96085e-97	Ralyl
Gabrb31	4.87248e-152	2.36086	1	0.064	1.02239e-147	Gabrb3
Ctnnd23	6.03248e-33	2.35064	0.981	0.516	1.26579e-28	Ctnnd2
Nefl1	1.33108e-80	2.34299	0.712	0.066	2.79301e-76	Nefl
Fgf8	0	2.32234	0.846	0.007	0	Fgf8
Fmn11	4.85039e-32	2.32223	1	0.834	1.01776e-27	Fmn1
Mob3b1	2.66268e-52	2.29325	1	0.251	5.58709e-48	Mob3b
Tmem178b1	3.42706e-142	2.28871	0.981	0.067	7.19101e-138	Tmem178b
Nbas1	2.80017e-44	2.27981	1	0.369	5.87559e-40	Nbas
Myo161	2.97803e-235	2.27538	0.981	0.039	6.2488e-231	Myo16
Pou4f31	1.55627e-102	2.25531	0.731	0.051	3.26551e-98	Pou4f3
Cabp2	0	2.25242	0.769	0.008	0	Cabp2
Pak32	5.78244e-36	2.24935	1	0.495	1.21333e-31	Pak3
Dpp61	8.54384e-170	2.24626	0.942	0.05	1.79275e-165	Dpp6
Rnf1502	6.72842e-34	2.24186	1	0.574	1.41182e-29	Rnf150
Dlg22	9.52322e-37	2.23485	1	0.382	1.99826e-32	Dlg2
Mlf11	9.22132e-41	2.21513	1	0.364	1.93491e-36	Mlf1
Dgkh2	3.12059e-62	2.19998	1	0.203	6.54793e-58	Dgkh
Cd164l21	1.17522e-66	2.19831	0.788	0.102	2.46596e-62	Cd164l2
Grid2ip1	3.52926e-243	2.19499	0.942	0.034	7.40545e-239	Grid2ip
Pcdh152	9.42867e-40	2.19041	1	0.372	1.97842e-35	Pcdh15
Pcdh73	3.66688e-30	2.18826	1	0.731	7.69422e-26	Pcdh7
Nefm1	3.48142e-86	2.17373	0.75	0.067	7.30506e-82	Nefm
Insc2	2.30593e-171	2.16661	1	0.059	4.83853e-167	Insc
Calb12	1.08956e-27	2.16194	0.981	0.41	2.28623e-23	Calb1
Runx1t11	8.38613e-121	2.15795	0.962	0.08	1.75966e-116	Runx1t1
Gm135991	3.322e-268	2.14895	0.808	0.02	6.97056e-264	Gm13599
Dytn1	3.57633e-196	2.12924	0.962	0.043	7.50421e-192	Dytn
Espn1	8.97477e-85	2.12639	0.923	0.109	1.88318e-80	Espn
Ptprz12	4.27829e-59	2.12364	0.981	0.188	8.97713e-55	Ptprz1
Hacd31	7.64993e-37	2.11235	0.981	0.426	1.60519e-32	Hacd3
Apba11	2.77011e-118	2.10824	0.981	0.085	5.81252e-114	Apba1
Kcnma11	8.21765e-76	2.09334	0.981	0.149	1.72431e-71	Kcnma1
Tmem255b1	4.86763e-178	2.09285	0.962	0.05	1.02138e-173	Tmem255b
Pacrg1	5.51765e-61	2.07916	0.981	0.198	1.15777e-56	Pacrg
Agbl41	3.16155e-50	2.07813	0.962	0.213	6.63388e-46	Agbl4
Trim361	1.44986e-96	2.06149	0.962	0.107	3.04225e-92	Trim36
Cacnb21	1.95114e-29	2.06122	0.981	0.49	4.09407e-25	Cacnb2
Cdk141	1.26993e-33	2.0585	1	0.608	2.6647e-29	Cdk14
Pkig1	2.04295e-35	2.05829	0.981	0.52	4.28673e-31	Pkig
Bdnf1	5.90173e-156	2.05434	0.962	0.059	1.23836e-151	Bdnf
Fam168a1	2.77353e-35	2.03137	0.981	0.529	5.81969e-31	Fam168a
E130114P18Rik2	2.6398e-43	2.02809	0.865	0.183	5.53909e-39	E130114P18Rik
Slc17a8	0	2.0256	0.981	0.02	0	Slc17a8
D7Ertd443e1	2.12735e-69	2.01357	0.981	0.157	4.46382e-65	D7Ertd443e
Mindy4b-ps1	1.69047e-284	1.9999	0.962	0.029	3.54711e-280	Mindy4b-ps
Enox12	9.63641e-51	1.99836	0.962	0.228	2.02201e-46	Enox1
Gm9195	0	1.99672	0.904	0.005	0	Gm9195
A930009A15Rik1	1.49043e-120	1.99422	0.923	0.074	3.12737e-116	A930009A15Rik
Syt141	3.19041e-79	1.99237	1	0.152	6.69443e-75	Syt14
Ankrd241	3.03651e-46	1.99208	0.962	0.277	6.37151e-42	Ankrd24
Msrb32	1.72927e-43	1.98024	0.962	0.278	3.62853e-39	Msrb3
Hs3st4	1.16349e-295	1.97633	0.885	0.022	2.44136e-291	Hs3st4
Elmo12	7.05616e-27	1.97561	0.981	0.629	1.48059e-22	Elmo1
Ormdl32	1.1045e-27	1.97324	0.904	0.453	2.31758e-23	Ormdl3
Tafa3	0	1.97082	0.904	0.005	0	Tafa3
Atp2a3	0	1.94925	0.885	0.008	0	Atp2a3
Evl1	2.35456e-30	1.92149	0.962	0.527	4.94057e-26	Evl
Slc9a92	1.13158e-29	1.91529	0.962	0.473	2.3744e-25	Slc9a9
Tjp12	2.74306e-27	1.91004	0.942	0.57	5.75577e-23	Tjp1
Dtna1	8.28663e-31	1.90979	1	0.66	1.73878e-26	Dtna
Lrrc10b1	3.38369e-56	1.90748	0.769	0.112	7.09999e-52	Lrrc10b
Trim451	4.80937e-85	1.90475	0.904	0.099	1.00915e-80	Trim45
Fam107b1	5.64415e-57	1.90335	0.962	0.198	1.18431e-52	Fam107b
Pcbp31	8.06687e-64	1.90222	0.981	0.177	1.69267e-59	Pcbp3
Tjap11	1.02791e-57	1.88054	0.962	0.205	2.15686e-53	Tjap1
B230219D22Rik1	1.67008e-16	1.87063	0.885	0.71	3.50432e-12	B230219D22Rik
Slc22a231	2.69614e-35	1.86787	0.962	0.36	5.6573e-31	Slc22a23
Ntng22	5.53099e-107	1.84279	0.942	0.086	1.16057e-102	Ntng2
Efr3a1	7.78817e-36	1.84158	1	0.449	1.63419e-31	Efr3a
Rbm243	4.83787e-39	1.8401	0.981	0.312	1.01513e-34	Rbm24
Asic22	1.43574e-73	1.82635	0.865	0.105	3.01262e-69	Asic2
Ksr21	1.1444e-67	1.82525	0.942	0.152	2.40129e-63	Ksr2
E130308A19Rik1	6.08664e-35	1.82475	1	0.484	1.27716e-30	E130308A19Rik
Mreg1	1.83125e-125	1.8247	0.981	0.078	3.84252e-121	Mreg
Kcnh83	5.03634e-31	1.82202	0.981	0.43	1.05678e-26	Kcnh8
Usp462	9.36363e-36	1.80527	1	0.444	1.96477e-31	Usp46
Camk2b1	4.99055e-81	1.80397	0.712	0.064	1.04717e-76	Camk2b
Nek101	1.21785e-121	1.80156	0.885	0.065	2.55542e-117	Nek10
Kcnn21	2.42675e-95	1.79903	0.962	0.103	5.09204e-91	Kcnn2
Pdzrn33	5.89718e-61	1.79274	0.981	0.179	1.23741e-56	Pdzrn3
Stxbp42	7.81878e-36	1.7834	0.981	0.365	1.64062e-31	Stxbp4
Dgkg1	7.41248e-112	1.77754	0.885	0.074	1.55536e-107	Dgkg
Tmprss32	1.78938e-77	1.7719	0.981	0.141	3.75466e-73	Tmprss3
Cdc42bpa1	3.40225e-32	1.77133	0.981	0.536	7.13894e-28	Cdc42bpa
Rbfox22	2.13601e-32	1.76192	1	0.594	4.48198e-28	Rbfox2
Elmod11	1.4179e-181	1.75458	0.942	0.045	2.97517e-177	Elmod1
Gm301911	5.12586e-52	1.75445	0.769	0.118	1.07556e-47	Gm30191
Espnl1	8.01187e-184	1.74693	0.923	0.044	1.68113e-179	Espnl
Myo151	2.23421e-120	1.74103	0.904	0.071	4.68803e-116	Myo15
Dlk21	7.71755e-183	1.74028	0.827	0.035	1.61937e-178	Dlk2
Syn32	1.01313e-26	1.73935	0.962	0.484	2.12585e-22	Syn3
Scg51	4.15916e-68	1.73634	0.904	0.133	8.72716e-64	Scg5
Gpr1561	3.56027e-153	1.73621	0.942	0.056	7.47051e-149	Gpr156
Npas33	7.07561e-24	1.73518	0.981	0.554	1.48468e-19	Npas3
Sgip12	3.29922e-47	1.73325	0.942	0.206	6.92276e-43	Sgip1
Kcnab11	1.39416e-42	1.73205	0.673	0.106	2.92537e-38	Kcnab1
Ncam13	1.05574e-47	1.72833	0.962	0.227	2.21527e-43	Ncam1
Amph2	1.49159e-77	1.72528	0.962	0.127	3.12981e-73	Amph
Stard101	5.88383e-25	1.72137	0.788	0.31	1.2346e-20	Stard10
Rasd21	9.64967e-123	1.71135	0.885	0.061	2.02479e-118	Rasd2
Synrg1	9.97699e-39	1.71106	1	0.395	2.09347e-34	Synrg
Erc21	4.97151e-41	1.7025	0.923	0.252	1.04317e-36	Erc2
Grxcr21	6.21647e-121	1.70249	0.808	0.051	1.3044e-116	Grxcr2
Kcp1	2.35306e-163	1.70234	0.865	0.044	4.93742e-159	Kcp
Ttll31	2.28112e-51	1.67903	0.962	0.227	4.78647e-47	Ttll3
Hebp22	3.12476e-27	1.67765	0.769	0.255	6.55669e-23	Hebp2
mt-Nd21	4.3572e-28	1.67689	1	0.991	9.14271e-24	mt-Nd2
Unc791	3.03634e-102	1.67218	0.808	0.064	6.37115e-98	Unc79
Mgst32	2.9888e-15	1.67006	0.731	0.43	6.2714e-11	Mgst3
D330046F09Rik1	3.11837e-171	1.66366	0.788	0.033	6.54327e-167	D330046F09Rik
Mvb12b1	7.67888e-44	1.6631	0.962	0.277	1.61126e-39	Mvb12b
Gm139631	9.60751e-31	1.66177	0.827	0.228	2.01594e-26	Gm13963
Calml41	1.37918e-19	1.65952	1	0.645	2.89392e-15	Calml4
Immp2l2	1.26318e-27	1.6525	0.962	0.426	2.65053e-23	Immp2l
Slc24a33	6.05573e-25	1.65216	0.981	0.522	1.27067e-20	Slc24a3
mt-Nd31	7.17322e-27	1.64981	1	0.882	1.50516e-22	mt-Nd3
Tmc21	2.38272e-242	1.64944	0.865	0.027	4.99967e-238	Tmc2
Ap4s1	7.76991e-28	1.64872	0.808	0.265	1.63036e-23	Ap4s1
Ctnna22	2.56623e-37	1.64743	0.788	0.17	5.38472e-33	Ctnna2
Raver22	2.21419e-59	1.64378	0.981	0.182	4.64604e-55	Raver2
Atp11a1	6.6584e-39	1.64201	0.981	0.343	1.39713e-34	Atp11a
Acss21	1.02998e-95	1.63257	0.904	0.09	2.16122e-91	Acss2
Osbpl31	1.5884e-58	1.63173	0.923	0.165	3.33294e-54	Osbpl3
Cyld1	1.07906e-38	1.62735	0.962	0.301	2.26419e-34	Cyld
8030451A03Rik1	3.81966e-98	1.62307	0.731	0.052	8.01479e-94	8030451A03Rik
Snrnp251	1.68674e-33	1.60802	0.75	0.185	3.53928e-29	Snrnp25
Phgdh2	1.89631e-15	1.60157	0.769	0.454	3.97902e-11	Phgdh
Cetn21	7.14224e-19	1.59947	0.788	0.42	1.49866e-14	Cetn2
Chrna91	6.42511e-141	1.59682	0.788	0.042	1.34818e-136	Chrna9
Kif21b1	3.15864e-235	1.59443	0.808	0.024	6.62778e-231	Kif21b
Tesc2	6.02581e-44	1.59408	0.731	0.127	1.2644e-39	Tesc
Pip4k2a1	8.22369e-42	1.59223	0.885	0.213	1.72558e-37	Pip4k2a
Ap3b21	9.34957e-194	1.59175	0.923	0.041	1.96182e-189	Ap3b2
Rph3al2	3.18448e-52	1.5908	0.904	0.186	6.68199e-48	Rph3al
Kcnj132	1.21453e-69	1.58903	0.827	0.103	2.54844e-65	Kcnj13
Adcy23	1.89273e-41	1.57972	0.865	0.191	3.97151e-37	Adcy2
Kif19a2	4.06712e-48	1.57892	0.981	0.22	8.53404e-44	Kif19a
Rimbp21	4.20114e-178	1.5709	0.904	0.043	8.81526e-174	Rimbp2
Gm10431	6.01808e-185	1.56787	0.904	0.04	1.26277e-180	Gm1043
Cdh231	4.53357e-87	1.56462	0.885	0.091	9.51279e-83	Cdh23
Cpeb31	1.02115e-38	1.56026	0.942	0.279	2.14269e-34	Cpeb3
Khdrbs21	3.03431e-78	1.56012	0.846	0.094	6.3669e-74	Khdrbs2
Atp8a21	2.59046e-76	1.5595	0.962	0.13	5.43557e-72	Atp8a2
Kctd11	1.71448e-43	1.55737	0.962	0.257	3.59749e-39	Kctd1
Fbxw4	3.8916e-50	1.55151	0.981	0.231	8.16574e-46	Fbxw4
Atp2b11	8.60833e-29	1.54868	1	0.926	1.80629e-24	Atp2b1
Adcy81	7.52854e-112	1.54298	0.885	0.068	1.57971e-107	Adcy8
Parp11	1.8477e-19	1.5429	0.75	0.322	3.87702e-15	Parp1
4933425B07Rik2	5.81507e-172	1.53986	0.788	0.033	1.22018e-167	4933425B07Rik
Mkrn2os1	4.37547e-139	1.53721	0.788	0.042	9.18105e-135	Mkrn2os
St8sia21	1.03229e-70	1.53305	0.865	0.107	2.16605e-66	St8sia2
Ofcc11	5.59625e-191	1.52534	0.788	0.029	1.17426e-186	Ofcc1
Fsd1l3	1.95931e-36	1.52202	0.942	0.305	4.11123e-32	Fsd1l
Gm41311	1.59783e-228	1.50955	0.846	0.028	3.35273e-224	Gm4131
Kif281	0	1.5059	0.942	0.024	0	Kif28
Txndc151	2.04939e-22	1.49633	0.923	0.552	4.30023e-18	Txndc15
Ppm1e1	8.22879e-79	1.49508	0.904	0.105	1.72665e-74	Ppm1e
Hdac93	4.50126e-22	1.49466	0.962	0.559	9.445e-18	Hdac9
Gm133731	2.59707e-168	1.49451	0.692	0.025	5.44943e-164	Gm13373
Cubn	4.89965e-72	1.49398	0.654	0.059	1.02809e-67	Cubn
Oxr11	3.96246e-25	1.48858	0.981	0.678	8.31443e-21	Oxr1
Atp13a31	3.25629e-26	1.4868	0.942	0.49	6.83268e-22	Atp13a3
Kifap31	1.61797e-29	1.48553	0.962	0.496	3.39499e-25	Kifap3
Pgm2l12	6.58819e-38	1.4712	0.942	0.278	1.3824e-33	Pgm2l1
Shank21	9.52027e-36	1.46857	0.846	0.21	1.99764e-31	Shank2
Akap91	2.1872e-30	1.46652	1	0.816	4.5894e-26	Akap9
Msra1	5.43696e-40	1.46551	0.788	0.17	1.14084e-35	Msra
Cdk5rap21	1.43069e-25	1.46142	0.885	0.397	3.00203e-21	Cdk5rap2
Hs3st3b12	1.97578e-107	1.46044	0.846	0.066	4.14578e-103	Hs3st3b1
Abr1	3.92418e-45	1.45716	0.885	0.189	8.23411e-41	Abr
Tmie1	8.31881e-56	1.45365	0.731	0.102	1.74554e-51	Tmie
Gm327421	2.55197e-268	1.45328	0.808	0.02	5.3548e-264	Gm32742
Tmcc21	2.86832e-74	1.44756	0.865	0.106	6.0186e-70	Tmcc2
Defb251	1.20817e-88	1.44628	0.654	0.046	2.53509e-84	Defb25
B3gnt41	1.29814e-61	1.44293	0.731	0.089	2.72389e-57	B3gnt4
Sybu1	5.34421e-64	1.43479	0.769	0.09	1.12138e-59	Sybu
Magi12	6.31703e-23	1.43354	1	0.737	1.3255e-18	Magi1
mt-Atp61	3.89467e-26	1.43172	1	1	8.17218e-22	mt-Atp6
Zfp4741	2.51864e-75	1.43121	0.808	0.088	5.28486e-71	Zfp474
Miat1	1.98731e-139	1.4312	0.808	0.044	4.16997e-135	Miat
Tnni3k1	1.39079e-249	1.43062	0.827	0.023	2.91829e-245	Tnni3k
Ank32	1.17934e-23	1.42807	1	0.902	2.4746e-19	Ank3
Tspan133	7.32301e-22	1.42654	0.904	0.464	1.53659e-17	Tspan13
Clec18a1	8.21515e-150	1.42613	0.846	0.046	1.72378e-145	Clec18a
Agap11	1.05592e-28	1.42502	0.981	0.559	2.21564e-24	Agap1
Strip21	2.07831e-101	1.42214	0.962	0.089	4.36091e-97	Strip2
Tomt1	9.83538e-120	1.42053	0.788	0.05	2.06376e-115	Tomt
Olfm11	3.45544e-26	1.42052	0.731	0.21	7.25054e-22	Olfm1
Pacsin12	7.64179e-73	1.42002	0.904	0.118	1.60348e-68	Pacsin1
Atp6v0a11	9.38282e-39	1.41795	0.981	0.3	1.9688e-34	Atp6v0a1
Frmpd11	1.36606e-91	1.41639	0.769	0.065	2.86641e-87	Frmpd1
Ripor22	1.77052e-29	1.41097	1	0.364	3.71509e-25	Ripor2
Prkca1	1.0923e-23	1.41026	0.962	0.57	2.29198e-19	Prkca
Chrna11	2.43618e-160	1.40981	0.692	0.027	5.11184e-156	Chrna1
Peak11	5.64115e-25	1.40968	0.923	0.461	1.18368e-20	Peak1
mt-Nd41	7.72972e-27	1.39851	1	0.999	1.62193e-22	mt-Nd4
Gpr1551	3.30273e-114	1.39702	0.788	0.054	6.93012e-110	Gpr155
Ica11	3.07441e-29	1.39271	0.865	0.287	6.45104e-25	Ica1
Mmp241	1.81158e-174	1.3915	0.865	0.04	3.80123e-170	Mmp24
Txnrd11	3.51338e-20	1.39145	0.808	0.438	7.37213e-16	Txnrd1
2010300C02Rik2	8.91318e-65	1.38904	0.923	0.14	1.87025e-60	2010300C02Rik
Madd1	4.67077e-109	1.38664	0.808	0.061	9.80067e-105	Madd
Dscam1	2.09331e-207	1.38581	0.808	0.028	4.3924e-203	Dscam
Foxp11	4.16763e-23	1.38425	1	0.871	8.74495e-19	Foxp1
Eps8l21	3.85936e-44	1.38144	0.923	0.219	8.09809e-40	Eps8l2
Lmo12	1.16522e-32	1.37448	0.808	0.21	2.44498e-28	Lmo1
Lmo71	7.91743e-25	1.3737	0.981	0.58	1.66132e-20	Lmo7
Lrrc731	2.30511e-84	1.37266	0.673	0.053	4.83681e-80	Lrrc73
Kcna101	1.4767e-167	1.367	0.692	0.026	3.09855e-163	Kcna10
Afap1	6.72037e-36	1.36609	0.962	0.318	1.41014e-31	Afap1
mt-Co31	9.78702e-28	1.36342	1	1	2.05361e-23	mt-Co3
Gm136011	9.55726e-263	1.36178	0.673	0.013	2.0054e-258	Gm13601
Pgam21	1.4376e-37	1.35647	0.519	0.069	3.01651e-33	Pgam2
Anxa41	1.06862e-26	1.35484	0.731	0.201	2.24229e-22	Anxa4
Kansl1l2	6.37792e-27	1.35404	0.904	0.351	1.33828e-22	Kansl1l
mt-Nd11	6.24589e-26	1.35222	1	0.999	1.31057e-21	mt-Nd1
Paqr91	2.17642e-112	1.35196	0.769	0.05	4.56678e-108	Paqr9
Myo7a1	1.79766e-132	1.35017	0.808	0.047	3.77202e-128	Myo7a
mt-Co21	2.96322e-26	1.34993	1	1	6.21772e-22	mt-Co2
Wdr71	1.19138e-34	1.3474	0.942	0.306	2.49987e-30	Wdr7
Chrm3	2.27761e-151	1.3469	0.731	0.033	4.7791e-147	Chrm3
Homer21	4.69904e-72	1.34651	0.846	0.102	9.85999e-68	Homer2
Afdn2	8.48616e-28	1.34439	1	0.547	1.78065e-23	Afdn
Nfasc1	3.34547e-56	1.34138	0.904	0.151	7.0198e-52	Nfasc
Lrba2	8.34292e-24	1.33912	1	0.838	1.75059e-19	Lrba
Heg1	2.52865e-111	1.33718	0.827	0.062	5.30586e-107	Heg1
Pjvk1	4.84164e-185	1.3348	0.75	0.028	1.01592e-180	Pjvk
Cpeb42	2.64079e-22	1.33437	0.962	0.585	5.54117e-18	Cpeb4
Prkn1	1.17745e-24	1.33332	1	0.496	2.47064e-20	Prkn
Dpp102	1.85088e-20	1.33258	0.962	0.444	3.8837e-16	Dpp10
Twf21	1.9909e-61	1.32809	0.865	0.128	4.1775e-57	Twf2
Gfi11	3.77997e-207	1.31921	0.75	0.024	7.93151e-203	Gfi1
Synj22	1.92217e-35	1.31723	0.923	0.276	4.03328e-31	Synj2
Gm408411	5.14271e-69	1.31622	0.769	0.088	1.07909e-64	Gm40841
Ano31	3.28212e-33	1.30743	0.904	0.247	6.88687e-29	Ano3
Hist1h2bc1	2.77611e-24	1.3044	0.788	0.258	5.82512e-20	Hist1h2bc
Cdk151	7.07327e-68	1.30248	0.731	0.078	1.48418e-63	Cdk15
Clrn11	2.17957e-146	1.29935	0.75	0.036	4.57339e-142	Clrn1
Tln2	7.44865e-25	1.29421	0.962	0.442	1.56295e-20	Tln2
Adck11	3.69322e-37	1.2917	0.788	0.18	7.74948e-33	Adck1
Srrm31	1.53943e-141	1.29157	0.808	0.043	3.23018e-137	Srrm3
Gm135981	4.43525e-158	1.28628	0.462	0.011	9.30648e-154	Gm13598
Shroom21	9.61137e-35	1.28586	0.923	0.276	2.01675e-30	Shroom2
Ttc283	3.10332e-29	1.28354	0.942	0.345	6.5117e-25	Ttc28
Trnp12	2.51622e-42	1.27791	0.846	0.172	5.27978e-38	Trnp1
Intu1	2.86648e-55	1.2772	0.846	0.136	6.01473e-51	Intu
Wwc12	9.19932e-22	1.277	0.962	0.637	1.93029e-17	Wwc1
Plce11	2.45025e-28	1.26139	1	0.382	5.14136e-24	Plce1
Sncg1	1.44127e-81	1.25991	0.635	0.049	3.02422e-77	Sncg
Snap251	5.84818e-128	1.25606	0.788	0.046	1.22712e-123	Snap25
Ctsf1	3.78849e-21	1.25389	0.808	0.348	7.9494e-17	Ctsf
Ablim21	2.44614e-130	1.2537	0.846	0.052	5.13274e-126	Ablim2
Ttc21a1	6.1052e-134	1.24814	0.788	0.044	1.28105e-129	Ttc21a
Slco3a13	3.35901e-22	1.24769	0.981	0.58	7.04821e-18	Slco3a1
Pgap11	1.40147e-38	1.24284	0.712	0.13	2.94071e-34	Pgap1
Fhit2	2.43074e-16	1.23454	0.981	0.633	5.10042e-12	Fhit
Erich31	3.58855e-80	1.23447	0.827	0.082	7.52985e-76	Erich3
Dst4	1.1577e-21	1.2315	0.981	0.675	2.42919e-17	Dst
Pxdc11	6.5185e-57	1.22395	0.846	0.123	1.36778e-52	Pxdc1
Ptprn21	3.9122e-71	1.22238	0.712	0.07	8.20896e-67	Ptprn2
Btbd91	1.50072e-19	1.2204	0.962	0.784	3.14897e-15	Btbd9
Jag21	8.8654e-117	1.2193	0.827	0.057	1.86023e-112	Jag2
Pak12	1.09064e-23	1.21763	0.962	0.478	2.2885e-19	Pak1
Sall31	3.10144e-34	1.2146	0.788	0.176	6.50774e-30	Sall3
Fcrlb1	2.36035e-186	1.21332	0.808	0.031	4.95272e-182	Fcrlb
mt-Cytb1	1.61129e-24	1.21312	1	1	3.38097e-20	mt-Cytb
Gtpbp11	2.42681e-44	1.20887	0.846	0.174	5.09217e-40	Gtpbp1
Slc2a131	4.01618e-21	1.20575	0.904	0.431	8.42715e-17	Slc2a13
Sh2d4b1	4.60031e-60	1.20521	0.846	0.117	9.65282e-56	Sh2d4b
Ttc39b2	4.81389e-45	1.20511	0.865	0.173	1.0101e-40	Ttc39b
Bola21	2.54318e-12	1.20467	0.673	0.425	5.33636e-08	Bola2
Mpdz1	6.6088e-24	1.20349	0.962	0.497	1.38672e-19	Mpdz
Armc41	3.3402e-154	1.20081	0.673	0.027	7.00875e-150	Armc4
Hecw11	6.14206e-79	1.19939	0.75	0.07	1.28879e-74	Hecw1
Hdac81	2.65442e-15	1.19498	0.865	0.477	5.56977e-11	Hdac8
Dynlrb21	1.37788e-63	1.18784	0.654	0.066	2.89121e-59	Dynlrb2
F730043M19Rik	2.95796e-193	1.18774	0.731	0.024	6.20669e-189	F730043M19Rik
Tcerg1l1	6.18317e-128	1.18571	0.788	0.045	1.29741e-123	Tcerg1l
Ccdc1811	1.19303e-35	1.18311	0.692	0.141	2.50333e-31	Ccdc181
Gipc31	4.64065e-161	1.18144	0.75	0.032	9.73747e-157	Gipc3
Minar21	6.38739e-19	1.177	0.827	0.39	1.34027e-14	Minar2
Kif13a2	1.27866e-23	1.17626	0.923	0.45	2.68302e-19	Kif13a
Nr6a12	2.98951e-17	1.17383	0.865	0.541	6.2729e-13	Nr6a1
Slc38a11	6.02364e-25	1.17099	0.942	0.459	1.26394e-20	Slc38a1
Mgat5b1	2.20201e-123	1.17047	0.673	0.034	4.62048e-119	Mgat5b
Otud7b1	1.11105e-28	1.17	0.942	0.366	2.33131e-24	Otud7b
Nrsn11	8.75093e-155	1.16909	0.635	0.023	1.83621e-150	Nrsn1
Pclo3	9.93425e-34	1.16822	0.865	0.212	2.0845e-29	Pclo
Ptpn31	5.59019e-38	1.16361	0.865	0.206	1.17299e-33	Ptpn3
Pawr2	1.65836e-17	1.15947	0.846	0.402	3.47973e-13	Pawr
Ldlrad31	2.95675e-17	1.15859	0.904	0.513	6.20414e-13	Ldlrad3
Cxcl141	2.74599e-167	1.15751	0.788	0.034	5.76191e-163	Cxcl14
Lrp81	2.16789e-101	1.15593	0.788	0.059	4.54889e-97	Lrp8
Palm31	7.43038e-100	1.14761	0.712	0.049	1.55912e-95	Palm3
Cpe1	6.19011e-23	1.14708	0.923	0.434	1.29887e-18	Cpe
Ppp1r271	2.62146e-89	1.14676	0.596	0.037	5.50061e-85	Ppp1r27
Cfap691	9.69048e-59	1.14657	0.673	0.077	2.03335e-54	Cfap69
Cnnm21	3.40891e-48	1.14601	0.827	0.142	7.15292e-44	Cnnm2
Grtp12	7.43454e-42	1.14433	0.75	0.139	1.55999e-37	Grtp1
Gm303731	2.75275e-124	1.14374	0.75	0.041	5.77609e-120	Gm30373
Serf12	2.48507e-09	1.1414	0.692	0.503	5.21443e-05	Serf1
Nbea2	3.77343e-20	1.14075	0.942	0.648	7.91779e-16	Nbea
Spef21	2.66399e-132	1.13193	0.788	0.044	5.58984e-128	Spef2
Ptpn134	9.38569e-19	1.13002	0.865	0.427	1.9694e-14	Ptpn13
Tmem120b1	2.37255e-50	1.12572	0.712	0.101	4.97832e-46	Tmem120b
Ppp1r14a1	1.67745e-86	1.12302	0.635	0.045	3.51979e-82	Ppp1r14a
Sorbs12	4.17305e-19	1.12201	0.962	0.46	8.75631e-15	Sorbs1
mt-Nd4l1	9.73591e-22	1.12125	1	0.809	2.04289e-17	mt-Nd4l
Chrna101	1.50172e-108	1.12125	0.731	0.045	3.15107e-104	Chrna10
Kncn1	9.64876e-123	1.11512	0.615	0.028	2.0246e-118	Kncn
Dennd5b1	1.76708e-27	1.11409	0.904	0.303	3.70786e-23	Dennd5b
Rufy31	4.02408e-38	1.11315	0.846	0.188	8.44373e-34	Rufy3
Lin28b1	3.86489e-56	1.11258	0.673	0.08	8.1097e-52	Lin28b
Sik22	2.99367e-17	1.10966	0.904	0.531	6.28161e-13	Sik2
Nceh11	3.85909e-38	1.10861	0.846	0.19	8.09753e-34	Nceh1
Mycbpap1	1.16773e-58	1.10546	0.692	0.078	2.45024e-54	Mycbpap
Cdkn2d1	1.78799e-27	1.10289	0.673	0.168	3.75174e-23	Cdkn2d
Dctn31	2.82544e-11	1.10265	0.788	0.574	5.92862e-07	Dctn3
Wwox2	3.88989e-16	1.10216	0.981	0.651	8.16215e-12	Wwox
Wdr121	1.68837e-29	1.10172	0.75	0.192	3.54271e-25	Wdr12
Cdkl42	2.66908e-90	1.09616	0.769	0.063	5.60052e-86	Cdkl4
Ryr21	1.89669e-86	1.09616	0.75	0.063	3.97983e-82	Ryr2
Nmnat31	3.61046e-143	1.09596	0.692	0.031	7.57582e-139	Nmnat3
Pex5l1	1.27425e-58	1.09568	0.827	0.11	2.67377e-54	Pex5l
Wwc23	7.75979e-22	1.09306	0.942	0.467	1.62824e-17	Wwc2
Nudcd31	1.75523e-22	1.0924	0.962	0.518	3.683e-18	Nudcd3
Fam149a1	3.54926e-57	1.08989	0.577	0.057	7.44742e-53	Fam149a
Wnk22	2.5344e-23	1.08929	0.865	0.317	5.31793e-19	Wnk2
S100a12	4.25791e-06	1.08913	0.769	0.801	0.0893436	S100a1
Camta13	2.94504e-19	1.08841	1	0.638	6.17958e-15	Camta1
Nhlrc21	3.57178e-24	1.08115	0.865	0.326	7.49466e-20	Nhlrc2
Ccdc301	4.93092e-35	1.07988	0.827	0.199	1.03465e-30	Ccdc30
Negr13	1.9464e-18	1.07903	0.962	0.448	4.08412e-14	Negr1
Slc7a141	2.13858e-103	1.07875	0.731	0.047	4.48737e-99	Slc7a14
Spire11	3.5062e-24	1.07625	0.904	0.359	7.35706e-20	Spire1
Cfap541	5.22907e-44	1.07261	0.769	0.131	1.09722e-39	Cfap54
Garem12	7.20215e-35	1.06626	0.885	0.216	1.51123e-30	Garem1
Epha42	4.89546e-24	1.06484	0.885	0.318	1.02722e-19	Epha4
Gm132691	2.38265e-45	1.06247	0.577	0.071	4.99951e-41	Gm13269
Gm439481	1.46866e-71	1.06228	0.538	0.039	3.08169e-67	Gm43948
Ighm1	2.94642e-73	1.06154	0.558	0.039	6.18248e-69	Ighm
Cacna2d2	2.64991e-48	1.05959	0.827	0.14	5.56031e-44	Cacna2d2
Endod11	5.58571e-44	1.05939	0.673	0.1	1.17205e-39	Endod1
Chst113	4.83514e-17	1.05746	0.827	0.364	1.01456e-12	Chst11
Snap911	3.78015e-33	1.05682	0.904	0.243	7.93189e-29	Snap91
Dusp271	2.22748e-225	1.05676	0.75	0.021	4.67392e-221	Dusp27
Nrxn22	4.89719e-73	1.05456	0.788	0.084	1.02758e-68	Nrxn2
Lpcat31	1.43766e-29	1.05143	0.942	0.313	3.01665e-25	Lpcat3
Kif5c1	1.1671e-35	1.04983	0.904	0.233	2.44892e-31	Kif5c
Dpysl32	8.70214e-21	1.04817	0.846	0.313	1.82597e-16	Dpysl3
Hpcal11	7.58992e-22	1.04569	0.827	0.318	1.59259e-17	Hpcal1
Sestd1	6.74023e-24	1.044	0.904	0.383	1.4143e-19	Sestd1
Rcn12	6.56855e-12	1.04279	0.846	0.634	1.37828e-07	Rcn1
Syt2	1.6063e-216	1.04225	0.673	0.017	3.3705e-212	Syt2
Uaca2	9.05201e-24	1.03711	0.827	0.281	1.89938e-19	Uaca
Fscn21	3.24899e-99	1.03389	0.635	0.038	6.81736e-95	Fscn2
Lmod11	3.43567e-25	1.03327	0.923	0.309	7.20907e-21	Lmod1
Triobp1	2.47598e-21	1.03295	0.846	0.327	5.19536e-17	Triobp
Wdr781	5.0999e-46	1.03034	0.75	0.12	1.07011e-41	Wdr78
Scn3b1	6.0978e-125	1.02773	0.615	0.028	1.2795e-120	Scn3b
Necab2	9.08429e-45	1.02739	0.558	0.068	1.90616e-40	Necab2
Adarb22	1.33602e-11	1.02695	0.231	0.041	2.80338e-07	Adarb2
Pdcd41	1.82618e-16	1.02558	0.962	0.721	3.83187e-12	Pdcd4
Psat11	9.84986e-19	1.02497	0.635	0.212	2.0668e-14	Psat1
Vinac11	9.41432e-164	1.02404	0.769	0.033	1.97541e-159	Vinac1
Abat1	4.05385e-30	1.02222	0.712	0.162	8.5062e-26	Abat
Hsp90aa11	2.89565e-08	1.0188	0.923	0.913	0.000607594	Hsp90aa1
Fez12	2.06381e-41	1.015	0.615	0.09	4.33049e-37	Fez1
Smim181	8.33271e-160	1.0131	0.654	0.024	1.74845e-155	Smim18
Bex22	7.80178e-10	1.01308	0.635	0.361	1.63705e-05	Bex2
Rnf1802	6.81196e-16	1.01168	0.865	0.423	1.42935e-11	Rnf180
Rnf1571	1.30427e-75	1.00955	0.769	0.076	2.73674e-71	Rnf157
Rab3ip1	1.54167e-21	1.00891	0.808	0.282	3.23489e-17	Rab3ip
Strbp2	9.48871e-21	1.00856	1	0.967	1.99102e-16	Strbp
Ctif2	3.01469e-24	1.00713	0.827	0.261	6.32573e-20	Ctif
Srd5a11	1.26502e-42	1.00345	0.673	0.102	2.65439e-38	Srd5a1
Tox1	9.61985e-17	0.997215	0.981	0.873	2.01853e-12	Tox
Hydin1	1.67806e-160	0.995801	0.692	0.027	3.52108e-156	Hydin
4930533B01Rik1	1.4847e-26	0.995323	0.712	0.171	3.11535e-22	4930533B01Rik
Klhl321	4.25617e-26	0.993684	0.808	0.236	8.93072e-22	Klhl32
Ppfibp21	3.11024e-32	0.9936	0.769	0.179	6.52622e-28	Ppfibp2
Otud31	2.50686e-29	0.990171	0.769	0.199	5.26014e-25	Otud3
Arhgap244	1.39021e-19	0.989675	0.885	0.335	2.91707e-15	Arhgap24
Gpsm21	8.46903e-46	0.98856	0.788	0.134	1.77706e-41	Gpsm2
Crim11	3.28518e-20	0.988422	0.904	0.411	6.8933e-16	Crim1
Gm26941	1.26991e-148	0.983084	0.731	0.032	2.66464e-144	Gm2694
Astn23	3.48848e-20	0.980058	0.654	0.185	7.31988e-16	Astn2
Acsl42	2.42119e-24	0.979786	0.942	0.378	5.08038e-20	Acsl4
Slc8a21	9.22568e-94	0.979306	0.769	0.061	1.93582e-89	Slc8a2
Kcns32	3.94424e-63	0.975403	0.808	0.1	8.2762e-59	Kcns3
Ust4	9.47061e-16	0.971621	0.865	0.386	1.98722e-11	Ust
Rasal23	6.52209e-17	0.971486	0.885	0.451	1.36853e-12	Rasal2
Enkur1	8.3906e-26	0.968969	0.731	0.196	1.7606e-21	Enkur
Wipf33	1.19005e-20	0.968735	0.788	0.274	2.49709e-16	Wipf3
Ercc61	5.965e-24	0.968726	0.712	0.211	1.25164e-19	Ercc6
Tbc1d51	5.73369e-15	0.96856	0.885	0.526	1.2031e-10	Tbc1d5
Gm1113	0	0.968245	0.519	0.003	0	Gm1113
Ltbp11	2.94114e-15	0.967279	0.904	0.446	6.17138e-11	Ltbp1
B3galt11	1.82469e-27	0.964449	0.885	0.246	3.82876e-23	B3galt1
Atxn14	4.29328e-15	0.964274	1	0.893	9.00858e-11	Atxn1
Lncpint1	2.24382e-23	0.964247	0.827	0.262	4.70821e-19	Lncpint
Cfap771	6.95343e-104	0.963025	0.712	0.046	1.45904e-99	Cfap77
Sh3d193	2.80642e-13	0.961575	0.827	0.44	5.8887e-09	Sh3d19
Stxbp52	3.23407e-27	0.960459	0.885	0.28	6.78605e-23	Stxbp5
Lcorl1	1.27009e-16	0.959072	0.962	0.576	2.66504e-12	Lcorl
Fam78b1	8.32551e-110	0.955879	0.654	0.036	1.74694e-105	Fam78b
Ttc241	2.26026e-148	0.953806	0.654	0.026	4.74271e-144	Ttc24
Pdhx	5.91979e-23	0.953181	0.692	0.196	1.24215e-18	Pdhx
Gm160701	1.29137e-38	0.950316	0.635	0.098	2.70969e-34	Gm16070
Hspa4l1	4.82034e-25	0.949966	0.923	0.328	1.01145e-20	Hspa4l
Lnx21	2.96952e-49	0.946688	0.769	0.117	6.23095e-45	Lnx2
Nme12	1.12538e-08	0.946506	0.731	0.561	0.000236139	Nme1
Adgrl33	9.85937e-14	0.945327	0.981	0.713	2.06879e-09	Adgrl3
Rogdi1	3.20787e-17	0.945315	0.635	0.216	6.73107e-13	Rogdi
Chchd61	3.41871e-19	0.942007	0.846	0.365	7.17348e-15	Chchd6
Dpf32	6.84481e-28	0.939861	0.865	0.234	1.43625e-23	Dpf3
Mbd21	4.46896e-20	0.937152	0.904	0.409	9.37723e-16	Mbd2
Slain21	6.37716e-25	0.936298	0.923	0.358	1.33812e-20	Slain2
Akt32	2.85809e-16	0.935753	0.962	0.596	5.99714e-12	Akt3
Cyfip22	4.34335e-21	0.935645	0.885	0.355	9.11365e-17	Cyfip2
1110051M20Rik1	7.79976e-19	0.934983	0.865	0.413	1.63662e-14	1110051M20Rik
Gad21	2.45774e-187	0.93449	0.558	0.013	5.15707e-183	Gad2
Mtmr31	8.18847e-15	0.933261	0.885	0.523	1.71819e-10	Mtmr3
Vwa82	9.44487e-16	0.932305	0.846	0.464	1.98182e-11	Vwa8
Tmtc11	2.39546e-14	0.930255	0.558	0.178	5.0264e-10	Tmtc1
Spock21	4.15113e-25	0.925445	0.635	0.155	8.71031e-21	Spock2
Nrp23	7.87526e-23	0.92078	0.865	0.279	1.65247e-18	Nrp2
Pcm11	9.13976e-19	0.918586	1	0.816	1.9178e-14	Pcm1
Barhl11	1.05198e-135	0.918504	0.654	0.028	2.20737e-131	Barhl1
Atoh11	9.1592e-159	0.917393	0.596	0.019	1.92188e-154	Atoh1
Arhgef282	1.06388e-18	0.911009	0.904	0.369	2.23234e-14	Arhgef28
Prkaa21	4.6617e-29	0.910829	0.731	0.17	9.78164e-25	Prkaa2
Uqcr111	2.77083e-06	0.909151	0.788	0.916	0.0581403	Uqcr11
Sox63	3.21674e-10	0.908846	0.904	0.753	6.74968e-06	Sox6
Ndufb1-ps1	5.18367e-08	0.908732	0.769	0.762	0.00108769	Ndufb1-ps
Gdap11	2.34221e-110	0.908724	0.635	0.034	4.91465e-106	Gdap1
Rfx32	5.55537e-14	0.908408	0.942	0.686	1.16568e-09	Rfx3
Nek112	3.89659e-86	0.907585	0.654	0.048	8.17621e-82	Nek11
Dync2h11	1.13956e-19	0.907289	0.904	0.399	2.39114e-15	Dync2h1
Tbc1d71	3.75626e-20	0.905419	0.596	0.167	7.88177e-16	Tbc1d7
Ndrg32	7.28974e-24	0.905083	0.827	0.269	1.52961e-19	Ndrg3
Slc14a1	0	0.904317	0.615	0.006	0	Slc14a1
Chga1	4.95753e-74	0.903807	0.538	0.037	1.04024e-69	Chga
Cdk172	1.19048e-15	0.901744	0.788	0.363	2.49798e-11	Cdk17
Ulk21	3.89764e-20	0.900765	0.865	0.364	8.17842e-16	Ulk2
Kif271	5.96019e-54	0.900757	0.692	0.085	1.25063e-49	Kif27
St3gal52	9.79514e-17	0.900067	0.846	0.364	2.05531e-12	St3gal5
Wasf11	6.57507e-32	0.898876	0.808	0.186	1.37965e-27	Wasf1
Ak91	2.79282e-125	0.898578	0.654	0.031	5.86017e-121	Ak9
Satb12	2.62582e-24	0.897183	0.865	0.281	5.50975e-20	Satb1
Alcam1	8.76403e-12	0.897136	0.827	0.451	1.83896e-07	Alcam
Usp201	3.83309e-38	0.896923	0.788	0.155	8.04297e-34	Usp20
Me22	2.31638e-19	0.896196	0.654	0.197	4.86046e-15	Me2
Aopep1	3.58108e-14	0.894879	0.942	0.597	7.51418e-10	Aopep
Adam12	2.71943e-82	0.894032	0.558	0.036	5.70618e-78	Adam12
Cpne91	1.07907e-85	0.893555	0.558	0.034	2.26422e-81	Cpne9
Nbeal11	1.13328e-14	0.890596	0.904	0.607	2.37795e-10	Nbeal1
Selenom3	6.75008e-11	0.889286	0.731	0.476	1.41637e-06	Selenom
Aak11	3.51236e-13	0.888495	0.923	0.646	7.36999e-09	Aak1
Hsd17b71	1.15309e-30	0.887486	0.769	0.18	2.41952e-26	Hsd17b7
Smim12	2.27472e-12	0.887161	0.615	0.271	4.77304e-08	Smim1
Gfod11	1.44398e-50	0.8868	0.577	0.061	3.0299e-46	Gfod1
Syne41	1.7185e-24	0.884471	0.654	0.166	3.60594e-20	Syne4
Macrod22	4.14164e-10	0.883552	0.942	0.698	8.69039e-06	Macrod2
Nell21	5.70631e-43	0.88308	0.635	0.087	1.19735e-38	Nell2
Ppm1h2	1.43071e-16	0.876322	0.808	0.369	3.00206e-12	Ppm1h
Gtf2i1	2.08844e-16	0.875154	0.962	0.71	4.38216e-12	Gtf2i
Mblac21	3.05593e-28	0.874074	0.673	0.152	6.41226e-24	Mblac2
Mfhas11	7.89652e-20	0.8728	0.846	0.314	1.65693e-15	Mfhas1
AA4659341	4.59643e-13	0.872665	0.673	0.313	9.64468e-09	AA465934
Trappc91	2.62398e-11	0.872506	0.808	0.462	5.50589e-07	Trappc9
Tmem132d1	1.63201e-30	0.87198	0.596	0.101	3.42445e-26	Tmem132d
Sacm1l1	4.45244e-17	0.871367	0.885	0.444	9.34257e-13	Sacm1l
Gm54271	3.23267e-168	0.870796	0.577	0.017	6.78311e-164	Gm5427
Cfap361	1.05467e-11	0.870656	0.846	0.527	2.21301e-07	Cfap36
Ccdc82	8.1199e-32	0.870189	0.538	0.088	1.7038e-27	Ccdc82
Abca51	1.5068e-31	0.870086	0.673	0.134	3.16172e-27	Abca5
Arl61	7.39078e-32	0.869999	0.75	0.165	1.55081e-27	Arl6
Hsph11	1.75872e-16	0.869501	0.692	0.253	3.69033e-12	Hsph1
Ube2ql11	1.02872e-132	0.868318	0.615	0.026	2.15855e-128	Ube2ql1
Lmod31	1.41579e-32	0.867266	0.75	0.155	2.97076e-28	Lmod3
6030407O03Rik2	3.43739e-30	0.867226	0.5	0.077	7.21268e-26	6030407O03Rik
Btbd111	9.09279e-29	0.865575	0.769	0.186	1.90794e-24	Btbd11
Pnpla32	2.19107e-60	0.863132	0.635	0.064	4.59753e-56	Pnpla3
Exoc61	5.82861e-27	0.86148	0.75	0.188	1.22302e-22	Exoc6
Slc25a321	6.21655e-50	0.861317	0.692	0.092	1.30442e-45	Slc25a32
Acot71	3.10719e-23	0.860019	0.731	0.211	6.51982e-19	Acot7
1110008P14Rik1	1.03589e-08	0.859167	0.673	0.464	0.00021736	1110008P14Rik
Plscr51	5.2269e-138	0.858852	0.577	0.021	1.09676e-133	Plscr5
Nckap12	1.28831e-10	0.858691	0.865	0.656	2.70325e-06	Nckap1
Drc31	2.43053e-73	0.8581	0.635	0.053	5.09997e-69	Drc3
Eya43	5.49828e-14	0.858002	0.981	0.877	1.1537e-09	Eya4
Phf201	2.75313e-11	0.856474	0.731	0.418	5.77689e-07	Phf20
Ccdc391	3.27086e-53	0.85498	0.712	0.091	6.86325e-49	Ccdc39
Lrrc42	6.65238e-05	0.851569	0.462	0.266	1	Lrrc4
Magi21	2.37493e-09	0.850952	0.865	0.528	4.98333e-05	Magi2
Rab281	3.5307e-17	0.850333	0.865	0.412	7.40847e-13	Rab28
Palld1	9.90036e-14	0.847883	0.788	0.333	2.07739e-09	Palld
Srgap12	1.2443e-14	0.847117	0.981	0.696	2.61091e-10	Srgap1
Selenow1	1.72904e-07	0.846168	0.808	0.819	0.00362804	Selenow
Phtf12	1.35136e-18	0.844406	0.808	0.297	2.83557e-14	Phtf1
Fam81b1	6.78233e-106	0.844119	0.538	0.025	1.42314e-101	Fam81b
Bcas31	1.56105e-10	0.844007	0.885	0.66	3.27556e-06	Bcas3
Mfng1	1.41931e-137	0.840265	0.635	0.026	2.97814e-133	Mfng
Dnaic21	9.9075e-115	0.839297	0.577	0.026	2.07889e-110	Dnaic2
mt-Co12	1.19826e-18	0.838972	1	1	2.51431e-14	mt-Co1
Ap3s1	1.2005e-15	0.838653	0.904	0.545	2.51901e-11	Ap3s1
Purb1	1.13131e-09	0.836704	0.827	0.698	2.37384e-05	Purb
Scg31	9.49428e-88	0.836323	0.615	0.04	1.99218e-83	Scg3
Nfia2	1.03658e-11	0.836095	1	0.931	2.17505e-07	Nfia
Lactb3	9.97689e-22	0.833492	0.615	0.164	2.09345e-17	Lactb
Calcrl1	4.18167e-65	0.830837	0.577	0.048	8.7744e-61	Calcrl
Ric1	6.43881e-14	0.829127	0.75	0.367	1.35106e-09	Ric1
Rgs121	9.35548e-29	0.828539	0.808	0.211	1.96306e-24	Rgs12
Wdfy32	5.88849e-11	0.827155	0.827	0.586	1.23558e-06	Wdfy3
Stmn32	4.86004e-23	0.826805	0.442	0.075	1.01978e-18	Stmn3
Upf21	5.60388e-14	0.826198	0.846	0.524	1.17586e-09	Upf2
Gpr891	4.86036e-24	0.824912	0.769	0.229	1.01985e-19	Gpr89
Atxn7l12	2.91734e-13	0.820332	0.731	0.339	6.12146e-09	Atxn7l1
Nup205	4.67495e-21	0.820271	0.673	0.19	9.80944e-17	Nup205
Tnrc6b1	1.19392e-13	0.820111	1	0.831	2.50521e-09	Tnrc6b
C2cd51	1.18231e-17	0.819888	0.808	0.31	2.48085e-13	C2cd5
Dlgap2	8.99848e-109	0.819853	0.5	0.021	1.88815e-104	Dlgap2
Cdh22	1.16459e-18	0.819697	0.865	0.323	2.44365e-14	Cdh2
Tmem183a1	2.13629e-18	0.819013	0.731	0.265	4.48257e-14	Tmem183a
Gm170181	2.32885e-17	0.818067	0.731	0.272	4.88663e-13	Gm17018
Cask1	4.33937e-12	0.81795	0.962	0.689	9.10531e-08	Cask
Ldb3	9.09958e-149	0.815958	0.635	0.024	1.90937e-144	Ldb3
Aftph1	1.85268e-14	0.813149	0.904	0.557	3.88748e-10	Aftph
Dhx321	1.06252e-24	0.812277	0.769	0.22	2.22949e-20	Dhx32
Wdr351	1.8634e-21	0.810023	0.712	0.213	3.90998e-17	Wdr35
Cobl2	9.06491e-14	0.80954	0.981	0.635	1.90209e-09	Cobl
Spag6l2	1.2624e-19	0.808406	0.615	0.169	2.6489e-15	Spag6l
Kcnb11	1.25577e-57	0.808367	0.692	0.078	2.63499e-53	Kcnb1
Rdh121	3.12863e-79	0.807581	0.596	0.042	6.5648e-75	Rdh12
Focad1	7.29582e-17	0.807136	0.712	0.252	1.53088e-12	Focad
Ift201	1.42683e-08	0.806253	0.731	0.608	0.000299391	Ift20
Zfyve93	2.72383e-15	0.805954	0.942	0.523	5.71541e-11	Zfyve9
Ubash3b1	9.82878e-17	0.804623	0.865	0.357	2.06237e-12	Ubash3b
Cfap471	6.39546e-61	0.803051	0.481	0.036	1.34196e-56	Cfap47
1300002E11Rik1	4.83434e-10	0.802941	0.558	0.256	1.01439e-05	1300002E11Rik
Ccp1101	1.50919e-35	0.80285	0.615	0.101	3.16674e-31	Ccp110
Rab11fip12	1.1359e-14	0.801949	0.788	0.345	2.38346e-10	Rab11fip1
Cox6a11	1.33109e-08	0.800723	0.846	0.748	0.000279302	Cox6a1
Xkr61	5.78991e-22	0.80071	0.692	0.198	1.2149e-17	Xkr6
Hira1	9.63585e-13	0.800397	0.769	0.348	2.02189e-08	Hira
Smtn1	5.54623e-44	0.797268	0.654	0.092	1.16377e-39	Smtn
Kdm4b1	8.49741e-25	0.796493	0.827	0.246	1.78301e-20	Kdm4b
Tmem238	3.89867e-09	0.796412	0.654	0.381	8.18059e-05	Tmem238
Cfap2991	3.26866e-51	0.796389	0.423	0.032	6.85863e-47	Cfap299
Kcnh61	2.41201e-77	0.795915	0.538	0.036	5.06112e-73	Kcnh6
Wdpcp1	8.66978e-15	0.794076	0.846	0.395	1.81918e-10	Wdpcp
Rgl12	4.72209e-29	0.793829	0.712	0.154	9.90835e-25	Rgl1
Dnm11	1.85907e-56	0.792631	0.596	0.06	3.90088e-52	Dnm1
Neurl1a1	1.47134e-79	0.79236	0.635	0.048	3.08732e-75	Neurl1a
Arhgap181	8.92358e-23	0.790665	0.808	0.244	1.87244e-18	Arhgap18
Rnf1823	1.77304e-24	0.79063	0.846	0.238	3.72038e-20	Rnf182
Svbp1	6.60353e-09	0.789411	0.75	0.537	0.000138562	Svbp
Lrguk1	8.64192e-59	0.788578	0.558	0.05	1.81333e-54	Lrguk
Syt71	1.74752e-119	0.787456	0.635	0.031	3.66682e-115	Syt7
Tom1l21	3.1228e-13	0.784254	0.75	0.332	6.55258e-09	Tom1l2
Reep11	7.31326e-40	0.781951	0.577	0.079	1.53454e-35	Reep1
Sipa1l31	3.38624e-13	0.781703	0.75	0.325	7.10534e-09	Sipa1l3
Gstm71	2.67684e-32	0.779968	0.5	0.074	5.6168e-28	Gstm7
Nin3	2.47167e-13	0.779154	0.962	0.525	5.1863e-09	Nin
Asic11	1.32737e-92	0.778089	0.577	0.033	2.78521e-88	Asic1
mt-Nd52	1.09181e-13	0.777458	0.981	0.935	2.29095e-09	mt-Nd5
Mamdc22	2.4701e-145	0.776232	0.558	0.019	5.18302e-141	Mamdc2
Baiap2l21	8.96436e-96	0.775696	0.577	0.032	1.88099e-91	Baiap2l2
Agtpbp11	9.27253e-30	0.7742	0.635	0.123	1.94566e-25	Agtpbp1
Bbs91	4.90194e-15	0.773023	0.75	0.309	1.02857e-10	Bbs9
Tbx21	6.45894e-17	0.772507	0.788	0.299	1.35528e-12	Tbx2
Usp252	8.18589e-15	0.771709	0.942	0.534	1.71765e-10	Usp25
Draxin	5.06964e-73	0.771377	0.519	0.035	1.06376e-68	Draxin
Rassf41	1.88484e-13	0.770591	0.635	0.235	3.95496e-09	Rassf4
Gas61	9.26555e-15	0.76992	0.481	0.125	1.94419e-10	Gas6
Dzip1l1	1.31992e-56	0.769303	0.577	0.056	2.76959e-52	Dzip1l
Carf1	4.87395e-29	0.767845	0.615	0.12	1.0227e-24	Carf
8030462N17Rik1	5.33536e-20	0.767247	0.769	0.244	1.11952e-15	8030462N17Rik
Nfat5	9.69674e-12	0.765704	0.962	0.826	2.03467e-07	Nfat5
Tomm51	8.85864e-12	0.765035	0.712	0.37	1.85881e-07	Tomm5
Rffl1	2.26668e-23	0.764155	0.635	0.15	4.75618e-19	Rffl
Smap21	4.19606e-15	0.76097	0.75	0.304	8.80459e-11	Smap2
Inpp5f1	5.82737e-17	0.760014	0.635	0.195	1.22276e-12	Inpp5f
Cyb561d21	2.0499e-22	0.759903	0.596	0.142	4.30131e-18	Cyb561d2
Map92	3.97615e-12	0.759349	0.769	0.384	8.34315e-08	Map9
Dpysl21	1.10416e-13	0.759006	0.981	0.671	2.31687e-09	Dpysl2
Hist3h2ba1	7.86011e-10	0.758938	0.635	0.336	1.64929e-05	Hist3h2ba
Cacfd11	1.0145e-22	0.758692	0.731	0.215	2.12872e-18	Cacfd1
Srrm4os1	1.36276e-100	0.758581	0.442	0.017	2.85949e-96	Srrm4os
Gm161681	8.95125e-48	0.757711	0.385	0.029	1.87824e-43	Gm16168
2510002D24Rik1	3.2724e-18	0.756471	0.731	0.254	6.86647e-14	2510002D24Rik
Rims31	1.40665e-130	0.756386	0.577	0.023	2.95158e-126	Rims3
Ik1	5.17652e-11	0.7551	0.808	0.53	1.08619e-06	Ik
Mtmr111	1.22119e-42	0.755094	0.635	0.086	2.56242e-38	Mtmr11
3110021N24Rik2	1.23593e-24	0.755022	0.577	0.12	2.59335e-20	3110021N24Rik
Pitpnm11	2.19777e-64	0.753899	0.558	0.046	4.61157e-60	Pitpnm1
Zdhhc161	3.57706e-18	0.753624	0.577	0.165	7.50574e-14	Zdhhc16
Whrn1	5.67433e-28	0.753604	0.712	0.16	1.19064e-23	Whrn
Cfap611	2.06198e-124	0.7508	0.654	0.031	4.32665e-120	Cfap61
Rassf21	3.16344e-40	0.748819	0.558	0.071	6.63784e-36	Rassf2
Gstz11	1.47787e-18	0.748456	0.769	0.26	3.10101e-14	Gstz1
Ube3c1	1.21978e-13	0.746485	0.846	0.44	2.55947e-09	Ube3c
Cdh42	1.32376e-14	0.745465	1	0.461	2.77765e-10	Cdh4
Kcnq1ot11	1.77009e-09	0.744421	0.981	0.751	3.71417e-05	Kcnq1ot1
Arfgef12	2.39287e-13	0.743875	0.981	0.676	5.02096e-09	Arfgef1
Crlf11	3.18069e-61	0.742899	0.5	0.038	6.67404e-57	Crlf1
Lekr11	5.71314e-21	0.742496	0.519	0.116	1.19879e-16	Lekr1
Myt11	1.00451e-148	0.741974	0.577	0.019	2.10776e-144	Myt1
Ampd31	1.66501e-40	0.74166	0.596	0.082	3.49368e-36	Ampd3
Scoc1	7.25973e-13	0.74165	0.75	0.368	1.52331e-08	Scoc
Nectin11	5.38829e-41	0.740975	0.596	0.081	1.13062e-36	Nectin1
Pknox23	9.9764e-14	0.739505	0.654	0.231	2.09335e-09	Pknox2
Lrtm21	5.80669e-181	0.738908	0.538	0.013	1.21842e-176	Lrtm2
Brip1	1.34799e-10	0.738537	0.5	0.17	2.82848e-06	Brip1
Ube2e23	1.57037e-08	0.737622	0.981	0.737	0.000329511	Ube2e2
Fryl1	1.02738e-10	0.737527	0.827	0.502	2.15576e-06	Fryl
Plekho12	1.58264e-42	0.733604	0.673	0.098	3.32085e-38	Plekho1
Zbtb381	2.12588e-11	0.733575	0.808	0.416	4.46074e-07	Zbtb38
Pitpna1	3.48235e-12	0.732595	0.962	0.785	7.30702e-08	Pitpna
Sh3rf21	3.89039e-13	0.730031	0.423	0.111	8.1632e-09	Sh3rf2
Ap3m21	5.22961e-37	0.729826	0.673	0.113	1.09733e-32	Ap3m2
Prkce4	1.45033e-06	0.72927	0.692	0.464	0.0304322	Prkce
Tanc12	1.09743e-09	0.729127	0.788	0.487	2.30274e-05	Tanc1
Mrps61	2.59238e-10	0.728734	0.731	0.38	5.4396e-06	Mrps6
Mprip1	6.52702e-13	0.727302	0.942	0.626	1.36956e-08	Mprip
Tex521	3.27388e-123	0.726684	0.615	0.028	6.86959e-119	Tex52
Mbd52	2.74838e-08	0.726532	0.885	0.711	0.000576694	Mbd5
Cdc14a3	3.86421e-09	0.726517	0.788	0.44	8.10827e-05	Cdc14a
Fam124a1	2.66203e-49	0.724741	0.596	0.068	5.58574e-45	Fam124a
Gigyf21	6.12091e-10	0.72293	0.808	0.551	1.28435e-05	Gigyf2
Blzf11	7.86672e-19	0.71774	0.731	0.237	1.65067e-14	Blzf1
Tmem63b1	7.69852e-20	0.716926	0.788	0.265	1.61538e-15	Tmem63b
Clasp11	3.63936e-12	0.716518	0.962	0.61	7.63646e-08	Clasp1
D630045J12Rik1	8.45656e-23	0.714752	0.731	0.201	1.77444e-18	D630045J12Rik
Ccdc651	3.1601e-77	0.713945	0.538	0.035	6.63083e-73	Ccdc65
2210408F21Rik2	8.51953e-41	0.711549	0.654	0.095	1.78765e-36	2210408F21Rik
Pdzd71	6.71049e-80	0.710865	0.5	0.029	1.40806e-75	Pdzd7
Ubn11	3.9616e-10	0.710232	0.827	0.535	8.31261e-06	Ubn1
Unc801	1.17973e-65	0.710103	0.577	0.048	2.47544e-61	Unc80
Dnajc151	4.43247e-09	0.709244	0.712	0.417	9.30065e-05	Dnajc15
Spa171	3.47876e-23	0.707789	0.538	0.114	7.29948e-19	Spa17
Grk31	5.52171e-15	0.707681	0.654	0.235	1.15862e-10	Grk3
Wbp11	1.15768e-08	0.707556	0.712	0.455	0.000242917	Wbp1
Mcf2l2	1.17417e-19	0.704785	0.654	0.184	2.46377e-15	Mcf2l
Eps83	8.8482e-19	0.704323	0.75	0.24	1.85662e-14	Eps8
Nf21	1.82079e-16	0.704249	0.75	0.283	3.82056e-12	Nf2
Cables11	1.70153e-40	0.702239	0.538	0.067	3.57031e-36	Cables1
Etnk11	6.75522e-12	0.701734	0.904	0.549	1.41745e-07	Etnk1
Med271	1.90792e-11	0.701212	0.673	0.283	4.00339e-07	Med27
Ppargc1b1	2.73083e-36	0.700078	0.635	0.1	5.73011e-32	Ppargc1b
Ralgapa11	8.22039e-09	0.699859	0.923	0.656	0.000172488	Ralgapa1
Pcdh93	0.00017225	0.699113	0.788	0.542	1	Pcdh9
Nrcam2	3.13495e-15	0.698102	0.846	0.338	6.57806e-11	Nrcam
Sorbs22	7.77409e-14	0.695804	0.981	0.614	1.63124e-09	Sorbs2
Ppp3ca3	1.57373e-10	0.694789	0.962	0.765	3.30215e-06	Ppp3ca
Tmf11	6.29431e-09	0.692903	0.808	0.524	0.000132074	Tmf1
Arf31	1.84061e-12	0.690027	0.788	0.386	3.86216e-08	Arf3
Wdr631	3.59575e-71	0.689314	0.481	0.03	7.54497e-67	Wdr63
Lrrn31	2.03164e-27	0.688932	0.577	0.109	4.26298e-23	Lrrn3
Dmxl21	3.37755e-23	0.6878	0.712	0.185	7.08711e-19	Dmxl2
Crmp11	9.36434e-92	0.685932	0.481	0.023	1.96492e-87	Crmp1
Ttll111	4.08464e-27	0.685533	0.442	0.066	8.5708e-23	Ttll11
Nmrk1	2.07576e-19	0.684591	0.558	0.14	4.35556e-15	Nmrk1
Rab11fip31	1.39964e-06	0.68379	0.692	0.452	0.0293686	Rab11fip3
Fbxl172	2.34094e-07	0.683131	0.942	0.781	0.00491199	Fbxl17
Prkg13	3.16482e-09	0.68213	0.904	0.487	6.64074e-05	Prkg1
Bbof11	1.76768e-44	0.682057	0.577	0.07	3.70911e-40	Bbof1
Selenoi1	1.91e-15	0.680871	0.692	0.241	4.00776e-11	Selenoi
Xist1	0.000907082	0.679847	0.538	0.374	1	Xist
Kif91	2.05773e-36	0.677978	0.635	0.101	4.31773e-32	Kif9
Ndufb91	2.16352e-06	0.677363	0.769	0.84	0.0453971	Ndufb9
Iqcg1	1.34433e-48	0.676377	0.462	0.042	2.82082e-44	Iqcg
Tmem2161	1.07459e-19	0.675492	0.596	0.157	2.25481e-15	Tmem216
Rps25	3.98142e-06	0.674747	0.865	0.945	0.0835421	Rps2
Hdac41	2.29905e-15	0.674337	0.769	0.305	4.8241e-11	Hdac4
Ubxn111	5.35854e-47	0.67391	0.519	0.054	1.12438e-42	Ubxn11
Rnf1282	2.06975e-14	0.673564	0.904	0.433	4.34296e-10	Rnf128
Ptbp11	2.54059e-09	0.671955	0.731	0.409	5.33093e-05	Ptbp1
Eid14	3.13679e-06	0.67131	0.846	0.828	0.0658194	Eid1
Olfr455	2.4072e-225	0.671108	0.327	0.002	5.05102e-221	Olfr455
Arhgef71	3.88316e-13	0.670331	0.635	0.239	8.14803e-09	Arhgef7
Timm92	1.11542e-14	0.66835	0.673	0.254	2.34048e-10	Timm9
Atp6v1a1	1.02134e-07	0.668297	0.788	0.561	0.00214307	Atp6v1a
Gm320361	8.87581e-18	0.667548	0.385	0.073	1.86241e-13	Gm32036
Rubie2	5.07406e-80	0.667343	0.538	0.033	1.06469e-75	Rubie
Cox8a1	8.89581e-06	0.666164	0.904	0.989	0.186661	Cox8a
Gm14635	3.35101e-243	0.666135	0.462	0.006	7.03142e-239	Gm14635
Tbc1d12	1.75371e-10	0.666089	0.635	0.267	3.67981e-06	Tbc1d1
Ppm1j	7.08811e-271	0.665639	0.5	0.006	1.4873e-266	Ppm1j
Lrig22	2.7255e-14	0.665518	0.712	0.279	5.71893e-10	Lrig2
Adcy91	9.02542e-16	0.664389	0.596	0.182	1.8938e-11	Adcy9
Prpf181	1.56484e-15	0.663167	0.615	0.199	3.28351e-11	Prpf18
Asxl21	3.3593e-09	0.663111	0.808	0.52	7.04882e-05	Asxl2
Mgat52	5.36763e-13	0.661837	0.577	0.196	1.12629e-08	Mgat5
Glyr11	9.41766e-12	0.66179	0.885	0.546	1.97611e-07	Glyr1
Depdc72	1.97388e-42	0.660721	0.481	0.052	4.14178e-38	Depdc7
Htt1	8.35393e-15	0.659542	0.788	0.324	1.75291e-10	Htt
Pdcd71	1.19482e-17	0.658974	0.635	0.187	2.5071e-13	Pdcd7
Cspp12	1.30747e-06	0.658411	0.731	0.534	0.0274345	Cspp1
Dock102	1.42673e-23	0.657764	0.519	0.098	2.9937e-19	Dock10
Stk393	3.6012e-10	0.656776	0.981	0.75	7.55639e-06	Stk39
Zswim51	4.78678e-18	0.656687	0.538	0.134	1.00441e-13	Zswim5
Lmln1	2.23054e-21	0.65484	0.558	0.126	4.68035e-17	Lmln
Lyst1	2.27841e-16	0.65472	0.75	0.266	4.7808e-12	Lyst
Hagh1	6.84518e-16	0.65469	0.769	0.286	1.43632e-11	Hagh
Dph61	3.3836e-12	0.654673	0.808	0.394	7.09981e-08	Dph6
Cfap431	2.2348e-39	0.654546	0.596	0.082	4.68929e-35	Cfap43
Ica1l1	3.30691e-73	0.654461	0.577	0.042	6.93889e-69	Ica1l
Gm120022	1.03127e-06	0.652384	0.327	0.115	0.0216391	Gm12002
Gm19761	4.34052e-15	0.652237	0.654	0.218	9.10771e-11	Gm1976
Arhgap262	5.83506e-11	0.651511	0.788	0.396	1.22437e-06	Arhgap26
Osbpl82	4.646e-08	0.65082	0.75	0.454	0.000974871	Osbpl8
Golga11	2.93814e-12	0.650631	0.712	0.319	6.16509e-08	Golga1
Rap1gds11	8.65731e-10	0.650494	0.731	0.382	1.81656e-05	Rap1gds1
Strada1	8.93058e-15	0.648339	0.635	0.211	1.8739e-10	Strada
Braf1	6.94735e-11	0.647559	0.981	0.678	1.45776e-06	Braf
Pdzph11	1.95277e-48	0.647336	0.5	0.048	4.09749e-44	Pdzph1
Cnksr22	5.21312e-09	0.647156	0.75	0.4	0.000109387	Cnksr2
Efcab61	1.31741e-94	0.645442	0.5	0.024	2.76433e-90	Efcab6
Hs3st6	2.04529e-17	0.644924	0.558	0.147	4.29163e-13	Hs3st6
Dhx92	4.4009e-09	0.644726	0.846	0.62	9.23441e-05	Dhx9
Cabin12	7.79047e-14	0.644355	0.731	0.307	1.63468e-09	Cabin1
Rsph11	6.63949e-20	0.643419	0.538	0.12	1.39316e-15	Rsph1
Magi32	7.15613e-07	0.643284	0.788	0.544	0.0150157	Magi3
Rnf243	1.67345e-10	0.642785	0.769	0.373	3.5114e-06	Rnf24
Zfp6971	6.72928e-20	0.642638	0.519	0.116	1.41201e-15	Zfp697
Fgf102	5.37911e-10	0.64117	0.731	0.327	1.1287e-05	Fgf10
Atg4c1	1.67731e-22	0.640759	0.5	0.1	3.51949e-18	Atg4c
Pcmt11	1.47878e-08	0.637825	0.769	0.469	0.000310293	Pcmt1
Setbp12	3.23227e-05	0.637804	1	0.906	0.678228	Setbp1
Gm476441	1.05879e-95	0.637138	0.5	0.024	2.22166e-91	Gm47644
Osbpl92	5.92414e-08	0.636456	0.827	0.604	0.00124306	Osbpl9
Zdhhc131	6.25481e-16	0.6354	0.519	0.142	1.31245e-11	Zdhhc13
Gpr41	7.94149e-69	0.635193	0.442	0.026	1.66636e-64	Gpr4
Tafa53	2.66957e-22	0.634809	0.692	0.179	5.60156e-18	Tafa5
3830406C13Rik1	6.18879e-12	0.634783	0.712	0.308	1.29859e-07	3830406C13Rik
E230025N22Rik	3.055e-266	0.634674	0.404	0.003	6.41031e-262	E230025N22Rik
Tomm71	0.000216611	0.634044	0.712	0.782	1	Tomm7
Qdpr1	9.2841e-13	0.633478	0.692	0.289	1.94808e-08	Qdpr
Tmem191c1	1.83601e-21	0.632986	0.481	0.096	3.85251e-17	Tmem191c
Tmtc41	1.00859e-15	0.632823	0.577	0.175	2.11633e-11	Tmtc4
Zbtb182	7.07601e-18	0.631757	0.558	0.149	1.48476e-13	Zbtb18
Rpgr1	1.00498e-16	0.631642	0.692	0.223	2.10876e-12	Rpgr
Gm217981	2.89097e-70	0.631376	0.327	0.014	6.06613e-66	Gm21798
Rab3a1	5.65165e-17	0.630749	0.596	0.174	1.18589e-12	Rab3a
Mtmr71	2.63878e-20	0.630637	0.596	0.148	5.53694e-16	Mtmr7
Ubac21	5.28687e-13	0.630038	0.75	0.334	1.10934e-08	Ubac2
Ndufaf61	2.87532e-16	0.627714	0.519	0.138	6.03327e-12	Ndufaf6
Drc11	5.66106e-54	0.626467	0.462	0.037	1.18786e-49	Drc1
Ppp1cb2	1.71376e-10	0.625781	0.904	0.707	3.59598e-06	Ppp1cb
Hacd11	1.67983e-12	0.625438	0.692	0.281	3.5248e-08	Hacd1
1700001C02Rik1	1.00248e-130	0.625257	0.519	0.018	2.1035e-126	1700001C02Rik
Arl154	5.39044e-09	0.624692	0.962	0.685	0.000113108	Arl15
Zfp2761	3.00118e-41	0.622034	0.558	0.07	6.29737e-37	Zfp276
Gm20635	8.92336e-82	0.621598	0.462	0.024	1.87239e-77	Gm20635
Rcbtb21	2.81702e-13	0.620535	0.731	0.303	5.91096e-09	Rcbtb2
Scn8a1	7.43014e-39	0.619481	0.519	0.064	1.55907e-34	Scn8a
1110017D15Rik1	1.31609e-52	0.618765	0.423	0.032	2.76155e-48	1110017D15Rik
Nwd2	5.06754e-66	0.617603	0.288	0.011	1.06332e-61	Nwd2
Chd72	2.11226e-09	0.617496	0.885	0.574	4.43215e-05	Chd7
March32	3.39351e-13	0.616875	0.596	0.199	7.12061e-09	March3
Iqsec11	5.31354e-19	0.616519	0.654	0.181	1.11494e-14	Iqsec1
Adi11	2.33348e-17	0.616438	0.538	0.143	4.89633e-13	Adi1
Acyp21	9.59661e-07	0.616077	0.712	0.456	0.0201366	Acyp2
Plch21	8.23042e-27	0.614708	0.654	0.137	1.72699e-22	Plch2
Cdkl21	2.12908e-11	0.614612	0.654	0.271	4.46744e-07	Cdkl2
Osbp1	1.61692e-13	0.613836	0.731	0.296	3.39278e-09	Osbp
Gm101351	1.68999e-14	0.613783	0.288	0.052	3.54611e-10	Gm10135
Ttc7	1.77472e-35	0.613463	0.538	0.075	3.72389e-31	Ttc7
Ttc291	2.06006e-111	0.612448	0.442	0.015	4.32262e-107	Ttc29
Myo1h1	2.81021e-26	0.61242	0.654	0.133	5.89667e-22	Myo1h
Mogat11	2.11076e-26	0.611748	0.346	0.043	4.42901e-22	Mogat1
Prepl1	3.78587e-11	0.611383	0.577	0.224	7.94388e-07	Prepl
Nme51	4.44777e-18	0.611094	0.5	0.12	9.33275e-14	Nme5
Stxbp11	1.41528e-19	0.610984	0.481	0.102	2.96968e-15	Stxbp1
Vwa3a1	9.84384e-99	0.610978	0.442	0.018	2.06553e-94	Vwa3a
Fdps1	4.22222e-11	0.610345	0.615	0.263	8.85949e-07	Fdps
Cep2901	2.06873e-15	0.60945	0.731	0.259	4.34081e-11	Cep290
Rbfox31	2.34446e-42	0.609349	0.423	0.039	4.91938e-38	Rbfox3
Osbpl62	1.69857e-06	0.608975	0.75	0.449	0.0356411	Osbpl6
Nek13	7.3124e-05	0.608943	0.885	0.712	1	Nek1
Sdcbp1	1.2434e-08	0.608693	0.808	0.536	0.000260903	Sdcbp
Ksr1	3.14515e-14	0.608688	0.596	0.194	6.59947e-10	Ksr1
Ahi11	1.24415e-08	0.607949	0.673	0.348	0.000261059	Ahi1
Morn21	1.7456e-09	0.606275	0.596	0.279	3.66279e-05	Morn2
Hist3h2a1	1.29854e-12	0.605895	0.615	0.23	2.72472e-08	Hist3h2a
Mllt102	1.03091e-08	0.603767	0.942	0.691	0.000216316	Mllt10
St8sia31	2.28376e-54	0.602877	0.481	0.038	4.79202e-50	St8sia3
Calm33	0.000763678	0.602872	0.712	0.693	1	Calm3
Eea12	1.99464e-12	0.601972	0.75	0.346	4.18536e-08	Eea1
Jazf11	4.25056e-13	0.60166	0.558	0.175	8.91895e-09	Jazf1
Fanca1	4.37864e-46	0.601038	0.423	0.037	9.18771e-42	Fanca
Cfap1261	3.17233e-47	0.600558	0.423	0.035	6.6565e-43	Cfap126
Rtn21	1.23231e-47	0.599752	0.558	0.061	2.58575e-43	Rtn2
Inpp5a1	1.0487e-13	0.59801	0.635	0.223	2.20048e-09	Inpp5a
Mmp162	3.15668e-08	0.597684	0.75	0.414	0.000662367	Mmp16
Usp21	2.28731e-14	0.597482	0.673	0.231	4.79946e-10	Usp2
Parp61	3.11364e-17	0.597429	0.538	0.138	6.53334e-13	Parp6
Dnm31	2.76701e-19	0.596385	0.615	0.162	5.80602e-15	Dnm3
4833428L15Rik	4.59615e-151	0.596118	0.327	0.005	9.64411e-147	4833428L15Rik
Gm38825	2.00718e-263	0.594877	0.481	0.006	4.21166e-259	Gm38825
Kif61	2.1876e-28	0.59382	0.442	0.063	4.59023e-24	Kif6
Gramd1c1	7.66161e-12	0.593161	0.654	0.258	1.60763e-07	Gramd1c
Guk11	5.22177e-06	0.592873	0.673	0.445	0.109568	Guk1
Cbr1	2.57684e-06	0.592448	0.654	0.423	0.0540699	Cbr1
6030458C11Rik1	1.44862e-09	0.592184	0.538	0.223	3.03964e-05	6030458C11Rik
Sfxn11	1.71569e-12	0.590619	0.712	0.3	3.60002e-08	Sfxn1
Ppil61	5.47642e-35	0.59032	0.596	0.091	1.14912e-30	Ppil6
Trim171	6.10747e-38	0.588812	0.462	0.052	1.28153e-33	Trim17
Mns11	1.26514e-29	0.588107	0.423	0.056	2.65464e-25	Mns1
Pde4d2	1.28359e-09	0.587679	1	0.997	2.69337e-05	Pde4d
Xylt12	9.55357e-17	0.587013	0.731	0.233	2.00463e-12	Xylt1
Ints101	3.72586e-14	0.586876	0.577	0.183	7.81796e-10	Ints10
Rundc3a1	2.14514e-50	0.585511	0.462	0.039	4.50114e-46	Rundc3a
BC0308671	3.1099e-61	0.584818	0.442	0.029	6.52551e-57	BC030867
Lhx31	3.64838e-96	0.584026	0.462	0.02	7.65539e-92	Lhx3
Tmem184a1	5.36526e-21	0.58397	0.481	0.096	1.12579e-16	Tmem184a
Frmd53	4.20167e-12	0.582671	0.654	0.241	8.81636e-08	Frmd5
Tmem1071	3.41562e-25	0.582657	0.558	0.108	7.167e-21	Tmem107
Ybx13	1.106e-05	0.582474	0.846	0.951	0.232072	Ybx1
Tnrc6c1	1.09275e-07	0.581654	0.865	0.629	0.00229292	Tnrc6c
Emc61	3.78699e-08	0.581013	0.731	0.44	0.000794624	Emc6
Rpgrip1l1	2.77837e-19	0.580459	0.654	0.179	5.82985e-15	Rpgrip1l
1700109K24Rik1	7.99408e-20	0.580293	0.288	0.039	1.6774e-15	1700109K24Rik
Spag161	2.24703e-53	0.57723	0.385	0.026	4.71494e-49	Spag16
Gm171061	4.72211e-09	0.576226	0.462	0.169	9.9084e-05	Gm17106
Fam172a3	3.25351e-09	0.573913	0.962	0.843	6.82684e-05	Fam172a
Wdr271	9.10575e-19	0.572132	0.519	0.121	1.91066e-14	Wdr27
Ppip5k11	9.00644e-16	0.571446	0.577	0.165	1.88982e-11	Ppip5k1
Bach23	1.01687e-11	0.57037	0.558	0.195	2.13371e-07	Bach2
Cox171	1.81888e-06	0.570327	0.75	0.555	0.0381655	Cox17
Gpx21	4.42313e-09	0.569973	0.327	0.094	9.28106e-05	Gpx2
Gm139191	1.58626e-09	0.56958	0.462	0.164	3.32845e-05	Gm13919
Ndufv31	5.49895e-06	0.569441	0.788	0.719	0.115384	Ndufv3
Gnmt1	1.21096e-44	0.56878	0.404	0.034	2.54095e-40	Gnmt
4932438A13Rik	5.63037e-08	0.568351	0.808	0.506	0.00118142	4932438A13Rik
Slc34a3	8.84898e-107	0.56833	0.365	0.011	1.85678e-102	Slc34a3
Tmem1471	3.48307e-05	0.566958	0.673	0.524	0.730853	Tmem147
Slc10a7	1.78894e-08	0.565997	0.596	0.283	0.000375374	Slc10a7
Rapgef11	3.26893e-13	0.56467	0.712	0.269	6.8592e-09	Rapgef1
Abtb21	7.67548e-08	0.564534	0.654	0.33	0.00161055	Abtb2
Ugt8a3	5.26223e-13	0.56452	0.577	0.197	1.10417e-08	Ugt8a
Wipf11	6.12349e-15	0.564351	0.577	0.168	1.28489e-10	Wipf1
Chchd22	2.87785e-05	0.56426	0.885	0.985	0.60386	Chchd2
Slc16a101	1.24881e-12	0.562523	0.615	0.21	2.62038e-08	Slc16a10
Disc11	7.66398e-40	0.562237	0.519	0.062	1.60813e-35	Disc1
Inpp4b3	4.69291e-07	0.562217	0.596	0.281	0.00984713	Inpp4b
Ktn12	2.21343e-08	0.561877	0.962	0.738	0.000464444	Ktn1
Gm272391	6.37316e-52	0.561264	0.385	0.027	1.33728e-47	Gm27239
Lztfl11	2.53771e-10	0.56122	0.885	0.555	5.32488e-06	Lztfl1
Glra1	8.22298e-76	0.561189	0.365	0.016	1.72543e-71	Glra1
Herc11	1.94424e-07	0.56062	0.827	0.619	0.00407961	Herc1
Ube2u1	5.1412e-56	0.558841	0.404	0.027	1.07878e-51	Ube2u
Cycs1	1.87469e-06	0.557336	0.75	0.573	0.0393365	Cycs
Micu32	4.25461e-10	0.557273	0.808	0.411	8.92746e-06	Micu3
Ncam22	1.8869e-07	0.556957	0.558	0.251	0.00395929	Ncam2
Prkag21	7.2255e-10	0.556828	0.635	0.281	1.51613e-05	Prkag2
Morn11	4.12866e-14	0.556025	0.519	0.154	8.66317e-10	Morn1
Cacybp1	9.93038e-06	0.555952	0.712	0.55	0.208369	Cacybp
Meig11	1.01958e-49	0.555939	0.404	0.031	2.13938e-45	Meig1
Card101	2.87477e-46	0.555839	0.462	0.043	6.03212e-42	Card10
Spata71	4.09785e-13	0.5556	0.731	0.294	8.59851e-09	Spata7
Gse11	2.77962e-07	0.555123	0.692	0.382	0.00583247	Gse1
Wdr601	7.81234e-12	0.55506	0.808	0.36	1.63926e-07	Wdr60
Gm348211	9.70967e-70	0.55384	0.385	0.019	2.03738e-65	Gm34821
Kif21a2	5.54793e-10	0.553545	0.962	0.591	1.16412e-05	Kif21a
Ppfia41	1.71816e-86	0.553107	0.442	0.02	3.60522e-82	Ppfia4
Abhd181	2.4228e-11	0.552842	0.538	0.189	5.08377e-07	Abhd18
Ndufab11	9.94389e-05	0.552313	0.75	0.711	1	Ndufab1
Ccdc28b1	6.90194e-08	0.551683	0.615	0.323	0.00144823	Ccdc28b
Dzank11	4.23922e-29	0.551651	0.519	0.083	8.89516e-25	Dzank1
Lgals81	2.76091e-14	0.550763	0.519	0.15	5.79323e-10	Lgals8
Hectd11	3.02694e-10	0.550671	0.962	0.709	6.35143e-06	Hectd1
Dennd1a2	2.61796e-06	0.550284	0.885	0.659	0.0549326	Dennd1a
Cldn142	1.01876e-10	0.549807	0.904	0.447	2.13767e-06	Cldn14
Cfap2061	5.55543e-40	0.548462	0.385	0.034	1.1657e-35	Cfap206
Ppp2r1b1	7.78069e-12	0.548201	0.481	0.154	1.63262e-07	Ppp2r1b
Map7d21	5.39653e-21	0.547541	0.5	0.103	1.13235e-16	Map7d2
Cab39l	1.78451e-06	0.547383	0.788	0.561	0.0374444	Cab39l
Gltp	5.58206e-12	0.546956	0.538	0.186	1.17128e-07	Gltp
Ubac11	2.06063e-09	0.546454	0.577	0.255	4.32382e-05	Ubac1
Mycbp1	6.2212e-09	0.545497	0.577	0.258	0.000130539	Mycbp
Akap8l1	5.25021e-10	0.545314	0.923	0.579	1.10165e-05	Akap8l
A230009B12Rik1	3.65767e-61	0.545278	0.269	0.011	7.67489e-57	A230009B12Rik
Atp5md1	0.000215697	0.545169	0.827	0.885	1	Atp5md
Pifo1	2.21264e-23	0.544561	0.462	0.08	4.64279e-19	Pifo
Morn51	1.51795e-93	0.54454	0.385	0.014	3.18511e-89	Morn5
Bend61	3.61767e-53	0.543856	0.385	0.026	7.59095e-49	Bend6
Mthfd21	3.00192e-13	0.543192	0.365	0.087	6.29892e-09	Mthfd2
Ift741	7.47365e-10	0.543132	0.788	0.429	1.5682e-05	Ift74
Ccdc88c2	3.37357e-11	0.542518	0.577	0.217	7.07877e-07	Ccdc88c
4933424G05Rik	2.67493e-08	0.542108	0.404	0.14	0.000561281	4933424G05Rik
A330015K06Rik1	4.89573e-35	0.541431	0.308	0.025	1.02727e-30	A330015K06Rik
Hivep21	3.83938e-05	0.540485	0.731	0.551	0.805616	Hivep2
Ybx31	4.73118e-05	0.540029	0.769	0.594	0.992744	Ybx3
Med12l1	1.63537e-05	0.539898	0.615	0.363	0.34315	Med12l
Gm294831	2.4742e-43	0.539602	0.423	0.039	5.19161e-39	Gm29483
Ecd1	3.01195e-11	0.538723	0.596	0.227	6.31998e-07	Ecd
Kif3a1	3.85168e-07	0.538682	0.731	0.445	0.00808198	Kif3a
Chchd102	3.61244e-05	0.538338	0.769	0.688	0.757998	Chchd10
Crispld11	2.3723e-15	0.537574	0.5	0.131	4.97779e-11	Crispld1
Hspa12a1	1.06582e-26	0.537529	0.538	0.093	2.23641e-22	Hspa12a
Cpeb11	1.1897e-45	0.536835	0.385	0.03	2.49635e-41	Cpeb1
Pcnx41	4.17411e-15	0.536515	0.558	0.163	8.75853e-11	Pcnx4
A530016L24Rik	6.40026e-139	0.536295	0.365	0.007	1.34297e-134	A530016L24Rik
Cdc25b1	5.92734e-60	0.53587	0.442	0.03	1.24373e-55	Cdc25b
Grcc101	0.00034087	0.53554	0.788	0.762	1	Grcc10
Emx22	2.88435e-21	0.53553	0.538	0.111	6.05223e-17	Emx2
Gnao11	1.38585e-11	0.534817	0.596	0.225	2.90793e-07	Gnao1
Tunar1	1.13978e-65	0.534664	0.423	0.025	2.3916e-61	Tunar
Phtf22	4.33575e-10	0.534312	0.654	0.274	9.0977e-06	Phtf2
C530008M17Rik2	5.44308e-10	0.534218	0.692	0.284	1.14212e-05	C530008M17Rik
Prkra	3.68838e-08	0.533298	0.654	0.35	0.000773933	Prkra
Ccdc162	1.5787e-30	0.533115	0.423	0.054	3.31259e-26	Ccdc162
Zfp385a1	3.13074e-14	0.533101	0.423	0.105	6.56923e-10	Zfp385a
Gm303321	1.13669e-73	0.533078	0.269	0.008	2.38511e-69	Gm30332
Oscp11	8.42507e-16	0.53301	0.519	0.139	1.76783e-11	Oscp1
Gripap11	3.63561e-11	0.531886	0.692	0.294	7.62861e-07	Gripap1
Bdp11	5.23858e-08	0.531243	0.808	0.495	0.00109921	Bdp1
Mlf21	2.18744e-05	0.530954	0.731	0.616	0.458992	Mlf2
Fam57b1	1.76808e-34	0.528203	0.481	0.06	3.70997e-30	Fam57b
Tmtc31	6.59951e-11	0.527893	0.519	0.183	1.38478e-06	Tmtc3
Plekhm31	4.60611e-14	0.527093	0.596	0.19	9.665e-10	Plekhm3
Ehbp12	7.04225e-06	0.526887	0.788	0.519	0.147767	Ehbp1
Pecr	6.99355e-19	0.526516	0.558	0.136	1.46746e-14	Pecr
Tctex1d11	2.91914e-84	0.526419	0.346	0.012	6.12522e-80	Tctex1d1
Hectd41	2.14426e-09	0.525642	0.654	0.289	4.4993e-05	Hectd4
Smyd31	4.75388e-06	0.525437	0.75	0.52	0.0997507	Smyd3
Gm26713	1.10973e-157	0.524389	0.269	0.003	2.32854e-153	Gm26713
Fcor1	1.52768e-19	0.523882	0.442	0.087	3.20553e-15	Fcor
Camkmt1	6.286e-09	0.522896	0.75	0.372	0.000131899	Camkmt
Serbp1	5.54302e-05	0.52179	0.885	0.94	1	Serbp1
Gdpd12	1.84687e-07	0.521682	0.731	0.43	0.00387528	Gdpd1
2310040G24Rik1	1.38565e-12	0.521484	0.481	0.139	2.9075e-08	2310040G24Rik
Sec61a21	4.77857e-09	0.521173	0.615	0.284	0.000100269	Sec61a2
Gm491711	4.982e-38	0.520745	0.308	0.023	1.04537e-33	Gm49171
Armc91	6.08755e-12	0.520507	0.558	0.191	1.27735e-07	Armc9
Lrp111	4.48352e-27	0.52038	0.385	0.051	9.40777e-23	Lrp11
Agfg22	8.7511e-15	0.51979	0.615	0.192	1.83624e-10	Agfg2
Tmem41a1	9.47835e-22	0.519675	0.442	0.08	1.98884e-17	Tmem41a
Osbpl112	3.28574e-09	0.51932	0.596	0.259	6.89448e-05	Osbpl11
Gm372401	0.000134928	0.519009	0.692	0.465	1	Gm37240
Pak7	2.78674e-40	0.518461	0.327	0.025	5.84743e-36	Pak7
Micu1	4.78048e-09	0.518386	0.673	0.336	0.000100309	Micu1
Ociad21	5.81666e-14	0.516691	0.5	0.14	1.22051e-09	Ociad2
Pign	2.32129e-09	0.515098	0.635	0.275	4.87077e-05	Pign
Mrps51	4.93746e-08	0.51447	0.731	0.418	0.00103603	Mrps5
Polb1	1.44738e-07	0.514304	0.769	0.482	0.00303703	Polb
Pcnx1	1.20815e-06	0.514217	0.712	0.424	0.0253507	Pcnx
Fbxl201	7.89275e-11	0.513879	0.769	0.34	1.65614e-06	Fbxl20
Ubqln11	1.38637e-07	0.5134	0.673	0.365	0.00290903	Ubqln1
Btrc1	2.36379e-06	0.513327	0.712	0.457	0.0495994	Btrc
Brsk11	5.43573e-21	0.512073	0.519	0.109	1.14058e-16	Brsk1
Lrrfip11	5.86993e-06	0.511329	0.788	0.513	0.123169	Lrrfip1
Ccdc114	6.06967e-14	0.511181	0.423	0.106	1.2736e-09	Ccdc114
Plekha51	2.73183e-05	0.51115	0.75	0.569	0.57322	Plekha5
Vps13b1	3.21207e-05	0.510734	0.769	0.651	0.673988	Vps13b
Fam219a	2.80932e-14	0.510513	0.5	0.136	5.8948e-10	Fam219a
Extl21	3.07386e-13	0.510087	0.519	0.159	6.44988e-09	Extl2
Nol4l1	2.78861e-09	0.508887	0.519	0.197	5.85133e-05	Nol4l
Cltb1	1.19503e-06	0.507825	0.635	0.372	0.0250753	Cltb
Ssh21	3.29933e-09	0.507556	0.615	0.256	6.92298e-05	Ssh2
Polr3gl1	1.02864e-16	0.506646	0.558	0.148	2.1584e-12	Polr3gl
Ralgapb1	1.52364e-06	0.505589	0.596	0.316	0.0319706	Ralgapb
Sptb1	5.51207e-13	0.50449	0.596	0.196	1.1566e-08	Sptb
5330438D12Rik1	0.00982288	0.504185	0.462	0.311	1	5330438D12Rik
Tbc1d141	1.25568e-10	0.503838	0.596	0.229	2.63479e-06	Tbc1d14
Reep6	2.38939e-49	0.502746	0.404	0.031	5.01366e-45	Reep6
Dnajb21	4.9827e-07	0.502708	0.615	0.334	0.0104552	Dnajb2
Gcnt1	1.094e-26	0.502088	0.519	0.087	2.29553e-22	Gcnt1
Nup351	1.49013e-09	0.500991	0.519	0.205	3.12674e-05	Nup35
Ccdc401	3.91023e-46	0.500569	0.385	0.03	8.20483e-42	Ccdc40
Utrn3	1.69274e-06	0.500544	0.923	0.702	0.0355188	Utrn
Hpf11	1.0228e-05	0.500471	0.712	0.54	0.214615	Hpf1
Sgpp21	1.21734e-34	0.49941	0.442	0.051	2.55434e-30	Sgpp2
Rhof1	8.87348e-13	0.49941	0.288	0.057	1.86192e-08	Rhof
Prkcz	3.60134e-09	0.498629	0.538	0.225	7.55668e-05	Prkcz
Lpin22	2.62424e-07	0.497638	0.712	0.409	0.00550644	Lpin2
F81	3.98084e-17	0.496983	0.481	0.11	8.35299e-13	F8
Fbxo161	1.33235e-16	0.496707	0.519	0.13	2.79567e-12	Fbxo16
Fbxo361	9.5881e-13	0.495617	0.462	0.13	2.01187e-08	Fbxo36
Sec11a1	1.74254e-05	0.495511	0.846	0.648	0.365638	Sec11a
Chd9	9.85404e-05	0.495447	0.788	0.591	1	Chd9
Cln61	2.47033e-38	0.495181	0.5	0.059	5.18349e-34	Cln6
Pth1r1	1.61729e-23	0.495181	0.385	0.057	3.39356e-19	Pth1r
Golm11	1.04685e-16	0.494284	0.462	0.105	2.19662e-12	Golm1
Chst23	5.45927e-09	0.494092	0.673	0.306	0.000114552	Chst2
Tmem241	1.18681e-12	0.493834	0.5	0.15	2.49029e-08	Tmem241
Glrx5	0.0019406	0.493573	0.558	0.486	1	Glrx5
Cers62	1.31628e-06	0.492911	0.769	0.469	0.0276195	Cers6
6530402F18Rik1	6.20857e-68	0.491891	0.423	0.024	1.30274e-63	6530402F18Rik
Efcab101	5.15735e-105	0.491887	0.365	0.011	1.08217e-100	Efcab10
Zeb12	4.25421e-10	0.49175	0.5	0.17	8.9266e-06	Zeb1
St6galnac32	1.38771e-05	0.491627	0.75	0.457	0.291183	St6galnac3
Cntln1	2.59642e-05	0.491297	0.596	0.352	0.544808	Cntln
Strn3	2.21589e-07	0.490475	0.981	0.874	0.00464959	Strn3
Rab152	1.98696e-08	0.490423	0.596	0.254	0.000416923	Rab15
Eif2b31	0.000131774	0.489805	0.442	0.232	1	Eif2b3
Scx1	2.54077e-07	0.489451	0.558	0.245	0.0053313	Scx
Fbxo91	3.7347e-08	0.489244	0.635	0.31	0.000783652	Fbxo9
Fam91a11	2.49092e-06	0.488554	0.615	0.352	0.0522671	Fam91a1
Zfp7101	2.73438e-12	0.488326	0.596	0.21	5.73756e-08	Zfp710
Gde1	2.36734e-05	0.488303	0.654	0.444	0.496739	Gde1
Irx21	2.61834e-14	0.487407	0.404	0.095	5.49406e-10	Irx2
1190005I06Rik	3.87697e-15	0.486955	0.596	0.176	8.13505e-11	1190005I06Rik
Ppp2r3a	2.27516e-06	0.486715	0.808	0.554	0.0477396	Ppp2r3a
Invs	3.08926e-08	0.486666	0.481	0.189	0.000648219	Invs
Tmprss71	8.04257e-44	0.486379	0.404	0.034	1.68757e-39	Tmprss7
Tars2	9.08735e-20	0.485984	0.462	0.093	1.9068e-15	Tars2
Catspere21	3.13626e-16	0.485912	0.462	0.107	6.58082e-12	Catspere2
1700016K19Rik1	1.29035e-40	0.485332	0.346	0.028	2.70755e-36	1700016K19Rik
Spats2	1.3533e-08	0.485323	0.712	0.356	0.000283963	Spats2
Rfx71	9.73917e-06	0.48445	0.731	0.475	0.204357	Rfx7
Idnk	7.47513e-10	0.484018	0.577	0.227	1.56851e-05	Idnk
Tubgcp5	2.18163e-07	0.483997	0.538	0.248	0.00457771	Tubgcp5
Fcho11	5.19891e-45	0.483153	0.385	0.031	1.09089e-40	Fcho1
Atf62	9.98468e-06	0.483102	0.731	0.479	0.209509	Atf6
Lrrc9	2.82914e-94	0.483032	0.423	0.017	5.93639e-90	Lrrc9
Atp2b31	3.20716e-66	0.483032	0.346	0.016	6.72959e-62	Atp2b3
Sp3os1	1.71368e-08	0.482172	0.577	0.255	0.000359581	Sp3os
Vps13c1	8.992e-09	0.480576	0.596	0.262	0.000188679	Vps13c
Scn1b1	2.40205e-25	0.480324	0.385	0.053	5.04022e-21	Scn1b
Tspyl41	6.87028e-08	0.478642	0.596	0.281	0.00144159	Tspyl4
Ccdc68	2.4515e-10	0.477886	0.519	0.183	5.14398e-06	Ccdc68
Wapl1	2.59239e-07	0.477778	0.962	0.732	0.00543962	Wapl
Chgb1	9.28662e-30	0.477691	0.404	0.049	1.94861e-25	Chgb
Aff33	7.17587e-05	0.47702	0.923	0.697	1	Aff3
Usp381	1.83472e-09	0.476653	0.5	0.188	3.84979e-05	Usp38
Arhgdig2	1.19641e-15	0.476408	0.462	0.111	2.51042e-11	Arhgdig
Nrd11	3.03208e-07	0.476243	0.827	0.545	0.00636221	Nrd1
Dtd11	1.68626e-06	0.474822	0.635	0.364	0.0353828	Dtd1
Utp14a1	8.32396e-09	0.473603	0.596	0.255	0.000174662	Utp14a
Mosmo1	1.04308e-07	0.472947	0.673	0.346	0.0021887	Mosmo
Gns1	1.73656e-09	0.472725	0.673	0.295	3.64382e-05	Gns
Pop51	1.44425e-08	0.472184	0.519	0.219	0.000303046	Pop5
Sh3kbp12	2.49401e-10	0.472148	0.615	0.239	5.23318e-06	Sh3kbp1
Ralgps11	1.18497e-06	0.471311	0.615	0.31	0.0248642	Ralgps1
Ttc7b1	1.96058e-09	0.470507	0.5	0.186	4.11389e-05	Ttc7b
Cadps1	2.00928e-48	0.470093	0.327	0.02	4.21607e-44	Cadps
Slc43a21	1.47861e-11	0.470054	0.519	0.17	3.10257e-07	Slc43a2
Rab3c1	4.42353e-28	0.470011	0.365	0.043	9.28189e-24	Rab3c
Anks1b3	1.82929e-06	0.469985	0.558	0.262	0.038384	Anks1b
Ndufs6	0.000358466	0.468986	0.731	0.709	1	Ndufs6
Rcan2	5.14118e-17	0.467444	0.346	0.063	1.07877e-12	Rcan2
Ubl31	1.82125e-07	0.467323	0.827	0.546	0.00382153	Ubl3
Ndufa121	0.000165761	0.466728	0.769	0.684	1	Ndufa12
Armc21	3.04673e-29	0.46665	0.404	0.051	6.39295e-25	Armc2
Tbc1d16	1.13825e-09	0.466444	0.596	0.244	2.38839e-05	Tbc1d16
Gls1	3.74421e-05	0.466163	0.865	0.648	0.785648	Gls
Dalrd31	1.41437e-11	0.466158	0.5	0.163	2.96777e-07	Dalrd3
Grk4	2.62914e-11	0.465435	0.423	0.121	5.51672e-07	Grk4
Smyd21	1.10962e-09	0.465405	0.519	0.199	2.32831e-05	Smyd2
Bmyc2	1.10619e-05	0.465269	0.538	0.297	0.232112	Bmyc
Efl11	1.42103e-09	0.465181	0.654	0.29	2.98174e-05	Efl1
Tub1	3.9521e-43	0.464998	0.327	0.023	8.29269e-39	Tub
Ccdc961	9.65799e-37	0.46464	0.404	0.041	2.02654e-32	Ccdc96
Mrpl301	0.00284654	0.464109	0.615	0.549	1	Mrpl30
Setd4	2.14789e-15	0.464079	0.385	0.083	4.50692e-11	Setd4
Snx131	9.07328e-05	0.463207	0.596	0.388	1	Snx13
Fzd61	4.19901e-07	0.462805	0.596	0.287	0.00881079	Fzd6
Ccdc74a1	1.94674e-32	0.462336	0.327	0.031	4.08485e-28	Ccdc74a
Gm118371	2.66318e-16	0.461785	0.385	0.079	5.58814e-12	Gm11837
Irak2	2.33687e-12	0.46144	0.481	0.143	4.90344e-08	Irak2
A830011K09Rik1	4.74246e-41	0.46137	0.365	0.03	9.95111e-37	A830011K09Rik
AB124611	2.85222e-63	0.461198	0.365	0.019	5.98481e-59	AB124611
Dnaic1	4.69289e-58	0.460708	0.346	0.019	9.84709e-54	Dnaic1
Babam2	2.68266e-07	0.460449	0.75	0.435	0.00562903	Babam2
Dctn11	1.29023e-05	0.459453	0.558	0.314	0.270729	Dctn1
Zfp3981	1.01466e-10	0.458137	0.519	0.176	2.12906e-06	Zfp398
Chd41	1.34181e-06	0.457918	0.962	0.878	0.0281552	Chd4
Gadd45gip11	0.000160599	0.457685	0.596	0.411	1	Gadd45gip1
Rnf32	3.77985e-15	0.457624	0.442	0.106	7.93126e-11	Rnf32
Eml21	3.05635e-09	0.457266	0.538	0.214	6.41313e-05	Eml2
Tex91	6.77031e-13	0.456893	0.558	0.176	1.42061e-08	Tex9
Chka2	5.07478e-08	0.456741	0.885	0.586	0.00106484	Chka
Gm330371	8.81637e-34	0.456305	0.346	0.033	1.84994e-29	Gm33037
Stx81	1.44493e-05	0.455939	0.808	0.585	0.30319	Stx8
Fgfr1op1	2.86747e-08	0.45569	0.596	0.27	0.000601681	Fgfr1op
Tbc1d231	1.31691e-06	0.455588	0.712	0.401	0.0276327	Tbc1d23
Polg	8.46201e-16	0.455389	0.442	0.102	1.77558e-11	Polg
4930512H18Rik	8.03237e-105	0.455076	0.346	0.01	1.68543e-100	4930512H18Rik
Atp5k1	0.00206622	0.454893	0.75	0.769	1	Atp5k
Cfap651	3.14236e-99	0.454581	0.346	0.01	6.59361e-95	Cfap65
Ghitm1	1.58488e-05	0.45453	0.673	0.442	0.332554	Ghitm
Ric31	1.4683e-31	0.453455	0.404	0.047	3.08092e-27	Ric3
Dnah111	2.26536e-32	0.453255	0.423	0.05	4.75341e-28	Dnah11
Sema3e	9.46565e-18	0.452744	0.288	0.043	1.98618e-13	Sema3e
Gphn1	0.000168154	0.451709	0.981	0.834	1	Gphn
Dusp141	4.12332e-17	0.451677	0.385	0.074	8.65195e-13	Dusp14
Lhfpl41	1.83429e-50	0.451436	0.365	0.025	3.84889e-46	Lhfpl4
Cys1	3.05603e-86	0.451372	0.346	0.012	6.41247e-82	Cys1
Mpp5	1.64316e-06	0.45124	0.788	0.516	0.0344784	Mpp5
Ankrd421	2.44812e-10	0.451078	0.423	0.134	5.13688e-06	Ankrd42
Hmbox11	3.34916e-05	0.44982	0.654	0.399	0.702754	Hmbox1
Bcl7a1	7.69945e-09	0.449401	0.635	0.287	0.000161558	Bcl7a
Gm8739	3.1672e-63	0.448909	0.308	0.013	6.64573e-59	Gm8739
Xpr11	5.76574e-05	0.446588	0.788	0.524	1	Xpr1
Ankrd50	8.15393e-11	0.44581	0.615	0.236	1.71094e-06	Ankrd50
Esr21	4.63004e-28	0.445513	0.346	0.039	9.71521e-24	Esr2
Aldh9a11	3.9823e-10	0.445418	0.5	0.173	8.35605e-06	Aldh9a1
Gm394691	8.98618e-19	0.444466	0.462	0.095	1.88557e-14	Gm39469
Ptpn211	4.21555e-12	0.44445	0.519	0.164	8.84548e-08	Ptpn21
D930016D06Rik1	2.29767e-06	0.444239	0.481	0.229	0.048212	D930016D06Rik
Nlk2	0.000145185	0.443888	0.731	0.513	1	Nlk
Dagla1	7.65558e-31	0.443768	0.404	0.048	1.60637e-26	Dagla
Hes61	3.30275e-13	0.443547	0.558	0.17	6.93017e-09	Hes6
Armc81	9.15531e-09	0.442862	0.635	0.278	0.000192106	Armc8
Tjp23	0.00707257	0.442734	0.596	0.463	1	Tjp2
Limd1	5.915e-06	0.442678	0.558	0.31	0.124114	Limd1
Sh2d4a1	5.10009e-09	0.441758	0.385	0.118	0.000107015	Sh2d4a
Sik31	8.63961e-05	0.441246	0.904	0.808	1	Sik3
Reps11	1.65137e-05	0.440989	0.712	0.427	0.346508	Reps1
Tcf43	0.000345467	0.440255	0.923	0.76	1	Tcf4
Kmt2c1	6.86711e-05	0.440184	0.865	0.709	1	Kmt2c
Lrrc201	5.23237e-16	0.439943	0.423	0.093	1.09791e-11	Lrrc20
Cep1261	9.71398e-09	0.439893	0.558	0.229	0.000203828	Cep126
Creb3l12	1.26264e-09	0.439812	0.462	0.155	2.64941e-05	Creb3l1
Ank11	1.09384e-34	0.439568	0.327	0.029	2.29519e-30	Ank1
Apbb31	3.00609e-25	0.439076	0.365	0.048	6.30768e-21	Apbb3
Tm6sf1	2.40431e-20	0.439067	0.365	0.058	5.04497e-16	Tm6sf1
Rem11	1.0288e-48	0.438852	0.327	0.02	2.15873e-44	Rem1
Comtd11	8.62566e-22	0.438832	0.385	0.061	1.80992e-17	Comtd1
Frmd63	4.19367e-09	0.438782	0.442	0.151	8.79957e-05	Frmd6
Sh3gl21	6.33171e-07	0.438718	0.596	0.291	0.0132858	Sh3gl2
Wwp21	7.87488e-06	0.438363	0.673	0.391	0.165239	Wwp2
Rhpn11	4.51692e-18	0.438131	0.385	0.071	9.47785e-14	Rhpn1
Tapt11	1.45577e-07	0.437776	0.519	0.232	0.00305465	Tapt1
Map22	3.78954e-05	0.437358	0.808	0.615	0.795159	Map2
Cap11	8.33301e-06	0.437219	0.731	0.494	0.174852	Cap1
Sec11c1	1.79815e-05	0.43695	0.692	0.397	0.377306	Sec11c
Heatr5b1	3.5849e-10	0.436915	0.519	0.182	7.5222e-06	Heatr5b
Mapre2	7.33101e-06	0.436348	0.519	0.275	0.153827	Mapre2
Cerk2	1.70624e-17	0.435759	0.538	0.129	3.5802e-13	Cerk
Fgf111	3.05164e-21	0.435714	0.288	0.037	6.40326e-17	Fgf11
Igsf211	2.63451e-109	0.435145	0.346	0.009	5.52798e-105	Igsf21
Cox5b1	0.000604858	0.43479	0.827	0.811	1	Cox5b
Tmed81	5.94909e-21	0.434664	0.423	0.074	1.2483e-16	Tmed8
Kiz1	2.67714e-09	0.434543	0.615	0.256	5.61744e-05	Kiz
Ppp4r42	8.34516e-14	0.434526	0.481	0.127	1.75107e-09	Ppp4r4
2210011C24Rik1	5.27723e-92	0.434403	0.327	0.01	1.10732e-87	2210011C24Rik
Gtf2ird11	7.22751e-05	0.433689	0.615	0.393	1	Gtf2ird1
Gm16263	1.83391e-96	0.433662	0.346	0.011	3.8481e-92	Gm16263
Tpk12	9.20208e-10	0.432272	0.673	0.28	1.93087e-05	Tpk1
4921511I17Rik	1.30186e-14	0.432267	0.192	0.024	2.7317e-10	4921511I17Rik
Prickle21	7.80883e-08	0.429993	0.769	0.402	0.00163853	Prickle2
Elovl63	1.61673e-10	0.429894	0.538	0.189	3.39239e-06	Elovl6
Uqcc21	0.000819109	0.429473	0.712	0.612	1	Uqcc2
Cluap11	1.06465e-08	0.429394	0.538	0.222	0.000223396	Cluap1
Acbd61	1.26772e-05	0.428963	0.75	0.52	0.266005	Acbd6
Xrcc51	0.000131103	0.428222	0.558	0.35	1	Xrcc5
Mok1	1.33516e-10	0.428101	0.462	0.146	2.80156e-06	Mok
Ccz11	1.44729e-05	0.428097	0.673	0.423	0.303685	Ccz1
Uhmk11	6.79606e-11	0.427249	0.481	0.156	1.42602e-06	Uhmk1
Fer1l61	7.94255e-27	0.427079	0.308	0.033	1.66658e-22	Fer1l6
Stk41	3.84885e-08	0.42699	0.615	0.283	0.000807604	Stk4
Rere2	0.000145437	0.426107	0.962	0.854	1	Rere
Nhlh11	9.88547e-62	0.425534	0.308	0.014	2.07427e-57	Nhlh1
Gm48765	2.3538e-12	0.425053	0.308	0.066	4.93898e-08	Gm48765
Uqcrq1	0.00492795	0.424379	0.788	0.921	1	Uqcrq
Acoxl	3.39871e-127	0.423609	0.25	0.003	7.13151e-123	Acoxl
Tango61	2.49362e-09	0.422761	0.462	0.159	5.23235e-05	Tango6
Umad11	8.06653e-07	0.422473	0.596	0.304	0.016926	Umad1
Cnp2	3.72125e-07	0.422342	0.404	0.159	0.00780831	Cnp
Gm45408	3.97075e-101	0.421372	0.25	0.005	8.33182e-97	Gm45408
Gm5095	4.3116e-109	0.421124	0.269	0.005	9.04704e-105	Gm5095
Herc3	1.24695e-06	0.421077	0.442	0.196	0.0261648	Herc3
Ap1m21	1.54351e-07	0.42106	0.596	0.284	0.00323875	Ap1m2
Stk32	5.42575e-05	0.420382	0.788	0.583	1	Stk3
Pcgf61	1.3204e-09	0.420028	0.462	0.16	2.7706e-05	Pcgf6
Gm14858	2.58369e-05	0.419355	0.308	0.121	0.542135	Gm14858
Stpg4	1.19186e-42	0.418918	0.288	0.018	2.50088e-38	Stpg4
Tmem701	7.45233e-08	0.418679	0.519	0.222	0.00156372	Tmem70
Cenpx	0.000474799	0.417811	0.558	0.354	1	Cenpx
Senp71	1.64181e-06	0.417681	0.808	0.522	0.03445	Senp7
Zfp3651	2.36479e-34	0.417259	0.346	0.032	4.96203e-30	Zfp365
Lrrk12	9.08656e-08	0.416397	0.558	0.245	0.00190663	Lrrk1
Ift221	1.62799e-07	0.416384	0.481	0.2	0.00341601	Ift22
Mrpl32	0.000280338	0.416326	0.558	0.379	1	Mrpl32
Usp151	8.44404e-06	0.416039	0.769	0.492	0.177181	Usp15
Dlg12	0.00155208	0.414941	0.885	0.756	1	Dlg1
Dclre1a1	7.34143e-12	0.414427	0.423	0.117	1.54045e-07	Dclre1a
Zkscan8	1.19032e-12	0.414344	0.404	0.103	2.49765e-08	Zkscan8
Stk36	2.77141e-22	0.41221	0.308	0.039	5.81525e-18	Stk36
Atp5h1	0.0014758	0.412136	0.865	0.951	1	Atp5h
Hook11	9.83482e-06	0.411851	0.577	0.307	0.206364	Hook1
Tekt11	3.82956e-15	0.411074	0.385	0.081	8.03557e-11	Tekt1
Dync1li1	9.73662e-06	0.410484	0.596	0.35	0.204303	Dync1li1
Arhgap391	0.000128405	0.409873	0.519	0.299	1	Arhgap39
Cox111	1.48108e-06	0.409513	0.577	0.291	0.0310776	Cox11
Map3k13	7.26451e-09	0.409474	0.442	0.153	0.000152431	Map3k13
Dcaf71	4.21041e-06	0.409394	0.577	0.303	0.088347	Dcaf7
Zfp4622	4.11125e-06	0.408732	0.942	0.707	0.0862663	Zfp462
Ndufa81	0.00152984	0.408722	0.712	0.593	1	Ndufa8
Cct71	0.000891345	0.40821	0.712	0.61	1	Cct7
Bcr1	3.28349e-06	0.407481	0.558	0.276	0.0688975	Bcr
Nphp11	1.30809e-05	0.407336	0.519	0.273	0.274476	Nphp1
Faf11	0.000109797	0.407164	0.769	0.576	1	Faf1
Atm	3.63364e-11	0.406426	0.442	0.132	7.62447e-07	Atm
Fars21	0.00568596	0.406017	0.692	0.572	1	Fars2
Wdr341	1.14498e-10	0.405555	0.442	0.136	2.40251e-06	Wdr34
Zc3h61	8.0788e-08	0.405396	0.5	0.208	0.00169517	Zc3h6
Nme71	2.87083e-05	0.405381	0.635	0.378	0.602386	Nme7
Ttll51	6.09161e-05	0.403988	0.462	0.23	1	Ttll5
Pi4ka1	3.58231e-06	0.403948	0.596	0.323	0.0751676	Pi4ka
Cxxc52	1.00332e-07	0.403267	0.75	0.385	0.00210527	Cxxc5
Abhd16a	2.18725e-07	0.402817	0.538	0.241	0.00458951	Abhd16a
Trim91	2.08739e-24	0.402405	0.327	0.04	4.37997e-20	Trim9
Mark4	3.08797e-08	0.402341	0.462	0.176	0.000647949	Mark4
Eefsec3	2.024e-06	0.401915	0.654	0.339	0.0424695	Eefsec
Rptor1	5.75161e-05	0.401236	0.673	0.41	1	Rptor
Gm268541	1.42037e-12	0.40118	0.192	0.028	2.98037e-08	Gm26854
Gm43950	2.60472e-128	0.40111	0.288	0.005	5.46548e-124	Gm43950
Ndfip12	1.25692e-05	0.400916	0.981	0.935	0.263739	Ndfip1
Ppfia31	8.36507e-31	0.400697	0.327	0.032	1.75524e-26	Ppfia3
Sfmbt1	1.1602e-05	0.400639	0.462	0.219	0.243446	Sfmbt1
Cfap46	1.24905e-26	0.400456	0.308	0.033	2.62088e-22	Cfap46
Prkar2a1	2.27969e-07	0.400132	0.654	0.324	0.00478347	Prkar2a
Atp9b1	0.00682637	0.3998	0.673	0.557	1	Atp9b
Dop1b1	2.81322e-05	0.39894	0.346	0.152	0.590298	Dop1b
Ndufs51	0.00154675	0.398748	0.769	0.773	1	Ndufs5
Gm26827	1.61419e-07	0.398431	0.212	0.051	0.00338706	Gm26827
Galnt9	2.63962e-89	0.39838	0.25	0.006	5.53871e-85	Galnt9
Epg51	2.64451e-13	0.398032	0.442	0.115	5.54897e-09	Epg5
Klhl101	2.11769e-39	0.397965	0.288	0.02	4.44355e-35	Klhl10
AI413582	1.05229e-12	0.397959	0.404	0.103	2.20802e-08	AI413582
Hps51	1.57818e-09	0.397884	0.404	0.129	3.31149e-05	Hps5
Zranb21	8.62178e-05	0.397015	0.846	0.72	1	Zranb2
Bbs11	1.81161e-25	0.396696	0.365	0.047	3.8013e-21	Bbs1
Sorbs2os2	0.000131029	0.396285	0.327	0.146	1	Sorbs2os
Car7	9.41334e-82	0.395654	0.288	0.009	1.9752e-77	Car7
Hs2st11	2.02923e-05	0.395455	0.75	0.498	0.425793	Hs2st1
Atpif11	0.00114718	0.394855	0.865	0.895	1	Atpif1
Ctbp21	7.36751e-07	0.394638	0.5	0.222	0.0154592	Ctbp2
Gm28153	9.4014e-19	0.393816	0.212	0.023	1.9727e-14	Gm28153
Clip41	9.08491e-13	0.393688	0.404	0.102	1.90629e-08	Clip4
Clec16a1	1.02956e-07	0.393214	0.558	0.243	0.00216034	Clec16a
Mob1a	6.47081e-06	0.392709	0.5	0.247	0.135777	Mob1a
6530409C15Rik1	3.00646e-30	0.392033	0.346	0.037	6.30844e-26	6530409C15Rik
Ephb12	9.98414e-12	0.391699	0.519	0.153	2.09497e-07	Ephb1
Taf152	0.000369093	0.391664	0.731	0.539	1	Taf15
Cdyl21	5.84297e-08	0.39116	0.519	0.21	0.00122603	Cdyl2
Khdrbs31	6.69737e-09	0.390403	0.577	0.231	0.000140531	Khdrbs3
Abl22	0.00107403	0.389743	0.481	0.3	1	Abl2
Atp2b22	5.56809e-08	0.389313	0.846	0.417	0.00116835	Atp2b2
Clic53	1.57296e-07	0.389022	0.673	0.321	0.00330055	Clic5
Fbxl14	5.7693e-15	0.389015	0.423	0.097	1.21057e-10	Fbxl14
Dnajc241	6.43252e-06	0.388789	0.538	0.276	0.134974	Dnajc24
Cog31	1.62562e-06	0.388748	0.462	0.196	0.0341104	Cog3
Kit1	2.04795e-17	0.38836	0.385	0.072	4.29721e-13	Kit
Ift1221	1.41131e-08	0.387572	0.462	0.168	0.000296135	Ift122
Wdr241	9.92992e-14	0.387467	0.288	0.054	2.0836e-09	Wdr24
Ly6h2	1.32344e-12	0.386904	0.75	0.281	2.77697e-08	Ly6h
Slc1a5	9.83914e-36	0.386524	0.327	0.028	2.06455e-31	Slc1a5
Pih1d21	4.87075e-26	0.386285	0.346	0.042	1.02203e-21	Pih1d2
Camk2n12	3.11408e-07	0.386147	0.558	0.247	0.00653428	Camk2n1
Tnr	2.4276e-50	0.385786	0.231	0.01	5.09383e-46	Tnr
Lmo41	0.00127153	0.384507	0.808	0.693	1	Lmo4
Kcnip3	5.79699e-61	0.384312	0.327	0.016	1.21638e-56	Kcnip3
mt-Atp8	1.35649e-05	0.383698	0.654	0.386	0.284632	mt-Atp8
Serpinb6a1	2.97732e-05	0.383252	0.75	0.467	0.624732	Serpinb6a
Atp13a2	5.54007e-05	0.383249	0.481	0.251	1	Atp13a2
Cox7c1	0.00214047	0.383072	0.846	0.983	1	Cox7c
Lactb21	1.59485e-07	0.382922	0.423	0.164	0.00334646	Lactb2
Gemin5	1.26846e-08	0.382562	0.385	0.126	0.000266161	Gemin5
Six12	8.38331e-05	0.382338	0.904	0.664	1	Six1
Asb81	5.1256e-09	0.382287	0.538	0.207	0.00010755	Asb8
Fank11	4.62263e-33	0.380958	0.327	0.03	9.69965e-29	Fank1
Syt61	1.44855e-22	0.380661	0.365	0.051	3.0395e-18	Syt6
Dicer11	8.24502e-07	0.380049	0.712	0.384	0.0173005	Dicer1
Ercc6l2	1.80168e-05	0.379712	0.481	0.236	0.378047	Ercc6l2
Slc25a121	3.42846e-05	0.379552	0.615	0.355	0.719394	Slc25a12
6430590A07Rik1	2.22002e-23	0.379509	0.288	0.033	4.65827e-19	6430590A07Rik
Stk32c1	2.85214e-31	0.379268	0.327	0.032	5.98464e-27	Stk32c
Efcab11	2.13184e-05	0.379092	0.385	0.169	0.447325	Efcab1
Ubn22	0.00109438	0.378915	0.942	0.771	1	Ubn2
Ptprj4	1.45409e-06	0.378737	0.635	0.31	0.0305112	Ptprj
Tmem1381	9.16057e-12	0.378062	0.423	0.115	1.92216e-07	Tmem138
Mfsd11	1.87345e-09	0.378062	0.481	0.168	3.93105e-05	Mfsd1
Hadhb	8.74785e-05	0.377975	0.577	0.345	1	Hadhb
8030455M16Rik	3.08997e-97	0.377814	0.269	0.006	6.48368e-93	8030455M16Rik
Usp481	9.18875e-07	0.377801	0.673	0.338	0.0192807	Usp48
Smoc21	2.75237e-09	0.377449	0.558	0.206	5.7753e-05	Smoc2
Tfdp21	0.000857229	0.377426	0.577	0.4	1	Tfdp2
Cox161	0.000249994	0.377163	0.846	0.652	1	Cox16
Ppp1r12b2	0.000352838	0.376565	0.615	0.404	1	Ppp1r12b
Jmjd1c2	0.000895402	0.376532	0.942	0.814	1	Jmjd1c
Poc1a1	1.39818e-17	0.376518	0.308	0.048	2.9338e-13	Poc1a
Mllt33	0.000535863	0.376459	0.808	0.59	1	Mllt3
Vegfd	1.21823e-67	0.375335	0.25	0.008	2.55622e-63	Vegfd
Cox7a21	0.00155561	0.374785	0.808	0.92	1	Cox7a2
2610301B20Rik1	1.07104e-05	0.374651	0.442	0.213	0.224736	2610301B20Rik
Cplx11	5.63909e-43	0.374521	0.308	0.02	1.18325e-38	Cplx1
Pdlim1	4.16933e-17	0.374383	0.288	0.044	8.74852e-13	Pdlim1
4930470P17Rik1	1.01186e-76	0.373603	0.288	0.009	2.12319e-72	4930470P17Rik
Mtln	0.000167562	0.373324	0.538	0.329	1	Mtln
Gm111491	1.32471e-23	0.373058	0.212	0.018	2.77965e-19	Gm11149
Nup50	4.20407e-05	0.372822	0.519	0.278	0.882139	Nup50
Gkap1	0.000123289	0.37274	0.769	0.549	1	Gkap1
Ubtd11	4.69481e-06	0.372579	0.5	0.234	0.0985112	Ubtd1
Tusc2	5.13605e-09	0.372552	0.5	0.184	0.00010777	Tusc2
Ninl	1.72716e-08	0.372485	0.385	0.126	0.000362411	Ninl
Strc1	1.81753e-36	0.372289	0.327	0.027	3.81371e-32	Strc
Vash2	8.01211e-17	0.372215	0.346	0.062	1.68118e-12	Vash2
Gm165991	0.00222341	0.372205	0.462	0.273	1	Gm16599
Tbl1xr11	0.000484051	0.371676	0.712	0.472	1	Tbl1xr1
Egfl71	2.50401e-09	0.371587	0.423	0.136	5.25416e-05	Egfl7
1700030J22Rik1	9.97518e-29	0.371329	0.346	0.038	2.09309e-24	1700030J22Rik
Klhl51	6.90841e-07	0.371329	0.404	0.16	0.0144959	Klhl5
Rnf111	0.000389927	0.370143	0.808	0.598	1	Rnf11
Cux22	1.86686e-06	0.370031	0.519	0.234	0.0391724	Cux2
Fam126a	1.66562e-06	0.36965	0.423	0.172	0.0349497	Fam126a
Lmbrd11	0.000244595	0.368888	0.673	0.448	1	Lmbrd1
Atp8a12	0.00107886	0.368577	0.673	0.477	1	Atp8a1
Msmo1	4.05538e-07	0.368199	0.654	0.321	0.0085094	Msmo1
Tmem1791	2.9437e-52	0.368171	0.269	0.013	6.17676e-48	Tmem179
Fbxw8	0.00188976	0.36801	0.462	0.299	1	Fbxw8
Lrpprc1	4.37524e-06	0.367875	0.481	0.225	0.0918056	Lrpprc
Diablo1	3.05166e-05	0.367745	0.5	0.262	0.640329	Diablo
Ckmt11	4.6367e-13	0.36648	0.385	0.091	9.72919e-09	Ckmt1
4930570B17Rik1	8.99576e-13	0.36611	0.269	0.05	1.88758e-08	4930570B17Rik
Fign1	1.8372e-05	0.366096	0.577	0.301	0.3855	Fign
Kifc3	1.35313e-08	0.365927	0.462	0.165	0.000283927	Kifc3
Cyp4f391	1.84076e-56	0.365462	0.288	0.013	3.86246e-52	Cyp4f39
1110032A03Rik	8.16298e-05	0.365195	0.558	0.324	1	1110032A03Rik
Ddx551	9.58344e-05	0.364563	0.346	0.159	1	Ddx55
Lrmda1	6.9645e-07	0.364004	0.385	0.141	0.0146136	Lrmda
Larp1	3.2276e-05	0.3639	0.635	0.373	0.677246	Larp1
Rbm261	6.47861e-05	0.362824	0.865	0.683	1	Rbm26
B4galt52	2.6388e-08	0.362711	0.462	0.168	0.000553699	B4galt5
Bbs41	4.06106e-08	0.362478	0.404	0.14	0.000852133	Bbs4
Mipol11	0.000124681	0.362428	0.577	0.327	1	Mipol1
Pam161	0.00101738	0.362352	0.481	0.305	1	Pam16
Hspa22	8.54907e-07	0.361916	0.558	0.269	0.0179385	Hspa2
Ddx311	1.53099e-11	0.361401	0.346	0.084	3.21247e-07	Ddx31
Yeats41	0.000740811	0.360776	0.558	0.357	1	Yeats4
Evi51	0.000705623	0.360666	0.712	0.523	1	Evi5
Zfhx2	7.5528e-10	0.360312	0.442	0.141	1.5848e-05	Zfhx2
Fnip2	2.37953e-06	0.36027	0.442	0.19	0.0499297	Fnip2
Liph	4.29533e-32	0.360199	0.327	0.031	9.01289e-28	Liph
Abcc8	6.54455e-43	0.359816	0.288	0.018	1.37324e-38	Abcc8
Lrrc431	1.65944e-24	0.358027	0.288	0.031	3.48199e-20	Lrrc43
Zfp3461	3.11756e-08	0.357998	0.385	0.128	0.000654157	Zfp346
Agbl3	3.76425e-08	0.35778	0.385	0.128	0.000789853	Agbl3
Hipk31	0.000136186	0.357501	0.692	0.44	1	Hipk3
Shisal11	5.41299e-39	0.357123	0.288	0.02	1.13581e-34	Shisal1
Mboat22	0.00641458	0.356699	0.731	0.599	1	Mboat2
Hps3	1.78027e-08	0.356513	0.365	0.116	0.000373555	Hps3
Bcl7b	1.46773e-05	0.356487	0.481	0.237	0.307974	Bcl7b
Spred23	2.72337e-06	0.356133	0.462	0.2	0.0571445	Spred2
Tacstd22	1.00718e-11	0.355989	0.404	0.105	2.11336e-07	Tacstd2
Tarsl21	1.50209e-10	0.355848	0.404	0.116	3.15183e-06	Tarsl2
Hypk1	0.00432449	0.355711	0.558	0.415	1	Hypk
Wdr95	9.51199e-88	0.355448	0.269	0.007	1.9959e-83	Wdr95
Setdb2	5.18126e-11	0.35499	0.385	0.104	1.08718e-06	Setdb2
Golim41	0.00146276	0.354354	0.615	0.436	1	Golim4
Pank21	3.83527e-05	0.354322	0.481	0.246	0.804755	Pank2
Man1a21	0.000717469	0.354102	0.731	0.585	1	Man1a2
Kndc12	1.78942e-36	0.353947	0.288	0.021	3.75475e-32	Kndc1
Srp191	0.00168418	0.353787	0.673	0.549	1	Srp19
Rb1	0.00141638	0.352971	0.596	0.406	1	Rb1
Ino80b1	0.000104839	0.352581	0.442	0.24	1	Ino80b
Tspan171	4.82214e-08	0.352529	0.365	0.12	0.00101183	Tspan17
Sall12	4.51634e-13	0.351059	0.423	0.102	9.47663e-09	Sall1
Mast41	3.20081e-07	0.3509	0.885	0.537	0.00671626	Mast4
Plin5	5.85122e-62	0.350745	0.269	0.01	1.22776e-57	Plin5
Prph21	1.56374e-34	0.350535	0.269	0.02	3.28119e-30	Prph2
Prkcd1	3.262e-06	0.349889	0.519	0.243	0.0684466	Prkcd
Pdgfra2	0.00010235	0.349879	0.269	0.107	1	Pdgfra
Dync2li1	1.27022e-05	0.349778	0.462	0.22	0.266531	Dync2li1
Gm12236	3.6819e-69	0.349757	0.288	0.011	7.72574e-65	Gm12236
Dach12	1.34412e-13	0.349715	0.923	0.442	2.82036e-09	Dach1
Atp5j3	0.00355381	0.349222	0.808	0.938	1	Atp5j
Bicd1	0.000481352	0.349095	0.827	0.574	1	Bicd1
Slc39a111	3.87652e-05	0.348731	0.423	0.199	0.81341	Slc39a11
Arhgef33	7.0419e-14	0.348713	0.288	0.053	1.4776e-09	Arhgef33
Eftud2	0.000278688	0.348686	0.462	0.245	1	Eftud2
Fbxl21	1.69655e-07	0.348361	0.442	0.171	0.00355988	Fbxl2
Svip	1.58798e-05	0.348297	0.481	0.24	0.333206	Svip
Capn151	6.70563e-05	0.348165	0.558	0.312	1	Capn15
Zzef1	2.96229e-05	0.347852	0.615	0.352	0.621578	Zzef1
Chrng	4.3593e-49	0.347783	0.25	0.012	9.14713e-45	Chrng
Fndc92	1.16824e-17	0.347769	0.327	0.053	2.45131e-13	Fndc9
Impdh1	2.46925e-13	0.347769	0.288	0.055	5.18122e-09	Impdh1
Spata51	3.52441e-05	0.347744	0.596	0.329	0.739527	Spata5
Arxes2	1.38566e-06	0.347454	0.404	0.161	0.0290753	Arxes2
Six4	7.28889e-08	0.34732	0.5	0.197	0.00152943	Six4
Cgn1	0.00412025	0.346353	0.385	0.235	1	Cgn
Ppat1	2.34881e-07	0.346231	0.481	0.195	0.0049285	Ppat
Hrk1	3.27036e-17	0.346019	0.269	0.038	6.86219e-13	Hrk
Zdhhc231	5.11325e-10	0.345913	0.404	0.12	1.07291e-05	Zdhhc23
Acyp1	0.00025184	0.344613	0.519	0.302	1	Acyp1
Hecw21	0.000316993	0.344523	0.731	0.475	1	Hecw2
Luc7l21	0.000884362	0.34441	0.942	0.911	1	Luc7l2
E330009J07Rik1	1.70433e-08	0.343913	0.327	0.097	0.000357619	E330009J07Rik
Cdkl11	7.83095e-13	0.34374	0.365	0.081	1.64317e-08	Cdkl1
Fam185a	6.60975e-11	0.343688	0.365	0.095	1.38692e-06	Fam185a
Me12	0.000634844	0.343464	0.635	0.431	1	Me1
Pex14	1.44865e-05	0.343375	0.615	0.331	0.30397	Pex14
Gm142071	1.60169e-39	0.343105	0.25	0.015	3.36083e-35	Gm14207
Tulp41	6.03164e-05	0.343035	0.904	0.67	1	Tulp4
Gars1	7.72917e-05	0.342873	0.538	0.3	1	Gars
Pan31	0.000492733	0.342435	0.788	0.607	1	Pan3
Sclt12	0.0012722	0.342372	0.615	0.413	1	Sclt1
Inhba2	2.74427e-11	0.342223	0.481	0.141	5.7583e-07	Inhba
Smim261	3.68096e-05	0.341894	0.481	0.246	0.772375	Smim26
Picalm	0.00109304	0.341564	0.788	0.59	1	Picalm
Kcnc31	1.62976e-12	0.34134	0.327	0.071	3.41972e-08	Kcnc3
Faim21	3.08923e-14	0.340766	0.25	0.04	6.48213e-10	Faim2
Fam49a3	1.16395e-05	0.340588	0.712	0.398	0.244232	Fam49a
Phf21b1	5.3574e-15	0.34047	0.308	0.055	1.12414e-10	Phf21b
Phip2	0.00168809	0.340398	0.769	0.561	1	Phip
Ephx11	3.37293e-10	0.340306	0.346	0.091	7.07742e-06	Ephx1
Trpm2	5.67198e-163	0.340214	0.269	0.003	1.19015e-158	Trpm2
Cdh7	1.11348e-133	0.340214	0.231	0.002	2.33641e-129	Cdh7
Tmem671	1.27239e-07	0.33981	0.346	0.115	0.00266985	Tmem67
St7l1	3.01932e-06	0.339572	0.519	0.244	0.0633543	St7l
Fuz	6.92717e-08	0.33889	0.385	0.131	0.00145353	Fuz
Ift1721	1.47103e-08	0.338401	0.442	0.154	0.000308667	Ift172
Hic21	2.60541e-06	0.338376	0.404	0.167	0.0546693	Hic2
Kctd201	3.35105e-05	0.338306	0.423	0.202	0.703152	Kctd20
Zcchc18	3.23813e-05	0.338262	0.442	0.211	0.679456	Zcchc18
Pomt2	2.77986e-14	0.3381	0.365	0.077	5.83299e-10	Pomt2
Siva11	3.01902e-05	0.338054	0.615	0.337	0.633482	Siva1
Trappc21	3.24121e-06	0.337778	0.365	0.143	0.0680102	Trappc2
Opa11	1.72475e-05	0.33753	0.615	0.347	0.361904	Opa1
Mcph11	1.2943e-08	0.337508	0.5	0.184	0.000271584	Mcph1
Ndufs11	7.90895e-06	0.337498	0.654	0.356	0.165954	Ndufs1
Rell21	6.25717e-36	0.337462	0.269	0.019	1.31294e-31	Rell2
Camk2g1	4.07887e-05	0.336669	0.519	0.276	0.855868	Camk2g
Gm13912	1.33077e-90	0.336483	0.231	0.004	2.79236e-86	Gm13912
Zfr2	2.27722e-05	0.336078	0.442	0.204	0.47783	Zfr2
Pcbd1	1.58241e-07	0.33604	0.346	0.116	0.00332037	Pcbd1
Mrps331	0.00452217	0.335918	0.769	0.662	1	Mrps33
E230016M11Rik1	7.13162e-06	0.335643	0.385	0.16	0.149643	E230016M11Rik
Zpld1	3.89915e-35	0.335505	0.25	0.017	8.18159e-31	Zpld1
Clrn2	2.01794e-74	0.335242	0.231	0.006	4.23425e-70	Clrn2
Mrtfa	2.62711e-06	0.33518	0.577	0.277	0.0551246	Mrtfa
Vps13d1	0.00386992	0.335092	0.577	0.417	1	Vps13d
Slc9a7	4.78711e-06	0.334543	0.346	0.132	0.100448	Slc9a7
Smdt1	0.00526906	0.334241	0.769	0.803	1	Smdt1
1110002L01Rik	3.54086e-10	0.333164	0.404	0.118	7.42978e-06	1110002L01Rik
Mtr	1.0801e-08	0.333124	0.462	0.161	0.000226638	Mtr
Ulk4	4.96426e-07	0.332643	0.442	0.174	0.0104165	Ulk4
Gm490031	1.34817e-17	0.332573	0.192	0.02	2.82887e-13	Gm49003
Fam229b	1.27478e-07	0.332501	0.365	0.124	0.00267486	Fam229b
Ssx2ip3	0.0006774	0.331589	0.615	0.407	1	Ssx2ip
Rsf1os11	6.18858e-10	0.331412	0.308	0.076	1.29855e-05	Rsf1os1
Nr3c21	0.00578749	0.33141	0.462	0.298	1	Nr3c2
Gm43696	3.65471e-15	0.331106	0.346	0.067	7.66867e-11	Gm43696
Soga1	7.57129e-11	0.331029	0.442	0.129	1.58868e-06	Soga1
Dffa	3.03005e-17	0.330949	0.269	0.038	6.35794e-13	Dffa
Gm104321	7.91597e-21	0.330709	0.288	0.037	1.66101e-16	Gm10432
Gbf11	0.00235828	0.330658	0.731	0.602	1	Gbf1
Usp50	5.56799e-07	0.330293	0.346	0.122	0.0116833	Usp50
Map72	0.000767236	0.329719	0.769	0.59	1	Map7
Pnmal2	7.87847e-07	0.329167	0.385	0.145	0.0165314	Pnmal2
Coq41	5.09515e-10	0.329091	0.385	0.11	1.06912e-05	Coq4
Nfatc12	2.75752e-07	0.328825	0.442	0.171	0.0057861	Nfatc1
Gm9041	1.6449e-68	0.328803	0.269	0.009	3.45149e-64	Gm904
9630014M24Rik	6.83902e-18	0.328549	0.269	0.037	1.43503e-13	9630014M24Rik
Golph3l	0.000112327	0.327404	0.423	0.208	1	Golph3l
Adap1	8.5361e-19	0.326872	0.288	0.04	1.79113e-14	Adap1
2610507I01Rik	3.194e-18	0.326632	0.288	0.041	6.70198e-14	2610507I01Rik
P2ry141	1.67754e-05	0.326221	0.385	0.164	0.351998	P2ry14
Inpp1	3.61318e-07	0.326088	0.423	0.162	0.00758154	Inpp1
2510009E07Rik1	8.76708e-06	0.325727	0.462	0.213	0.18396	2510009E07Rik
Hibch	0.000721373	0.325072	0.423	0.235	1	Hibch
Gm28905	2.93989e-48	0.324609	0.25	0.012	6.16878e-44	Gm28905
Dennd6a	0.000353447	0.324559	0.519	0.297	1	Dennd6a
Gm13710	1.35033e-21	0.324543	0.25	0.027	2.8334e-17	Gm13710
Maats11	2.85309e-21	0.324543	0.25	0.028	5.98665e-17	Maats1
Gas81	2.12819e-05	0.324453	0.365	0.155	0.446559	Gas8
Arv11	1.82375e-12	0.324068	0.365	0.085	3.82677e-08	Arv1
Castor2	2.81109e-06	0.323976	0.404	0.164	0.058985	Castor2
Usp331	2.29808e-05	0.323901	0.635	0.359	0.482206	Usp33
Gm108481	9.22173e-14	0.323659	0.327	0.065	1.935e-09	Gm10848
Dnah7c	4.88999e-47	0.323378	0.25	0.012	1.02607e-42	Dnah7c
Crppa1	0.00131787	0.322281	0.423	0.233	1	Crppa
Saxo21	2.64461e-09	0.322267	0.288	0.073	5.54919e-05	Saxo2
Prkab11	2.3913e-07	0.322238	0.288	0.087	0.00501766	Prkab1
Syn11	1.08659e-20	0.321876	0.25	0.028	2.27999e-16	Syn1
Ghsr	1.39471e-179	0.321429	0.173	0	2.92652e-175	Ghsr
Pacc1	2.22965e-10	0.321356	0.269	0.059	4.67847e-06	Pacc1
Ccdc1891	3.44706e-08	0.321307	0.327	0.099	0.000723296	Ccdc189
Bcl2l1	3.5972e-05	0.321228	0.577	0.319	0.7548	Bcl2l1
Iqcd1	1.08896e-19	0.321149	0.25	0.03	2.28497e-15	Iqcd
Plekha61	4.40191e-13	0.320897	0.25	0.043	9.23652e-09	Plekha6
Nabp2	1.60636e-05	0.320767	0.5	0.244	0.337062	Nabp2
Nub11	0.00330571	0.320538	0.481	0.326	1	Nub1
Apip	0.000207805	0.320181	0.462	0.253	1	Apip
Cox7b2	0.00774607	0.319907	0.769	0.846	1	Cox7b
Smim51	3.37224e-09	0.319477	0.25	0.058	7.07597e-05	Smim5
Usf22	0.00044335	0.319125	0.538	0.335	1	Usf2
Sorcs12	0.000566036	0.319073	0.558	0.317	1	Sorcs1
Gm16178	1.75207e-05	0.319024	0.231	0.075	0.367638	Gm16178
Trib21	4.11803e-08	0.318476	0.423	0.147	0.000864086	Trib2
Wdr66	6.70154e-33	0.317973	0.25	0.018	1.40618e-28	Wdr66
Gm19299	6.70961e-30	0.317973	0.231	0.017	1.40788e-25	Gm19299
Ep400	0.00033033	0.317932	0.712	0.464	1	Ep400
Ccl27a1	1.01926e-09	0.317257	0.365	0.103	2.13871e-05	Ccl27a
Vps531	0.00125167	0.316907	0.481	0.308	1	Vps53
Kidins2201	0.000590947	0.316733	0.635	0.439	1	Kidins220
Abi2	2.86329e-06	0.316584	0.615	0.301	0.0600804	Abi2
Dcp1a	1.21096e-05	0.316562	0.519	0.255	0.254096	Dcp1a
Wdr37	2.05282e-05	0.316327	0.5	0.245	0.430744	Wdr37
Crebzf	7.35639e-05	0.316318	0.538	0.294	1	Crebzf
Gm43111	3.04535e-35	0.316257	0.269	0.019	6.39006e-31	Gm43111
Ankef1	1.19244e-98	0.316197	0.231	0.004	2.50209e-94	Ankef1
Fyb2	1.73465e-21	0.315833	0.269	0.031	3.63981e-17	Fyb2
Grm41	2.3453e-30	0.315767	0.231	0.016	4.92115e-26	Grm4
Cers51	1.03112e-05	0.315432	0.635	0.331	0.216361	Cers5
1700028P14Rik	3.67996e-76	0.315202	0.212	0.005	7.72165e-72	1700028P14Rik
Mak1	4.92892e-20	0.315184	0.308	0.042	1.03423e-15	Mak
Znhit2	0.000138266	0.315152	0.308	0.136	1	Znhit2
Aven	1.1475e-06	0.314987	0.5	0.216	0.024078	Aven
Fam92a1	0.000290857	0.31468	0.635	0.401	1	Fam92a
Otud4	0.000294774	0.314429	0.538	0.317	1	Otud4
Pln1	8.76138e-10	0.314145	0.173	0.028	1.8384e-05	Pln
Foxj11	2.08561e-19	0.313997	0.308	0.043	4.37624e-15	Foxj1
Bace11	3.57516e-05	0.313869	0.462	0.227	0.750175	Bace1
Polr3e1	1.05297e-06	0.313712	0.385	0.144	0.0220945	Polr3e
Polr1c	2.11573e-06	0.313592	0.5	0.222	0.0443944	Polr1c
Rreb12	0.00251751	0.31343	0.596	0.407	1	Rreb1
Rragb	4.19114e-11	0.313348	0.346	0.085	8.79427e-07	Rragb
Tbcc1	4.01397e-06	0.312973	0.519	0.237	0.0842251	Tbcc
Plet1os	3.59869e-10	0.312573	0.231	0.046	7.55114e-06	Plet1os
Lmbr11	0.000234287	0.312474	0.481	0.263	1	Lmbr1
Fig41	4.83733e-07	0.31243	0.346	0.12	0.0101502	Fig4
Nop14	6.00352e-05	0.312002	0.481	0.245	1	Nop14
Nt5m	1.93067e-06	0.311994	0.423	0.173	0.0405113	Nt5m
Dock8	3.29972e-05	0.311675	0.327	0.134	0.692381	Dock8
Arhgap321	0.000800685	0.311309	0.596	0.389	1	Arhgap32
Uhrf1bp1	1.02461e-10	0.310948	0.327	0.08	2.14993e-06	Uhrf1bp1
Uqcrh1	0.00899561	0.310458	0.885	0.979	1	Uqcrh
Amy11	4.12806e-09	0.31017	0.327	0.089	8.6619e-05	Amy1
Vps451	2.03593e-06	0.309958	0.462	0.196	0.04272	Vps45
Nphp41	3.01139e-20	0.309575	0.288	0.037	6.3188e-16	Nphp4
Vps41	0.0019972	0.309519	0.596	0.445	1	Vps41
6430628N08Rik1	2.08277e-57	0.309497	0.231	0.008	4.37028e-53	6430628N08Rik
Gm283791	1.31881e-07	0.309021	0.212	0.05	0.00276726	Gm28379
Cyb5611	5.08387e-08	0.30846	0.365	0.118	0.00106675	Cyb561
Ccdc1571	2.35149e-06	0.308286	0.404	0.16	0.0493413	Ccdc157
Pias21	0.00225517	0.307996	0.615	0.421	1	Pias2
Desi21	0.00266887	0.30797	0.673	0.499	1	Desi2
Scaf81	0.00818495	0.307568	0.654	0.541	1	Scaf8
Rev3l2	0.000862549	0.307501	0.923	0.775	1	Rev3l
Cx3cr1	2.40113e-11	0.307366	0.25	0.048	5.03828e-07	Cx3cr1
Qsox21	1.91765e-13	0.307129	0.288	0.054	4.0238e-09	Qsox2
Nhsl12	0.000333191	0.30687	0.731	0.476	1	Nhsl1
Ift811	0.000175276	0.306852	0.577	0.335	1	Ift81
Ipo11	0.00144421	0.306162	0.442	0.255	1	Ipo11
Gfm2	2.31372e-06	0.305987	0.385	0.151	0.0485489	Gfm2
Rab11fip41	9.12606e-05	0.305483	0.404	0.194	1	Rab11fip4
Arl3	0.00202279	0.305317	0.692	0.524	1	Arl3
Arid3b	1.84191e-06	0.30528	0.462	0.194	0.0386487	Arid3b
Nova1	1.38467e-19	0.305258	0.288	0.038	2.90545e-15	Nova1
Ube2g2	4.19666e-06	0.304712	0.365	0.142	0.0880585	Ube2g2
1110032F04Rik	1.3546e-40	0.304308	0.231	0.012	2.84236e-36	1110032F04Rik
Vwa5b2	2.59917e-25	0.304308	0.173	0.011	5.45385e-21	Vwa5b2
Ddx11	0.000463778	0.304062	0.654	0.418	1	Ddx1
Col26a11	4.15158e-07	0.303854	0.385	0.136	0.00871126	Col26a1
Bag22	0.000128055	0.303709	0.558	0.31	1	Bag2
Ncbp31	0.00014457	0.303151	0.538	0.307	1	Ncbp3
Sdccag8	0.00474623	0.303108	0.404	0.253	1	Sdccag8
Cxxc4	1.77773e-09	0.302933	0.346	0.096	3.73022e-05	Cxxc4
Mms22l	9.7412e-10	0.302883	0.25	0.055	2.044e-05	Mms22l
Dnaaf3	6.19812e-15	0.302866	0.269	0.043	1.30055e-10	Dnaaf3
Abcd21	9.79341e-22	0.302848	0.25	0.027	2.05495e-17	Abcd2
Trip121	0.00026463	0.302586	0.865	0.692	1	Trip12
Lama1	1.76702e-39	0.301844	0.231	0.012	3.70775e-35	Lama1
Appl22	1.13911e-05	0.301773	0.404	0.174	0.239019	Appl2
Fam217b1	1.66791e-15	0.301635	0.212	0.027	3.49977e-11	Fam217b
Dhx331	1.0418e-09	0.301545	0.327	0.086	2.18601e-05	Dhx33
Relch	0.00731447	0.301418	0.577	0.423	1	Relch
Gm138301	1.15233e-17	0.301392	0.231	0.028	2.41793e-13	Gm13830
Gm42556	1.0378e-36	0.301105	0.231	0.013	2.17762e-32	Gm42556
Immp1l	0.00467919	0.30039	0.673	0.493	1	Immp1l
G6pc3	1.68857e-06	0.30006	0.423	0.171	0.0354313	G6pc3
Cep1122	0.00606681	0.299646	0.423	0.261	1	Cep112
Gm30593	1.15113e-221	0.299311	0.192	0	2.41542e-217	Gm30593
Gm4924	1.48162e-05	0.298801	0.327	0.129	0.310889	Gm4924
Ptgfrn1	0.000689772	0.298014	0.423	0.236	1	Ptgfrn
Cep1621	0.000351969	0.29794	0.423	0.224	1	Cep162
Exosc11	0.000272749	0.297464	0.423	0.221	1	Exosc1
Cnot81	9.21627e-06	0.297179	0.462	0.209	0.193385	Cnot8
Anp32e2	0.00624116	0.297127	0.635	0.511	1	Anp32e
Zfp329	0.000672052	0.297101	0.481	0.276	1	Zfp329
Tmem200a2	2.76368e-05	0.296725	0.423	0.184	0.579904	Tmem200a
Adprhl11	9.25731e-14	0.296538	0.308	0.058	1.94246e-09	Adprhl1
1700007K13Rik1	4.06553e-30	0.296437	0.231	0.017	8.5307e-26	1700007K13Rik
Ift801	3.33329e-05	0.296279	0.385	0.169	0.699425	Ift80
Hsd17b141	1.16437e-11	0.296188	0.25	0.047	2.44319e-07	Hsd17b14
C77080	2.34197e-09	0.295847	0.385	0.114	4.91416e-05	C77080
Snhg14	9.84909e-09	0.295283	0.346	0.101	0.000206663	Snhg14
Slc38a6	0.00517102	0.294931	0.404	0.252	1	Slc38a6
Atp6v0b1	0.00342459	0.294784	0.865	0.709	1	Atp6v0b
Ncbp1	0.000444643	0.294439	0.519	0.307	1	Ncbp1
Gm470711	9.30794e-14	0.294286	0.269	0.046	1.95308e-09	Gm47071
Smc51	0.00153355	0.294205	0.558	0.361	1	Smc5
Chrna1os	5.1378e-15	0.294048	0.288	0.049	1.07806e-10	Chrna1os
Rbm4b	0.00164416	0.293661	0.481	0.29	1	Rbm4b
Polr1d	0.00506411	0.293414	0.673	0.582	1	Polr1d
Wrap53	1.17436e-10	0.293258	0.288	0.065	2.46415e-06	Wrap53
Gm15860	3.70863e-11	0.293184	0.327	0.077	7.78181e-07	Gm15860
Ubl51	0.00743877	0.29245	0.827	0.92	1	Ubl5
Myl4	5.20887e-11	0.292148	0.25	0.049	1.09298e-06	Myl4
Gm32509	1.7136e-25	0.291841	0.115	0.005	3.59565e-21	Gm32509
Tmem19	2.20263e-05	0.291671	0.404	0.177	0.462178	Tmem19
Xpo51	0.000172653	0.291671	0.365	0.176	1	Xpo5
Zfp8711	0.000254889	0.291627	0.519	0.287	1	Zfp871
Pspc1	0.00150513	0.291592	0.577	0.379	1	Pspc1
Wdtc11	0.000654759	0.291376	0.385	0.205	1	Wdtc1
Kirrel3os	7.56189e-78	0.291344	0.231	0.006	1.58671e-73	Kirrel3os
Lbr1	3.88518e-07	0.291164	0.365	0.127	0.00815227	Lbr
Wwp12	0.000791737	0.290873	0.615	0.394	1	Wwp1
Dock31	9.81904e-05	0.290835	0.346	0.151	1	Dock3
Gm427222	4.57531e-06	0.290593	0.385	0.152	0.0960036	Gm42722
Ndel12	0.000598278	0.290495	0.827	0.652	1	Ndel1
A930007I19Rik1	9.34716e-07	0.290453	0.231	0.064	0.0196131	A930007I19Rik
Hpgd1	1.91545e-13	0.290387	0.327	0.065	4.01918e-09	Hpgd
Klhdc10	0.000954787	0.29029	0.712	0.514	1	Klhdc10
Otud7a	4.63135e-26	0.290073	0.231	0.019	9.71797e-22	Otud7a
1700061H18Rik	2.03258e-06	0.290073	0.115	0.021	0.0426496	1700061H18Rik
Pik3ca	8.47009e-05	0.289277	0.673	0.386	1	Pik3ca
Bpgm	0.00313008	0.289124	0.365	0.212	1	Bpgm
1700024G13Rik	4.27694e-56	0.289111	0.212	0.007	8.9743e-52	1700024G13Rik
Ak51	2.02852e-06	0.289067	0.192	0.049	0.0425645	Ak5
Noc2l	3.43323e-06	0.288977	0.385	0.152	0.0720395	Noc2l
Cfap521	4.61892e-20	0.288852	0.212	0.021	9.69189e-16	Cfap52
Naa401	5.12458e-06	0.288527	0.462	0.201	0.107529	Naa40
Apoo1	0.000347288	0.288507	0.462	0.248	1	Apoo
Gm26749	4.23766e-05	0.28835	0.231	0.078	0.889188	Gm26749
Rabl21	1.94461e-08	0.28812	0.327	0.095	0.000408037	Rabl2
Sh3glb21	0.00271861	0.287743	0.442	0.273	1	Sh3glb2
Gm14461	1.21598e-42	0.287377	0.173	0.006	2.5515e-38	Gm14461
Ankfy11	0.00222453	0.287209	0.481	0.303	1	Ankfy1
Usp6nl1	0.00023248	0.287075	0.577	0.337	1	Usp6nl
Gm502841	3.53265e-57	0.286882	0.212	0.007	7.41255e-53	Gm50284
Fam234b1	2.08887e-07	0.286852	0.423	0.153	0.00438307	Fam234b
Capsl1	7.71547e-09	0.286742	0.288	0.075	0.000161894	Capsl
Ralgds	0.000396845	0.28614	0.423	0.224	1	Ralgds
Klhl21	0.000477206	0.28614	0.404	0.213	1	Klhl2
Nsun2	6.35995e-06	0.286089	0.462	0.203	0.133451	Nsun2
Zswim62	0.00326584	0.28543	0.827	0.61	1	Zswim6
Kcnb22	3.13378e-08	0.285007	0.923	0.537	0.00065756	Kcnb2
Epm2a1	6.23521e-06	0.284907	0.25	0.08	0.130833	Epm2a
Fam120a	0.0022988	0.284761	0.596	0.413	1	Fam120a
Poldip2	0.000103071	0.284727	0.519	0.279	1	Poldip2
Haghl	0.000332653	0.284581	0.5	0.285	1	Haghl
Orai2	6.38072e-14	0.284521	0.25	0.04	1.33887e-09	Orai2
Jup2	0.000715707	0.284162	0.519	0.308	1	Jup
Trit11	0.000745652	0.283821	0.423	0.238	1	Trit1
Tmcc1	0.00794041	0.283793	0.788	0.667	1	Tmcc1
Csk	0.000430093	0.28335	0.308	0.143	1	Csk
Gm28403	5.24332e-11	0.283324	0.212	0.037	1.10021e-06	Gm28403
2610027K06Rik	8.48668e-06	0.283065	0.327	0.124	0.178076	2610027K06Rik
Cnih21	1.37012e-09	0.282688	0.25	0.055	2.87492e-05	Cnih2
Pygo11	4.22927e-05	0.28265	0.481	0.232	0.887428	Pygo1
Mettl15	0.000134112	0.282635	0.346	0.156	1	Mettl15
Hfm11	9.42477e-17	0.281793	0.212	0.025	1.9776e-12	Hfm1
Gm396531	3.19707e-35	0.281447	0.173	0.008	6.7084e-31	Gm39653
Gm47271	0.00013717	0.281342	0.25	0.095	1	Gm47271
Zmat3	8.70561e-05	0.281045	0.385	0.179	1	Zmat3
Senp22	0.00852574	0.280907	0.673	0.515	1	Senp2
Dcaf13	3.93379e-05	0.280514	0.462	0.223	0.825426	Dcaf13
Sco2	2.55951e-06	0.279872	0.269	0.087	0.0537063	Sco2
Smad3	0.000616123	0.279427	0.423	0.221	1	Smad3
Fam49b2	0.00512731	0.279324	0.654	0.517	1	Fam49b
Rapgefl1	4.01041e-08	0.279056	0.269	0.071	0.000841504	Rapgefl1
Gnptg1	0.000602874	0.278442	0.423	0.233	1	Gnptg
Gm4419	1.06099e-14	0.278397	0.212	0.028	2.22627e-10	Gm4419
March8	7.53419e-06	0.278293	0.538	0.253	0.15809	March8
Hdgfl31	0.00100086	0.278125	0.615	0.402	1	Hdgfl3
Zbtb461	3.79147e-05	0.277964	0.269	0.101	0.795564	Zbtb46
Gm502501	1.36708e-11	0.277589	0.231	0.041	2.86855e-07	Gm50250
Fbxl16	9.38599e-28	0.277262	0.212	0.015	1.96946e-23	Fbxl16
Heatr3	0.000143151	0.27684	0.404	0.198	1	Heatr3
Pip4k2b	8.94693e-07	0.276677	0.288	0.092	0.0187733	Pip4k2b
Cetn4	4.82233e-10	0.276636	0.231	0.046	1.01187e-05	Cetn4
Nup2101	7.97539e-09	0.27651	0.288	0.075	0.000167348	Nup210
Mcts2	0.000118103	0.276279	0.308	0.132	1	Mcts2
E2f31	0.000485742	0.276232	0.481	0.273	1	E2f3
Ehmt11	0.00815925	0.275618	0.712	0.602	1	Ehmt1
Aacs1	5.20104e-08	0.275538	0.308	0.089	0.00109133	Aacs
Epn31	0.000235425	0.275411	0.385	0.189	1	Epn3
Rai12	0.00236919	0.275366	0.596	0.402	1	Rai1
Peli22	0.00729628	0.275218	0.692	0.526	1	Peli2
Wdr25	5.1593e-10	0.27493	0.269	0.06	1.08258e-05	Wdr25
Fam227a	4.25756e-10	0.274892	0.308	0.075	8.93364e-06	Fam227a
Dym1	0.00479404	0.27425	0.5	0.341	1	Dym
Dnal11	1.32742e-05	0.273983	0.442	0.196	0.278532	Dnal1
Tcaf3	9.9792e-49	0.273847	0.115	0.002	2.09393e-44	Tcaf3
Clba1	1.00414e-09	0.273737	0.308	0.077	2.10698e-05	Clba1
Elfn11	3.71164e-29	0.273578	0.231	0.017	7.78813e-25	Elfn1
Pradc11	3.4789e-05	0.273442	0.327	0.132	0.729978	Pradc1
Chuk	0.000117151	0.273399	0.596	0.336	1	Chuk
Snx291	0.00118695	0.273309	0.423	0.242	1	Snx29
Rnf141	0.0005479	0.273234	0.558	0.341	1	Rnf14
Uvrag1	0.001164	0.273171	0.692	0.509	1	Uvrag
Gm16083	2.50538e-13	0.273088	0.154	0.017	5.25704e-09	Gm16083
Gpr1581	3.00463e-14	0.272843	0.135	0.012	6.30462e-10	Gpr158
Kcnq41	3.22921e-07	0.272801	0.308	0.096	0.00677585	Kcnq4
Actr3b1	6.32943e-10	0.272353	0.269	0.061	1.3281e-05	Actr3b
Lig11	3.62348e-07	0.272353	0.288	0.087	0.00760315	Lig1
Baz1a2	1.09441e-05	0.272152	0.442	0.193	0.22964	Baz1a
Rsph10b1	1.9393e-12	0.272112	0.212	0.033	4.06923e-08	Rsph10b
Slx4ip1	0.00174372	0.271966	0.404	0.231	1	Slx4ip
Uckl1	1.30346e-06	0.271898	0.288	0.093	0.0273506	Uckl1
Bmp3	1.38264e-12	0.271885	0.269	0.049	2.9012e-08	Bmp3
Cap22	1.2534e-07	0.271842	0.577	0.225	0.00263001	Cap2
Tmem108	1.05845e-05	0.271772	0.404	0.164	0.222095	Tmem108
Rsf1os2	8.87238e-07	0.271403	0.192	0.047	0.0186169	Rsf1os2
Gm11417	1.68121e-27	0.271373	0.231	0.018	3.52769e-23	Gm11417
Gss	0.000562143	0.271233	0.25	0.106	1	Gss
Gm302751	4.33686e-19	0.270883	0.173	0.015	9.10003e-15	Gm30275
Uba1	0.00420277	0.270737	0.577	0.417	1	Uba1
Ppp1r1a1	9.31979e-05	0.270421	0.327	0.137	1	Ppp1r1a
Prkx	0.000437216	0.27006	0.462	0.25	1	Prkx
Ptprm1	0.0062334	0.269555	0.769	0.537	1	Ptprm
Wdr31	9.32108e-16	0.269461	0.25	0.036	1.95584e-11	Wdr31
Nrg4	1.19808e-08	0.269313	0.25	0.06	0.000251394	Nrg4
Agpat53	0.000316284	0.269159	0.654	0.407	1	Agpat5
Tmed4	0.00280676	0.268561	0.577	0.394	1	Tmed4
Zfp775	6.65561e-12	0.268319	0.269	0.052	1.39655e-07	Zfp775
Prkg2	6.82973e-25	0.267949	0.231	0.02	1.43308e-20	Prkg2
Ranbp171	7.35381e-05	0.267879	0.577	0.301	1	Ranbp17
Ppp2r2b1	1.36504e-08	0.267866	0.712	0.314	0.000286426	Ppp2r2b
Adam221	8.92066e-05	0.267727	0.558	0.292	1	Adam22
Tnfaip8l1	1.11337e-23	0.267705	0.231	0.021	2.33618e-19	Tnfaip8l1
Pgm21	1.54004e-05	0.267569	0.346	0.138	0.323148	Pgm2
Ipo131	4.23268e-07	0.266918	0.385	0.136	0.00888143	Ipo13
Gm171081	2.23164e-17	0.266728	0.192	0.02	4.68265e-13	Gm17108
Etl41	0.00210329	0.266495	0.885	0.709	1	Etl4
Zc3h3	4.30242e-07	0.266456	0.308	0.097	0.00902776	Zc3h3
Lrrc46	7.68581e-54	0.266391	0.212	0.007	1.61271e-49	Lrrc46
Myot1	3.13655e-48	0.266391	0.192	0.007	6.58143e-44	Myot
Trap1	0.000121836	0.266094	0.385	0.181	1	Trap1
5033430I15Rik	2.69944e-06	0.266003	0.288	0.096	0.0566424	5033430I15Rik
Lpin1	1.45425e-05	0.266003	0.269	0.093	0.305146	Lpin1
Snhg20	7.99561e-06	0.265871	0.308	0.112	0.167772	Snhg20
Akap11	0.000811528	0.265721	0.596	0.365	1	Akap11
5830448L01Rik	2.41013e-14	0.265373	0.25	0.039	5.05718e-10	5830448L01Rik
A430090L17Rik	8.45792e-06	0.265373	0.154	0.037	0.177473	A430090L17Rik
B9d1	0.000346888	0.265261	0.365	0.177	1	B9d1
Chmp6	0.000161739	0.264955	0.365	0.172	1	Chmp6
Nek71	0.000444712	0.26477	0.673	0.419	1	Nek7
Sdhaf1	0.00502839	0.264632	0.385	0.23	1	Sdhaf1
Rpp38	1.57799e-07	0.264304	0.288	0.084	0.00331109	Rpp38
Chst4	9.93794e-40	0.264162	0.192	0.008	2.08528e-35	Chst4
Ppp1r3e	7.22527e-12	0.263934	0.231	0.04	1.51608e-07	Ppp1r3e
Gsk3b	0.000269937	0.263722	0.981	0.895	1	Gsk3b
1700085D07Rik	2.07859e-08	0.263454	0.192	0.039	0.00043615	1700085D07Rik
Usp8	0.00231011	0.26322	0.519	0.341	1	Usp8
Cd3eap	0.00155213	0.263182	0.346	0.183	1	Cd3eap
Pik3r2	0.000120136	0.263097	0.404	0.193	1	Pik3r2
Ap2b11	0.000914854	0.262948	0.788	0.547	1	Ap2b1
Sccpdh3	0.000305953	0.262822	0.481	0.26	1	Sccpdh
B9d2	4.47463e-07	0.262788	0.25	0.07	0.00938911	B9d2
Smarcc1	0.00619261	0.262717	0.788	0.651	1	Smarcc1
Iqub	9.88677e-43	0.262678	0.212	0.01	2.07454e-38	Iqub
Tstd3	1.2738e-11	0.262256	0.231	0.041	2.67281e-07	Tstd3
Tnfrsf211	1.58029e-05	0.262196	0.423	0.18	0.331592	Tnfrsf21
Mtf11	1.18887e-05	0.262006	0.404	0.17	0.24946	Mtf1
Wdr32	9.64804e-06	0.261936	0.423	0.18	0.202445	Wdr3
Gm28375	0.000919994	0.261936	0.288	0.136	1	Gm28375
Sgsm11	4.21055e-05	0.261859	0.212	0.068	0.8835	Sgsm1
Efcab7	2.90803e-08	0.261626	0.269	0.07	0.000610191	Efcab7
Lrrc61	1.16932e-19	0.261612	0.231	0.025	2.45359e-15	Lrrc6
Taok2	5.00149e-05	0.261586	0.385	0.169	1	Taok2
Trhde	2.21402e-07	0.261132	0.308	0.093	0.00464567	Trhde
Cenpf	3.37345e-09	0.261058	0.173	0.03	7.07851e-05	Cenpf
Fktn	0.000104425	0.260844	0.404	0.191	1	Fktn
Usp71	0.000460103	0.260765	0.615	0.378	1	Usp7
Wdr48	0.000881018	0.260739	0.404	0.221	1	Wdr48
Togaram11	0.00225076	0.260722	0.558	0.373	1	Togaram1
6430548M08Rik	3.6153e-08	0.260697	0.269	0.071	0.000758598	6430548M08Rik
Calcoco1	0.00154003	0.260435	0.365	0.196	1	Calcoco1
Spata171	3.27134e-12	0.260101	0.231	0.039	6.86425e-08	Spata17
Gpr191	2.76645e-09	0.259769	0.288	0.071	5.80484e-05	Gpr19
Grk11	4.27041e-33	0.259467	0.192	0.01	8.96061e-29	Grk1
Klhdc7b1	9.54885e-36	0.258974	0.212	0.012	2.00363e-31	Klhdc7b
Nell13	0.000365342	0.258903	0.385	0.179	1	Nell1
Ina1	7.01824e-14	0.258696	0.192	0.025	1.47264e-09	Ina
Brf2	6.22281e-09	0.258378	0.288	0.074	0.000130573	Brf2
Rae1	0.00351654	0.258065	0.462	0.285	1	Rae1
Gcnt22	5.96879e-06	0.257998	0.365	0.14	0.125243	Gcnt2
Lyrm4	7.79378e-06	0.257819	0.385	0.154	0.163537	Lyrm4
Thoc2	0.00181917	0.257754	0.846	0.682	1	Thoc2
CT009536,11	1.90493e-33	0.257495	0.212	0.012	3.99712e-29	CT009536,1
Ttc13	5.28165e-06	0.256974	0.346	0.13	0.110825	Ttc13
Fam98c	1.53839e-06	0.256756	0.25	0.074	0.0322801	Fam98c
Echdc1	0.000551791	0.256756	0.423	0.222	1	Echdc1
Gm117621	1.24349e-25	0.256017	0.192	0.014	2.60922e-21	Gm11762
Pdzd4	8.38525e-07	0.25583	0.25	0.072	0.0175948	Pdzd4
Rmnd1	0.000670364	0.255736	0.385	0.198	1	Rmnd1
Fgf12	2.75399e-07	0.255632	0.308	0.094	0.0057787	Fgf1
Rabl61	0.00391762	0.255625	0.577	0.409	1	Rabl6
Ptpa	0.000161332	0.254666	0.615	0.35	1	Ptpa
Gm49961	4.37355e-16	0.254576	0.231	0.03	9.17701e-12	Gm49961
Nup1531	0.00814689	0.254542	0.577	0.415	1	Nup153
Ttc261	1.15186e-08	0.254442	0.288	0.075	0.000241695	Ttc26
Cops8	0.00101174	0.25429	0.558	0.339	1	Cops8
Abcc11	8.1758e-06	0.254285	0.288	0.101	0.171553	Abcc1
Prmt31	0.000252172	0.254173	0.423	0.213	1	Prmt3
Gm41409	2.32981e-22	0.253804	0.192	0.016	4.88864e-18	Gm41409
Hps41	0.00313145	0.253657	0.423	0.249	1	Hps4
Arfgef31	0.00143695	0.253396	0.442	0.249	1	Arfgef3
Sult4a11	6.94058e-22	0.253313	0.192	0.016	1.45634e-17	Sult4a1
Gm42477	2.45314e-07	0.253	0.231	0.059	0.00514743	Gm42477
Timm8a1	0.00188882	0.252987	0.327	0.173	1	Timm8a1
Kctd5	0.000286406	0.252724	0.346	0.163	1	Kctd5
Pde4b1	1.11177e-05	0.252655	0.981	0.88	0.233283	Pde4b
Cep191	0.00105676	0.252512	0.327	0.163	1	Cep19
Plekhf22	2.04618e-05	0.252442	0.5	0.234	0.42935	Plekhf2
Lmtk2	0.00138041	0.252277	0.481	0.272	1	Lmtk2
Syn2	1.53047e-10	0.252063	0.269	0.057	3.21139e-06	Syn2
Polm	3.04323e-11	0.251991	0.25	0.048	6.38561e-07	Polm
Popdc3	2.45306e-16	0.251916	0.231	0.03	5.14726e-12	Popdc3
4930593A02Rik	1.3139e-27	0.251594	0.212	0.015	2.75695e-23	4930593A02Rik
Wdr13	6.50146e-05	0.251594	0.346	0.148	1	Wdr13
Irak1bp11	0.00140791	0.25128	0.462	0.271	1	Irak1bp1
Ccdc1461	2.4351e-20	0.250858	0.192	0.017	5.10957e-16	Ccdc146
Pla2g6	0.000579501	0.250837	0.231	0.094	1	Pla2g6
Bbs51	3.54833e-05	0.250564	0.308	0.12	0.744547	Bbs5
Ccdc921	9.60644e-07	0.250424	0.231	0.064	0.0201572	Ccdc92
Pip5k1a2	0.00781334	0.250373	0.558	0.41	1	Pip5k1a

## Sheet: OHCs
Column1	p_val	avg_log2FC	pct,1	pct,2	p_val_adj
Ptprq	0	4.00148	0.994	0.092	0	Ptprq
Ankfn1	0	3.98333	0.988	0.065	0	Ankfn1
Strip2	0	3.93281	0.971	0.07	0	Strip2
Grxcr1	0	3.7425	0.988	0.039	0	Grxcr1
Kcnh7	0	3.30405	0.988	0.049	0	Kcnh7
Gabrb3	0	3.24961	0.959	0.045	0	Gabrb3
Myo3a	0	3.22185	0.988	0.035	0	Myo3a
Thsd7b	0	3.19137	0.983	0.051	0	Thsd7b
Ush2a	0	3.13765	0.994	0.036	0	Ush2a
Galnt13	0	3.13308	0.948	0.04	0	Galnt13
Xirp2	0	3.12994	0.814	0.036	0	Xirp2
Otof	0	3.06574	0.983	0.052	0	Otof
Tmem178b	0	2.78569	0.977	0.048	0	Tmem178b
Pou4f3	0	2.75179	0.814	0.034	0	Pou4f3
Dscaml1	0	2.73543	0.983	0.029	0	Dscaml1
Tmc1	0	2.7237	0.86	0.046	0	Tmc1
Sema5b	0	2.72227	0.988	0.062	0	Sema5b
Dytn	0	2.66399	0.942	0.024	0	Dytn
Loxhd1	0	2.50198	0.971	0.026	0	Loxhd1
Kcnmb2	0	2.494	0.919	0.041	0	Kcnmb2
Rasd2	0	2.44495	0.942	0.042	0	Rasd2
Fstl4	0	2.42587	0.953	0.063	0	Fstl4
Srrm4	0	2.40534	0.994	0.046	0	Srrm4
Dpp6	0	2.40121	0.924	0.032	0	Dpp6
Apba1	0	2.38198	0.971	0.066	0	Apba1
Lhfpl5	0	2.37497	0.808	0.044	0	Lhfpl5
Grxcr2	0	2.34401	0.895	0.033	0	Grxcr2
Slc7a14	0	2.32514	0.936	0.026	0	Slc7a14
Ocm	0	2.22077	0.692	0.034	0	Ocm
Elmod1	0	2.16268	0.948	0.026	0	Elmod1
Mycbpap	0	2.10594	0.884	0.059	0	Mycbpap
Tmem255b	0	2.09588	0.953	0.031	0	Tmem255b
Runx1t1	0	2.05953	0.948	0.062	0	Runx1t1
Gm1043	0	2.04274	0.895	0.022	0	Gm1043
Sybu	0	2.02893	0.913	0.072	0	Sybu
Gm30373	0	1.97311	0.936	0.02	0	Gm30373
Ighm	0	1.92782	0.727	0.023	0	Ighm
Bdnf	0	1.91464	0.901	0.042	0	Bdnf
Gpr156	0	1.91387	0.924	0.038	0	Gpr156
Chrna10	0	1.89126	0.89	0.026	0	Chrna10
Erich3	0	1.85448	0.936	0.063	0	Erich3
Slc26a5	0	1.85155	0.826	0.01	0	Slc26a5
Insc	0	1.80677	0.93	0.041	0	Insc
Tcerg1l	0	1.80235	0.872	0.027	0	Tcerg1l
Grp	0	1.80209	0.75	0.044	0	Grp
Ntng2	0	1.7655	0.913	0.069	0	Ntng2
Pkhd1l1	0	1.75855	0.645	0.02	0	Pkhd1l1
Gfod1	0	1.7576	0.773	0.044	0	Gfod1
Ofcc1	0	1.73184	0.669	0.016	0	Ofcc1
St8sia3	0	1.71564	0.855	0.018	0	St8sia3
Paqr9	0	1.7123	0.797	0.034	0	Paqr9
Unc79	0	1.70882	0.924	0.045	0	Unc79
D330046F09Rik	0	1.67909	0.715	0.019	0	D330046F09Rik
Zfp503	0	1.65158	0.779	0.046	0	Zfp503
Zfp474	0	1.65142	0.89	0.07	0	Zfp474
Ablim2	0	1.63899	0.797	0.037	0	Ablim2
Mkrn2os	0	1.6344	0.808	0.026	0	Mkrn2os
Mreg	0	1.62967	0.89	0.062	0	Mreg
Defb25	0	1.6259	0.744	0.031	0	Defb25
Ppp1r27	0	1.61785	0.75	0.02	0	Ppp1r27
Ap3b2	0	1.59959	0.878	0.023	0	Ap3b2
Espnl	0	1.5862	0.895	0.026	0	Espnl
Tomt	0	1.57456	0.779	0.035	0	Tomt
Adcy8	0	1.57088	0.89	0.051	0	Adcy8
Srrm3	0	1.54912	0.849	0.025	0	Srrm3
Miat	0	1.53388	0.86	0.027	0	Miat
Mmp24	0	1.52594	0.86	0.022	0	Mmp24
4933425B07Rik	0	1.49042	0.686	0.02	0	4933425B07Rik
Rimbp2	0	1.48839	0.86	0.026	0	Rimbp2
Hs3st3b11	0	1.48522	0.855	0.049	0	Hs3st3b1
Chrna9	0	1.45655	0.779	0.027	0	Chrna9
Rbfox3	0	1.40635	0.756	0.021	0	Rbfox3
Lrp8	0	1.40402	0.773	0.044	0	Lrp8
Tmc2	0	1.3946	0.587	0.017	0	Tmc2
Snap25	0	1.37367	0.808	0.03	0	Snap25
BC030867	0	1.37343	0.616	0.015	0	BC030867
Myo16	0	1.33287	0.762	0.025	0	Myo16
Clrn1	0	1.31744	0.779	0.02	0	Clrn1
Dlk2	0	1.31134	0.686	0.022	0	Dlk2
Chgb	0	1.27555	0.703	0.033	0	Chgb
Rdh12	0	1.26912	0.744	0.025	0	Rdh12
Scg3	0	1.26061	0.733	0.024	0	Scg3
Myo7a	0	1.19517	0.703	0.034	0	Myo7a
Gipc3	0	1.18977	0.744	0.017	0	Gipc3
Mindy4b-ps	0	1.18696	0.651	0.018	0	Mindy4b-ps
Gm13373	0	1.15575	0.547	0.016	0	Gm13373
Fcrlb	0	1.15139	0.68	0.019	0	Fcrlb
Cfap206	0	1.14933	0.721	0.017	0	Cfap206
Vinac1	0	1.14088	0.762	0.017	0	Vinac1
Cfap77	0	1.13489	0.68	0.032	0	Cfap77
Grid2ip	0	1.13146	0.733	0.021	0	Grid2ip
4930558C23Rik	0	1.12585	0.756	0.01	0	4930558C23Rik
Mgat5b	0	1.11217	0.762	0.018	0	Mgat5b
Gm2694	0	1.11212	0.657	0.02	0	Gm2694
Clec18a	0	1.11181	0.727	0.033	0	Clec18a
Cxcl14	0	1.11118	0.686	0.021	0	Cxcl14
Barhl1	0	1.08062	0.634	0.016	0	Barhl1
Kncn	0	1.06911	0.616	0.016	0	Kncn
Palm3	0	1.05991	0.698	0.035	0	Palm3
Strc	0	1.05012	0.703	0.009	0	Strc
Ttc21a	0	1.04324	0.669	0.032	0	Ttc21a
Dagla	0	1.01942	0.698	0.031	0	Dagla
Gm4131	0	0.998765	0.669	0.016	0	Gm4131
Baiap2l2	0	0.990041	0.616	0.019	0	Baiap2l2
Cacng2	0	0.989222	0.628	0.007	0	Cacng2
Chrna1	0	0.985211	0.576	0.017	0	Chrna1
Ak9	0	0.956586	0.651	0.018	0	Ak9
Fam81b	0	0.948087	0.564	0.013	0	Fam81b
Tunar	0	0.939952	0.599	0.011	0	Tunar
Gdap1	0	0.934082	0.645	0.021	0	Gdap1
Cpne9	0	0.91969	0.599	0.022	0	Cpne9
Asic1	0	0.902408	0.622	0.02	0	Asic1
Nrsn1	0	0.883807	0.558	0.013	0	Nrsn1
Efcab6	0	0.881922	0.605	0.011	0	Efcab6
Kcna10	0	0.877078	0.605	0.014	0	Kcna10
Ttc24	0	0.82898	0.61	0.014	0	Ttc24
Gm30094	0	0.82339	0.477	0.007	0	Gm30094
Gfi1	0	0.821235	0.541	0.015	0	Gfi1
Tex52	0	0.815497	0.593	0.016	0	Tex52
Gm6209	0	0.79315	0.471	0.006	0	Gm6209
Ube2ql1	0	0.781077	0.547	0.015	0	Ube2ql1
Lhx3	0	0.774098	0.517	0.009	0	Lhx3
Adamts13	0	0.770495	0.442	0.008	0	Adamts13
Prph2	0	0.747182	0.494	0.007	0	Prph2
Plscr5	0	0.745975	0.5	0.012	0	Plscr5
Crmp1	0	0.712848	0.506	0.013	0	Crmp1
Jakmip1	0	0.68226	0.494	0.007	0	Jakmip1
1700001C02Rik	0	0.640666	0.442	0.01	0	1700001C02Rik
Rims3	0	0.601569	0.494	0.014	0	Rims3
Gm30275	0	0.597501	0.378	0.005	0	Gm30275
Ttc29	0	0.589201	0.407	0.007	0	Ttc29
Sycp2	0	0.57554	0.407	0.002	0	Sycp2
Cfap52	0	0.575325	0.448	0.01	0	Cfap52
Cacng5	0	0.541865	0.39	0.006	0	Cacng5
Ttc34	0	0.429169	0.314	0.002	0	Ttc34
Atoh1	1.49626e-306	0.745222	0.459	0.011	3.1396e-302	Atoh1
Slc8a2	2.921e-306	1.17516	0.756	0.046	6.12914e-302	Slc8a2
Mfng	3.36156e-306	0.705828	0.523	0.017	7.05356e-302	Mfng
Gm14207	6.47844e-306	0.483448	0.378	0.006	1.35937e-301	Gm14207
8030451A03Rik	9.13102e-303	1.61181	0.703	0.039	1.91596e-298	8030451A03Rik
Rundc3a	1.19871e-302	0.916713	0.605	0.026	2.51525e-298	Rundc3a
Acss2	5.0901e-299	1.48313	0.89	0.073	1.06806e-294	Acss2
Gm32742	8.54718e-298	0.847558	0.477	0.013	1.79345e-293	Gm32742
Cyp4f39	5.7291e-297	0.490411	0.36	0.005	1.20214e-292	Cyp4f39
Camk2b	5.80673e-297	1.52392	0.756	0.049	1.21843e-292	Camk2b
Gm13599	3.87624e-295	1.11543	0.477	0.014	8.1335e-291	Gm13599
Adgrv11	5.51891e-294	2.70812	0.977	0.102	1.15803e-289	Adgrv1
Myo15	6.19142e-294	1.21821	0.808	0.057	1.29915e-289	Myo15
Adarb2	7.78733e-293	1.84841	0.593	0.026	1.63402e-288	Adarb2
Myt1	1.0745e-292	0.620575	0.448	0.011	2.25462e-288	Myt1
Gm26777	1.50828e-290	0.50249	0.355	0.005	3.16482e-286	Gm26777
Trim36	9.01237e-286	1.972	0.924	0.09	1.89107e-281	Trim36
Scn3b	2.73755e-285	0.795611	0.517	0.018	5.7442e-281	Scn3b
Calb2	3.35475e-284	3.03109	0.855	0.073	7.03928e-280	Calb2
Ryr2	4.82577e-283	1.22575	0.744	0.048	1.01259e-278	Ryr2
Fer1l6	2.35383e-282	0.858624	0.529	0.02	4.93905e-278	Fer1l6
Drc1	1.32867e-280	0.799299	0.57	0.025	2.78796e-276	Drc1
Fam78b	9.84966e-280	0.937944	0.576	0.026	2.06675e-275	Fam78b
Sh2d4b	2.32601e-279	2.84799	0.936	0.099	4.88067e-275	Sh2d4b
Spef2	3.15453e-278	1.04397	0.634	0.033	6.61914e-274	Spef2
Cfap299	1.12775e-276	0.983476	0.529	0.021	2.36635e-272	Cfap299
Nek10	2.03027e-276	1.34715	0.75	0.052	4.26012e-272	Nek10
Chga	2.91915e-275	1.09791	0.564	0.025	6.12526e-271	Chga
Pvalb	1.02605e-274	2.3267	0.814	0.067	2.15296e-270	Pvalb
Lrrc43	3.87887e-273	0.674489	0.512	0.019	8.13904e-269	Lrrc43
Ccdc65	7.76242e-273	0.81211	0.552	0.024	1.62879e-268	Ccdc65
Trim45	4.05712e-272	2.44075	0.872	0.083	8.51306e-268	Trim45
Cdh23	1.04418e-271	1.35038	0.878	0.075	2.19099e-267	Cdh23
Kcnn2	6.52252e-271	1.91289	0.895	0.087	1.36862e-266	Kcnn2
Espn	1.04502e-269	2.24891	0.901	0.092	2.19277e-265	Espn
Dusp27	2.0992e-269	0.649995	0.459	0.014	4.40476e-265	Dusp27
Cfap61	5.75704e-269	0.801812	0.529	0.022	1.208e-264	Cfap61
Lrrc73	7.02584e-267	1.11372	0.669	0.04	1.47423e-262	Lrrc73
Ppm1e	1.40804e-266	1.73674	0.895	0.088	2.95449e-262	Ppm1e
Klhdc7b	6.30115e-266	0.419378	0.314	0.004	1.32217e-261	Klhdc7b
Pjvk	4.75525e-264	0.785178	0.506	0.02	9.97795e-260	Pjvk
Tmcc2	1.05087e-263	1.64255	0.89	0.089	2.20504e-259	Tmcc2
Hydin	3.88272e-261	0.664585	0.494	0.019	8.14711e-257	Hydin
Rassf2	8.77343e-260	1.36894	0.738	0.055	1.84093e-255	Rassf2
Nell2	1.52448e-259	1.46232	0.808	0.07	3.19882e-255	Nell2
Atp8a2	1.62887e-259	2.14203	0.953	0.113	3.41786e-255	Atp8a2
Lmo3	4.19072e-258	2.55462	0.936	0.107	8.79339e-254	Lmo3
Fank1	1.85803e-256	0.615919	0.488	0.019	3.8987e-252	Fank1
Ptgir	2.64499e-256	0.406832	0.302	0.004	5.54998e-252	Ptgir
Fam57b	6.45539e-256	1.06889	0.68	0.045	1.35453e-251	Fam57b
Gng8	2.77686e-255	2.65904	0.733	0.057	5.82668e-251	Gng8
Syt6	1.15526e-254	1.03525	0.634	0.037	2.42409e-250	Syt6
Tnc1	4.09568e-253	2.73305	0.977	0.125	8.59397e-249	Tnc
Grm4	7.93712e-253	0.532838	0.36	0.008	1.66545e-248	Grm4
B3gnt4	4.61692e-252	1.59907	0.802	0.073	9.68768e-248	B3gnt4
Ica1l	5.65344e-252	0.812227	0.581	0.031	1.18626e-247	Ica1l
Kcp	1.99425e-251	0.99336	0.61	0.035	4.18453e-247	Kcp
Cdkl41	1.19312e-249	1.20399	0.703	0.05	2.50353e-245	Cdkl4
Nhlh1	5.71967e-247	0.49355	0.337	0.007	1.20016e-242	Nhlh1
Disc1	2.80402e-246	1.05907	0.68	0.047	5.88368e-242	Disc1
Krt222	1.43498e-245	0.398996	0.314	0.005	3.01103e-241	Krt222
Zmat41	9.22753e-245	2.33764	0.936	0.113	1.93621e-240	Zmat4
Casz1	2.39547e-244	2.35904	0.959	0.125	5.02641e-240	Casz1
Dnaic2	3.90969e-241	0.650983	0.465	0.018	8.2037e-237	Dnaic2
Ppp1r14a	4.88531e-241	1.11967	0.587	0.034	1.02508e-236	Ppp1r14a
Smpx	1.17176e-240	3.25127	0.994	0.149	2.45869e-236	Smpx
Gm38304	5.6515e-240	0.672007	0.366	0.009	1.18585e-235	Gm38304
St8sia2	1.03018e-236	1.57473	0.86	0.091	2.16163e-232	St8sia2
2010001K21Rik	1.39611e-236	0.475449	0.337	0.007	2.92945e-232	2010001K21Rik
Rubie	3.39727e-236	0.8274	0.506	0.024	7.12849e-232	Rubie
D7Ertd443e	3.96332e-236	2.58364	0.971	0.14	8.31623e-232	D7Ertd443e
Acbd7	4.83231e-236	3.28259	0.86	0.098	1.01396e-231	Acbd7
Gm31698	6.17932e-236	1.5684	0.837	0.085	1.29661e-231	Gm31698
Dnm3	2.32601e-235	3.81942	0.965	0.141	4.88066e-231	Dnm3
Mtmr11	8.87096e-234	1.2301	0.773	0.071	1.86139e-229	Mtmr11
Gm27239	1.38948e-233	0.591351	0.448	0.017	2.91554e-229	Gm27239
Tub	2.29716e-233	0.679498	0.413	0.014	4.82013e-229	Tub
Myo3b	1.00198e-232	2.60673	0.965	0.141	2.10246e-228	Myo3b
Cables1	3.12678e-232	1.07619	0.686	0.052	6.56093e-228	Cables1
Wdr63	1.13054e-231	0.709393	0.477	0.021	2.37222e-227	Wdr63
Bcl11b	1.21327e-231	0.693375	0.512	0.025	2.54579e-227	Bcl11b
1600022D10Rik	4.11006e-230	0.502744	0.285	0.004	8.62415e-226	1600022D10Rik
Hecw1	3.04048e-229	1.1797	0.709	0.057	6.37984e-225	Hecw1
Cnih3	4.92046e-227	0.624023	0.436	0.017	1.03246e-222	Cnih3
Sncg	1.03412e-226	0.973055	0.593	0.037	2.16989e-222	Sncg
Ina	1.06044e-226	0.579124	0.413	0.015	2.22513e-222	Ina
Scg5	2.24038e-226	1.81808	0.913	0.117	4.70099e-222	Scg5
B3galt5	1.46508e-225	0.661101	0.488	0.023	3.07418e-221	B3galt5
Lrrc10b	6.92087e-225	1.81676	0.843	0.096	1.45221e-220	Lrrc10b
Cd164l2	3.91008e-224	1.78508	0.808	0.087	8.20453e-220	Cd164l2
Nefm	3.0648e-222	1.79085	0.68	0.055	6.43086e-218	Nefm
Amph1	9.04538e-222	1.84117	0.89	0.111	1.89799e-217	Amph
Tex26	9.17099e-221	0.535719	0.395	0.014	1.92435e-216	Tex26
Gad2	3.63114e-219	0.486481	0.337	0.009	7.61923e-215	Gad2
Smim18	1.31536e-218	0.624358	0.43	0.017	2.76001e-214	Smim18
Gm44691	4.37806e-218	0.337846	0.238	0.002	9.18649e-214	Gm44691
Gm13598	5.65369e-218	0.568027	0.302	0.006	1.18631e-213	Gm13598
Dynlrb2	2.42641e-216	1.041	0.669	0.053	5.09134e-212	Dynlrb2
Lrp11	3.29037e-213	0.792129	0.576	0.038	6.90418e-209	Lrp11
Gm10432	1.05668e-212	0.624443	0.488	0.025	2.21724e-208	Gm10432
Nefl	1.58127e-211	1.30569	0.663	0.054	3.31798e-207	Nefl
Ppargc1b	4.19949e-211	1.22152	0.797	0.084	8.81178e-207	Ppargc1b
Slc1a6	9.87857e-211	0.348481	0.267	0.004	2.07282e-206	Slc1a6
Tnni3k	2.29591e-210	0.730699	0.43	0.018	4.8175e-206	Tnni3k
Pdzd7	1.64969e-209	0.649986	0.448	0.021	3.46155e-205	Pdzd7
Gm30191	7.06654e-209	2.23397	0.826	0.103	1.48277e-204	Gm30191
Homer2	1.93609e-207	1.2934	0.797	0.088	4.0625e-203	Homer2
Pdzph1	2.73916e-205	0.944765	0.558	0.037	5.74758e-201	Pdzph1
Ank1	4.76696e-205	0.651982	0.43	0.019	1.00025e-200	Ank1
Grk1	1.13698e-204	0.393669	0.262	0.004	2.38573e-200	Grk1
Cep85l	4.45382e-202	2.90674	0.988	0.187	9.34546e-198	Cep85l
Golm1	9.61992e-202	1.60569	0.767	0.088	2.01855e-197	Golm1
Mak	2.51722e-201	0.731149	0.512	0.03	5.28189e-197	Mak
Ttll7	4.85264e-201	1.78827	0.907	0.138	1.01823e-196	Ttll7
Syt14	4.36272e-200	1.7018	0.913	0.137	9.15429e-196	Syt14
Pcbp3	9.2637e-199	1.80569	0.959	0.161	1.9438e-194	Pcbp3
Kif21b	1.2023e-198	0.667363	0.424	0.019	2.52278e-194	Kif21b
Kcnh6	2.22818e-198	0.638066	0.483	0.027	4.6754e-194	Kcnh6
Srd5a1	3.79274e-198	1.48505	0.762	0.087	7.95831e-194	Srd5a1
4930470P17Rik	4.50424e-198	0.322008	0.256	0.004	9.45126e-194	4930470P17Rik
Brsk2	2.05644e-197	0.503659	0.401	0.017	4.31503e-193	Brsk2
Cnnm2	2.6989e-197	1.45883	0.884	0.125	5.66311e-193	Cnnm2
Lhfpl4	1.73437e-196	0.508963	0.395	0.016	3.63923e-192	Lhfpl4
Gm21798	1.7721e-196	0.507136	0.302	0.008	3.7184e-192	Gm21798
Srrm4os	7.63831e-196	0.580883	0.343	0.011	1.60275e-191	Srrm4os
Sall3	7.64697e-196	2.09317	0.948	0.158	1.60456e-191	Sall3
Myo1h	3.9224e-195	1.44696	0.866	0.115	8.23038e-191	Myo1h
Pacsin11	3.97571e-195	1.21123	0.837	0.103	8.34223e-191	Pacsin1
Tmprss7	1.30732e-194	0.583836	0.465	0.025	2.74314e-190	Tmprss7
St8sia3os	5.19828e-194	0.344194	0.221	0.003	1.09075e-189	St8sia3os
Gm47644	1.41721e-193	0.506959	0.395	0.017	2.97373e-189	Gm47644
Fscn2	2.99006e-193	0.842595	0.494	0.03	6.27404e-189	Fscn2
Zfp365	2.45031e-191	0.605308	0.442	0.023	5.14149e-187	Zfp365
Osbpl3	4.41287e-191	1.75212	0.924	0.148	9.25952e-187	Osbpl3
Lrtm2	3.49269e-189	0.404259	0.308	0.009	7.32872e-185	Lrtm2
Plekho1	4.64333e-189	1.05165	0.75	0.083	9.74309e-185	Plekho1
Tmie	5.38416e-189	1.15877	0.767	0.087	1.12976e-184	Tmie
Rnf157	1.74897e-187	1.01085	0.674	0.064	3.66986e-183	Rnf157
Pacrg	3.4432e-187	2.09949	0.965	0.182	7.22488e-183	Pacrg
Sgip11	1.07207e-186	2.77776	0.971	0.189	2.24953e-182	Sgip1
Agbl4	1.26858e-186	2.52529	0.988	0.197	2.66187e-182	Agbl4
Atp2b3	2.25507e-185	0.446756	0.32	0.01	4.73181e-181	Atp2b3
Lrmda	9.05851e-185	1.8133	0.86	0.122	1.90075e-180	Lrmda
Gm15496	1.39003e-183	0.312146	0.198	0.002	2.91671e-179	Gm15496
Rem1	1.04462e-182	0.436123	0.349	0.013	2.19192e-178	Rem1
Intu	7.39495e-181	1.38071	0.843	0.121	1.55168e-176	Intu
Twf2	1.53838e-180	1.27374	0.826	0.114	3.22798e-176	Twf2
1700007K13Rik	4.64904e-180	0.411023	0.308	0.01	9.75509e-176	1700007K13Rik
Elfn2	2.13448e-179	0.316075	0.233	0.004	4.47879e-175	Elfn2
Kcnb1	5.75564e-178	0.952112	0.663	0.066	1.20771e-173	Kcnb1
Kif27	1.22414e-177	0.945019	0.692	0.072	2.56861e-173	Kif27
6530402F18Rik	5.3315e-177	0.467072	0.378	0.017	1.11871e-172	6530402F18Rik
Actl6b	2.25762e-176	0.28289	0.215	0.003	4.73716e-172	Actl6b
Rph3a	3.48153e-176	0.348734	0.227	0.004	7.30529e-172	Rph3a
Slc8a1	1.24284e-175	1.75037	0.837	0.121	2.60785e-171	Slc8a1
Mogat1	1.71859e-175	0.846851	0.483	0.032	3.60612e-171	Mogat1
Ppp4r41	3.61518e-174	1.84985	0.791	0.11	7.58573e-170	Ppp4r4
Dock10	7.51303e-174	1.26158	0.721	0.083	1.57646e-169	Dock10
Frmpd42	8.96424e-174	2.23076	0.866	0.14	1.88097e-169	Frmpd4
Kcnj13	4.07459e-173	1.29097	0.744	0.091	8.54972e-169	Kcnj13
Lin28b	5.80706e-173	0.927229	0.663	0.067	1.2185e-168	Lin28b
Gm12709	2.4953e-172	0.453592	0.343	0.014	5.2359e-168	Gm12709
Tctex1d1	9.64849e-171	0.412791	0.273	0.008	2.02454e-166	Tctex1d1
Raver21	7.84243e-170	1.53388	0.936	0.166	1.64558e-165	Raver2
Galnt16	1.58582e-169	0.906437	0.576	0.05	3.32753e-165	Galnt16
Dgkh1	1.1629e-168	1.94917	0.942	0.188	2.44011e-164	Dgkh
Kif28	2.39053e-168	0.567967	0.401	0.021	5.01604e-164	Kif28
Faim2	2.82326e-168	0.656601	0.453	0.029	5.92405e-164	Faim2
Mob3b	6.55263e-168	2.50574	0.983	0.235	1.37494e-163	Mob3b
Calcrl	2.88894e-167	0.777168	0.512	0.039	6.06186e-163	Calcrl
Gdap1l1	6.38215e-167	0.295803	0.221	0.004	1.33917e-162	Gdap1l1
Spag6l	3.24638e-166	1.47356	0.901	0.151	6.81188e-162	Spag6l
Gm13601	1.30762e-165	0.481844	0.302	0.011	2.74378e-161	Gm13601
Gpr152	1.45491e-164	0.328165	0.227	0.005	3.05285e-160	Gpr152
Armc3	3.17963e-164	0.548083	0.384	0.02	6.67181e-160	Armc3
Dgkg	1.0189e-161	0.874788	0.634	0.065	2.13796e-157	Dgkg
1110017D15Rik	5.4082e-161	0.643269	0.407	0.024	1.1348e-156	1110017D15Rik
Depdc7	7.89092e-161	0.653332	0.517	0.041	1.65575e-156	Depdc7
Fam217b	2.83524e-160	0.475693	0.366	0.018	5.94919e-156	Fam217b
Fanca	3.74657e-160	0.541511	0.436	0.028	7.86142e-156	Fanca
Lmod3	5.51559e-160	2.64724	0.82	0.141	1.15734e-155	Lmod3
Gpr155	6.82861e-160	0.7514	0.541	0.046	1.43285e-155	Gpr155
Scn1b	1.33663e-159	0.683112	0.517	0.042	2.80465e-155	Scn1b
Pcp4	1.63598e-159	4.73773	0.977	0.247	3.43278e-155	Pcp4
Eps8l2	1.98317e-159	1.60958	0.953	0.204	4.16128e-155	Eps8l2
Gm904	2.24023e-159	0.334544	0.227	0.005	4.70068e-155	Gm904
Trnp1	2.62979e-159	1.82358	0.855	0.158	5.51809e-155	Trnp1
Kit	9.54188e-159	0.768781	0.599	0.059	2.00217e-154	Kit
Nrxn21	1.02319e-158	0.872937	0.657	0.073	2.14695e-154	Nrxn2
E130114P18Rik1	1.30831e-158	2.13925	0.89	0.168	2.74522e-154	E130114P18Rik
Usp20	2.08367e-158	1.19514	0.849	0.14	4.37217e-154	Usp20
Msrb31	2.19484e-158	2.28647	1	0.262	4.60544e-154	Msrb3
Shank2	3.30626e-158	1.83031	0.948	0.194	6.93752e-154	Shank2
Pnpla3	3.57387e-158	0.79259	0.576	0.053	7.49905e-154	Pnpla3
Rtn4rl2	1.31467e-157	0.289236	0.209	0.004	2.75857e-153	Rtn4rl2
Nek111	4.39338e-157	0.700206	0.5	0.04	9.21863e-153	Nek11
Cfap54	1.50701e-156	1.31477	0.785	0.117	3.16215e-152	Cfap54
Sptb	8.11193e-156	1.56275	0.89	0.179	1.70213e-151	Sptb
Ksr2	1.64225e-154	1.27432	0.837	0.139	3.44593e-150	Ksr2
Cyp2j12	2.08403e-154	0.396715	0.238	0.006	4.37291e-150	Cyp2j12
Syt7	3.81324e-154	0.59544	0.407	0.025	8.00132e-150	Syt7
Sh3rf2	1.09524e-153	1.85433	0.703	0.096	2.29814e-149	Sh3rf2
Kif19a1	3.61756e-153	1.70133	0.953	0.205	7.59073e-149	Kif19a
Neurl1a	4.00615e-153	0.64554	0.494	0.04	8.40611e-149	Neurl1a
Fez11	4.2653e-153	0.9444	0.663	0.078	8.94987e-149	Fez1
Gm30332	2.45045e-152	0.332769	0.215	0.005	5.14178e-148	Gm30332
Fam149a	2.8464e-152	0.936102	0.529	0.047	5.97261e-148	Fam149a
Slc6a11	4.65343e-152	0.333783	0.227	0.005	9.7643e-148	Slc6a11
Pip4k2a	1.2036e-151	1.7791	0.919	0.198	2.52551e-147	Pip4k2a
Rph3al	2.70277e-151	1.41074	0.895	0.171	5.67123e-147	Rph3al
Wdr78	3.31668e-151	1.0298	0.75	0.106	6.95939e-147	Wdr78
Unc80	1.00387e-150	0.663736	0.488	0.039	2.10643e-146	Unc80
Ankrd24	2.32006e-150	1.76134	0.988	0.261	4.86818e-146	Ankrd24
Cfap69	6.63712e-150	0.872246	0.61	0.066	1.39267e-145	Cfap69
Rab3ip	8.40324e-150	1.96412	0.971	0.266	1.76325e-145	Rab3ip
Jag2	8.66031e-149	0.872769	0.535	0.05	1.81719e-144	Jag2
2210408F21Rik	3.9137e-148	1.06009	0.663	0.083	8.21211e-144	2210408F21Rik
Urah	2.1859e-147	0.994457	0.488	0.041	4.58667e-143	Urah
Eno4	4.65426e-147	0.388382	0.291	0.012	9.76603e-143	Eno4
Erc2	3.94387e-146	1.99722	0.953	0.237	8.27541e-142	Erc2
6430628N08Rik	8.03417e-146	0.27448	0.203	0.004	1.68581e-141	6430628N08Rik
Ttc39b1	1.73126e-145	1.34656	0.849	0.159	3.63271e-141	Ttc39b
Obscn	5.08921e-145	0.31062	0.186	0.003	1.06787e-140	Obscn
Kif6	5.59796e-145	0.800718	0.541	0.052	1.17462e-140	Kif6
Hsd17b7	8.78674e-145	1.93526	0.843	0.165	1.84372e-140	Hsd17b7
Abca5	1.03857e-144	1.09042	0.767	0.12	2.17922e-140	Abca5
Lrguk	1.1744e-144	0.663005	0.488	0.041	2.46425e-140	Lrguk
Armc4	1.83867e-144	0.647	0.372	0.022	3.85808e-140	Armc4
A930009A15Rik	8.75461e-144	1.02602	0.593	0.066	1.83698e-139	A930009A15Rik
Tmem91	1.37788e-142	0.395704	0.285	0.012	2.8912e-138	Tmem91
Gm39653	4.37649e-142	0.39925	0.192	0.004	9.18318e-138	Gm39653
Dscam	1.3573e-141	0.752076	0.384	0.024	2.84802e-137	Dscam
Cyld	3.56118e-141	1.81042	0.971	0.287	7.47242e-137	Cyld
Enox11	1.22201e-140	1.76197	0.93	0.214	2.56413e-136	Enox1
Ccer2	2.47816e-140	3.01628	0.605	0.075	5.19991e-136	Ccer2
Iqcg	3.52574e-140	0.615146	0.436	0.033	7.39807e-136	Iqcg
Gcnt21	8.27751e-140	1.22388	0.773	0.123	1.73687e-135	Gcnt2
Foxj1	9.65471e-140	0.521629	0.442	0.034	2.02585e-135	Foxj1
Pdzrn31	9.98906e-140	1.36568	0.872	0.165	2.09601e-135	Pdzrn3
Cfap47	1.28039e-139	0.714676	0.407	0.029	2.68664e-135	Cfap47
Frmpd1	8.77822e-139	0.93685	0.547	0.057	1.84193e-134	Frmpd1
Fam241a1	1.15845e-138	1.1486	0.785	0.131	2.43077e-134	Fam241a
Myot	1.42829e-138	0.255399	0.18	0.003	2.99697e-134	Myot
Art5	2.49986e-138	0.304532	0.233	0.007	5.24546e-134	Art5
Fhod3	4.1849e-138	2.5639	0.936	0.247	8.78118e-134	Fhod3
Kcnq4	9.2529e-138	0.871991	0.64	0.081	1.94154e-133	Kcnq4
Phf21b	7.37507e-137	0.639935	0.488	0.044	1.54751e-132	Phf21b
Mtus2	2.49814e-136	1.56398	0.826	0.159	5.24185e-132	Mtus2
Ica1	4.94044e-136	1.77254	0.965	0.272	1.03665e-131	Ica1
Rbm242	7.10271e-136	2.03655	1	0.298	1.49036e-131	Rbm24
Tjap1	8.75832e-136	1.32454	0.884	0.191	1.83776e-131	Tjap1
Gm50284	1.14962e-135	0.316837	0.18	0.003	2.41224e-131	Gm50284
Kif9	2.1504e-135	0.825826	0.669	0.089	4.51219e-131	Kif9
Fam107b	4.54596e-135	1.55507	0.866	0.185	9.53879e-131	Fam107b
Tesc	2.12255e-134	1.18955	0.738	0.114	4.45376e-130	Tesc
Dock9	2.00953e-133	2.82709	0.977	0.334	4.2166e-129	Dock9
Tmem179	7.20964e-133	0.309488	0.238	0.008	1.5128e-128	Tmem179
Gm5427	1.65497e-132	0.40619	0.291	0.014	3.47263e-128	Gm5427
Cplx1	2.52873e-131	0.459113	0.297	0.015	5.30603e-127	Cplx1
Ifit1	4.63651e-131	0.401486	0.267	0.011	9.72878e-127	Ifit1
Ctif1	5.89976e-131	1.91811	0.93	0.245	1.23795e-126	Ctif
Klhl10	1.13051e-130	0.404223	0.291	0.014	2.37214e-126	Klhl10
Ppp1r3d	5.9527e-130	0.308982	0.244	0.009	1.24906e-125	Ppp1r3d
Tmem229a	1.54948e-129	0.662412	0.506	0.051	3.25128e-125	Tmem229a
1700016K19Rik	1.72649e-129	0.454101	0.343	0.021	3.62269e-125	1700016K19Rik
Ube2u	1.88733e-129	0.476355	0.343	0.021	3.96018e-125	Ube2u
Zfp385a	1.99601e-129	0.97164	0.645	0.091	4.18824e-125	Zfp385a
Elfn1	2.19263e-129	0.344402	0.267	0.011	4.60079e-125	Elfn1
Gm6999	2.59435e-129	0.551691	0.32	0.018	5.44372e-125	Gm6999
Ano3	3.42245e-129	2.1676	0.924	0.233	7.18134e-125	Ano3
Drc3	1.7339e-128	0.673004	0.477	0.045	3.63824e-124	Drc3
2210011C24Rik	4.62418e-128	0.291745	0.215	0.007	9.70291e-124	2210011C24Rik
2010300C02Rik1	4.75374e-128	1.08431	0.756	0.128	9.97476e-124	2010300C02Rik
Nectin1	1.10113e-127	0.75571	0.581	0.071	2.3105e-123	Nectin1
Pcdh151	1.41533e-127	2.43289	0.994	0.359	2.96979e-123	Pcdh15
Cfap43	7.52143e-127	0.83307	0.581	0.072	1.57822e-122	Cfap43
Ccdc39	1.29566e-126	0.765235	0.616	0.08	2.71868e-122	Ccdc39
Morn5	3.14737e-126	0.358912	0.25	0.01	6.60412e-122	Morn5
Ncam1	4.18776e-126	1.54865	0.895	0.213	8.78718e-122	Ncam1
Olfm1	1.36505e-125	2.22055	0.831	0.196	2.86429e-121	Olfm1
Stxbp4	1.85195e-125	2.3719	0.965	0.353	3.88594e-121	Stxbp4
Gm5441	5.84289e-125	0.372298	0.25	0.01	1.22601e-120	Gm5441
Carf	6.0134e-125	0.911668	0.692	0.108	1.26179e-120	Carf
Gm12536	8.88923e-125	0.399958	0.308	0.017	1.86523e-120	Gm12536
Stxbp1	1.39122e-124	0.823044	0.64	0.089	2.9192e-120	Stxbp1
Atp6v0a1	5.68812e-124	1.6241	0.942	0.286	1.19354e-119	Atp6v0a1
Syp	8.47401e-124	0.318555	0.256	0.011	1.7781e-119	Syp
Syne4	1.06657e-123	1.14459	0.779	0.152	2.23799e-119	Syne4
Plce1	1.3272e-123	2.32733	0.988	0.37	2.78487e-119	Plce1
Gm11762	5.05173e-123	0.301751	0.233	0.009	1.06e-118	Gm11762
Nf2	5.9775e-123	2.19291	0.895	0.268	1.25426e-118	Nf2
Endod1	6.22481e-123	1.02414	0.628	0.089	1.30615e-118	Endod1
Tmem120b	1.89642e-122	0.788657	0.645	0.09	3.97925e-118	Tmem120b
Prkaa2	1.94705e-122	1.23951	0.785	0.157	4.08548e-118	Prkaa2
Mvb12b	3.3258e-122	1.65368	0.924	0.264	6.97852e-118	Mvb12b
Efna5	3.75178e-122	2.41244	0.988	0.367	7.87236e-118	Efna5
Gm16168	1.02731e-121	0.731889	0.343	0.023	2.1556e-117	Gm16168
Tcf15	1.52485e-121	0.261623	0.174	0.004	3.1996e-117	Tcf15
Nbas	2.10444e-121	1.93627	0.965	0.356	4.41574e-117	Nbas
Scn8a	4.67842e-121	0.74149	0.506	0.055	9.81673e-117	Scn8a
Gm26797	4.91685e-121	0.504104	0.395	0.032	1.0317e-116	Gm26797
Mcf2l	5.20589e-121	1.0536	0.826	0.169	1.09235e-116	Mcf2l
Kndc11	6.03168e-121	0.369641	0.291	0.016	1.26563e-116	Kndc1
Fry1	1.51545e-120	3.09876	0.913	0.297	3.17986e-116	Fry
Rims21	3.12978e-120	2.55242	0.878	0.224	6.56721e-116	Rims2
Kcns31	3.16966e-120	0.802412	0.64	0.09	6.6509e-116	Kcns3
Slc22a23	3.5114e-120	2.07739	0.977	0.347	7.36796e-116	Slc22a23
Iqcd	3.72886e-120	0.429457	0.337	0.022	7.82427e-116	Iqcd
Sh2d4a	7.43605e-120	1.2947	0.657	0.104	1.56031e-115	Sh2d4a
Lekr1	3.52841e-119	0.898832	0.669	0.103	7.40366e-115	Lekr1
Cacna1d	1.84465e-118	3.52561	0.994	0.479	3.87062e-114	Cacna1d
Usp461	3.02829e-118	2.2365	0.988	0.433	6.35426e-114	Usp46
Lrrn3	4.00197e-118	0.862765	0.651	0.097	8.39734e-114	Lrrn3
Snph	5.64716e-118	0.686479	0.622	0.084	1.18494e-113	Snph
Mns1	7.15411e-117	0.555935	0.465	0.047	1.50115e-112	Mns1
Pak31	5.08421e-116	2.26072	1	0.485	1.06682e-111	Pak3
Sult4a1	6.38491e-116	0.305953	0.244	0.011	1.33975e-111	Sult4a1
1700001K23Rik	7.17175e-116	0.824327	0.523	0.063	1.50485e-111	1700001K23Rik
Ctnnd21	1.14348e-115	2.75455	1	0.505	2.39937e-111	Ctnnd2
Frmd4b2	1.30773e-115	3.35897	0.942	0.361	2.74401e-111	Frmd4b
Tmprss31	1.40839e-115	0.9733	0.744	0.131	2.95523e-111	Tmprss3
Rell2	2.27783e-115	0.341382	0.267	0.014	4.77957e-111	Rell2
Arhgap261	2.77431e-115	2.54646	0.971	0.382	5.82134e-111	Arhgap26
Cib2	4.36502e-115	3.32162	0.86	0.255	9.15912e-111	Cib2
Gm43948	1.3605e-114	0.685195	0.39	0.033	2.85474e-110	Gm43948
Nrp21	1.47669e-114	1.8221	0.913	0.265	3.09854e-110	Nrp2
Myo61	4.86173e-114	3.3526	0.994	0.657	1.02014e-109	Myo6
Calb11	5.76283e-114	3.0563	0.994	0.397	1.20922e-109	Calb1
Cpeb3	1.0302e-113	1.52285	0.936	0.265	2.16167e-109	Cpeb3
Ptprn2	1.29487e-113	0.778101	0.517	0.062	2.71704e-109	Ptprn2
Nrxn32	1.72375e-113	3.34719	1	0.552	3.61695e-109	Nrxn3
Gpr4	1.39348e-112	0.405149	0.32	0.021	2.92395e-108	Gpr4
Eml1	1.83546e-111	1.31476	0.837	0.195	3.85135e-107	Eml1
Ablim3	1.93874e-111	1.20502	0.797	0.166	4.06806e-107	Ablim3
Synrg	2.60958e-111	1.768	0.948	0.384	5.47568e-107	Synrg
Efr3a	3.12763e-111	2.03405	0.977	0.438	6.5627e-107	Efr3a
Gm29483	3.2673e-111	0.551772	0.378	0.032	6.85577e-107	Gm29483
Maats1	9.35034e-111	0.37485	0.314	0.021	1.96198e-106	Maats1
AI5934421	1.76563e-110	0.705668	0.424	0.042	3.70481e-106	AI593442
Snap91	3.3082e-110	1.43337	0.866	0.23	6.9416e-106	Snap91
Hacd3	4.79437e-110	1.94555	0.953	0.415	1.006e-105	Hacd3
Sall11	5.31901e-110	1.0836	0.599	0.09	1.11609e-105	Sall1
Inpp5f	1.42132e-109	1.22638	0.797	0.181	2.98235e-105	Inpp5f
Pdcd7	1.90459e-109	1.18289	0.785	0.173	3.9964e-105	Pdcd7
Efcab10	2.04569e-109	0.295752	0.209	0.008	4.29246e-105	Efcab10
Fam124a	3.23148e-109	0.602565	0.506	0.059	6.78062e-105	Fam124a
Cfap65	4.93838e-109	0.262999	0.203	0.007	1.03622e-104	Cfap65
Gm20098	6.98405e-109	0.258072	0.192	0.006	1.46546e-104	Gm20098
Syn1	3.24697e-108	0.411078	0.314	0.022	6.81312e-104	Syn1
Rffl	1.15794e-107	1.083	0.715	0.138	2.42971e-103	Rffl
Ptpn3	1.95197e-107	1.136	0.826	0.193	4.09582e-103	Ptpn3
Fsip1	2.14783e-107	0.251846	0.18	0.005	4.50679e-103	Fsip1
Ubxn11	2.20376e-107	0.584257	0.442	0.046	4.62414e-103	Ubxn11
Palld	3.00484e-107	1.82137	0.953	0.318	6.30505e-103	Palld
Tekt1	3.20473e-107	0.697722	0.535	0.07	6.72449e-103	Tekt1
Bbof1	8.41461e-107	0.602645	0.506	0.062	1.76564e-102	Bbof1
Evl	1.02784e-106	2.34747	0.965	0.517	2.15673e-102	Evl
Chchd6	1.0992e-106	1.70955	0.936	0.352	2.30645e-102	Chchd6
Bbs1	3.67284e-106	0.526742	0.407	0.039	7.70671e-102	Bbs1
Fcho1	3.77146e-106	0.407593	0.331	0.025	7.91365e-102	Fcho1
Nme5	1.05037e-105	0.881869	0.64	0.108	2.20399e-101	Nme5
Ckmt1	1.23957e-105	0.681791	0.564	0.079	2.60099e-101	Ckmt1
4933412E12Rik	3.703e-105	0.282141	0.209	0.008	7.77001e-101	4933412E12Rik
Ccdc181	4.77123e-105	1.12291	0.68	0.13	1.00115e-100	Ccdc181
Pkig	1.15168e-104	1.72984	0.983	0.511	2.41657e-100	Pkig
Lbr	4.49763e-104	0.840537	0.651	0.113	9.43737e-100	Lbr
Cdkn2d	6.07709e-104	1.04433	0.738	0.156	1.27516e-99	Cdkn2d
Pgm2l11	2.38753e-103	1.28911	0.907	0.265	5.00975e-99	Pgm2l1
Kif5a	5.00485e-103	0.375848	0.302	0.021	1.05017e-98	Kif5a
Rhpn1	6.41312e-103	0.600571	0.494	0.061	1.34566e-98	Rhpn1
Wdr12	2.76597e-102	1.10501	0.773	0.18	5.80383e-98	Wdr12
Lmo7	4.70953e-102	2.09624	0.988	0.571	9.88201e-98	Lmo7
Bach21	9.46104e-102	1.38286	0.773	0.18	1.98521e-97	Bach2
Poc1a	3.55507e-101	0.497529	0.401	0.04	7.4596e-97	Poc1a
Abr	6.70772e-101	1.16597	0.773	0.177	1.40748e-96	Abr
Cdc42bpa	1.35161e-100	1.8555	0.977	0.527	2.83608e-96	Cdc42bpa
Syn31	1.6828e-100	2.11843	0.977	0.473	3.53102e-96	Syn3
Dlg21	2.53949e-100	2.55481	0.936	0.371	5.32862e-96	Dlg2
Gm26756	8.81214e-100	0.280626	0.209	0.009	1.84905e-95	Gm26756
Mtmr7	1.39327e-99	0.862158	0.698	0.136	2.92349e-95	Mtmr7
Pxdc1	4.9919e-99	0.93831	0.645	0.114	1.04745e-94	Pxdc1
Sorbs11	5.67399e-99	2.14269	0.994	0.448	1.19057e-94	Sorbs1
Eps81	8.07318e-99	1.3038	0.837	0.227	1.694e-94	Eps8
Rnf1501	1.17227e-98	2.02023	0.994	0.565	2.45978e-94	Rnf150
Vwa3a	1.87097e-98	0.384359	0.25	0.014	3.92586e-94	Vwa3a
Ccdc30	3.38097e-98	1.03691	0.785	0.187	7.09428e-94	Ccdc30
Pitpnm1	6.61199e-98	0.50791	0.395	0.04	1.38739e-93	Pitpnm1
Kif13a1	8.41687e-98	1.9579	0.965	0.439	1.76611e-93	Kif13a
Triobp	1.24106e-97	1.35381	0.895	0.315	2.60412e-93	Triobp
Ccdc146	3.10024e-97	0.31038	0.233	0.012	6.50523e-93	Ccdc146
Dpf31	7.16155e-97	1.08419	0.884	0.22	1.50271e-92	Dpf3
Bcl11a	8.51613e-97	0.894844	0.721	0.148	1.78694e-92	Bcl11a
Dzip1l	1.67333e-96	0.543593	0.43	0.049	3.51115e-92	Dzip1l
Gnao1	2.46666e-96	1.12731	0.82	0.21	5.17579e-92	Gnao1
Ccdc74a	9.54986e-96	0.412751	0.314	0.025	2.00385e-91	Ccdc74a
Gm10135	1.2315e-95	0.758283	0.401	0.043	2.58406e-91	Gm10135
Slain2	1.52067e-95	1.48487	0.907	0.347	3.19082e-91	Slain2
Rnf1822	1.54148e-95	1.10353	0.872	0.224	3.2345e-91	Rnf182
Ppfia3	2.74046e-95	0.392229	0.32	0.026	5.75031e-91	Ppfia3
Slc9a91	7.08266e-95	1.86105	0.965	0.463	1.48615e-90	Slc9a9
Kalrn1	1.49102e-94	3.02088	0.831	0.278	3.12861e-90	Kalrn
Dnah14	4.35895e-94	0.300236	0.203	0.009	9.14638e-90	Dnah14
1810020O05Rik	9.44286e-94	0.305197	0.215	0.011	1.9814e-89	1810020O05Rik
Gtf3c4	1.23661e-93	0.835453	0.628	0.115	2.59479e-89	Gtf3c4
Nrcam1	1.39625e-93	1.26094	0.971	0.323	2.92975e-89	Nrcam
Fcor	1.5262e-93	0.65899	0.523	0.077	3.20244e-89	Fcor
Stard10	6.1953e-93	1.79315	0.849	0.298	1.29996e-88	Stard10
Oxr1	6.50127e-93	1.95734	0.994	0.671	1.36416e-88	Oxr1
Fsd1l2	9.77605e-93	1.52366	0.866	0.293	2.05131e-88	Fsd1l
Ppfibp2	1.52736e-92	0.978813	0.738	0.168	3.20486e-88	Ppfibp2
Cacnb2	1.65888e-92	1.76946	1	0.479	3.48082e-88	Cacnb2
Ercc6	3.71156e-92	1.06957	0.779	0.198	7.78796e-88	Ercc6
CJ186046Rik	6.11745e-92	0.519887	0.39	0.042	1.28362e-87	CJ186046Rik
Rgs12	8.66243e-92	0.979466	0.785	0.199	1.81764e-87	Rgs12
E130308A19Rik	1.15332e-91	1.5141	0.965	0.474	2.42001e-87	E130308A19Rik
Akap9	1.36519e-91	1.66747	0.994	0.812	2.86458e-87	Akap9
Gm16126	1.73503e-91	0.321412	0.233	0.013	3.64062e-87	Gm16126
Calm2	2.62787e-91	2.31897	0.994	0.892	5.51407e-87	Calm2
Gm13269	4.7744e-91	0.627998	0.477	0.063	1.00181e-86	Gm13269
Pifo	5.21434e-91	0.620367	0.5	0.071	1.09412e-86	Pifo
Pknox22	1.00139e-90	1.65766	0.785	0.218	2.10121e-86	Pknox2
Rbfox21	1.01053e-90	1.69943	0.977	0.586	2.1204e-86	Rbfox2
Pcsk51	1.71141e-90	1.8289	0.983	0.505	3.59106e-86	Pcsk5
Cdk5rap2	1.96595e-90	1.85627	0.884	0.386	4.12516e-86	Cdk5rap2
Pclo1	3.36191e-90	1.10134	0.791	0.2	7.0543e-86	Pclo
Agap1	3.57022e-90	1.52754	0.983	0.55	7.4914e-86	Agap1
Ppfia4	4.06337e-90	0.36174	0.256	0.017	8.52617e-86	Ppfia4
Zdhhc16	7.53179e-90	0.869011	0.698	0.152	1.5804e-85	Zdhhc16
Wwc1	1.89864e-89	1.65046	0.994	0.629	3.98392e-85	Wwc1
Uaca1	2.49693e-89	1.31325	0.837	0.269	5.23932e-85	Uaca
1700030J22Rik	1.05267e-88	0.434209	0.337	0.032	2.20881e-84	1700030J22Rik
Bsn	1.6296e-88	0.28669	0.203	0.01	3.4194e-84	Bsn
Madd	6.04835e-88	0.523157	0.442	0.056	1.26913e-83	Madd
Cdk17	6.18467e-88	1.34672	0.907	0.35	1.29773e-83	Cdk17
Igsf21	7.36271e-88	0.256806	0.174	0.007	1.54492e-83	Igsf21
Tbc1d7	3.62643e-87	1.10897	0.68	0.155	7.60934e-83	Tbc1d7
Nceh1	4.00116e-87	0.95027	0.738	0.179	8.39563e-83	Nceh1
Naaladl2	4.01029e-87	2.12898	0.988	0.594	8.4148e-83	Naaladl2
Calml4	6.75195e-87	1.87603	0.994	0.637	1.41676e-82	Calml4
Proser2	8.77722e-87	1.14303	0.628	0.131	1.84172e-82	Proser2
Cpe	1.11031e-86	1.61524	0.919	0.424	2.32977e-82	Cpe
4930570B17Rik	1.57901e-86	0.567908	0.378	0.042	3.31323e-82	4930570B17Rik
Ttll11	1.70029e-86	0.60081	0.442	0.058	3.56771e-82	Ttll11
Hira	2.30502e-86	1.26235	0.907	0.335	4.83663e-82	Hira
Trim17	3.62372e-86	0.516492	0.395	0.046	7.60364e-82	Trim17
Prkag2	3.82164e-86	1.15078	0.872	0.266	8.01894e-82	Prkag2
Tpm1	5.52612e-86	2.28343	0.988	0.65	1.15954e-81	Tpm1
Pcdh72	1.86978e-85	2.00819	0.994	0.725	3.92336e-81	Pcdh7
Atp2b21	2.2263e-85	1.36085	0.977	0.404	4.67144e-81	Atp2b2
Gstm7	2.83099e-85	0.648916	0.465	0.066	5.94027e-81	Gstm7
Card10	3.58649e-85	0.454359	0.355	0.037	7.52554e-81	Card10
Wasf1	3.72136e-85	0.855159	0.744	0.175	7.80853e-81	Wasf1
Ptpn131	4.35199e-85	1.59271	0.953	0.415	9.13178e-81	Ptpn13
Smap2	6.83794e-85	1.09413	0.866	0.291	1.43481e-80	Smap2
Foxp1	9.46764e-85	1.83506	0.994	0.869	1.98659e-80	Foxp1
Hfm1	9.07784e-84	0.35649	0.262	0.02	1.9048e-79	Hfm1
Efcc1	2.31813e-83	0.297211	0.203	0.011	4.86414e-79	Efcc1
Adck1	2.32287e-83	0.868191	0.715	0.17	4.87407e-79	Adck1
Gm15336	6.96968e-83	0.6274	0.32	0.031	1.46245e-78	Gm15336
Lrrc6	2.88583e-82	0.311642	0.262	0.02	6.05534e-78	Lrrc6
Wdr7	5.40122e-82	1.33111	0.837	0.296	1.13334e-77	Wdr7
Lnx2	8.69292e-82	0.696902	0.587	0.109	1.82404e-77	Lnx2
Tmem173	4.93945e-81	0.287699	0.186	0.009	1.03645e-76	Tmem173
Btbd9	5.1795e-81	1.6273	0.988	0.779	1.08681e-76	Btbd9
Ripor21	6.97434e-81	1.38808	0.953	0.352	1.46343e-76	Ripor2
Cfap126	8.50649e-81	0.457068	0.314	0.031	1.78492e-76	Cfap126
St3gal5	1.46218e-80	1.13574	0.919	0.352	3.0681e-76	St3gal5
Ampd3	1.70251e-80	0.593273	0.483	0.075	3.57238e-76	Ampd3
C530008M17Rik1	2.75854e-80	1.16417	0.872	0.27	5.78825e-76	C530008M17Rik
Nudcd3	1.22878e-79	1.45726	0.936	0.51	2.57834e-75	Nudcd3
Khdrbs2	2.8697e-79	0.939283	0.517	0.089	6.0215e-75	Khdrbs2
Rab3a	3.21264e-79	0.876132	0.674	0.163	6.74108e-75	Rab3a
Lmln	4.19375e-79	0.748877	0.593	0.116	8.79976e-75	Lmln
Arhgap241	4.20094e-79	1.30372	0.924	0.322	8.81482e-75	Arhgap24
Actr3b	2.46485e-78	0.489201	0.401	0.052	5.172e-74	Actr3b
Lrrk1	2.74248e-78	1.05984	0.791	0.232	5.75455e-74	Lrrk1
Gm17108	2.82714e-78	0.35757	0.227	0.016	5.93219e-74	Gm17108
Crim1	2.88155e-78	1.53308	0.924	0.4	6.04636e-74	Crim1
Fmn1	3.2601e-78	1.61627	1	0.83	6.84068e-74	Fmn1
Magi1	6.44497e-78	1.65516	0.983	0.732	1.35235e-73	Magi1
Anxa4	6.75456e-78	1.24558	0.698	0.19	1.41731e-73	Anxa4
CT009536,1	8.33833e-78	0.260724	0.18	0.009	1.74963e-73	CT009536,1
Oscp1	8.34527e-78	0.71654	0.616	0.128	1.75109e-73	Oscp1
Strbp1	1.2393e-77	1.3343	1	0.966	2.60043e-73	Strbp
2310040G24Rik	1.65435e-77	0.885918	0.605	0.128	3.47132e-73	2310040G24Rik
Dner	2.04055e-77	0.472949	0.395	0.051	4.28168e-73	Dner
Cpeb1	2.30193e-77	0.410269	0.285	0.026	4.83014e-73	Cpeb1
Gm42620	3.54457e-77	0.437129	0.209	0.013	7.43757e-73	Gm42620
Camk2n2	5.7348e-77	0.256184	0.203	0.012	1.20333e-72	Camk2n2
Nfasc	6.6503e-77	0.837293	0.651	0.143	1.39543e-72	Nfasc
Ppip5k1	8.57524e-77	0.981352	0.657	0.154	1.79934e-72	Ppip5k1
Vcan	1.18008e-76	0.729133	0.424	0.061	2.47615e-72	Vcan
Prkn	1.29302e-76	1.51222	0.942	0.487	2.71314e-72	Prkn
Agtpbp1	1.33117e-76	0.767094	0.576	0.114	2.7932e-72	Agtpbp1
Pgf	1.50725e-76	0.317495	0.244	0.019	3.16266e-72	Pgf
A330015K06Rik	3.11042e-76	0.402161	0.256	0.021	6.5266e-72	A330015K06Rik
Tacstd21	3.65895e-76	0.684607	0.535	0.094	7.67757e-72	Tacstd2
Atp8a1	4.75332e-76	1.33265	0.942	0.465	9.9739e-72	Atp8a1
Arhgef281	6.3207e-76	1.11144	0.936	0.357	1.32627e-71	Arhgef28
Meig1	8.0934e-76	0.371964	0.285	0.027	1.69824e-71	Meig1
Strada	1.45869e-75	0.95832	0.733	0.199	3.06076e-71	Strada
Ifnk	3.76989e-75	0.263505	0.157	0.007	7.91036e-71	Ifnk
Lrba1	4.09001e-75	1.48432	0.994	0.835	8.58208e-71	Lrba
Gm49313	5.96373e-75	0.258452	0.186	0.01	1.25137e-70	Gm49313
Atp11a	6.90495e-75	1.15005	0.872	0.333	1.44886e-70	Atp11a
Selenoi	7.6525e-75	1.27891	0.756	0.23	1.60572e-70	Selenoi
Ccdc189	1.26474e-74	0.598906	0.506	0.088	2.65381e-70	Ccdc189
Upf2	1.4445e-74	1.26302	0.953	0.514	3.03098e-70	Upf2
Ccdc96	2.00803e-74	0.407691	0.326	0.036	4.21345e-70	Ccdc96
Gpr89	2.01303e-74	0.856556	0.762	0.218	4.22395e-70	Gpr89
Enkur	2.02649e-74	0.805383	0.727	0.184	4.25218e-70	Enkur
Ndufaf6	2.53019e-74	0.708923	0.599	0.127	5.3091e-70	Ndufaf6
Gm11149	7.04892e-74	0.413147	0.209	0.014	1.47908e-69	Gm11149
Gm47144	8.73768e-74	0.268576	0.116	0.003	1.83343e-69	Gm47144
Acot7	1.00225e-73	0.898226	0.727	0.2	2.10302e-69	Acot7
Mpdz	1.74397e-73	1.33451	0.936	0.488	3.65938e-69	Mpdz
A330093E20Rik	1.76712e-73	0.27634	0.192	0.011	3.70795e-69	A330093E20Rik
Lyst	2.89852e-73	1.04115	0.797	0.254	6.08197e-69	Lyst
Stra6	6.38114e-73	0.427425	0.337	0.039	1.33895e-68	Stra6
Catsper2	1.78033e-72	0.476393	0.395	0.055	3.73567e-68	Catsper2
Ptprj1	1.81388e-72	1.26591	0.826	0.298	3.80606e-68	Ptprj
Sgpp2	2.4621e-72	0.494522	0.36	0.046	5.16623e-68	Sgpp2
Spa17	3.25387e-72	0.656364	0.541	0.105	6.82761e-68	Spa17
Gm26854	6.15562e-72	0.449869	0.256	0.022	1.29163e-67	Gm26854
Mamdc2	6.18173e-72	0.318744	0.227	0.017	1.29711e-67	Mamdc2
Sh2b2	8.2594e-72	0.335396	0.279	0.027	1.73307e-67	Sh2b2
Elmo11	1.23113e-71	1.7391	0.959	0.622	2.58328e-67	Elmo1
Arhgdig1	1.70297e-71	0.685109	0.529	0.101	3.57334e-67	Arhgdig
Pth1r	2.21414e-71	0.44832	0.378	0.05	4.64593e-67	Pth1r
Ttll3	2.73918e-71	0.989581	0.744	0.218	5.74762e-67	Ttll3
Afdn1	3.0243e-71	1.25425	0.942	0.539	6.3459e-67	Afdn
Akap1	3.20628e-71	0.59599	0.477	0.081	6.72775e-67	Akap1
Txndc15	5.39377e-71	1.39118	0.936	0.543	1.13177e-66	Txndc15
Nhlrc2	7.45139e-71	1.15523	0.826	0.316	1.56352e-66	Nhlrc2
Dync2h1	1.19888e-70	1.08578	0.895	0.388	2.51561e-66	Dync2h1
Gm34821	1.34273e-70	0.308258	0.221	0.017	2.81745e-66	Gm34821
Otud7b	3.82468e-70	1.10104	0.872	0.356	8.02534e-66	Otud7b
4930556N13Rik	5.52805e-70	0.418285	0.285	0.029	1.15995e-65	4930556N13Rik
Whrn	8.40361e-70	0.720038	0.64	0.151	1.76333e-65	Whrn
Grtp11	9.31873e-70	0.731059	0.593	0.131	1.95535e-65	Grtp1
Tenm41	9.42453e-70	1.5645	0.988	0.667	1.97755e-65	Tenm4
Tmem107	1.56968e-69	0.562061	0.523	0.099	3.29366e-65	Tmem107
0610033M10Rik	2.10164e-69	0.255429	0.192	0.012	4.40988e-65	0610033M10Rik
Crlf1	4.18164e-69	0.415647	0.308	0.034	8.77433e-65	Crlf1
Ccdc40	1.07869e-68	0.379738	0.267	0.026	2.26341e-64	Ccdc40
Cfap44	1.37967e-68	0.368251	0.285	0.03	2.89497e-64	Cfap44
Wdr27	1.58116e-68	0.677371	0.547	0.112	3.31774e-64	Wdr27
Hspa4l	2.37765e-68	1.0546	0.849	0.318	4.98903e-64	Hspa4l
Lpin2	3.34697e-68	1.61676	0.872	0.397	7.02294e-64	Lpin2
Kcnh82	3.76509e-68	1.33729	0.965	0.419	7.90029e-64	Kcnh8
Armc2	4.20215e-68	0.451932	0.349	0.045	8.81737e-64	Armc2
Spock2	4.47668e-68	0.7017	0.622	0.145	9.39343e-64	Spock2
Arhgef3	5.56623e-68	1.08848	0.779	0.26	1.16796e-63	Arhgef3
Ephb11	6.72545e-68	0.683507	0.64	0.142	1.4112e-63	Ephb1
Pard3b	7.83038e-68	1.96059	0.994	0.836	1.64305e-63	Pard3b
Gm49171	8.52599e-68	0.462444	0.233	0.019	1.78901e-63	Gm49171
Dnah8	1.31613e-67	0.411558	0.32	0.038	2.76164e-63	Dnah8
Dnm1	2.63902e-67	0.489546	0.384	0.055	5.53746e-63	Dnm1
Ankrd22	3.53385e-67	0.54249	0.436	0.071	7.41508e-63	Ankrd22
B230219D22Rik	4.44067e-67	1.89619	0.907	0.705	9.31787e-63	B230219D22Rik
Lmod1	5.48689e-67	1.12817	0.849	0.298	1.15131e-62	Lmod1
Cfap70	8.66944e-67	0.483545	0.401	0.061	1.81911e-62	Cfap70
Mbd2	9.61022e-67	1.03392	0.884	0.399	2.01651e-62	Mbd2
Ccdc88c1	1.62384e-66	0.784372	0.727	0.205	3.40729e-62	Ccdc88c
Snrnp25	1.69686e-66	0.98691	0.645	0.177	3.56051e-62	Snrnp25
Gpr27	2.58829e-66	0.552075	0.448	0.077	5.431e-62	Gpr27
Ppp3ca2	2.94746e-66	1.1426	0.994	0.76	6.18465e-62	Ppp3ca
Xkr6	4.26097e-66	0.832642	0.692	0.187	8.94079e-62	Xkr6
Camta12	5.02988e-66	1.32772	0.988	0.63	1.05542e-61	Camta1
mt-Nd2	2.47315e-65	1.34087	1	0.991	5.18941e-61	mt-Nd2
Gns	2.96636e-65	0.940814	0.797	0.284	6.22431e-61	Gns
Bend6	4.76347e-65	0.332142	0.244	0.023	9.99518e-61	Bend6
Hebp21	6.49696e-65	1.31662	0.709	0.246	1.36326e-60	Hebp2
Lgals8	7.4931e-65	0.681596	0.593	0.14	1.57228e-60	Lgals8
Wnk2	1.09399e-64	1.137	0.837	0.306	2.29551e-60	Wnk2
Mboat7	1.32481e-64	0.856105	0.692	0.201	2.77984e-60	Mboat7
Stmn3	1.38703e-64	0.522832	0.424	0.068	2.91041e-60	Stmn3
6030407O03Rik	2.21423e-64	0.558919	0.424	0.071	4.64612e-60	6030407O03Rik
Pawr1	2.41024e-64	1.2625	0.901	0.391	5.05741e-60	Pawr
Parp6	4.03068e-64	0.64794	0.57	0.129	8.45758e-60	Parp6
1700109K24Rik	1.10084e-63	0.659683	0.291	0.034	2.3099e-59	1700109K24Rik
Gm40841	1.47953e-63	0.644712	0.453	0.083	3.10449e-59	Gm40841
Aak1	2.41933e-63	1.25496	0.965	0.638	5.07648e-59	Aak1
F8	3.18524e-63	0.602558	0.506	0.101	6.68359e-59	F8
Ociad2	3.36892e-63	0.773136	0.564	0.131	7.06901e-59	Ociad2
Pcm1	4.05043e-62	1.00636	1	0.812	8.49901e-58	Pcm1
Cldn141	5.93214e-62	1.08292	0.93	0.437	1.24474e-57	Cldn14
mt-Nd3	6.74156e-62	1.39349	0.994	0.879	1.41458e-57	mt-Nd3
Hdac4	1.03041e-61	0.891847	0.808	0.294	2.16211e-57	Hdac4
Pcgf6	1.24909e-61	0.597142	0.61	0.149	2.62096e-57	Pcgf6
Cpeb41	3.96034e-61	1.33022	0.953	0.577	8.30999e-57	Cpeb4
Pkd2l2	6.50071e-61	0.361346	0.291	0.035	1.36404e-56	Pkd2l2
Dennd5b	9.6692e-61	0.981279	0.791	0.294	2.02889e-56	Dennd5b
mt-Co3	1.11775e-60	1.10916	1	1	2.34537e-56	mt-Co3
Tnrc6b	1.34794e-60	1.01409	1	0.828	2.82839e-56	Tnrc6b
Arhgap44	1.37488e-60	0.916844	0.645	0.183	2.88491e-56	Arhgap44
Spata33	1.77543e-60	0.483099	0.43	0.076	3.72539e-56	Spata33
Bend4	1.97345e-60	0.586563	0.471	0.092	4.14089e-56	Bend4
Hpcal1	2.38974e-60	0.958449	0.797	0.308	5.01439e-56	Hpcal1
A230009B12Rik	4.81509e-60	0.297967	0.151	0.009	1.01035e-55	A230009B12Rik
Dusp14	5.28941e-60	0.464784	0.401	0.067	1.10988e-55	Dusp14
Pard3bos3	9.61454e-60	0.520968	0.233	0.023	2.01742e-55	Pard3bos3
Rtn2	1.20143e-59	0.407688	0.366	0.056	2.52096e-55	Rtn2
Osbpl91	1.45124e-59	1.31589	0.919	0.596	3.04513e-55	Osbpl9
Negr1	1.56745e-59	1.36102	0.936	0.438	3.28898e-55	Negr1
Laptm5	3.63713e-59	0.299594	0.192	0.015	7.6318e-55	Laptm5
Zfp697	3.91646e-59	0.602709	0.506	0.108	8.21791e-55	Zfp697
Atp6v0a4	4.70197e-59	0.572353	0.407	0.071	9.86614e-55	Atp6v0a4
Calm1	6.97409e-59	3.11308	0.983	0.945	1.46337e-54	Calm1
Six2	7.3087e-59	0.680421	0.477	0.1	1.53358e-54	Six2
Ndrg31	7.79852e-59	0.978773	0.744	0.26	1.63636e-54	Ndrg3
Clasp1	9.33995e-59	1.13968	0.936	0.604	1.9598e-54	Clasp1
Morn1	1.23519e-58	0.674888	0.581	0.145	2.5918e-54	Morn1
Nos1ap	1.70358e-58	1.12629	0.866	0.39	3.57463e-54	Nos1ap
Dst2	2.19642e-58	1.18263	0.988	0.668	4.60875e-54	Dst
Ric3	2.32125e-58	0.402517	0.314	0.042	4.87068e-54	Ric3
Txnrd1	2.52144e-58	1.18245	0.831	0.43	5.29074e-54	Txnrd1
Plch2	3.57775e-58	0.624551	0.547	0.129	7.5072e-54	Plch2
Gm32036	4.70961e-58	0.630362	0.39	0.066	9.88217e-54	Gm32036
Mylk4	4.81987e-58	0.274627	0.192	0.015	1.01135e-53	Mylk4
Sorbs21	5.06291e-58	1.23232	0.988	0.606	1.06235e-53	Sorbs2
Rprm	5.36215e-58	2.32527	0.727	0.301	1.12514e-53	Rprm
Gm50250	8.72347e-58	0.450913	0.285	0.035	1.83045e-53	Gm50250
Wapl	1.06554e-57	0.992485	0.977	0.727	2.23583e-53	Wapl
6530403H02Rik	1.32392e-57	0.828556	0.285	0.035	2.77798e-53	6530403H02Rik
Lpcat3	2.01178e-57	0.961707	0.791	0.304	4.22131e-53	Lpcat3
Grasp	2.57631e-57	0.614908	0.494	0.106	5.40586e-53	Grasp
Chst111	3.67098e-57	1.0456	0.843	0.354	7.70283e-53	Chst11
mt-Co2	3.86764e-57	1.12009	1	1	8.11548e-53	mt-Co2
Cox11	4.83947e-57	1.15119	0.738	0.28	1.01547e-52	Cox11
Minar2	5.03917e-57	1.30241	0.791	0.382	1.05737e-52	Minar2
Pcmt1	5.73492e-57	0.903856	0.907	0.459	1.20336e-52	Pcmt1
Rapgef1	7.21024e-57	0.814768	0.744	0.259	1.51292e-52	Rapgef1
Astn21	9.55122e-57	1.49132	0.605	0.177	2.00413e-52	Astn2
Gramd1c	1.05481e-56	0.860339	0.733	0.247	2.21332e-52	Gramd1c
Trappc9	1.32992e-56	1.15887	0.86	0.453	2.79056e-52	Trappc9
Cerk	1.70226e-56	0.528939	0.535	0.12	3.57185e-52	Cerk
Mlf1	1.75946e-56	1.11424	0.843	0.355	3.69186e-52	Mlf1
Shisal1	2.40865e-56	0.255819	0.198	0.017	5.05407e-52	Shisal1
Stk32c	3.49445e-56	0.311891	0.25	0.028	7.3324e-52	Stk32c
Cacfd1	3.58186e-56	0.759674	0.663	0.206	7.51582e-52	Cacfd1
Map21	6.82298e-56	1.29354	0.948	0.606	1.43167e-51	Map2
Rsph10b	8.65179e-56	0.326433	0.25	0.028	1.81541e-51	Rsph10b
Btbd11	9.4721e-56	0.734026	0.645	0.178	1.98753e-51	Btbd11
Cdkl1	1.01896e-55	0.450656	0.419	0.074	2.13808e-51	Cdkl1
Esr2	1.22531e-55	0.35012	0.279	0.035	2.57106e-51	Esr2
Qsox2	1.56565e-55	0.38645	0.326	0.048	3.28521e-51	Qsox2
Hist1h2bc	2.52165e-55	1.11034	0.703	0.249	5.29118e-51	Hist1h2bc
Ormdl3	2.72375e-55	1.26904	0.82	0.446	5.71525e-51	Ormdl3
Plxna21	4.46665e-55	1.12512	0.901	0.399	9.37236e-51	Plxna2
Agpat52	5.47225e-55	0.999397	0.86	0.395	1.14824e-50	Agpat5
Aff3	6.86318e-55	1.57101	0.942	0.692	1.4401e-50	Aff3
Nbea	8.84484e-55	1.13663	0.959	0.641	1.85591e-50	Nbea
Epha41	8.93669e-55	0.843243	0.814	0.308	1.87518e-50	Epha4
Kif24	9.05089e-55	0.435274	0.32	0.047	1.89915e-50	Kif24
Ugt8a1	9.35466e-55	0.749164	0.645	0.186	1.96289e-50	Ugt8a
Otud3	1.11141e-54	0.708921	0.645	0.19	2.33208e-50	Otud3
Pih1d2	1.78063e-54	0.364438	0.285	0.037	3.7363e-50	Pih1d2
Eya41	1.90968e-54	1.13364	1	0.874	4.00709e-50	Eya4
mt-Atp6	2.04204e-54	1.07779	1	1	4.28482e-50	mt-Atp6
Gpsm2	2.19654e-54	0.631144	0.529	0.128	4.60901e-50	Gpsm2
R3hdml	4.40787e-54	0.270561	0.18	0.015	9.24903e-50	R3hdml
Irx2	5.37881e-54	0.505795	0.442	0.088	1.12864e-49	Irx2
Kcnh2	6.13235e-54	0.329989	0.273	0.035	1.28675e-49	Kcnh2
Ccz1	1.07984e-53	0.942109	0.843	0.413	2.26582e-49	Ccz1
Dcun1d2	1.3221e-53	0.570205	0.512	0.12	2.77416e-49	Dcun1d2
Shroom2	1.54766e-53	0.894733	0.738	0.268	3.24746e-49	Shroom2
Gm48250	1.60013e-53	0.387276	0.256	0.031	3.35755e-49	Gm48250
Syt13	1.88022e-53	0.341099	0.256	0.031	3.94527e-49	Syt13
Rsph1	2.30274e-53	0.584947	0.5	0.112	4.83185e-49	Rsph1
Cdc42ep2	2.85144e-53	0.424029	0.366	0.062	5.98317e-49	Cdc42ep2
Wwc21	6.84153e-53	0.962645	0.884	0.459	1.43556e-48	Wwc2
Tppp	7.50272e-53	0.261812	0.209	0.021	1.5743e-48	Tppp
Neb	1.08471e-52	0.267725	0.169	0.013	2.27604e-48	Neb
Arhgap18	1.30379e-52	0.809634	0.703	0.236	2.73575e-48	Arhgap18
mt-Nd4	1.52901e-52	0.970836	1	0.999	3.20833e-48	mt-Nd4
Dpp101	1.76924e-52	1.08454	0.965	0.433	3.7124e-48	Dpp10
Sipa1l3	1.86253e-52	1.01611	0.779	0.315	3.90815e-48	Sipa1l3
Gm29418	2.18839e-52	0.327868	0.215	0.022	4.5919e-48	Gm29418
Atxn13	2.99762e-52	1.1307	0.988	0.891	6.28991e-48	Atxn1
Nup210	3.19572e-52	0.429382	0.378	0.068	6.70557e-48	Nup210
Cetn2	3.70262e-52	1.43798	0.756	0.413	7.7692e-48	Cetn2
Grip11	4.03967e-52	1.27386	0.988	0.704	8.47643e-48	Grip1
Ptprz11	6.33995e-52	0.603971	0.657	0.181	1.33031e-47	Ptprz1
Sept6	6.51059e-52	0.847783	0.692	0.229	1.36612e-47	Sept6
Mapk4	1.15336e-51	0.637613	0.39	0.074	2.4201e-47	Mapk4
Rufy3	1.79302e-51	0.706396	0.616	0.181	3.76229e-47	Rufy3
Prkca	2.42823e-51	1.16949	0.93	0.563	5.09516e-47	Prkca
Gm49003	2.63457e-51	0.288174	0.186	0.017	5.52812e-47	Gm49003
Smim5	2.80435e-51	0.402462	0.326	0.052	5.88436e-47	Smim5
Smtn	3.20245e-51	0.551551	0.424	0.087	6.7197e-47	Smtn
Slc35f31	3.32097e-51	0.432392	0.337	0.055	6.96839e-47	Slc35f3
Ttc26	3.70332e-51	0.398332	0.378	0.068	7.77068e-47	Ttc26
Hsp90aa1	4.77331e-51	1.60198	0.936	0.913	1.00158e-46	Hsp90aa1
Slc52a3	5.82024e-51	0.274277	0.14	0.009	1.22126e-46	Slc52a3
Xylt1	5.90918e-51	0.747907	0.692	0.224	1.23992e-46	Xylt1
Aftph	6.0498e-51	0.87327	0.913	0.549	1.26943e-46	Aftph
Ak5	7.97759e-51	0.377334	0.297	0.043	1.67394e-46	Ak5
Uhmk1	8.38961e-51	0.564243	0.558	0.146	1.76039e-46	Uhmk1
Veph1	8.72297e-51	1.31737	0.884	0.51	1.83034e-46	Veph1
Tnfrsf21	9.77019e-51	0.645072	0.616	0.169	2.05008e-46	Tnfrsf21
Pld5	9.79719e-51	0.748649	0.727	0.231	2.05574e-46	Pld5
Aopep	1.30091e-50	1.11842	0.913	0.59	2.72971e-46	Aopep
Tmtc1	1.33133e-50	0.951736	0.581	0.169	2.79354e-46	Tmtc1
Sacm1l	1.65622e-50	0.916497	0.872	0.435	3.47524e-46	Sacm1l
Cdk15	1.8348e-50	0.720892	0.384	0.075	3.84997e-46	Cdk15
Ubash3b	2.95564e-50	0.934197	0.808	0.347	6.20182e-46	Ubash3b
Dach11	3.05055e-50	0.578186	0.959	0.43	6.40098e-46	Dach1
Tjp11	3.74545e-50	1.09828	0.913	0.563	7.85907e-46	Tjp1
Pcp4l1	4.46608e-50	0.542684	0.384	0.072	9.37117e-46	Pcp4l1
Macrod21	7.31385e-50	1.13317	0.983	0.692	1.53467e-45	Macrod2
Kcnq1ot1	9.87635e-50	1.31722	0.983	0.746	2.07235e-45	Kcnq1ot1
Wipf32	1.28083e-49	0.872677	0.727	0.265	2.68757e-45	Wipf3
Bace1	2.85282e-49	0.705162	0.657	0.217	5.98608e-45	Bace1
Ubl3	3.09533e-49	0.936559	0.895	0.538	6.49493e-45	Ubl3
Lmo11	3.5671e-49	0.836822	0.634	0.203	7.48484e-45	Lmo1
Coro2a	5.73862e-49	0.286681	0.169	0.014	1.20413e-44	Coro2a
Dnaja4	6.28854e-49	0.616264	0.552	0.153	1.31952e-44	Dnaja4
AA465934	7.25834e-49	0.902048	0.721	0.303	1.52302e-44	AA465934
Suds3	9.13297e-49	0.874865	0.843	0.433	1.91637e-44	Suds3
mt-Cytb	9.35617e-49	0.898713	1	1	1.96321e-44	mt-Cytb
Rab11fip11	1.51997e-48	0.986733	0.791	0.335	3.18934e-44	Rab11fip1
Cit	1.66824e-48	0.549138	0.36	0.066	3.50046e-44	Cit
Kcnab1	1.77409e-48	0.744947	0.448	0.101	3.72257e-44	Kcnab1
Gas6	1.85968e-48	0.611367	0.5	0.117	3.90218e-44	Gas6
Rpgrip1l	3.07021e-48	0.596069	0.593	0.17	6.44222e-44	Rpgrip1l
Mok	3.2923e-48	0.600497	0.523	0.138	6.90822e-44	Mok
Ppil6	3.43546e-48	0.458816	0.413	0.086	7.20863e-44	Ppil6
Tmem216	3.67752e-48	0.571852	0.552	0.15	7.71653e-44	Tmem216
Usp251	5.10126e-48	0.88333	0.913	0.526	1.0704e-43	Usp25
Ddx31	5.34496e-48	0.457905	0.39	0.077	1.12153e-43	Ddx31
Wdpcp	6.64599e-48	0.936464	0.837	0.386	1.39453e-43	Wdpcp
B230217C12Rik	7.0465e-48	0.288129	0.25	0.033	1.47857e-43	B230217C12Rik
Apbb3	8.37215e-48	0.33693	0.291	0.044	1.75673e-43	Apbb3
Lrrc20	9.69418e-48	0.474019	0.413	0.086	2.03413e-43	Lrrc20
Ankrd42	1.53159e-47	0.504829	0.506	0.125	3.21374e-43	Ankrd42
Pla2g71	2.60147e-47	1.53803	0.907	0.805	5.45866e-43	Pla2g7
Tmtc4	3.09574e-47	0.578239	0.581	0.166	6.49579e-43	Tmtc4
Kcnk3	3.11287e-47	0.272058	0.215	0.024	6.53173e-43	Kcnk3
mt-Nd1	3.94216e-47	0.995797	1	0.999	8.27184e-43	mt-Nd1
Cyb561d2	4.64641e-47	0.547182	0.517	0.135	9.74956e-43	Cyb561d2
Fam168a	7.48128e-47	1.07867	0.837	0.524	1.5698e-42	Fam168a
Abcd2	7.97367e-47	0.266144	0.209	0.023	1.67311e-42	Abcd2
Pkp4	8.67784e-47	1.06712	0.994	0.908	1.82087e-42	Pkp4
Arf3	1.42213e-46	0.853328	0.797	0.378	2.98405e-42	Arf3
Ttc281	1.44409e-46	0.810125	0.82	0.337	3.03014e-42	Ttc28
Abcc1	1.47345e-46	0.484181	0.424	0.093	3.09174e-42	Abcc1
Cplx2	2.37851e-46	0.470299	0.459	0.107	4.99083e-42	Cplx2
Zbtb38	2.52373e-46	0.955284	0.802	0.408	5.29553e-42	Zbtb38
Sox61	3.0546e-46	1.16094	0.948	0.748	6.40946e-42	Sox6
Myom1	3.30461e-46	0.414207	0.343	0.062	6.93406e-42	Myom1
Dpysl31	3.49685e-46	0.811494	0.785	0.303	7.33744e-42	Dpysl3
Cspg51	3.87062e-46	0.524697	0.488	0.121	8.12173e-42	Cspg5
Wrap73	4.52243e-46	0.567679	0.517	0.138	9.48942e-42	Wrap73
Rnf11	5.80055e-46	0.912075	0.907	0.59	1.21713e-41	Rnf11
Reep1	6.17348e-46	0.435806	0.378	0.074	1.29538e-41	Reep1
Abat	6.50423e-46	0.562586	0.558	0.155	1.36478e-41	Abat
Cdc14a2	7.04127e-46	0.964505	0.855	0.431	1.47747e-41	Cdc14a
Hrk	1.12245e-45	0.332974	0.25	0.034	2.35524e-41	Hrk
Rnf1801	1.22707e-45	0.951451	0.826	0.415	2.57476e-41	Rnf180
Adcy9	1.32429e-45	0.700067	0.576	0.174	2.77876e-41	Adcy9
Etnk1	1.8141e-45	0.894042	0.919	0.542	3.80652e-41	Etnk1
S100a131	2.72657e-45	1.13118	0.762	0.357	5.72116e-41	S100a13
Sgsm1	3.0593e-45	0.387325	0.337	0.061	6.41933e-41	Sgsm1
Acsl4	3.30599e-45	0.822515	0.808	0.37	6.93696e-41	Acsl4
Gm13963	3.74199e-45	1.01199	0.645	0.221	7.85181e-41	Gm13963
Plekha6	5.32152e-45	0.361985	0.262	0.038	1.11662e-40	Plekha6
Tmem41a	5.60669e-45	0.422857	0.372	0.074	1.17645e-40	Tmem41a
Pgam2	7.61148e-45	1.18765	0.337	0.065	1.59712e-40	Pgam2
Epg5	1.14081e-44	0.473042	0.453	0.108	2.39375e-40	Epg5
Ift172	1.29886e-44	0.51537	0.529	0.145	2.72541e-40	Ift172
Fgf1	1.36409e-44	0.409993	0.407	0.086	2.86228e-40	Fgf1
Ube2e22	1.73605e-44	0.984383	0.977	0.732	3.64275e-40	Ube2e2
Cyb561	1.81043e-44	0.460964	0.459	0.11	3.79883e-40	Cyb561
Slc38a1	1.85553e-44	0.885086	0.849	0.452	3.89346e-40	Slc38a1
Fbxl20	2.04827e-44	0.901886	0.773	0.331	4.29789e-40	Fbxl20
Capsl	2.36166e-44	0.393592	0.355	0.068	4.95547e-40	Capsl
Glrx3	3.0577e-44	1.49688	0.837	0.606	6.41597e-40	Glrx3
Smurf1	3.24679e-44	0.675323	0.587	0.185	6.81274e-40	Smurf1
Anks1b2	3.51583e-44	1.06272	0.703	0.252	7.37726e-40	Anks1b
Pygo1	5.47272e-44	0.638579	0.645	0.222	1.14834e-39	Pygo1
Ccdc28b	5.75909e-44	0.87831	0.703	0.314	1.20843e-39	Ccdc28b
Immp2l1	6.46157e-44	0.933521	0.878	0.418	1.35583e-39	Immp2l
Blzf1	1.01032e-43	0.670177	0.645	0.229	2.11995e-39	Blzf1
Tmf1	1.37787e-43	0.915915	0.849	0.516	2.89118e-39	Tmf1
Gm1976	1.49554e-43	0.602474	0.64	0.209	3.1381e-39	Gm1976
Rabl2	1.62411e-43	0.421834	0.401	0.088	3.40788e-39	Rabl2
Serf1	2.47474e-43	1.26505	0.773	0.497	5.19276e-39	Serf1
Rab11fip3	3.3121e-43	0.885377	0.86	0.442	6.94978e-39	Rab11fip3
Map7d2	3.55287e-43	0.438234	0.424	0.097	7.45498e-39	Map7d2
Timm9	3.65215e-43	0.702381	0.663	0.245	7.6633e-39	Timm9
Arl6	4.11266e-43	0.635981	0.535	0.159	8.6296e-39	Arl6
6030458C11Rik	4.58619e-43	0.614873	0.634	0.214	9.62321e-39	6030458C11Rik
Fgf11	4.9839e-43	0.286402	0.238	0.033	1.04577e-38	Fgf11
Frmd61	6.79156e-43	0.565159	0.517	0.143	1.42507e-38	Frmd6
Tapt1	7.49005e-43	0.675361	0.645	0.222	1.57164e-38	Tapt1
Schip1	8.78691e-43	0.522943	0.884	0.477	1.84376e-38	Schip1
Odf2	1.23471e-42	0.849103	0.878	0.465	2.5908e-38	Odf2
Iqsec1	1.4776e-42	0.751534	0.552	0.174	3.10045e-38	Iqsec1
Chd71	1.73315e-42	0.840434	0.913	0.566	3.63668e-38	Chd7
Cep126	2.16899e-42	0.639947	0.645	0.219	4.55119e-38	Cep126
Vwa81	2.79315e-42	0.930763	0.837	0.457	5.86086e-38	Vwa8
Wdr35	2.80365e-42	0.653866	0.605	0.206	5.8829e-38	Wdr35
Ltbp1	3.82706e-42	0.627633	0.907	0.436	8.03033e-38	Ltbp1
Hsph1	3.84906e-42	0.697725	0.669	0.244	8.07648e-38	Hsph1
Nbeal1	3.87878e-42	0.864603	0.93	0.6	8.13884e-38	Nbeal1
Fchsd21	3.96735e-42	0.875887	0.826	0.42	8.32469e-38	Fchsd2
Smoc2	4.25226e-42	0.475396	0.64	0.196	8.92252e-38	Smoc2
Map3k9	4.85625e-42	0.260567	0.198	0.023	1.01899e-37	Map3k9
Kctd20	5.48878e-42	0.55099	0.599	0.192	1.15171e-37	Kctd20
Dctn3	5.66654e-42	1.17772	0.791	0.569	1.18901e-37	Dctn3
Osbp	8.58299e-42	0.719566	0.709	0.288	1.80097e-37	Osbp
Rfx31	1.30168e-41	0.93318	0.959	0.68	2.73132e-37	Rfx3
Ncald	1.47344e-41	0.453095	0.494	0.129	3.09172e-37	Ncald
Phtf11	1.68848e-41	0.728411	0.715	0.289	3.54294e-37	Phtf1
Slc16a10	1.98301e-41	0.717126	0.605	0.201	4.16094e-37	Slc16a10
Zfp276	1.9888e-41	0.39524	0.337	0.066	4.1731e-37	Zfp276
Phgdh	2.01574e-41	1.12935	0.779	0.447	4.22963e-37	Phgdh
Rcn1	2.1612e-41	0.98172	0.849	0.63	4.53484e-37	Rcn1
Slc24a32	2.1863e-41	1.06748	0.913	0.514	4.58752e-37	Slc24a3
Amy1	2.33275e-41	0.481712	0.378	0.083	4.8948e-37	Amy1
Atp2b1	3.07233e-41	0.821405	1	0.925	6.44667e-37	Atp2b1
Rpgr	6.37066e-41	0.649914	0.622	0.215	1.33676e-36	Rpgr
Spag16	6.61552e-41	0.308043	0.198	0.024	1.38813e-36	Spag16
Abcg1	8.66269e-41	0.495702	0.535	0.151	1.81769e-36	Abcg1
Clec16a	9.29301e-41	0.784092	0.628	0.234	1.94995e-36	Clec16a
Tafa51	1.1593e-40	0.56482	0.558	0.172	2.43257e-36	Tafa5
Fgd2	1.18182e-40	0.45857	0.517	0.144	2.47982e-36	Fgd2
Cdk14	1.30072e-40	0.95972	0.924	0.602	2.7293e-36	Cdk14
Spire1	1.58884e-40	0.766026	0.785	0.351	3.33387e-36	Spire1
Prkab1	2.04455e-40	0.387231	0.372	0.08	4.29008e-36	Prkab1
Asic21	2.21264e-40	0.474559	0.436	0.102	4.64279e-36	Asic2
Cobl1	2.32944e-40	0.772537	0.983	0.628	4.88787e-36	Cobl
Trappc2	2.78861e-40	0.496975	0.488	0.135	5.85134e-36	Trappc2
Cep104	7.09122e-40	0.464301	0.459	0.121	1.48795e-35	Cep104
Slco3a11	7.99266e-40	0.858583	0.924	0.573	1.6771e-35	Slco3a1
Atf61	8.27452e-40	0.828893	0.86	0.469	1.73624e-35	Atf6
Hsd17b14	9.16025e-40	0.305773	0.262	0.042	1.9221e-35	Hsd17b14
4930430F08Rik	9.53397e-40	0.455781	0.384	0.089	2.00051e-35	4930430F08Rik
Bbs9	9.997e-40	0.783713	0.715	0.3	2.09767e-35	Bbs9
Fryl	1.21033e-39	0.842555	0.843	0.495	2.53964e-35	Fryl
4930533B01Rik	2.08185e-39	0.74686	0.535	0.165	4.36835e-35	4930533B01Rik
Brsk1	2.14903e-39	0.443335	0.419	0.103	4.5093e-35	Brsk1
Dop1b	2.46254e-39	0.718322	0.488	0.143	5.16716e-35	Dop1b
Ldlrad3	2.81001e-39	0.918399	0.872	0.506	5.89624e-35	Ldlrad3
Mycl	3.26313e-39	0.495272	0.483	0.132	6.84702e-35	Mycl
C2cd5	3.34996e-39	0.635074	0.738	0.302	7.02922e-35	C2cd5
Gls	3.61226e-39	0.809279	0.948	0.641	7.57959e-35	Gls
Asb1	3.6307e-39	0.276784	0.238	0.036	7.6183e-35	Asb1
Armc9	4.56468e-39	0.508641	0.576	0.182	9.57806e-35	Armc9
Camkmt	5.1814e-39	0.78865	0.791	0.362	1.08721e-34	Camkmt
Mprip	5.77708e-39	0.772714	0.93	0.619	1.2122e-34	Mprip
Calca	6.14535e-39	0.287406	0.308	0.056	1.28948e-34	Calca
Rgs11	6.49389e-39	0.388203	0.366	0.081	1.36261e-34	Rgs11
Peak1	7.24761e-39	0.782887	0.86	0.453	1.52076e-34	Peak1
Oacyl	8.90148e-39	0.268056	0.163	0.017	1.8678e-34	Oacyl
Lca5l	9.4729e-39	0.267877	0.244	0.038	1.9877e-34	Lca5l
Mpc1	1.1715e-38	1.0819	0.814	0.53	2.45816e-34	Mpc1
Dtna	1.35646e-38	0.698218	0.977	0.653	2.84626e-34	Dtna
Mknk1	1.67408e-38	0.431517	0.372	0.085	3.51273e-34	Mknk1
Bex2	1.88469e-38	0.96789	0.738	0.352	3.95464e-34	Bex2
Abtb2	2.18351e-38	0.818916	0.733	0.321	4.58166e-34	Abtb2
Ahi1	2.3874e-38	0.765857	0.75	0.339	5.00947e-34	Ahi1
Mgat5	2.64034e-38	0.729199	0.552	0.189	5.54022e-34	Mgat5
Cfap36	2.71747e-38	0.84142	0.831	0.521	5.70207e-34	Cfap36
Gnmt	3.19432e-38	0.31976	0.221	0.032	6.70264e-34	Gnmt
2510002D24Rik	4.27795e-38	0.642961	0.645	0.246	8.97642e-34	2510002D24Rik
Nr6a11	4.67585e-38	0.838899	0.89	0.533	9.81134e-34	Nr6a1
Mblac2	4.95141e-38	0.559704	0.494	0.146	1.03895e-33	Mblac2
Kif5c	5.01472e-38	0.608311	0.634	0.227	1.05224e-33	Kif5c
Tmtc3	5.26299e-38	0.55642	0.547	0.175	1.10433e-33	Tmtc3
Ccp110	6.24234e-38	0.514867	0.395	0.096	1.30983e-33	Ccp110
Srpk21	7.20439e-38	0.769868	0.953	0.679	1.5117e-33	Srpk2
Rab28	7.38364e-38	0.753678	0.785	0.404	1.54931e-33	Rab28
Ecd	7.45262e-38	0.587662	0.616	0.218	1.56378e-33	Ecd
Arv1	9.4113e-38	0.364325	0.36	0.08	1.97477e-33	Arv1
Kcnma1	1.01216e-37	0.458149	0.523	0.146	2.12382e-33	Kcnma1
Mtmr3	1.01896e-37	0.945814	0.866	0.516	2.13808e-33	Mtmr3
Tmem183a	1.37855e-37	0.66921	0.645	0.258	2.89261e-33	Tmem183a
Dzank1	1.47527e-37	0.382482	0.355	0.078	3.09555e-33	Dzank1
Slc9a2	2.12395e-37	0.404158	0.407	0.1	4.45669e-33	Slc9a2
Akap8l	2.17946e-37	0.824062	0.901	0.572	4.57316e-33	Akap8l
Nfia1	2.3449e-37	0.935811	0.988	0.929	4.92031e-33	Nfia
Rnf242	2.41361e-37	0.804188	0.791	0.364	5.06447e-33	Rnf24
Dnah11	3.1675e-37	0.363419	0.267	0.047	6.64636e-33	Dnah11
Pitpna	3.33862e-37	0.687935	0.965	0.781	7.00542e-33	Pitpna
Gm13830	5.17488e-37	0.25048	0.192	0.025	1.08584e-32	Gm13830
Gm163511	7.20454e-37	0.630873	0.355	0.08	1.51173e-32	Gm16351
Limk21	9.92966e-37	0.790553	0.645	0.273	2.08354e-32	Limk2
mt-Nd4l	1.27811e-36	0.780642	0.948	0.807	2.68186e-32	mt-Nd4l
Atp8b1	1.36964e-36	0.627325	0.634	0.235	2.87391e-32	Atp8b1
Fbxo9	1.43457e-36	0.688043	0.686	0.302	3.01016e-32	Fbxo9
Zbtb181	1.47819e-36	0.501423	0.483	0.142	3.10169e-32	Zbtb18
Ext1	1.74371e-36	0.77265	0.983	0.826	3.65883e-32	Ext1
Lig1	4.08806e-36	0.403187	0.355	0.081	8.57799e-32	Lig1
Cyfip2	4.26623e-36	0.675845	0.762	0.347	8.95183e-32	Cyfip2
Vps13c	5.30108e-36	0.622106	0.645	0.253	1.11232e-31	Vps13c
Osbpl1a	5.56194e-36	0.727345	0.762	0.376	1.16706e-31	Osbpl1a
Slc2a13	6.99646e-36	0.758038	0.837	0.423	1.46807e-31	Slc2a13
Pcsk61	7.80462e-36	0.800837	0.814	0.384	1.63764e-31	Pcsk6
Dhx33	1.00433e-35	0.423689	0.349	0.08	2.10739e-31	Dhx33
Cntnap5a	1.25342e-35	0.264518	0.174	0.021	2.63006e-31	Cntnap5a
Rptor	1.27045e-35	0.795154	0.785	0.401	2.66578e-31	Rptor
Cap1	1.2738e-35	0.77139	0.831	0.486	2.67281e-31	Cap1
Piezo21	1.34445e-35	0.589286	0.512	0.157	2.82105e-31	Piezo2
Gm33037	2.10038e-35	0.266318	0.209	0.031	4.40722e-31	Gm33037
Mfhas1	2.3167e-35	0.806764	0.686	0.307	4.86113e-31	Mfhas1
Lrrfip1	2.81231e-35	0.780815	0.866	0.505	5.90108e-31	Lrrfip1
Tmem138	3.2844e-35	0.432053	0.413	0.109	6.89165e-31	Tmem138
Dctn1	4.95501e-35	0.73116	0.669	0.305	1.03971e-30	Dctn1
Satb11	5.78712e-35	0.673138	0.68	0.275	1.21431e-30	Satb1
Cachd11	5.99988e-35	0.716674	0.814	0.397	1.25896e-30	Cachd1
Sh3rf31	6.39621e-35	1.18353	0.576	0.232	1.34212e-30	Sh3rf3
Dmxl2	7.24427e-35	0.564025	0.535	0.179	1.52006e-30	Dmxl2
Dock42	7.92605e-35	1.10622	0.785	0.443	1.66312e-30	Dock4
Zfp4621	8.86089e-35	0.703304	0.965	0.701	1.85928e-30	Zfp462
Pfkfb4	1.03184e-34	0.428328	0.453	0.129	2.16511e-30	Pfkfb4
Pln	1.55606e-34	0.269279	0.186	0.025	3.26508e-30	Pln
Fam49a1	1.64844e-34	0.739546	0.767	0.389	3.45892e-30	Fam49a
Arhgap10	1.90183e-34	0.739304	0.773	0.385	3.99061e-30	Arhgap10
Lztfl1	2.39205e-34	0.662648	0.878	0.548	5.01925e-30	Lztfl1
Pak11	2.53868e-34	0.728667	0.855	0.471	5.32691e-30	Pak1
Phtf21	2.61269e-34	0.555419	0.674	0.265	5.4822e-30	Phtf2
Pde6d	3.09132e-34	0.77235	0.738	0.371	6.48651e-30	Pde6d
Tmem184a	3.2029e-34	0.380788	0.372	0.092	6.72065e-30	Tmem184a
Abhd18	3.84785e-34	0.629373	0.529	0.182	8.07394e-30	Abhd18
Polr3gl	3.93507e-34	0.474144	0.471	0.142	8.25695e-30	Polr3gl
Cdc25b	4.22118e-34	0.330689	0.198	0.029	8.85731e-30	Cdc25b
Ccdc157	5.29634e-34	0.488056	0.488	0.152	1.11133e-29	Ccdc157
6430590A07Rik	5.37002e-34	0.256721	0.203	0.03	1.12679e-29	6430590A07Rik
Tmem231	5.45245e-34	0.255405	0.25	0.044	1.14409e-29	Tmem231
Ctsf	5.82617e-34	0.826707	0.698	0.341	1.22251e-29	Ctsf
Sh3d191	6.8825e-34	0.90916	0.814	0.432	1.44415e-29	Sh3d19
Emx2	7.34099e-34	0.391118	0.413	0.106	1.54036e-29	Emx2
Tcte2	8.29311e-34	0.312011	0.291	0.059	1.74014e-29	Tcte2
Ephx1	9.3735e-34	0.424407	0.355	0.086	1.96684e-29	Ephx1
Ubac1	1.62025e-33	0.643727	0.61	0.247	3.39978e-29	Ubac1
Catspere2	1.71994e-33	0.434646	0.39	0.101	3.60894e-29	Catspere2
Atp5md	1.8075e-33	1.05353	0.901	0.884	3.79267e-29	Atp5md
Hdac92	2.0174e-33	0.920301	0.89	0.553	4.23311e-29	Hdac9
Cep290	2.27541e-33	0.601249	0.634	0.252	4.77448e-29	Cep290
Cluap1	3.68839e-33	0.544469	0.576	0.214	7.73935e-29	Cluap1
A330048O09Rik	3.79163e-33	0.281741	0.233	0.04	7.95598e-29	A330048O09Rik
Tulp4	4.08228e-33	0.767949	0.936	0.665	8.56584e-29	Tulp4
Plekha71	4.53375e-33	0.808011	0.727	0.355	9.51316e-29	Plekha7
Icmt	4.66877e-33	0.309836	0.273	0.054	9.79647e-29	Icmt
Elovl6	8.59669e-33	0.547647	0.535	0.182	1.80384e-28	Elovl6
Ik	9.51208e-33	0.827637	0.797	0.524	1.99592e-28	Ik
Vps13d	1.04461e-32	0.681538	0.785	0.407	2.19191e-28	Vps13d
Stx2	1.04546e-32	0.371872	0.32	0.073	2.19369e-28	Stx2
Ralgapa1	1.17162e-32	0.829502	0.907	0.651	2.45841e-28	Ralgapa1
Arl151	1.29869e-32	0.81652	0.953	0.679	2.72504e-28	Arl15
Gm47071	1.69343e-32	0.310549	0.238	0.043	3.55332e-28	Gm47071
Wdr60	2.72385e-32	0.629766	0.738	0.353	5.71546e-28	Wdr60
Ulk2	3.43494e-32	0.649033	0.756	0.357	7.20753e-28	Ulk2
Bcr	3.78931e-32	0.532208	0.657	0.267	7.95111e-28	Bcr
Stk39	5.28496e-32	0.68288	0.971	0.745	1.10894e-27	Stk39
Nmnat3	5.57899e-32	0.259924	0.203	0.032	1.17064e-27	Nmnat3
Tmem63b	5.87038e-32	0.543969	0.64	0.258	1.23178e-27	Tmem63b
Yars	6.16889e-32	0.611245	0.593	0.233	1.29442e-27	Yars
Sema6b	8.99477e-32	0.251695	0.227	0.039	1.88737e-27	Sema6b
Cdkl2	9.27681e-32	0.583634	0.64	0.263	1.94655e-27	Cdkl2
Prepl	1.6616e-31	0.567364	0.57	0.217	3.48653e-27	Prepl
Frmd51	2.52541e-31	0.689101	0.61	0.234	5.29907e-27	Frmd5
Reps1	2.6082e-31	0.670845	0.791	0.419	5.47279e-27	Reps1
Klhl5	2.74889e-31	0.459813	0.477	0.153	5.76799e-27	Klhl5
Nphp4	2.89721e-31	0.264594	0.209	0.034	6.07921e-27	Nphp4
Gm15414	3.10329e-31	0.404638	0.238	0.044	6.51163e-27	Gm15414
Adprhl1	4.18008e-31	0.310687	0.267	0.054	8.77106e-27	Adprhl1
Ttc25	4.4655e-31	0.255269	0.227	0.04	9.36996e-27	Ttc25
Sh3kbp11	5.30535e-31	0.683592	0.587	0.232	1.11322e-26	Sh3kbp1
Hectd4	5.54984e-31	0.541901	0.663	0.281	1.16452e-26	Hectd4
Wbp1	6.65744e-31	0.815868	0.733	0.449	1.39693e-26	Wbp1
Smyd2	6.71334e-31	0.440108	0.547	0.191	1.40866e-26	Smyd2
Ift80	6.79127e-31	0.448786	0.488	0.162	1.42501e-26	Ift80
Map91	7.27335e-31	0.664894	0.75	0.377	1.52617e-26	Map9
Tmed8	9.42203e-31	0.312128	0.308	0.07	1.97702e-26	Tmed8
Hspa12a	1.17314e-30	0.344591	0.355	0.089	2.46161e-26	Hspa12a
Lrrc8b1	1.1889e-30	0.785328	0.849	0.567	2.49467e-26	Lrrc8b
Msra	1.19842e-30	0.623511	0.488	0.166	2.51464e-26	Msra
Cep250	1.96024e-30	0.487586	0.413	0.122	4.11318e-26	Cep250
Prkg12	1.9847e-30	0.968007	0.878	0.479	4.1645e-26	Prkg1
Morn2	2.01178e-30	0.635421	0.622	0.271	4.22132e-26	Morn2
Cycs	2.11806e-30	0.907445	0.773	0.568	4.44433e-26	Cycs
Ift122	2.15301e-30	0.468606	0.483	0.161	4.51767e-26	Ift122
Ralgapa21	2.59311e-30	1.00056	0.977	0.825	5.44112e-26	Ralgapa2
Polb	2.7758e-30	0.667754	0.808	0.475	5.82445e-26	Polb
Dhx91	3.13664e-30	0.623741	0.901	0.614	6.5816e-26	Dhx9
Rab11fip4	3.6038e-30	0.48449	0.529	0.186	7.56185e-26	Rab11fip4
Myo1d	3.85519e-30	1.27183	0.721	0.414	8.08935e-26	Myo1d
Inpp5a	4.94074e-30	0.633007	0.547	0.217	1.03671e-25	Inpp5a
Taf151	5.15031e-30	0.71665	0.866	0.531	1.08069e-25	Taf15
Ap3m2	5.73903e-30	0.385915	0.39	0.109	1.20422e-25	Ap3m2
Cln6	6.63216e-30	0.341776	0.267	0.057	1.39163e-25	Cln6
Rasal21	6.85816e-30	1.1386	0.75	0.445	1.43905e-25	Rasal2
Nup153	1.00633e-29	0.631689	0.767	0.406	2.11157e-25	Nup153
Pcolce22	1.11553e-29	0.785707	0.884	0.486	2.34072e-25	Pcolce2
Cnot8	1.367e-29	0.465631	0.547	0.201	2.86837e-25	Cnot8
Saxo2	1.98888e-29	0.293699	0.297	0.068	4.17326e-25	Saxo2
Ust2	2.09654e-29	0.676627	0.785	0.378	4.39917e-25	Ust
Prkcd	2.35181e-29	0.501892	0.593	0.235	4.93481e-25	Prkcd
Herc1	2.41138e-29	0.749465	0.866	0.614	5.05979e-25	Herc1
Me21	2.67699e-29	0.511117	0.523	0.191	5.61714e-25	Me2
Camk2g	2.94236e-29	0.57826	0.616	0.268	6.17395e-25	Camk2g
Inpp4b2	3.02493e-29	0.655112	0.657	0.272	6.34721e-25	Inpp4b
Tbc1d14	3.54994e-29	0.541076	0.564	0.222	7.44884e-25	Tbc1d14
Mthfd2	4.03342e-29	0.379962	0.326	0.082	8.46333e-25	Mthfd2
Zfyve92	4.14041e-29	0.722885	0.855	0.516	8.68782e-25	Zfyve9
Fgfr1op	4.30747e-29	0.549891	0.622	0.263	9.03836e-25	Fgfr1op
Epn3	4.36597e-29	0.450427	0.517	0.181	9.16112e-25	Epn3
Asns	4.56338e-29	0.336755	0.297	0.07	9.57535e-25	Asns
Ttc7b	5.28118e-29	0.434739	0.512	0.179	1.10815e-24	Ttc7b
Pdgfra1	5.35388e-29	0.363869	0.372	0.1	1.12341e-24	Pdgfra
Mdga1	5.49927e-29	0.264145	0.238	0.046	1.15391e-24	Mdga1
Aacs	6.34736e-29	0.325742	0.331	0.084	1.33187e-24	Aacs
Kansl1l	8.85348e-29	0.729872	0.703	0.346	1.85773e-24	Kansl1l
Elk3	9.66202e-29	0.488638	0.483	0.163	2.02738e-24	Elk3
Nme1	1.07159e-28	0.773456	0.767	0.556	2.24851e-24	Nme1
Xpr1	1.22624e-28	0.715812	0.855	0.517	2.57301e-24	Xpr1
Spindoc	1.24848e-28	0.683654	0.698	0.345	2.61969e-24	Spindoc
Fbxo36	1.45002e-28	0.402655	0.413	0.125	3.04258e-24	Fbxo36
Ndufb1-ps	1.76863e-28	0.858393	0.837	0.76	3.71113e-24	Ndufb1-ps
8030462N17Rik	1.78558e-28	0.588012	0.581	0.239	3.74668e-24	8030462N17Rik
Dnaaf5	1.88784e-28	0.291619	0.273	0.06	3.96125e-24	Dnaaf5
Spata17	2.71945e-28	0.273099	0.203	0.036	5.70623e-24	Spata17
Fam117a	2.72061e-28	0.440993	0.448	0.146	5.70866e-24	Fam117a
Hps5	2.94391e-28	0.378273	0.407	0.123	6.1772e-24	Hps5
Zdhhc23	3.46422e-28	0.395503	0.39	0.114	7.26897e-24	Zdhhc23
Purb	3.60433e-28	0.765206	0.82	0.696	7.56296e-24	Purb
Ppp2r1b	3.74438e-28	0.426745	0.448	0.148	7.85682e-24	Ppp2r1b
Me11	4.31828e-28	0.624221	0.791	0.422	9.06105e-24	Me1
Hspa21	4.84867e-28	0.479616	0.628	0.261	1.0174e-23	Hspa2
Fam234b	5.28437e-28	0.42608	0.448	0.147	1.10882e-23	Fam234b
Cog3	6.48979e-28	0.472871	0.517	0.189	1.36175e-23	Cog3
Eno2	7.4805e-28	0.252729	0.233	0.046	1.56963e-23	Eno2
Pradc1	8.35621e-28	0.35851	0.413	0.125	1.75338e-23	Pradc1
Tbl1xr1	8.49e-28	0.673377	0.797	0.465	1.78146e-23	Tbl1xr1
Tbc1d23	8.95836e-28	0.893255	0.709	0.394	1.87973e-23	Tbc1d23
Lactb	1.02666e-27	0.439899	0.465	0.159	2.15424e-23	Lactb
Gm10848	1.06036e-27	0.288491	0.273	0.061	2.22495e-23	Gm10848
Stxbp51	1.14391e-27	0.590692	0.628	0.275	2.40027e-23	Stxbp5
Fhit1	1.25855e-27	0.895009	0.913	0.628	2.64082e-23	Fhit
Stk4	1.27964e-27	0.545273	0.622	0.276	2.68507e-23	Stk4
Ccdc92	1.43681e-27	0.267782	0.267	0.059	3.01486e-23	Ccdc92
Akt31	1.59718e-27	0.721366	0.901	0.59	3.35135e-23	Akt3
Aplp1	1.6326e-27	0.42968	0.477	0.163	3.42569e-23	Aplp1
Trerf1	1.81509e-27	0.619095	0.727	0.374	3.80859e-23	Trerf1
Dennd1a1	2.12295e-27	0.728566	0.895	0.654	4.45459e-23	Dennd1a
Hist3h2a	2.48797e-27	0.48472	0.564	0.223	5.22051e-23	Hist3h2a
Dnajc15	2.72006e-27	0.603549	0.75	0.409	5.7075e-23	Dnajc15
Comtd1	3.18466e-27	0.269703	0.262	0.058	6.68238e-23	Comtd1
Gm10503	3.50251e-27	0.353197	0.384	0.113	7.34933e-23	Gm10503
Wdfy3	3.60707e-27	0.672706	0.831	0.58	7.56872e-23	Wdfy3
Parp1	4.75363e-27	0.92078	0.616	0.317	9.97454e-23	Parp1
Snx29	6.12396e-27	0.592407	0.558	0.234	1.28499e-22	Snx29
Bbs5	7.74242e-27	0.353141	0.384	0.114	1.62459e-22	Bbs5
Dgki1	8.36851e-27	0.401629	0.366	0.104	1.75597e-22	Dgki
Eps15l1	1.01646e-26	0.597076	0.744	0.402	2.13283e-22	Eps15l1
Ank	1.19006e-26	0.779218	0.785	0.495	2.4971e-22	Ank
Bdp1	1.35045e-26	0.62856	0.826	0.488	2.83364e-22	Bdp1
Selenow	1.51425e-26	0.851182	0.866	0.817	3.17735e-22	Selenow
Efl1	1.51607e-26	0.579435	0.616	0.283	3.18117e-22	Efl1
Nup35	1.63349e-26	0.462928	0.517	0.199	3.42754e-22	Nup35
Wnk11	1.69274e-26	0.615468	0.977	0.828	3.55187e-22	Wnk1
Mgst31	1.91059e-26	1.20055	0.692	0.425	4.00899e-22	Mgst3
Gm16152	1.94155e-26	0.304443	0.262	0.059	4.07396e-22	Gm16152
Gpr19	3.68129e-26	0.301734	0.279	0.067	7.72446e-22	Gpr19
Uqcr11	3.74785e-26	0.854735	0.872	0.917	7.86411e-22	Uqcr11
Cspp11	4.06597e-26	0.64435	0.826	0.527	8.53162e-22	Cspp1
Hdac5	4.0887e-26	0.375964	0.436	0.145	8.57932e-22	Hdac5
Adgrl31	4.10061e-26	0.726613	0.971	0.708	8.60432e-22	Adgrl3
Lmbrd1	4.1564e-26	0.564708	0.785	0.44	8.72138e-22	Lmbrd1
Asxl2	4.64743e-26	0.651401	0.831	0.513	9.75169e-22	Asxl2
Cnst	6.08709e-26	0.541911	0.558	0.226	1.27725e-21	Cnst
Ppp1cb1	6.17124e-26	0.663585	0.93	0.702	1.29491e-21	Ppp1cb
Trim62	6.24745e-26	0.2835	0.285	0.069	1.3109e-21	Trim62
Bmyc	7.43593e-26	0.572884	0.61	0.29	1.56028e-21	Bmyc
Extl2	7.52524e-26	0.432836	0.442	0.153	1.57902e-21	Extl2
1110008P14Rik	7.53448e-26	0.785356	0.703	0.458	1.58096e-21	1110008P14Rik
Tcf42	8.26555e-26	0.645022	0.959	0.755	1.73436e-21	Tcf4
Lrpprc	8.28807e-26	0.542863	0.535	0.218	1.73909e-21	Lrpprc
Tex9	1.05077e-25	0.433813	0.477	0.17	2.20483e-21	Tex9
Kif3a	1.1315e-25	0.550586	0.767	0.438	2.37424e-21	Kif3a
Mbd51	1.40241e-25	0.729456	0.913	0.707	2.94267e-21	Mbd5
Zmiz2	1.717e-25	0.402897	0.506	0.189	3.60278e-21	Zmiz2
Stx8	1.78543e-25	0.637991	0.837	0.579	3.74636e-21	Stx8
Ndufv3	1.88266e-25	0.821279	0.808	0.717	3.95038e-21	Ndufv3
Ndfip11	2.18359e-25	0.513485	0.983	0.934	4.58182e-21	Ndfip1
Ndufb9	2.92645e-25	0.824567	0.843	0.839	6.14058e-21	Ndufb9
Rcbtb2	3.16746e-25	0.599908	0.616	0.297	6.64629e-21	Rcbtb2
Fam214a	3.19254e-25	0.726566	0.657	0.338	6.69891e-21	Fam214a
Bbs4	3.85033e-25	0.355314	0.413	0.134	8.07914e-21	Bbs4
Olfml3	4.02122e-25	0.299275	0.291	0.073	8.43773e-21	Olfml3
Zfp398	4.23921e-25	0.456556	0.465	0.17	8.89514e-21	Zfp398
Egfl7	4.57995e-25	0.351264	0.407	0.13	9.61012e-21	Egfl7
Hook1	4.63017e-25	0.542378	0.634	0.3	9.71548e-21	Hook1
Zkscan2	4.88075e-25	0.289942	0.262	0.062	1.02413e-20	Zkscan2
Rgl11	5.70401e-25	0.532017	0.43	0.151	1.19687e-20	Rgl1
Nub1	6.82852e-25	0.550441	0.645	0.317	1.43283e-20	Nub1
Mmd	8.12325e-25	0.375061	0.395	0.127	1.7045e-20	Mmd
Jup1	1.11579e-24	0.567695	0.634	0.3	2.34126e-20	Jup
Trim37	1.12581e-24	0.534426	0.744	0.394	2.3623e-20	Trim37
Epm2a	1.26907e-24	0.328976	0.291	0.075	2.66289e-20	Epm2a
Spata7	1.30603e-24	0.49761	0.628	0.288	2.74043e-20	Spata7
Ssh2	1.56546e-24	0.656633	0.552	0.25	3.2848e-20	Ssh2
Dph6	1.57066e-24	0.598361	0.703	0.389	3.29571e-20	Dph6
Ubtd1	1.57787e-24	0.496163	0.547	0.227	3.31085e-20	Ubtd1
A930007I19Rik	1.76024e-24	0.277722	0.256	0.06	3.6935e-20	A930007I19Rik
Six11	1.83814e-24	0.522441	0.919	0.659	3.85697e-20	Six1
Rnf1281	1.85235e-24	0.570661	0.785	0.426	3.88679e-20	Rnf128
Ap1m2	1.92029e-24	0.525565	0.605	0.277	4.02935e-20	Ap1m2
Tpk1	2.38106e-24	0.549802	0.616	0.273	4.99618e-20	Tpk1
Tspan131	2.42607e-24	0.729909	0.738	0.46	5.09062e-20	Tspan13
Serpinb6a	2.48047e-24	0.628306	0.75	0.461	5.20477e-20	Serpinb6a
Xpo5	2.5423e-24	0.416683	0.459	0.169	5.33451e-20	Xpo5
Exoc6	2.73526e-24	0.401822	0.494	0.184	5.7394e-20	Exoc6
Rimklb1	3.73143e-24	0.53645	0.744	0.403	7.82966e-20	Rimklb
Sorbs2os1	4.66372e-24	0.655028	0.407	0.139	9.78589e-20	Sorbs2os
Cisd1	4.73455e-24	0.827963	0.767	0.58	9.9345e-20	Cisd1
Creb3l11	5.16547e-24	0.486929	0.424	0.15	1.08387e-19	Creb3l1
Ift22	5.48425e-24	0.462803	0.488	0.193	1.15076e-19	Ift22
Cpped1	6.87686e-24	0.444689	0.477	0.182	1.44297e-19	Cpped1
Clic52	8.60677e-24	0.585367	0.645	0.314	1.80596e-19	Clic5
4732471J01Rik	9.73944e-24	0.359755	0.326	0.094	2.04363e-19	4732471J01Rik
3830406C13Rik	1.0549e-23	0.5487	0.616	0.302	2.21349e-19	3830406C13Rik
Umad1	1.38252e-23	0.561188	0.61	0.297	2.90095e-19	Umad1
1700025G04Rik1	1.49009e-23	0.693521	0.727	0.407	3.12665e-19	1700025G04Rik
Wdr24	1.713e-23	0.31177	0.227	0.051	3.59439e-19	Wdr24
Mrps15	1.72646e-23	0.63446	0.733	0.433	3.62264e-19	Mrps15
Zranb2	1.96114e-23	0.55333	0.913	0.716	4.11506e-19	Zranb2
E330009J07Rik	2.07585e-23	0.33054	0.32	0.092	4.35576e-19	E330009J07Rik
Wwp2	2.10685e-23	0.61065	0.698	0.384	4.42081e-19	Wwp2
Grk3	2.33426e-23	0.460972	0.541	0.23	4.89798e-19	Grk3
Nlgn1	2.33549e-23	0.50642	0.459	0.169	4.90056e-19	Nlgn1
Gm17018	2.46003e-23	0.493742	0.581	0.267	5.16189e-19	Gm17018
Btrc	2.5234e-23	0.596064	0.767	0.449	5.29485e-19	Btrc
Cox6a1	2.54338e-23	0.711559	0.826	0.746	5.33678e-19	Cox6a1
Pgap1	4.9146e-23	0.419358	0.384	0.127	1.03123e-18	Pgap1
Reep5	5.10291e-23	0.53536	0.814	0.528	1.07074e-18	Reep5
Rfx7	5.25129e-23	0.670235	0.744	0.47	1.10188e-18	Rfx7
Sccpdh1	5.50038e-23	0.449751	0.57	0.252	1.15415e-18	Sccpdh
Tmem191c	5.68978e-23	0.317438	0.32	0.093	1.19389e-18	Tmem191c
Gm13919	6.08588e-23	0.56664	0.43	0.158	1.277e-18	Gm13919
Prkacb	6.66774e-23	0.590789	0.715	0.43	1.39909e-18	Prkacb
Gm50232	7.37947e-23	0.516937	0.331	0.103	1.54843e-18	Gm50232
Usp341	8.4701e-23	0.576742	0.971	0.858	1.77728e-18	Usp34
Ppp1r16a	8.75295e-23	0.334086	0.343	0.105	1.83663e-18	Ppp1r16a
Mpp7	8.94106e-23	0.665561	0.715	0.405	1.8761e-18	Mpp7
Ccdc85c1	9.07816e-23	0.390719	0.471	0.178	1.90487e-18	Ccdc85c
Prpf18	9.4914e-23	0.467758	0.477	0.194	1.99158e-18	Prpf18
Khdrbs3	1.12709e-22	0.422912	0.547	0.224	2.36497e-18	Khdrbs3
Vps45	1.26677e-22	0.426255	0.483	0.19	2.65807e-18	Vps45
Ppat	1.59625e-22	0.43138	0.477	0.189	3.34942e-18	Ppat
Btc	1.66865e-22	0.250994	0.267	0.068	3.50134e-18	Btc
Cnih2	1.69417e-22	0.250942	0.227	0.052	3.55489e-18	Cnih2
2700054A10Rik	1.82154e-22	0.3133	0.267	0.069	3.82214e-18	2700054A10Rik
Pid11	2.00315e-22	0.445699	0.634	0.259	4.20321e-18	Pid1
Gm39469	2.4507e-22	0.309102	0.314	0.092	5.14229e-18	Gm39469
6530409C15Rik	2.57653e-22	0.26238	0.18	0.035	5.40632e-18	6530409C15Rik
Sik21	2.59901e-22	0.69926	0.802	0.526	5.45351e-18	Sik2
Osbpl81	2.95483e-22	0.591151	0.75	0.448	6.20013e-18	Osbpl8
Sp3os	3.1717e-22	0.469121	0.552	0.249	6.65518e-18	Sp3os
Lrig21	3.97481e-22	0.513384	0.581	0.274	8.34035e-18	Lrig2
Rnf8	5.08605e-22	0.509277	0.634	0.319	1.06721e-17	Rnf8
Pdcd4	5.27985e-22	0.583894	0.924	0.717	1.10787e-17	Pdcd4
Dock3	5.47291e-22	0.376703	0.413	0.145	1.14838e-17	Dock3
Atp13a1	6.9564e-22	0.293398	0.337	0.104	1.45966e-17	Atp13a1
Bcl7a	7.26361e-22	0.509382	0.587	0.281	1.52412e-17	Bcl7a
Atp5k	7.27386e-22	0.743184	0.831	0.767	1.52627e-17	Atp5k
Gm15478	7.82545e-22	0.300136	0.25	0.063	1.64201e-17	Gm15478
Tarsl2	7.83705e-22	0.339599	0.349	0.111	1.64445e-17	Tarsl2
Jmy	8.52432e-22	0.550148	0.767	0.47	1.78866e-17	Jmy
Capn15	8.9092e-22	0.52885	0.616	0.305	1.86942e-17	Capn15
Togaram1	9.72667e-22	0.587723	0.669	0.366	2.04095e-17	Togaram1
Zbtb25	1.06974e-21	0.263849	0.285	0.078	2.24464e-17	Zbtb25
Zdhhc13	1.23798e-21	0.37736	0.395	0.138	2.59765e-17	Zdhhc13
Pakap,11	1.48592e-21	0.604219	0.698	0.362	3.11791e-17	Pakap,1
Adam22	1.56703e-21	0.471237	0.61	0.285	3.2881e-17	Adam22
Dnajc18	1.83423e-21	0.381071	0.465	0.182	3.84877e-17	Dnajc18
Trit1	1.93446e-21	0.4246	0.529	0.231	4.05909e-17	Trit1
Tjp21	1.99175e-21	0.557037	0.762	0.455	4.17928e-17	Tjp2
Rhof	2.06626e-21	0.273072	0.227	0.054	4.33564e-17	Rhof
Fbxl2	2.31533e-21	0.427898	0.43	0.165	4.85826e-17	Fbxl2
Arfgef11	3.36418e-21	0.531116	0.901	0.672	7.05907e-17	Arfgef1
Acad11	3.70018e-21	0.313253	0.349	0.113	7.7641e-17	Acad11
Uck2	3.83004e-21	0.408037	0.471	0.184	8.03657e-17	Uck2
Ift74	4.56896e-21	0.575047	0.698	0.424	9.58706e-17	Ift74
Zfp667	4.94254e-21	0.471975	0.442	0.179	1.03709e-16	Zfp667
Med27	5.35862e-21	0.449136	0.593	0.277	1.1244e-16	Med27
Ptpn21	6.63171e-21	0.338509	0.43	0.159	1.39153e-16	Ptpn21
Tbc1d19	7.01918e-21	0.410505	0.535	0.233	1.47283e-16	Tbc1d19
Sec61a2	8.08964e-21	0.469766	0.587	0.278	1.69745e-16	Sec61a2
Uqcrh	9.28844e-21	0.686744	0.919	0.98	1.94899e-16	Uqcrh
Nphp1	9.39725e-21	0.440332	0.564	0.266	1.97182e-16	Nphp1
Galnt7	9.73138e-21	0.349785	0.866	0.503	2.04194e-16	Galnt7
Fndc9	1.01479e-20	0.286376	0.215	0.051	2.12933e-16	Fndc9
Mboat21	1.12652e-20	0.674325	0.791	0.595	2.36377e-16	Mboat2
Rsph9	1.13125e-20	0.322434	0.343	0.112	2.3737e-16	Rsph9
Cdyl2	1.17836e-20	0.374327	0.5	0.204	2.47256e-16	Cdyl2
Ndel11	1.25633e-20	0.520036	0.895	0.646	2.63615e-16	Ndel1
Smyd3	1.40338e-20	0.711281	0.785	0.514	2.94471e-16	Smyd3
Rogdi	1.41153e-20	0.415866	0.494	0.211	2.96181e-16	Rogdi
Srgap11	1.43177e-20	0.393689	0.983	0.689	3.00429e-16	Srgap1
Cabin11	1.6131e-20	0.445702	0.616	0.302	3.38476e-16	Cabin1
Susd1	1.79808e-20	0.35096	0.355	0.12	3.77291e-16	Susd1
Setbp11	1.90639e-20	0.551406	0.994	0.904	4.00017e-16	Setbp1
Ppm1h1	2.01724e-20	0.472198	0.692	0.364	4.23277e-16	Ppm1h
Mycbp	2.07187e-20	0.407701	0.552	0.252	4.34741e-16	Mycbp
Mlf2	2.11707e-20	0.690374	0.773	0.612	4.44225e-16	Mlf2
Ralgapb	2.14534e-20	0.572568	0.605	0.31	4.50156e-16	Ralgapb
Ube3c	2.33022e-20	0.517815	0.733	0.435	4.8895e-16	Ube3c
Slc6a17	2.35348e-20	0.279946	0.256	0.069	4.9383e-16	Slc6a17
Usp2	2.39764e-20	0.406682	0.523	0.226	5.03097e-16	Usp2
Cdc40	2.64278e-20	0.456105	0.767	0.441	5.54534e-16	Cdc40
Pam16	2.73879e-20	0.496528	0.593	0.297	5.7468e-16	Pam16
Pi4ka	3.00146e-20	0.520582	0.616	0.316	6.29796e-16	Pi4ka
Usp31	3.07162e-20	0.280498	0.297	0.088	6.44519e-16	Usp31
Synj2	3.39706e-20	0.589674	0.558	0.274	7.12805e-16	Synj2
4833439L19Rik	4.1544e-20	0.509764	0.68	0.4	8.71717e-16	4833439L19Rik
Cox8a	4.16572e-20	0.615864	0.936	0.99	8.74093e-16	Cox8a
Lsamp1	4.26265e-20	0.621267	0.779	0.438	8.94432e-16	Lsamp
Chst22	4.49467e-20	0.467728	0.616	0.3	9.43117e-16	Chst2
Agbl1	4.56842e-20	0.292699	0.39	0.136	9.58593e-16	Agbl1
Aph1c	4.99797e-20	0.273405	0.326	0.103	1.04872e-15	Aph1c
Cox17	5.05286e-20	0.648698	0.75	0.55	1.06024e-15	Cox17
Kif26b1	5.21888e-20	0.34366	0.413	0.147	1.09508e-15	Kif26b
Tbc1d15	6.35277e-20	0.435848	0.576	0.272	1.333e-15	Tbc1d15
Zbtb46	6.3728e-20	0.313045	0.308	0.096	1.3372e-15	Zbtb46
Mn1	8.24689e-20	0.262869	0.297	0.089	1.73045e-15	Mn1
Nipal3	9.21173e-20	0.352099	0.39	0.144	1.9329e-15	Nipal3
Ipo13	9.34336e-20	0.315562	0.372	0.131	1.96052e-15	Ipo13
Chchd10	9.79025e-20	0.760097	0.791	0.685	2.05429e-15	Chchd10
Atp6v1e1	1.03211e-19	0.592342	0.808	0.62	2.16568e-15	Atp6v1e1
Lrriq1	1.15134e-19	0.279662	0.227	0.058	2.41586e-15	Lrriq1
Usp48	1.16898e-19	0.460748	0.64	0.332	2.45288e-15	Usp48
Dclre1a	1.20814e-19	0.316208	0.337	0.113	2.53505e-15	Dclre1a
Elovl4	1.46769e-19	0.332506	0.424	0.162	3.07966e-15	Elovl4
Fbxo16	1.4906e-19	0.350736	0.36	0.127	3.12772e-15	Fbxo16
Pfkp	1.56049e-19	0.270836	0.32	0.1	3.27437e-15	Pfkp
Gm47664	1.91424e-19	0.254404	0.244	0.065	4.01666e-15	Gm47664
Ncam2	2.01141e-19	0.369813	0.564	0.245	4.22054e-15	Ncam2
Tom1l2	2.12863e-19	0.528315	0.628	0.327	4.4665e-15	Tom1l2
Kcnc3	2.1986e-19	0.25179	0.25	0.068	4.61333e-15	Kcnc3
Usp38	2.23755e-19	0.381337	0.448	0.183	4.69504e-15	Usp38
Prpf19	2.3789e-19	0.51416	0.64	0.368	4.99166e-15	Prpf19
Ube3b	3.33172e-19	0.310136	0.395	0.145	6.99095e-15	Ube3b
4732440D04Rik	3.75328e-19	0.261735	0.273	0.08	7.8755e-15	4732440D04Rik
Ubqln1	3.89098e-19	0.498989	0.645	0.359	8.16444e-15	Ubqln1
Wdr3	4.62858e-19	0.394887	0.43	0.174	9.71215e-15	Wdr3
Zfp710	4.91782e-19	0.392045	0.477	0.205	1.03191e-14	Zfp710
Coq4	5.46149e-19	0.327858	0.32	0.106	1.14598e-14	Coq4
Phf20	5.70875e-19	0.530923	0.698	0.413	1.19787e-14	Phf20
Polh	5.81865e-19	0.250054	0.233	0.062	1.22093e-14	Polh
Prkar2a	6.072e-19	0.448601	0.616	0.318	1.27409e-14	Prkar2a
Slc39a14	7.36528e-19	0.336431	0.337	0.116	1.54546e-14	Slc39a14
Kantr	7.91218e-19	0.316562	0.407	0.155	1.66021e-14	Kantr
Rere	9.00492e-19	0.593452	0.953	0.852	1.8895e-14	Rere
Pbx11	9.65028e-19	0.608389	1	0.969	2.02492e-14	Pbx1
Ccl27a	1.0135e-18	0.279153	0.308	0.099	2.12663e-14	Ccl27a
Aldh9a1	1.08397e-18	0.350641	0.424	0.169	2.27449e-14	Aldh9a1
Ccnc	1.1062e-18	0.413209	0.483	0.215	2.32114e-14	Ccnc
Wdr34	1.20627e-18	0.331084	0.36	0.131	2.53112e-14	Wdr34
Dock11	1.30237e-18	0.568838	0.791	0.545	2.73276e-14	Dock1
Sec11c	1.33791e-18	0.536664	0.663	0.391	2.80733e-14	Sec11c
mt-Co1	1.47763e-18	0.38733	1	1	3.1005e-14	mt-Co1
Eml2	1.49343e-18	0.388117	0.477	0.209	3.13367e-14	Eml2
Rab36	1.52599e-18	0.291619	0.36	0.127	3.20198e-14	Rab36
Fam49b1	1.71807e-18	0.544841	0.762	0.51	3.60503e-14	Fam49b
Cdkl3	1.89942e-18	0.399154	0.494	0.219	3.98556e-14	Cdkl3
Hist3h2ba	1.93617e-18	0.58125	0.599	0.331	4.06267e-14	Hist3h2ba
Chchd2	2.06397e-18	0.531382	0.907	0.986	4.33084e-14	Chchd2
Mcph1	2.18787e-18	0.359041	0.442	0.179	4.59081e-14	Mcph1
Hacd1	2.61006e-18	0.355475	0.587	0.275	5.47669e-14	Hacd1
Acbd6	2.6272e-18	0.512497	0.767	0.514	5.51265e-14	Acbd6
Plekhm3	2.70909e-18	0.360905	0.448	0.186	5.68448e-14	Plekhm3
Ift140	2.75424e-18	0.273304	0.297	0.094	5.77923e-14	Ift140
Hagh	2.78807e-18	0.431002	0.564	0.282	5.8502e-14	Hagh
Cux2	2.79987e-18	0.399089	0.506	0.228	5.87496e-14	Cux2
Klhl32	2.91169e-18	0.445092	0.512	0.233	6.1096e-14	Klhl32
Pcnx4	2.93045e-18	0.29894	0.413	0.159	6.14897e-14	Pcnx4
Zmynd12	3.01607e-18	0.256471	0.273	0.082	6.32861e-14	Zmynd12
Ybx11	3.24802e-18	0.546359	0.849	0.953	6.81531e-14	Ybx1
Kiz	4.99541e-18	0.378217	0.535	0.251	1.04819e-13	Kiz
Mipep	5.62829e-18	0.303827	0.331	0.115	1.18098e-13	Mipep
Ccnd11	5.63051e-18	0.544231	0.401	0.164	1.18145e-13	Ccnd1
Chka1	5.85925e-18	0.419643	0.837	0.581	1.22945e-13	Chka
Mtf1	6.04969e-18	0.329397	0.413	0.165	1.26941e-13	Mtf1
Yeats4	6.11846e-18	0.454324	0.634	0.351	1.28384e-13	Yeats4
Dynll2	6.62355e-18	0.587864	0.791	0.644	1.38982e-13	Dynll2
Arhgap17	6.65837e-18	0.522698	0.733	0.464	1.39713e-13	Arhgap17
Gm17106	6.75587e-18	0.455063	0.407	0.164	1.41758e-13	Gm17106
Ino80b	6.82993e-18	0.386704	0.506	0.233	1.43312e-13	Ino80b
Eif4e3	6.93397e-18	0.268365	0.32	0.108	1.45496e-13	Eif4e3
Ahcyl21	6.9468e-18	0.571943	0.762	0.473	1.45765e-13	Ahcyl2
Gm11837	7.73133e-18	0.326859	0.256	0.076	1.62226e-13	Gm11837
Uros	7.75149e-18	0.252411	0.256	0.076	1.6265e-13	Uros
Ccser21	7.92416e-18	0.523302	0.75	0.479	1.66273e-13	Ccser2
Tmem38a	8.53969e-18	0.330626	0.39	0.152	1.79188e-13	Tmem38a
Agpat2	1.05182e-17	0.350385	0.424	0.174	2.20704e-13	Agpat2
Hist1h1c	1.17727e-17	0.274553	0.279	0.086	2.47026e-13	Hist1h1c
Dtnb	1.21255e-17	0.583744	0.802	0.584	2.5443e-13	Dtnb
Ktn1	1.30635e-17	0.521807	0.89	0.735	2.74111e-13	Ktn1
Nxpe3	1.37458e-17	0.47011	0.424	0.174	2.88429e-13	Nxpe3
Ddx55	1.53403e-17	0.313085	0.395	0.154	3.21886e-13	Ddx55
Dnajb2	1.53757e-17	0.402119	0.622	0.328	3.22628e-13	Dnajb2
Pfkfb2	2.05208e-17	0.279178	0.308	0.104	4.30587e-13	Pfkfb2
Prxl2a1	2.15142e-17	0.596025	0.733	0.54	4.51432e-13	Prxl2a
Slc12a6	2.52319e-17	0.501447	0.744	0.458	5.29441e-13	Slc12a6
Atg4c	2.61732e-17	0.289518	0.297	0.098	5.49191e-13	Atg4c
2900076A07Rik	2.63263e-17	0.266623	0.349	0.126	5.52404e-13	2900076A07Rik
Cct7	2.71623e-17	0.527922	0.82	0.605	5.69947e-13	Cct7
Mmp161	3.11975e-17	0.531592	0.686	0.409	6.54617e-13	Mmp16
Dyrk1b	3.40975e-17	0.272801	0.355	0.13	7.15467e-13	Dyrk1b
C920021L13Rik	3.53452e-17	0.279778	0.273	0.086	7.41649e-13	C920021L13Rik
Tmem67	3.6019e-17	0.274186	0.32	0.111	7.55788e-13	Tmem67
Magi31	3.61608e-17	0.753513	0.756	0.54	7.58761e-13	Magi3
D930016D06Rik	4.46171e-17	0.400386	0.483	0.224	9.362e-13	D930016D06Rik
Kank11	5.00712e-17	0.422515	0.791	0.505	1.05064e-12	Kank1
Eef2k	5.05434e-17	0.307251	0.366	0.139	1.06055e-12	Eef2k
Cyp4f17	5.25012e-17	0.291785	0.36	0.136	1.10163e-12	Cyp4f17
Nell11	5.31247e-17	0.476333	0.436	0.173	1.11471e-12	Nell1
Tango6	5.79169e-17	0.363074	0.39	0.155	1.21527e-12	Tango6
1110051M20Rik	6.94268e-17	0.546046	0.68	0.409	1.45678e-12	1110051M20Rik
Gm15563	7.05132e-17	0.440921	0.308	0.109	1.47958e-12	Gm15563
Rreb11	7.30645e-17	0.512203	0.669	0.4	1.53311e-12	Rreb1
Mdh11	7.67401e-17	0.467285	0.884	0.829	1.61024e-12	Mdh1
Tmx3	7.76118e-17	0.492528	0.709	0.447	1.62853e-12	Tmx3
Gpr179	7.90771e-17	0.788478	0.233	0.071	1.65927e-12	Gpr179
Pcdh91	8.03985e-17	0.816674	0.791	0.537	1.687e-12	Pcdh9
Gtf2i	8.57328e-17	0.455713	0.884	0.707	1.79893e-12	Gtf2i
Fam222a	8.77127e-17	0.312097	0.448	0.189	1.84048e-12	Fam222a
Ndufa5	9.66048e-17	0.666777	0.797	0.742	2.02706e-12	Ndufa5
Fbxl171	9.74634e-17	0.572281	0.901	0.779	2.04508e-12	Fbxl17
Nme7	1.16171e-16	0.412705	0.657	0.372	2.43762e-12	Nme7
Dcaf7	1.27292e-16	0.432645	0.57	0.297	2.67097e-12	Dcaf7
Vps13b	1.33493e-16	0.565792	0.878	0.645	2.80108e-12	Vps13b
Selenom1	1.50407e-16	0.914058	0.698	0.472	3.15599e-12	Selenom
Pls12	1.56906e-16	0.339875	0.866	0.542	3.29235e-12	Pls1
Sntb1	1.58789e-16	0.42755	0.878	0.577	3.33187e-12	Sntb1
Psmd6	1.74631e-16	0.543386	0.686	0.469	3.66429e-12	Psmd6
Slc43a2	1.77403e-16	0.318024	0.407	0.166	3.72245e-12	Slc43a2
Ptgfrn	1.80474e-16	0.363379	0.494	0.229	3.78688e-12	Ptgfrn
Wdtc1	2.10761e-16	0.315546	0.453	0.199	4.42241e-12	Wdtc1
Adi1	2.16182e-16	0.3069	0.36	0.14	4.53614e-12	Adi1
Stag2	2.21711e-16	0.47202	0.808	0.606	4.65216e-12	Stag2
Gm427221	2.23113e-16	0.269617	0.384	0.147	4.68158e-12	Gm42722
Gtf2ird1	2.45316e-16	0.458818	0.663	0.387	5.14747e-12	Gtf2ird1
Snx13	2.59925e-16	0.46719	0.663	0.382	5.45401e-12	Snx13
Cox16	2.84369e-16	0.524692	0.855	0.647	5.96692e-12	Cox16
Pds5a1	3.26079e-16	0.545938	0.744	0.503	6.84211e-12	Pds5a
Lasp1	3.99991e-16	0.414632	0.436	0.2	8.39302e-12	Lasp1
Usp33	4.06596e-16	0.469084	0.628	0.353	8.53161e-12	Usp33
Atp6v1a	4.25342e-16	0.472127	0.767	0.557	8.92495e-12	Atp6v1a
Eea11	4.3604e-16	0.457664	0.61	0.342	9.14942e-12	Eea1
Cdh21	4.56775e-16	0.353272	0.634	0.318	9.58451e-12	Cdh2
Zc3h6	4.62543e-16	0.375477	0.453	0.203	9.70554e-12	Zc3h6
Ghitm	4.88779e-16	0.550962	0.669	0.437	1.02561e-11	Ghitm
Fbxw11	5.10566e-16	0.473616	0.721	0.461	1.07132e-11	Fbxw11
St7l	5.16571e-16	0.383784	0.494	0.239	1.08392e-11	St7l
Gripap1	5.36712e-16	0.398787	0.558	0.29	1.12618e-11	Gripap1
March31	6.51081e-16	0.416445	0.442	0.195	1.36616e-11	March3
Gnptg	6.74569e-16	0.342604	0.483	0.227	1.41545e-11	Gnptg
1700088E04Rik	6.94405e-16	0.305102	0.372	0.147	1.45707e-11	1700088E04Rik
Jazf1	7.25835e-16	0.413187	0.401	0.172	1.52302e-11	Jazf1
Fbxl12	7.41424e-16	0.304228	0.372	0.149	1.55573e-11	Fbxl12
3110021N24Rik1	8.62661e-16	0.348089	0.32	0.119	1.81012e-11	3110021N24Rik
Anp32e1	8.99512e-16	0.471919	0.756	0.504	1.88745e-11	Anp32e
Pgm2	9.55994e-16	0.28537	0.349	0.134	2.00596e-11	Pgm2
Ank3	1.03953e-15	0.260554	0.983	0.901	2.18124e-11	Ank3
Cep19	1.04854e-15	0.298345	0.384	0.157	2.20015e-11	Cep19
Fig4	1.05237e-15	0.260036	0.32	0.116	2.20819e-11	Fig4
Lactb2	1.10107e-15	0.282971	0.39	0.159	2.31037e-11	Lactb2
Bag21	1.14957e-15	0.393236	0.576	0.304	2.41214e-11	Bag2
Zfp871	1.14961e-15	0.417665	0.529	0.281	2.41224e-11	Zfp871
Xxylt1	1.20045e-15	0.25902	0.314	0.113	2.51891e-11	Xxylt1
2610301B20Rik	1.22755e-15	0.362851	0.448	0.208	2.57576e-11	2610301B20Rik
Tmem70	1.28339e-15	0.377188	0.459	0.217	2.69293e-11	Tmem70
Cox5b	1.28453e-15	0.608116	0.843	0.811	2.69532e-11	Cox5b
mt-Nd5	1.50995e-15	0.402594	0.977	0.934	3.16832e-11	mt-Nd5
Efcab14	1.54036e-15	0.400048	0.68	0.4	3.23213e-11	Efcab14
Ndufa4	1.55949e-15	0.531004	0.895	0.973	3.27228e-11	Ndufa4
Ppp1r9b	1.60449e-15	0.256133	0.279	0.095	3.36669e-11	Ppp1r9b
Rbm17	1.68176e-15	0.464707	0.645	0.399	3.52884e-11	Rbm17
Leng1	1.75336e-15	0.30697	0.401	0.17	3.67908e-11	Leng1
1300002E11Rik	1.79436e-15	0.420707	0.494	0.252	3.7651e-11	1300002E11Rik
Prkce1	1.84725e-15	0.649786	0.674	0.46	3.87609e-11	Prkce
Jmjd1c1	1.93938e-15	0.491258	0.959	0.811	4.06941e-11	Jmjd1c
Dpysl2	2.06101e-15	0.374129	0.901	0.667	4.32462e-11	Dpysl2
Ptp4a2	2.22889e-15	0.490792	0.953	0.808	4.67687e-11	Ptp4a2
Tbc1d5	2.23399e-15	0.534265	0.756	0.522	4.68758e-11	Tbc1d5
Cox7c	2.49924e-15	0.483707	0.924	0.983	5.24415e-11	Cox7c
Ccdc186	2.75869e-15	0.450304	0.808	0.56	5.78857e-11	Ccdc186
Clip4	2.76876e-15	0.257072	0.285	0.099	5.80969e-11	Clip4
Dnajc11	2.86029e-15	0.335174	0.43	0.193	6.00174e-11	Dnajc11
Cox7a2	2.99814e-15	0.436606	0.901	0.919	6.29099e-11	Cox7a2
Itm2c	3.05396e-15	0.565992	0.744	0.584	6.40813e-11	Itm2c
Zswim5	3.0956e-15	0.324298	0.337	0.131	6.4955e-11	Zswim5
Nrip1	3.27358e-15	0.411691	0.826	0.575	6.86894e-11	Nrip1
Zfp638	3.55731e-15	0.462431	0.791	0.589	7.4643e-11	Zfp638
Hes6	3.67096e-15	0.469742	0.39	0.167	7.70278e-11	Hes6
Ptbp1	3.7748e-15	0.381807	0.686	0.404	7.92067e-11	Ptbp1
Eif2b3	3.80823e-15	0.623638	0.465	0.227	7.99081e-11	Eif2b3
Hexdc	3.82729e-15	0.25119	0.291	0.102	8.03081e-11	Hexdc
Atp5h	4.21434e-15	0.509097	0.89	0.952	8.84295e-11	Atp5h
Mrpl33	4.33774e-15	0.524095	0.744	0.558	9.10188e-11	Mrpl33
Ap2b1	4.67349e-15	0.528604	0.767	0.542	9.80637e-11	Ap2b1
Usp15	4.79767e-15	0.457478	0.715	0.488	1.00669e-10	Usp15
Pop5	4.88281e-15	0.381292	0.448	0.214	1.02456e-10	Pop5
B4galt51	4.9397e-15	0.284924	0.395	0.164	1.0365e-10	B4galt5
Tspyl4	5.27781e-15	0.414618	0.523	0.276	1.10744e-10	Tspyl4
Zfp618	5.39536e-15	0.513645	0.645	0.403	1.13211e-10	Zfp618
Gstz1	5.43562e-15	0.336825	0.517	0.257	1.14056e-10	Gstz1
Diablo	5.64636e-15	0.4809	0.494	0.257	1.18478e-10	Diablo
Polr3e	5.65638e-15	0.308575	0.349	0.14	1.18688e-10	Polr3e
Lncpint	5.76885e-15	0.422688	0.517	0.26	1.21048e-10	Lncpint
Tent4b1	5.91746e-15	0.364852	0.506	0.251	1.24166e-10	Tent4b
Ccdc62	6.04424e-15	0.293674	0.36	0.147	1.26826e-10	Ccdc62
Epm2aip1	6.26981e-15	0.45652	0.552	0.307	1.31559e-10	Epm2aip1
Dnal1	6.34258e-15	0.351057	0.424	0.192	1.33086e-10	Dnal1
Baz1a1	6.61524e-15	0.346583	0.424	0.189	1.38808e-10	Baz1a
Osbpl111	7.34505e-15	0.370661	0.506	0.255	1.54121e-10	Osbpl11
Mosmo	7.37805e-15	0.37156	0.616	0.341	1.54814e-10	Mosmo
Zfp346	7.58782e-15	0.272076	0.326	0.124	1.59215e-10	Zfp346
Cltb	7.8429e-15	0.405577	0.628	0.367	1.64568e-10	Cltb
Tmem184b	8.28323e-15	0.34003	0.36	0.15	1.73807e-10	Tmem184b
Tnrc6c	9.29421e-15	0.416362	0.866	0.624	1.9502e-10	Tnrc6c
Ccl25	9.33904e-15	0.395563	0.494	0.247	1.95961e-10	Ccl25
Bola2	1.12166e-14	0.486662	0.628	0.421	2.35357e-10	Bola2
Ccpg1os	1.18e-14	0.270196	0.291	0.106	2.47599e-10	Ccpg1os
Nfatc1	1.2936e-14	0.270463	0.395	0.167	2.71437e-10	Nfatc1
Robo23	1.39128e-14	0.357583	0.936	0.591	2.91932e-10	Robo2
Nin2	1.74391e-14	0.272721	0.837	0.519	3.65926e-10	Nin
Gm120021	1.9157e-14	0.396176	0.302	0.112	4.0197e-10	Gm12002
Slc25a32	1.93036e-14	0.27261	0.267	0.093	4.05048e-10	Slc25a32
Cyp7b11	1.9833e-14	0.480557	0.512	0.263	4.16157e-10	Cyp7b1
Gars	2.00514e-14	0.372641	0.547	0.295	4.20739e-10	Gars
Ssx2ip2	2.22807e-14	0.442216	0.628	0.402	4.67516e-10	Ssx2ip
Agfg2	2.23433e-14	0.336673	0.419	0.189	4.68829e-10	Agfg2
Pard3bos1	2.51019e-14	0.631314	0.308	0.12	5.26712e-10	Pard3bos1
Nfkb1	2.84769e-14	0.437687	0.674	0.42	5.97531e-10	Nfkb1
Nckap11	3.24253e-14	0.523109	0.837	0.652	6.80379e-10	Nckap1
Atp5j	3.33788e-14	0.509798	0.878	0.939	7.00387e-10	Atp5j
Zcchc2	3.67238e-14	0.288988	0.308	0.119	7.70575e-10	Zcchc2
Trip12	3.73807e-14	0.427919	0.843	0.689	7.8436e-10	Trip12
Ndufa8	4.41931e-14	0.532427	0.744	0.59	9.27304e-10	Ndufa8
Rassf4	5.03316e-14	0.365023	0.471	0.232	1.05611e-09	Rassf4
Aplp2	5.56567e-14	0.42522	0.895	0.806	1.16784e-09	Aplp2
Gse1	6.04179e-14	0.435113	0.628	0.378	1.26775e-09	Gse1
Slc39a11	6.9918e-14	0.344745	0.419	0.194	1.46709e-09	Slc39a11
Pex1	7.09727e-14	0.258567	0.285	0.105	1.48922e-09	Pex1
Pdcd11	7.70927e-14	0.330188	0.424	0.201	1.61764e-09	Pdcd11
Drosha	8.12526e-14	0.34509	0.488	0.248	1.70492e-09	Drosha
Ip6k2	8.38266e-14	0.366438	0.703	0.434	1.75893e-09	Ip6k2
Dalrd3	8.71455e-14	0.325458	0.366	0.159	1.82857e-09	Dalrd3
Edem2	1.0128e-13	0.3065	0.407	0.185	2.12515e-09	Edem2
Smim1	1.05971e-13	0.405637	0.506	0.267	2.2236e-09	Smim1
Ccs	1.07692e-13	0.36909	0.68	0.415	2.2597e-09	Ccs
Lbh1	1.12944e-13	0.384219	0.57	0.313	2.3699e-09	Lbh
Lysmd4	1.17444e-13	0.801641	0.401	0.193	2.46432e-09	Lysmd4
Apoo	1.17596e-13	0.310501	0.488	0.243	2.46752e-09	Apoo
Bbip1	1.18046e-13	0.511456	0.686	0.488	2.47695e-09	Bbip1
Agl	1.22091e-13	0.477368	0.448	0.224	2.56184e-09	Agl
Eif2b4	1.31374e-13	0.307362	0.442	0.21	2.75661e-09	Eif2b4
Ap3d1	1.35006e-13	0.340948	0.622	0.359	2.83282e-09	Ap3d1
Rnf61	1.40799e-13	0.399971	0.605	0.356	2.95438e-09	Rnf6
Arfgef3	1.41297e-13	0.288746	0.494	0.243	2.96483e-09	Arfgef3
Fads2	1.83707e-13	0.323182	0.634	0.349	3.85471e-09	Fads2
Hspa8	2.14216e-13	0.439278	0.901	0.987	4.49489e-09	Hspa8
Wdr6	2.26196e-13	0.394308	0.547	0.314	4.74627e-09	Wdr6
Eid12	2.30879e-13	0.70668	0.82	0.828	4.84454e-09	Eid1
Ubn21	2.32041e-13	0.406526	0.924	0.768	4.86893e-09	Ubn2
Gas8	2.57341e-13	0.269048	0.355	0.151	5.39979e-09	Gas8
Lrrc28	2.58755e-13	0.316002	0.355	0.154	5.42945e-09	Lrrc28
Pdcd6	2.80621e-13	0.413151	0.773	0.553	5.88827e-09	Pdcd6
Brap	3.48276e-13	0.266439	0.39	0.171	7.30787e-09	Brap
Fam126b	3.54094e-13	0.302436	0.436	0.209	7.42995e-09	Fam126b
Dbnl	3.73865e-13	0.330314	0.517	0.276	7.84482e-09	Dbnl
Glyr1	3.7514e-13	0.420134	0.756	0.543	7.87157e-09	Glyr1
Fbxl4	4.70701e-13	0.337885	0.39	0.179	9.87672e-09	Fbxl4
Atp6v1b2	5.40871e-13	0.339186	0.541	0.294	1.13491e-08	Atp6v1b2
Garem11	5.72774e-13	0.266961	0.453	0.215	1.20185e-08	Garem1
Lrrc47	5.8844e-13	0.260009	0.326	0.134	1.23472e-08	Lrrc47
Evc2	5.99813e-13	0.290455	0.32	0.133	1.25859e-08	Evc2
Slc4a8	6.19547e-13	0.333151	0.401	0.189	1.3e-08	Slc4a8
Rab151	6.53789e-13	0.376912	0.483	0.25	1.37185e-08	Rab15
Atp5b	6.91939e-13	0.37374	0.89	0.899	1.45189e-08	Atp5b
Srcin1	6.96848e-13	0.285914	0.453	0.216	1.4622e-08	Srcin1
Tbc1d22b	7.19654e-13	0.26759	0.337	0.141	1.51005e-08	Tbc1d22b
Rc3h2	7.34092e-13	0.337778	0.698	0.431	1.54035e-08	Rc3h2
Armc8	7.38549e-13	0.34418	0.512	0.274	1.5497e-08	Armc8
Churc1	7.57741e-13	0.399165	0.686	0.466	1.58997e-08	Churc1
Psat1	7.71275e-13	0.657806	0.395	0.211	1.61837e-08	Psat1
Sfxn1	7.80323e-13	0.373315	0.529	0.296	1.63735e-08	Sfxn1
Cep162	8.05572e-13	0.305405	0.448	0.22	1.69033e-08	Cep162
Ndufa12	8.41672e-13	0.479486	0.791	0.681	1.76608e-08	Ndufa12
Dnajb6	8.42505e-13	0.385129	0.913	0.779	1.76783e-08	Dnajb6
Camk2n11	9.77931e-13	0.356309	0.471	0.244	2.05199e-08	Camk2n1
Golga1	9.89496e-13	0.348863	0.564	0.316	2.07626e-08	Golga1
Micu31	1.0425e-12	0.39984	0.657	0.408	2.18748e-08	Micu3
Gtpbp1	1.11838e-12	0.323817	0.378	0.174	2.34669e-08	Gtpbp1
Ints10	1.23466e-12	0.292547	0.39	0.181	2.59068e-08	Ints10
Dexi	1.27235e-12	0.294558	0.401	0.189	2.66976e-08	Dexi
Smc5	1.32081e-12	0.376673	0.587	0.356	2.77147e-08	Smc5
Evi5	1.344e-12	0.430974	0.727	0.519	2.82011e-08	Evi5
Dnajc24	1.44503e-12	0.317113	0.506	0.271	3.0321e-08	Dnajc24
Mrps5	1.44932e-12	0.423064	0.634	0.414	3.04111e-08	Mrps5
Zfp799	1.49647e-12	0.256069	0.36	0.157	3.14004e-08	Zfp799
Focad	1.79559e-12	0.379918	0.477	0.249	3.76768e-08	Focad
Smg6	1.89347e-12	0.538566	0.831	0.689	3.97307e-08	Smg6
Heatr5b	2.0485e-12	0.295481	0.39	0.179	4.29836e-08	Heatr5b
Naa40	2.22433e-12	0.260118	0.419	0.197	4.66732e-08	Naa40
Slc25a12	2.26251e-12	0.391523	0.593	0.35	4.74742e-08	Slc25a12
Gmcl1	2.30105e-12	0.288531	0.459	0.232	4.82829e-08	Gmcl1
Phf20l1	2.31609e-12	0.434277	0.791	0.647	4.85984e-08	Phf20l1
Gnaz	2.3207e-12	0.265664	0.308	0.126	4.86952e-08	Gnaz
2310061I04Rik	2.3721e-12	0.269646	0.372	0.168	4.97737e-08	2310061I04Rik
Zbtb7a	2.41569e-12	0.396613	0.767	0.551	5.06884e-08	Zbtb7a
Tmem147	2.91571e-12	0.449149	0.709	0.52	6.11804e-08	Tmem147
Zfp516	2.94203e-12	0.393297	0.628	0.393	6.17326e-08	Zfp516
Akap8	2.96802e-12	0.380858	0.587	0.36	6.2278e-08	Akap8
Calm31	3.17244e-12	0.485278	0.762	0.692	6.65673e-08	Calm3
Unc119b	3.34935e-12	0.284924	0.326	0.141	7.02794e-08	Unc119b
Prr14	3.48656e-12	0.315032	0.436	0.221	7.31585e-08	Prr14
Mipol1	3.57962e-12	0.384352	0.552	0.323	7.51112e-08	Mipol1
Ate1	3.63791e-12	0.345727	0.593	0.353	7.63342e-08	Ate1
Atp5c1	3.67615e-12	0.400212	0.878	0.885	7.71367e-08	Atp5c1
Srp72	3.90396e-12	0.370325	0.762	0.583	8.19167e-08	Srp72
Kmt2c	4.09854e-12	0.433977	0.855	0.706	8.59996e-08	Kmt2c
Ndufb5	4.15651e-12	0.457901	0.797	0.746	8.72161e-08	Ndufb5
Ncor1	4.19116e-12	0.344894	0.983	0.888	8.79431e-08	Ncor1
2510009E07Rik	4.26978e-12	0.298701	0.424	0.208	8.95928e-08	2510009E07Rik
Nsf	4.50617e-12	0.42404	0.471	0.265	9.45529e-08	Nsf
Nudc	5.08101e-12	0.420025	0.727	0.528	1.06615e-07	Nudc
Cmtm41	5.2732e-12	0.310291	0.529	0.288	1.10648e-07	Cmtm4
Sh3pxd2a1	5.47081e-12	0.421196	0.64	0.392	1.14794e-07	Sh3pxd2a
Appl21	5.80906e-12	0.287055	0.366	0.171	1.21892e-07	Appl2
Kif2a1	6.011e-12	0.316779	0.756	0.529	1.26129e-07	Kif2a
Fam91a1	6.01425e-12	0.386661	0.576	0.347	1.26197e-07	Fam91a1
Zc2hc1a	6.94177e-12	0.350547	0.616	0.374	1.45659e-07	Zc2hc1a
Maml2	8.22293e-12	0.496797	0.948	0.857	1.72542e-07	Maml2
Asb8	9.85346e-12	0.309306	0.413	0.204	2.06755e-07	Asb8
Srebf2	1.06999e-11	0.448203	0.651	0.411	2.24515e-07	Srebf2
Kidins220	1.15038e-11	0.335831	0.663	0.434	2.41384e-07	Kidins220
Dop1a	1.48897e-11	0.267715	0.384	0.181	3.1243e-07	Dop1a
Sugp2	1.52363e-11	0.268148	0.366	0.172	3.19703e-07	Sugp2
Map71	1.55835e-11	0.368206	0.814	0.585	3.26988e-07	Map7
Casc4	1.62743e-11	0.370089	0.843	0.655	3.41483e-07	Casc4
Senp7	1.70161e-11	0.351851	0.733	0.519	3.57048e-07	Senp7
Gapvd1	1.82239e-11	0.390855	0.692	0.483	3.82392e-07	Gapvd1
Aifm1	1.85487e-11	0.370227	0.593	0.369	3.89207e-07	Aifm1
Cacybp	1.93039e-11	0.486128	0.669	0.548	4.05055e-07	Cacybp
Hic2	1.9923e-11	0.269091	0.355	0.163	4.18044e-07	Hic2
Ndufs5	2.00004e-11	0.424657	0.797	0.772	4.19668e-07	Ndufs5
Med12l	2.16104e-11	0.453355	0.576	0.359	4.53451e-07	Med12l
Mri1	2.69911e-11	0.274021	0.372	0.176	5.66353e-07	Mri1
Ddx1	2.96262e-11	0.442414	0.61	0.415	6.21647e-07	Ddx1
Gramd4	3.26152e-11	0.280211	0.355	0.166	6.84366e-07	Gramd4
Nlk	3.39467e-11	0.327019	0.738	0.508	7.12304e-07	Nlk
Fez2	3.47468e-11	0.256565	0.395	0.192	7.29092e-07	Fez2
Adcy22	3.5867e-11	0.33626	0.39	0.191	7.52597e-07	Adcy2
Ddah11	4.00002e-11	0.308628	0.564	0.315	8.39324e-07	Ddah1
Braf	4.12054e-11	0.408312	0.82	0.676	8.64614e-07	Braf
Klhl2	4.28241e-11	0.3882	0.401	0.209	8.98578e-07	Klhl2
Sclt11	4.99061e-11	0.402648	0.628	0.408	1.04718e-06	Sclt1
Sgsm2	5.47277e-11	0.315569	0.494	0.267	1.14835e-06	Sgsm2
Dlat	5.75497e-11	0.319168	0.529	0.309	1.20757e-06	Dlat
Nipsnap2	6.53561e-11	0.425471	0.692	0.497	1.37137e-06	Nipsnap2
Gm37240	6.64143e-11	0.527766	0.657	0.461	1.39357e-06	Gm37240
Atp5o	6.71865e-11	0.43033	0.82	0.817	1.40977e-06	Atp5o
Unc5b	6.95662e-11	0.25025	0.291	0.122	1.45971e-06	Unc5b
Pcbd2	7.34693e-11	0.354309	0.483	0.283	1.54161e-06	Pcbd2
Uchl5	7.36292e-11	0.252097	0.36	0.171	1.54496e-06	Uchl5
Ncoa21	8.51315e-11	0.359457	0.901	0.679	1.78631e-06	Ncoa2
Pin1	8.57621e-11	0.376454	0.587	0.396	1.79955e-06	Pin1
Fam189a2	8.73327e-11	0.395794	0.599	0.377	1.8325e-06	Fam189a2
Ndufab1	8.9397e-11	0.430319	0.779	0.71	1.87582e-06	Ndufab1
Tbc1d11	9.48222e-11	0.294319	0.488	0.263	1.98966e-06	Tbc1d1
Mllt32	1.00697e-10	0.299378	0.831	0.585	2.11291e-06	Mllt3
Atp6v1g1	1.00942e-10	0.474799	0.808	0.803	2.11807e-06	Atp6v1g1
Ankfy1	1.01952e-10	0.356302	0.506	0.299	2.13926e-06	Ankfy1
Pip5k1a	1.13231e-10	0.325239	0.645	0.404	2.37592e-06	Pip5k1a
Cct4	1.22694e-10	0.393722	0.715	0.546	2.5745e-06	Cct4
Tbc1d32	1.30252e-10	0.282708	0.424	0.221	2.73308e-06	Tbc1d32
Atrn1	1.33893e-10	0.412603	0.657	0.467	2.80948e-06	Atrn
Kifap3	1.35099e-10	0.35833	0.686	0.494	2.83479e-06	Kifap3
Rev3l1	1.37693e-10	0.39241	0.907	0.773	2.8892e-06	Rev3l
Gm28379	1.4294e-10	0.255783	0.157	0.048	2.9993e-06	Gm28379
Mrpl30	1.47546e-10	0.400023	0.709	0.544	3.09597e-06	Mrpl30
Wwox	1.50481e-10	0.443246	0.849	0.648	3.15754e-06	Wwox
St3gal3	1.69367e-10	0.354502	0.5	0.296	3.55382e-06	St3gal3
Zc3h14	1.7136e-10	0.326836	0.733	0.516	3.59564e-06	Zc3h14
Dnajb14	1.79452e-10	0.320811	0.535	0.324	3.76544e-06	Dnajb14
Grcc10	1.82028e-10	0.429152	0.802	0.761	3.81949e-06	Grcc10
Ssbp3	1.90008e-10	0.366929	0.791	0.581	3.98694e-06	Ssbp3
Ybx3	1.93164e-10	0.361888	0.75	0.591	4.05315e-06	Ybx3
Adss	1.93737e-10	0.345242	0.628	0.404	4.06519e-06	Adss
Cblb	2.0602e-10	0.317742	0.616	0.38	4.32292e-06	Cblb
Rab13	2.13251e-10	0.390059	0.442	0.252	4.47465e-06	Rab13
Nrd1	2.18337e-10	0.356306	0.727	0.542	4.58137e-06	Nrd1
Ppp1r12b1	2.38024e-10	0.343087	0.616	0.399	4.99446e-06	Ppp1r12b
Ppp2r5e	2.45958e-10	0.312496	0.709	0.472	5.16094e-06	Ppp2r5e
Prkdc	2.49042e-10	0.314268	0.523	0.309	5.22565e-06	Prkdc
Creld2	2.72704e-10	0.332798	0.558	0.348	5.72216e-06	Creld2
Smim26	2.87785e-10	0.295015	0.448	0.242	6.0386e-06	Smim26
Epn21	2.89404e-10	0.408797	0.512	0.317	6.07257e-06	Epn2
Tfdp2	2.8949e-10	0.331677	0.622	0.395	6.07437e-06	Tfdp2
Igf1r	2.95539e-10	0.3639	0.907	0.806	6.2013e-06	Igf1r
Cenpv	2.98697e-10	0.295891	0.436	0.237	6.26756e-06	Cenpv
Xrcc5	3.00728e-10	0.350055	0.558	0.346	6.31017e-06	Xrcc5
Mfsd1	3.15387e-10	0.25964	0.343	0.165	6.61776e-06	Mfsd1
Faf1	3.67673e-10	0.33242	0.767	0.572	7.71489e-06	Faf1
Wwp1	3.77141e-10	0.333534	0.605	0.39	7.91355e-06	Wwp1
Fam193b	3.81584e-10	0.280565	0.395	0.204	8.00679e-06	Fam193b
Cct2	3.84014e-10	0.43665	0.75	0.694	8.05777e-06	Cct2
Ctbp2	4.2198e-10	0.286754	0.413	0.218	8.85441e-06	Ctbp2
Uhrf1bp1l	4.57264e-10	0.310966	0.517	0.305	9.59477e-06	Uhrf1bp1l
Aqp111	4.66025e-10	0.431174	0.512	0.32	9.77861e-06	Aqp11
Usp7	4.88138e-10	0.344519	0.581	0.374	1.02426e-05	Usp7
Sgms1	5.4078e-10	0.395405	0.686	0.481	1.13472e-05	Sgms1
Kdm4b	5.52467e-10	0.282166	0.448	0.245	1.15924e-05	Kdm4b
Ptges	5.66758e-10	0.277558	0.32	0.149	1.18923e-05	Ptges
Hectd1	5.88195e-10	0.348705	0.855	0.707	1.23421e-05	Hectd1
Dym	6.01905e-10	0.381689	0.541	0.336	1.26298e-05	Dym
Gpi1	6.39574e-10	0.340089	0.715	0.52	1.34202e-05	Gpi1
Gdpd11	7.08955e-10	0.291619	0.645	0.426	1.4876e-05	Gdpd1
Hps4	7.21666e-10	0.250396	0.453	0.244	1.51427e-05	Hps4
Dicer1	8.20685e-10	0.286452	0.605	0.381	1.72204e-05	Dicer1
Pank2	8.88216e-10	0.290258	0.436	0.243	1.86374e-05	Pank2
Slc25a331	1.03441e-09	0.299686	0.593	0.373	2.17051e-05	Slc25a33
Ift81	1.03516e-09	0.262562	0.558	0.331	2.17208e-05	Ift81
Fbxo34	1.04946e-09	0.253819	0.424	0.226	2.20208e-05	Fbxo34
Ubl5	1.06302e-09	0.345359	0.884	0.92	2.23053e-05	Ubl5
Ube2k	1.06979e-09	0.325517	0.913	0.767	2.24474e-05	Ube2k
Ago2	1.14862e-09	0.31954	0.634	0.418	2.41016e-05	Ago2
Hipk3	1.21908e-09	0.341854	0.645	0.436	2.558e-05	Hipk3
Dnm1l	1.24119e-09	0.356471	0.709	0.527	2.60439e-05	Dnm1l
E230016M11Rik	1.26633e-09	0.284493	0.326	0.157	2.65715e-05	E230016M11Rik
Qdpr	1.43751e-09	0.329778	0.483	0.287	3.01633e-05	Qdpr
Rars2	1.4665e-09	0.279289	0.419	0.23	3.07716e-05	Rars2
Ppfia1	1.70049e-09	0.290508	0.628	0.407	3.56814e-05	Ppfia1
Adgrl1	1.83323e-09	0.282708	0.419	0.232	3.84667e-05	Adgrl1
Got2	1.91177e-09	0.265025	0.634	0.396	4.01146e-05	Got2
Higd2a	1.99521e-09	0.393553	0.674	0.559	4.18656e-05	Higd2a
Mllt101	2.03113e-09	0.373055	0.826	0.69	4.26193e-05	Mllt10
Zfp91	2.06734e-09	0.327663	0.826	0.711	4.3379e-05	Zfp91
Vapb	2.33363e-09	0.289245	0.616	0.402	4.89665e-05	Vapb
Arhgef7	2.38245e-09	0.250465	0.436	0.237	4.9991e-05	Arhgef7
Cul3	2.43271e-09	0.305355	0.814	0.664	5.10455e-05	Cul3
Rai1	2.55575e-09	0.315878	0.599	0.397	5.36274e-05	Rai1
Lclat1	2.58147e-09	0.258452	0.459	0.258	5.4167e-05	Lclat1
St6galnac31	2.64134e-09	0.601184	0.616	0.455	5.54231e-05	St6galnac3
Gphn	2.68085e-09	0.356747	0.89	0.833	5.62522e-05	Gphn
Rps22	3.15768e-09	0.407667	0.907	0.946	6.62577e-05	Rps2
Samm50	3.21323e-09	0.31283	0.488	0.296	6.74233e-05	Samm50
Xist	3.44287e-09	0.669282	0.541	0.371	7.22417e-05	Xist
Hmbox1	3.61467e-09	0.3763	0.581	0.396	7.58466e-05	Hmbox1
Gtf3c3	3.65949e-09	0.27526	0.395	0.214	7.67871e-05	Gtf3c3
Idh3a	3.93786e-09	0.253402	0.488	0.279	8.2628e-05	Idh3a
Fars2	4.11992e-09	0.359383	0.762	0.568	8.64482e-05	Fars2
Snrnp27	4.1897e-09	0.345098	0.657	0.481	8.79124e-05	Snrnp27
Setd5	4.37797e-09	0.34344	0.884	0.743	9.18629e-05	Setd5
Mrps6	4.71449e-09	0.403447	0.547	0.378	9.89242e-05	Mrps6
Gcc2	4.94488e-09	0.289301	0.715	0.516	0.000103758	Gcc2
Cox5a	5.90309e-09	0.353685	0.837	0.861	0.000123864	Cox5a
Polr2g	6.12834e-09	0.349524	0.645	0.464	0.000128591	Polr2g
Suz12	6.80217e-09	0.318519	0.651	0.459	0.00014273	Suz12
Naa35	6.86009e-09	0.320458	0.628	0.434	0.000143945	Naa35
Cgn	7.77856e-09	0.326961	0.407	0.231	0.000163218	Cgn
Ttll5	8.01868e-09	0.273277	0.413	0.227	0.000168256	Ttll5
Dtd1	8.06353e-09	0.330953	0.552	0.361	0.000169197	Dtd1
Man1a2	8.10132e-09	0.318713	0.744	0.582	0.00016999	Man1a2
Ift20	8.22439e-09	0.377221	0.733	0.606	0.000172572	Ift20
Tmem60	8.45906e-09	0.296909	0.494	0.311	0.000177496	Tmem60
Snrk	9.58551e-09	0.250419	0.39	0.209	0.000201133	Snrk
Cyc1	1.01225e-08	0.343369	0.709	0.537	0.000212399	Cyc1
Exosc1	1.06027e-08	0.254972	0.395	0.218	0.000222477	Exosc1
Ralgps1	1.11804e-08	0.306677	0.506	0.307	0.000234599	Ralgps1
Parm1	1.23209e-08	0.26598	0.349	0.18	0.00025853	Parm1
Ap1ar	1.27348e-08	0.276781	0.541	0.336	0.000267214	Ap1ar
1810037I17Rik	1.3081e-08	0.478903	0.738	0.699	0.000274479	1810037I17Rik
Atp5f1	1.42923e-08	0.347456	0.855	0.885	0.000299895	Atp5f1
Atp5j2	1.47915e-08	0.266479	0.866	0.922	0.00031037	Atp5j2
Cnih1	1.58415e-08	0.322002	0.523	0.344	0.000332401	Cnih1
Hyou1	1.59334e-08	0.283436	0.483	0.294	0.00033433	Hyou1
Sec11a	1.59825e-08	0.429947	0.756	0.646	0.000335361	Sec11a
Rnf14	1.60242e-08	0.282752	0.529	0.337	0.000336237	Rnf14
Kif1bp	1.61797e-08	0.269962	0.442	0.257	0.000339498	Kif1bp
Adipor2	1.75077e-08	0.324549	0.75	0.562	0.000367365	Adipor2
Cct5	1.95246e-08	0.39171	0.738	0.642	0.000409684	Cct5
Emc6	1.9575e-08	0.34144	0.616	0.437	0.000410741	Emc6
Dhx32	2.02719e-08	0.256327	0.395	0.22	0.000425366	Dhx32
Depdc5	2.10129e-08	0.26334	0.384	0.21	0.000440914	Depdc5
Ubn1	2.25529e-08	0.355835	0.692	0.533	0.000473227	Ubn1
Vps53	2.26814e-08	0.270696	0.494	0.304	0.000475924	Vps53
Zfp148	2.27861e-08	0.331054	0.744	0.615	0.000478121	Zfp148
Gadd45gip1	2.40714e-08	0.31811	0.581	0.408	0.00050509	Gadd45gip1
Hpf1	2.54379e-08	0.351553	0.686	0.537	0.000533764	Hpf1
Cnp	2.59947e-08	0.256089	0.308	0.157	0.000545447	Cnp
Eif4b	2.77632e-08	0.285576	0.616	0.418	0.000582556	Eif4b
Scaf8	2.89528e-08	0.31632	0.727	0.536	0.000607517	Scaf8
Plaat3	3.10867e-08	0.280058	0.517	0.315	0.000652293	Plaat3
Nol4l	3.14575e-08	0.284716	0.36	0.195	0.000660073	Nol4l
Gm15738	3.27385e-08	0.27571	0.262	0.124	0.000686953	Gm15738
Romo1	3.39833e-08	0.441675	0.785	0.79	0.000713072	Romo1
Ubr2	3.44923e-08	0.358393	0.64	0.468	0.000723752	Ubr2
Golga4	3.81374e-08	0.287991	0.797	0.61	0.000800236	Golga4
Rbm26	3.86825e-08	0.289647	0.802	0.681	0.000811675	Rbm26
Fam92a	3.87453e-08	0.309569	0.581	0.397	0.000812993	Fam92a
Ncbp3	3.93824e-08	0.268217	0.488	0.304	0.00082636	Ncbp3
Ano10	4.13427e-08	0.278059	0.395	0.226	0.000867495	Ano10
Fdps	4.26277e-08	0.269115	0.436	0.261	0.000894457	Fdps
Ppp1r9a	4.47087e-08	0.306662	0.802	0.611	0.000938122	Ppp1r9a
Elp4	4.87915e-08	0.351492	0.634	0.464	0.00102379	Elp4
Dis3l2	5.00901e-08	0.350403	0.674	0.519	0.00105104	Dis3l2
Nnat2	5.05551e-08	0.601943	0.203	0.423	0.0010608	Nnat
Atp6v0b	5.26654e-08	0.276151	0.831	0.707	0.00110508	Atp6v0b
Mpped2	5.37601e-08	0.2868	0.512	0.31	0.00112805	Mpped2
Spast	5.44089e-08	0.290837	0.593	0.398	0.00114166	Spast
Gm12353	5.78204e-08	0.30346	0.215	0.095	0.00121325	Gm12353
Scoc	6.08719e-08	0.297695	0.541	0.366	0.00127727	Scoc
Arhgap39	6.15525e-08	0.268449	0.483	0.296	0.00129156	Arhgap39
Heatr6	6.47105e-08	0.26379	0.372	0.21	0.00135782	Heatr6
Tomm7	6.64009e-08	0.466583	0.785	0.782	0.00139329	Tomm7
Mtpn2	6.79335e-08	0.268567	0.802	0.619	0.00142545	Mtpn
Ubac2	6.97894e-08	0.28294	0.523	0.332	0.00146439	Ubac2
Upp2	7.07613e-08	0.268189	0.424	0.253	0.00148478	Upp2
Dlg11	7.14786e-08	0.310022	0.913	0.753	0.00149983	Dlg1
Senp21	7.24641e-08	0.287194	0.692	0.511	0.00152051	Senp2
D430042O09Rik	7.59135e-08	0.299865	0.448	0.276	0.00159289	D430042O09Rik
5330438D12Rik	7.96965e-08	0.608374	0.477	0.308	0.00167227	5330438D12Rik
Nxn1	8.14735e-08	0.297008	0.657	0.463	0.00170956	Nxn
Cnot10	8.15112e-08	0.297785	0.541	0.353	0.00171035	Cnot10
Srp19	8.30344e-08	0.326473	0.692	0.546	0.00174231	Srp19
Fbxl5	8.41684e-08	0.251728	0.512	0.326	0.0017661	Fbxl5
Nup214	8.85903e-08	0.256001	0.477	0.292	0.00185889	Nup214
Ehmt1	8.88487e-08	0.312666	0.767	0.598	0.00186431	Ehmt1
Trp53bp1	8.95371e-08	0.260247	0.57	0.373	0.00187876	Trp53bp1
Mycbp2	9.17949e-08	0.325197	0.884	0.776	0.00192613	Mycbp2
Ubr4	9.28357e-08	0.274412	0.581	0.39	0.00194797	Ubr4
Uqcrq	9.89822e-08	0.286894	0.895	0.92	0.00207694	Uqcrq
Cul4a	1.0803e-07	0.270795	0.488	0.311	0.0022668	Cul4a
E2f3	1.14954e-07	0.281885	0.448	0.27	0.00241207	E2f3
Ubtd2	1.18821e-07	0.293202	0.663	0.48	0.00249322	Ubtd2
Chtop	1.19862e-07	0.281978	0.547	0.369	0.00251505	Chtop
Mtx2	1.21863e-07	0.29483	0.616	0.448	0.00255705	Mtx2
Zfyve16	1.224e-07	0.276857	0.471	0.301	0.00256832	Zfyve16
Armh3	1.32851e-07	0.370138	0.5	0.334	0.00278761	Armh3
Rplp11	1.34307e-07	0.309095	0.983	0.999	0.00281816	Rplp1
Pi4kb	1.38848e-07	0.258635	0.512	0.318	0.00291345	Pi4kb
Psmc1	1.41553e-07	0.27171	0.61	0.412	0.0029702	Psmc1
Irak1bp1	1.49942e-07	0.250314	0.442	0.267	0.00314624	Irak1bp1
Chd4	1.60775e-07	0.255565	0.948	0.877	0.00337354	Chd4
Ptdss2	1.66081e-07	0.258853	0.401	0.237	0.00348487	Ptdss2
Uxs1	1.69125e-07	0.290449	0.442	0.276	0.00354874	Uxs1
Uqcc2	1.74636e-07	0.373645	0.727	0.609	0.00366439	Uqcc2
Usf2	1.76127e-07	0.259805	0.506	0.332	0.00369567	Usf2
Eya21	1.76646e-07	0.258235	0.262	0.127	0.00370657	Eya2
Utp14a	1.78862e-07	0.268335	0.419	0.254	0.00375307	Utp14a
Pibf1	1.81912e-07	0.299255	0.57	0.39	0.00381706	Pibf1
Rsf1os1	1.85555e-07	0.268558	0.18	0.075	0.0038935	Rsf1os1
Plekhf21	2.04304e-07	0.284924	0.39	0.232	0.0042869	Plekhf2
Cox7b	2.12654e-07	0.2756	0.837	0.846	0.00446212	Cox7b
Cbfa2t2	2.15959e-07	0.291264	0.552	0.38	0.00453148	Cbfa2t2
Tmem65	2.21708e-07	0.285722	0.599	0.411	0.0046521	Tmem65
Phip	2.24213e-07	0.327512	0.738	0.558	0.00470466	Phip
Bola3	2.42214e-07	0.289774	0.494	0.327	0.00508238	Bola3
Pja2	2.59199e-07	0.312549	0.779	0.641	0.00543877	Pja2
Prmt3	2.70323e-07	0.26008	0.366	0.21	0.00567218	Prmt3
Kmt2a1	3.02126e-07	0.286721	0.645	0.473	0.00633952	Kmt2a
Ro60	3.04889e-07	0.25649	0.512	0.34	0.00639749	Ro60
Luc7l2	3.22732e-07	0.275879	0.988	0.909	0.00677188	Luc7l2
Chchd3	3.37087e-07	0.290907	0.866	0.722	0.0070731	Chchd3
Nfatc3	3.51977e-07	0.289506	0.483	0.31	0.00738553	Nfatc3
Sf3b3	3.58429e-07	0.260484	0.576	0.387	0.00752091	Sf3b3
Trps11	3.67569e-07	0.329497	0.57	0.395	0.0077127	Trps1
Nudt14	3.74198e-07	0.308575	0.448	0.29	0.0078518	Nudt14
5031425E22Rik	3.86505e-07	0.26762	0.541	0.366	0.00811003	5031425E22Rik
Sash12	4.0367e-07	0.258296	0.593	0.403	0.00847022	Sash1
Gpcpd1	4.2003e-07	0.2541	0.587	0.388	0.00881349	Gpcpd1
Rmdn1	4.4339e-07	0.253698	0.547	0.354	0.00930365	Rmdn1
Suclg1	4.70005e-07	0.269446	0.686	0.536	0.00986211	Suclg1
Mgat4b	4.70291e-07	0.281959	0.622	0.447	0.00986812	Mgat4b
Nek7	4.7573e-07	0.282497	0.581	0.417	0.00998225	Nek7
Bcor1	5.83453e-07	0.257194	0.413	0.251	0.0122426	Bcor
Serinc3	5.86685e-07	0.271627	0.651	0.476	0.0123104	Serinc3
Pias2	6.49583e-07	0.268514	0.599	0.417	0.0136302	Pias2
Tma7	6.62635e-07	0.356488	0.831	0.898	0.0139041	Tma7
Sos2	6.77965e-07	0.301915	0.564	0.398	0.0142257	Sos2
Csmd11	6.91304e-07	0.347749	0.18	0.079	0.0145056	Csmd1
Nbr1	7.52744e-07	0.271669	0.581	0.407	0.0157948	Nbr1
Pan3	7.6214e-07	0.335939	0.75	0.604	0.015992	Pan3
Zfp654	7.74931e-07	0.29669	0.593	0.419	0.0162604	Zfp654
Ift88	7.79009e-07	0.277506	0.407	0.258	0.0163459	Ift88
Dixdc1	7.80213e-07	0.271137	0.483	0.31	0.0163712	Dixdc1
Otulin	7.97708e-07	0.325485	0.57	0.423	0.0167383	Otulin
Cdc34	8.09151e-07	0.258919	0.453	0.3	0.0169784	Cdc34
Wasl	9.27435e-07	0.280667	0.703	0.571	0.0194604	Wasl
Hypk	9.65466e-07	0.275136	0.57	0.411	0.0202584	Hypk
Celf1	1.00799e-06	0.272843	0.727	0.59	0.0211507	Celf1
Guk1	1.03631e-06	0.322351	0.587	0.442	0.0217449	Guk1
Hnrnpa3	1.07066e-06	0.25849	0.895	0.839	0.0224658	Hnrnpa3
Zfp277	1.17875e-06	0.255664	0.465	0.3	0.0247336	Zfp277
Dap3	1.27497e-06	0.254032	0.593	0.424	0.0267527	Dap3
Rtraf	1.43014e-06	0.327483	0.837	0.759	0.0300086	Rtraf
Tubb2b2	1.53774e-06	0.419535	0.541	0.405	0.0322664	Tubb2b
Ndufs1	1.61579e-06	0.284404	0.506	0.355	0.0339041	Ndufs1
Vps54	1.64389e-06	0.263774	0.558	0.386	0.0344937	Vps54
Gab21	1.85267e-06	0.275471	0.663	0.497	0.0388746	Gab2
Anp32b1	1.85934e-06	0.255448	0.826	0.772	0.0390146	Anp32b
Ndufb4	2.10663e-06	0.331798	0.785	0.721	0.0442034	Ndufb4
P2ry14	2.24747e-06	0.274833	0.291	0.162	0.0471587	P2ry14
Cdk13	2.49243e-06	0.299691	0.738	0.631	0.0522986	Cdk13
Stk31	2.63087e-06	0.270207	0.733	0.58	0.0552034	Stk3
Fut81	2.81967e-06	0.406113	0.669	0.499	0.0591652	Fut8
Eif4a2	2.88684e-06	0.259447	0.802	0.729	0.0605746	Eif4a2
Spats2l	2.8897e-06	0.334663	0.64	0.507	0.0606346	Spats2l
Cdc23	3.10984e-06	0.250348	0.36	0.219	0.0652538	Cdc23
Htt	3.14853e-06	0.256463	0.483	0.324	0.0660656	Htt
Farp2	3.36725e-06	0.256452	0.314	0.184	0.0706551	Farp2
Abl21	3.49992e-06	0.27904	0.448	0.297	0.0734389	Abl2
Opa1	3.86867e-06	0.256752	0.494	0.345	0.0811763	Opa1
Fam135a	5.46839e-06	0.293681	0.628	0.47	0.114743	Fam135a
Atp13a3	6.46488e-06	0.402678	0.616	0.491	0.135653	Atp13a3
Cacna2d32	6.57521e-06	0.287842	0.302	0.176	0.137968	Cacna2d3
Supt5	7.05016e-06	0.269623	0.57	0.439	0.147934	Supt5
BC005561	7.63486e-06	0.280729	0.698	0.574	0.160202	BC005561
Lmbr1	8.0772e-06	0.252869	0.407	0.261	0.169484	Lmbr1
Atxn7l1	9.09215e-06	0.279019	0.483	0.338	0.190781	Atxn7l1
Dpy30	1.12051e-05	0.274081	0.657	0.526	0.235118	Dpy30
Nxpe4	1.15007e-05	0.306596	0.471	0.331	0.241319	Nxpe4
Herc2	1.29722e-05	0.273696	0.645	0.504	0.272195	Herc2
Btbd1	1.34608e-05	0.270273	0.674	0.544	0.282449	Btbd1
Chmp3	1.43911e-05	0.253542	0.552	0.416	0.301969	Chmp3
Snx24	1.44105e-05	0.304388	0.581	0.434	0.302375	Snx24
Ndufb3	1.59478e-05	0.284803	0.721	0.63	0.334632	Ndufb3
Rab11a	1.60585e-05	0.269619	0.686	0.546	0.336956	Rab11a
Atp9b	2.29664e-05	0.274706	0.68	0.555	0.481904	Atp9b
Mdh2	2.34397e-05	0.252088	0.727	0.713	0.491835	Mdh2
5730522E02Rik	3.40349e-05	0.266117	0.523	0.367	0.714155	5730522E02Rik
Atp5mpl	3.74834e-05	0.288021	0.826	0.882	0.786513	Atp5mpl
Tomm5	4.26917e-05	0.259405	0.488	0.369	0.895799	Tomm5
Tanc11	4.53705e-05	0.29219	0.622	0.486	0.952008	Tanc1
Gm42439	0.00359909	0.473568	0.43	0.351	1	Gm42439
Ralyl1	0.00155157	0.442625	0.169	0.1	1	Ralyl
Svbp	0.00116132	0.363786	0.576	0.537	1	Svbp
Mef2a	0.00168888	0.327937	0.82	0.736	1	Mef2a
Lrrc41	0.00963308	0.320744	0.337	0.266	1	Lrrc4
Sri	0.00923896	0.304691	0.535	0.486	1	Sri
Sept112	0.00909864	0.294149	0.721	0.653	1	Sept11
Cct6a	0.000229808	0.280992	0.721	0.701	1	Cct6a
Gm463671	0.000102101	0.280056	0.331	0.217	1	Gm46367
Mrps33	0.000130367	0.274926	0.715	0.661	1	Mrps33
4930402H24Rik	0.000336268	0.271458	0.651	0.535	1	4930402H24Rik
Mical3	0.000581804	0.266588	0.523	0.42	1	Mical3
Cct31	5.41607e-05	0.266469	0.686	0.581	1	Cct3
Hdgf	8.57788e-05	0.263998	0.715	0.644	1	Hdgf
Atp6v0e1	0.000571953	0.251643	0.808	0.823	1	Atp6v0e

## Sheet: Iphcs
Column1	p_val	avg_log2FC	pct,1	pct,2	p_val_adj
C030013G03Rik	0	1.02239	0.423	0.006	0	C030013G03Rik
Prdm12	0	0.720121	0.46	0.001	0	Prdm12
Corin	2.77366e-258	0.773931	0.292	0.003	5.81998e-254	Corin
Grm7	2.54624e-256	2.40822	0.825	0.06	5.34277e-252	Grm7
Gm266	1.25033e-246	1.15053	0.693	0.04	2.62356e-242	Gm266
Lgr6	3.84988e-238	1.62182	0.81	0.063	8.07821e-234	Lgr6
Kcnq3	4.03884e-210	2.54109	0.927	0.104	8.47469e-206	Kcnq3
Wfdc12	2.52736e-207	0.834111	0.409	0.014	5.30316e-203	Wfdc12
Sapcd2	4.91116e-201	1.07231	0.584	0.034	1.03051e-196	Sapcd2
Mmp28	2.64212e-197	0.9257	0.584	0.035	5.54396e-193	Mmp28
Lfng	1.94903e-193	1.25945	0.759	0.067	4.08966e-189	Lfng
Ednrb	6.16178e-192	2.06211	0.92	0.109	1.29293e-187	Ednrb
Ttc9	7.80101e-185	0.823956	0.482	0.024	1.63689e-180	Ttc9
Lockd	2.73016e-175	1.75889	0.934	0.123	5.72868e-171	Lockd
Fabp7	1.41297e-170	3.61669	0.978	0.171	2.96483e-166	Fabp7
Sfn	2.79388e-170	1.3092	0.599	0.045	5.86239e-166	Sfn
Igfbp3	1.06408e-159	2.98444	1	0.19	2.23276e-155	Igfbp3
Snx22	2.13789e-157	0.929242	0.599	0.05	4.48594e-153	Snx22
Pla2g3	3.82579e-152	0.970997	0.606	0.053	8.02765e-148	Pla2g3
Faddos	1.29895e-148	0.319642	0.234	0.005	2.7256e-144	Faddos
Dgkb	1.87444e-147	2.74324	0.985	0.183	3.93314e-143	Dgkb
Rgs7	4.49496e-147	0.948719	0.453	0.028	9.43177e-143	Rgs7
Rab3b	2.75058e-140	1.13009	0.745	0.087	5.77154e-136	Rab3b
Hes5	2.80385e-139	0.814639	0.336	0.015	5.88332e-135	Hes5
Rnf165	1.62908e-138	1.0277	0.526	0.043	3.41829e-134	Rnf165
Gm16351	6.45472e-135	1.15766	0.664	0.074	1.35439e-130	Gm16351
Inpp5j	8.15631e-135	0.861783	0.533	0.046	1.71144e-130	Inpp5j
Gipc2	8.5673e-135	0.88075	0.635	0.066	1.79768e-130	Gipc2
Kif26b	1.5054e-131	1.51841	0.869	0.138	3.15878e-127	Kif26b
Gria41	1.63017e-130	2.70286	0.985	0.233	3.42059e-126	Gria4
Adgrg6	9.82808e-129	2.89011	0.985	0.261	2.06223e-124	Adgrg6
Slitrk61	7.61879e-127	1.69007	0.949	0.19	1.59865e-122	Slitrk6
Col13a1	1.17073e-126	1.19026	0.723	0.092	2.45654e-122	Col13a1
Trh	7.24571e-126	0.283646	0.139	0.001	1.52037e-121	Trh
Kremen1	5.47229e-123	1.82043	0.964	0.239	1.14825e-118	Kremen1
Scube2	1.26357e-122	0.755622	0.409	0.028	2.65135e-118	Scube2
Rorb	2.63464e-122	2.27089	0.985	0.223	5.52826e-118	Rorb
Ntf3	5.03068e-122	1.62522	0.927	0.191	1.05559e-117	Ntf3
Dock51	1.09933e-121	2.13835	0.978	0.226	2.30672e-117	Dock5
Cyp26b1	6.1509e-120	1.61736	0.891	0.161	1.29064e-115	Cyp26b1
Ppp1r14c	6.66319e-120	1.09302	0.672	0.086	1.39814e-115	Ppp1r14c
Mycn	3.42293e-119	0.796815	0.467	0.039	7.18233e-115	Mycn
Ppp4r4	6.58452e-116	0.928099	0.774	0.115	1.38163e-111	Ppp4r4
Emid1	9.53259e-111	1.40998	0.854	0.166	2.00022e-106	Emid1
Ephb1	9.98868e-111	1.6342	0.796	0.141	2.09592e-106	Ephb1
Slc25a41	5.78612e-107	0.355954	0.226	0.008	1.2141e-102	Slc25a41
6330411D24Rik	7.1209e-107	0.925181	0.38	0.027	1.49418e-102	6330411D24Rik
Inhba	8.44694e-107	1.31992	0.766	0.129	1.77242e-102	Inhba
Ism11	1.5841e-104	1.50698	0.818	0.153	3.32392e-100	Ism1
Slc20a1	1.14512e-102	1.23903	0.796	0.146	2.4028e-98	Slc20a1
Nrcam	1.33176e-102	2.52988	0.985	0.327	2.79444e-98	Nrcam
Lin7a	1.90629e-101	0.794395	0.394	0.032	3.99998e-97	Lin7a
Sall1	7.49674e-100	0.898079	0.65	0.092	1.57304e-95	Sall1
Ano11	7.7312e-100	3.15992	1	0.398	1.62224e-95	Ano1
Otol1	9.54008e-100	0.947605	0.854	0.148	2.0018e-95	Otol1
Anks1b1	2.75755e-96	1.94378	0.956	0.248	5.78618e-92	Anks1b
Dpf3	3.32497e-95	1.49464	0.912	0.223	6.97678e-91	Dpf3
Ppp2r2b	3.74716e-95	2.10019	0.978	0.301	7.86267e-91	Ppp2r2b
Gjb6	1.14466e-94	1.78578	0.927	0.261	2.40184e-90	Gjb6
Asic2	3.10292e-94	1.54132	0.635	0.099	6.51086e-90	Asic2
Krtdap	3.62691e-94	0.761868	0.277	0.016	7.61035e-90	Krtdap
Mphosph9	8.37802e-94	1.27279	0.81	0.179	1.75796e-89	Mphosph9
Cap21	1.12086e-93	1.3694	0.898	0.212	2.35189e-89	Cap2
Nrip3	6.9688e-93	0.630706	0.401	0.037	1.46226e-88	Nrip3
Ntm1	1.11939e-92	2.39728	0.949	0.343	2.34882e-88	Ntm
2610028E06Rik	8.35943e-92	0.260456	0.175	0.005	1.75406e-87	2610028E06Rik
Fam25c	4.88092e-91	0.570089	0.182	0.006	1.02416e-86	Fam25c
Gpld1	6.36191e-91	0.893039	0.555	0.075	1.33492e-86	Gpld1
Rab3c	2.93508e-90	0.626354	0.401	0.037	6.15867e-86	Rab3c
Sorbs2	2.38124e-89	2.75788	1	0.608	4.99657e-85	Sorbs2
Lgals3	4.01941e-89	0.339519	0.226	0.011	8.43394e-85	Lgals3
Wipf1	2.32353e-87	1.10812	0.766	0.157	4.87546e-83	Wipf1
Dnajc6	5.89924e-87	0.92479	0.628	0.1	1.23784e-82	Dnajc6
Shc3	2.19436e-86	0.530785	0.343	0.028	4.60443e-82	Shc3
Dlg2	4.40636e-86	2.3604	0.978	0.374	9.24587e-82	Dlg2
Fat3	4.43471e-86	1.40152	0.708	0.133	9.30536e-82	Fat3
Lypd6b1	1.51791e-84	1.49125	0.905	0.274	3.18503e-80	Lypd6b
Eva1a1	1.03458e-82	1.26074	0.752	0.159	2.17086e-78	Eva1a
Ciart	1.39013e-82	0.514289	0.343	0.03	2.91691e-78	Ciart
Kcnj16	1.98548e-82	0.705324	0.526	0.072	4.16613e-78	Kcnj16
Nckap5	3.69501e-82	2.70941	1	0.737	7.75323e-78	Nckap5
Trim2	1.76756e-81	1.89313	0.993	0.488	3.70888e-77	Trim2
Erbb41	3.29865e-81	2.50505	0.993	0.474	6.92155e-77	Erbb4
Tmprss21	3.47566e-80	1.30177	0.876	0.222	7.29298e-76	Tmprss2
Ptprk	5.47253e-80	2.19276	1	0.792	1.1483e-75	Ptprk
Abcc12	1.70674e-79	0.302516	0.168	0.006	3.58125e-75	Abcc12
Gm140661	5.01849e-79	1.82644	0.861	0.25	1.05303e-74	Gm14066
Jag11	1.07986e-77	1.65505	0.964	0.34	2.26588e-73	Jag1
Ush1c1	1.55101e-77	1.65382	0.993	0.471	3.25448e-73	Ush1c
Prr15	1.09017e-76	0.760841	0.526	0.08	2.2875e-72	Prr15
Dysf	1.57831e-76	0.842581	0.54	0.084	3.31178e-72	Dysf
Ror2	1.74259e-76	0.649377	0.431	0.052	3.65648e-72	Ror2
Neto21	3.06015e-76	1.26928	0.774	0.182	6.4211e-72	Neto2
Snx1	5.68522e-76	1.5104	0.927	0.366	1.19293e-71	Snx1
Igsf11	1.79445e-75	0.903342	0.701	0.148	3.7653e-71	Igsf11
Slc6a14	2.89464e-75	0.604989	0.409	0.047	6.07383e-71	Slc6a14
Shc4	1.00149e-74	1.15441	0.686	0.142	2.10142e-70	Shc4
Hs6st21	2.76108e-74	1.36029	0.898	0.271	5.79357e-70	Hs6st2
Anxa5	2.89122e-74	2.38496	1	0.873	6.06664e-70	Anxa5
Rims2	2.93748e-74	1.05139	0.861	0.228	6.16371e-70	Rims2
Socs21	6.66342e-74	1.80153	1	0.591	1.39819e-69	Socs2
Cdkn1b1	1.59047e-73	1.77251	0.993	0.545	3.33728e-69	Cdkn1b
B4galnt3	5.50198e-73	1.82917	0.949	0.344	1.15448e-68	B4galnt3
Cpa61	1.2208e-72	2.01833	1	0.443	2.5616e-68	Cpa6
Gal3st4	1.34012e-72	0.679769	0.482	0.069	2.81198e-68	Gal3st4
Myzap	3.92134e-72	1.099	0.642	0.132	8.22816e-68	Myzap
Slc1a31	7.60428e-72	1.71854	1	0.558	1.59561e-67	Slc1a3
Heyl	1.54015e-71	0.871829	0.591	0.109	3.2317e-67	Heyl
Tacstd2	3.21894e-71	0.907216	0.562	0.096	6.75431e-67	Tacstd2
Mast4	4.24169e-71	1.73324	0.993	0.529	8.90034e-67	Mast4
Pex5l	8.12176e-71	1.04962	0.584	0.105	1.70419e-66	Pex5l
Scd1	2.36775e-69	1.09767	0.628	0.124	4.96825e-65	Scd1
Fry	8.73154e-69	1.14331	0.92	0.301	1.83214e-64	Fry
Marveld3	1.30146e-68	1.06895	0.825	0.232	2.73086e-64	Marveld3
Rexo5	1.83288e-68	0.835411	0.635	0.13	3.84593e-64	Rexo5
Robo11	1.51034e-67	1.62298	1	0.597	3.16915e-63	Robo1
Tafa2	5.92718e-67	0.847518	0.387	0.048	1.2437e-62	Tafa2
Cep41	1.52003e-66	0.596524	0.62	0.121	3.18947e-62	Cep41
Erich2	4.80109e-66	0.384351	0.263	0.022	1.00741e-61	Erich2
E130114P18Rik	4.20125e-65	0.86375	0.737	0.176	8.81547e-61	E130114P18Rik
Otogl	5.77215e-65	1.65804	1	0.448	1.21117e-60	Otogl
Gpr45	7.1562e-65	0.600837	0.387	0.05	1.50159e-60	Gpr45
Lhfp1	9.14043e-65	1.11364	0.715	0.176	1.91794e-60	Lhfp
Amph	9.90819e-65	0.782572	0.62	0.122	2.07903e-60	Amph
Bcas3	1.1251e-64	1.51308	0.978	0.654	2.3608e-60	Bcas3
Cxadr	1.76639e-64	1.60752	0.978	0.612	3.70642e-60	Cxadr
Enah	3.87246e-64	1.45696	1	0.919	8.12558e-60	Enah
Fam124b	8.38817e-64	0.310479	0.212	0.014	1.76009e-59	Fam124b
Tmprss3	9.93619e-64	0.864149	0.642	0.137	2.08491e-59	Tmprss3
Adgrv1	1.76995e-63	0.699121	0.613	0.116	3.71389e-59	Adgrv1
Cdc14a1	2.41875e-63	1.79726	0.905	0.432	5.07527e-59	Cdc14a
Cdh2	3.33563e-63	1.42727	0.869	0.314	6.99914e-59	Cdh2
Sipa1l1	1.14323e-62	1.49532	1	0.822	2.39885e-58	Sipa1l1
Frmd4a1	1.87702e-62	1.35908	0.854	0.293	3.93855e-58	Frmd4a
Sox22	2.40288e-62	1.34848	0.971	0.372	5.04197e-58	Sox2
Chst11	4.52162e-62	0.58072	0.453	0.07	9.48771e-58	Chst1
Klf51	6.47366e-62	1.14257	0.883	0.28	1.35837e-57	Klf5
Kcnh81	1.30196e-61	1.39534	0.985	0.422	2.73191e-57	Kcnh8
Sh3kbp1	2.65551e-61	1.09659	0.781	0.229	5.57207e-57	Sh3kbp1
Slitrk3	6.44453e-61	0.538185	0.38	0.05	1.35226e-56	Slitrk3
Plet1	2.5069e-60	0.876521	0.781	0.205	5.26023e-56	Plet1
Kndc1	2.80154e-60	0.325072	0.234	0.019	5.87847e-56	Kndc1
Sema3d	3.48674e-60	1.04566	0.715	0.187	7.31624e-56	Sema3d
Hs6st3	4.248e-60	1.36724	0.642	0.155	8.91358e-56	Hs6st3
Rell11	6.20128e-60	1.49329	0.964	0.493	1.30121e-55	Rell1
Nudt4	9.25446e-60	1.43602	0.934	0.439	1.94186e-55	Nudt4
P2ry2	1.40305e-59	0.426107	0.372	0.049	2.94403e-55	P2ry2
Adcy21	1.49708e-59	0.991079	0.715	0.185	3.14132e-55	Adcy2
Cemip	2.3545e-59	1.034	0.745	0.197	4.94044e-55	Cemip
Itprid2	5.36036e-59	0.945862	0.679	0.175	1.12476e-54	Itprid2
A630014C17Rik	5.42466e-59	0.3308	0.204	0.014	1.13826e-54	A630014C17Rik
Gjb21	5.48685e-59	1.68743	0.985	0.59	1.15131e-54	Gjb2
Adam8	6.03557e-59	0.256177	0.161	0.008	1.26644e-54	Adam8
Ptprz1	9.97036e-59	0.971677	0.737	0.182	2.09208e-54	Ptprz1
Tenm4	1.51727e-58	1.53866	1	0.669	3.18369e-54	Tenm4
Nkain3	1.95134e-58	0.590127	0.533	0.096	4.09449e-54	Nkain3
Megf10	1.98897e-58	0.669272	0.526	0.098	4.17345e-54	Megf10
9430041J12Rik	3.5418e-58	0.641447	0.453	0.074	7.43176e-54	9430041J12Rik
Tmem79	5.76597e-58	0.6115	0.46	0.079	1.20987e-53	Tmem79
Rerg1	9.89358e-58	0.572438	0.38	0.053	2.07597e-53	Rerg
Lrrc7	4.45103e-57	0.694094	0.365	0.05	9.33959e-53	Lrrc7
Kcnj10	5.44234e-57	0.682979	0.511	0.097	1.14197e-52	Kcnj10
Nrxn11	7.40995e-57	1.01788	0.467	0.082	1.55483e-52	Nrxn1
Hmga2	1.52406e-56	0.674891	0.38	0.054	3.19793e-52	Hmga2
Rassf6	6.07935e-56	0.601487	0.445	0.075	1.27563e-51	Rassf6
Prr161	6.33024e-56	1.12716	0.679	0.175	1.32827e-51	Prr16
Sall21	1.12557e-55	1.15477	0.861	0.323	2.36177e-51	Sall2
Rasl11b1	1.41856e-55	0.876963	0.73	0.191	2.97656e-51	Rasl11b
Mxi11	1.58409e-55	1.42044	0.985	0.554	3.3239e-51	Mxi1
Ramp3	1.72026e-55	0.579556	0.438	0.072	3.60963e-51	Ramp3
Sorbs1	8.17019e-55	1.27976	0.985	0.452	1.71435e-50	Sorbs1
Sorbs2os	1.00742e-54	0.822782	0.591	0.137	2.11386e-50	Sorbs2os
B4galt5	2.08039e-54	0.824554	0.642	0.159	4.36529e-50	B4galt5
Otog1	2.24725e-54	1.14592	0.869	0.326	4.71539e-50	Otog
Nedd91	2.37576e-54	1.49662	0.898	0.386	4.98506e-50	Nedd9
Stox11	5.6545e-54	0.796925	0.577	0.129	1.18648e-49	Stox1
Cox4i2	7.43507e-54	0.441672	0.365	0.051	1.5601e-49	Cox4i2
Chst81	1.05716e-53	1.23925	0.869	0.325	2.21823e-49	Chst8
Ebf12	4.99067e-53	1.22911	1	0.854	1.04719e-48	Ebf1
Tbx2	7.92009e-53	0.951748	0.825	0.29	1.66187e-48	Tbx2
Ripk21	1.8517e-52	1.19316	0.796	0.264	3.88543e-48	Ripk2
Socs6	1.99413e-52	1.02786	0.876	0.343	4.18429e-48	Socs6
Pof1b	3.54508e-52	0.624193	0.365	0.055	7.43863e-48	Pof1b
Zdhhc2	4.82037e-52	1.05716	0.715	0.221	1.01146e-47	Zdhhc2
Entpd2	3.74698e-51	0.332794	0.234	0.022	7.86229e-47	Entpd2
Kcnb21	4.70143e-51	1.35855	0.985	0.53	9.865e-47	Kcnb2
Rhpn2	5.32234e-51	0.993902	0.73	0.237	1.11679e-46	Rhpn2
Pacsin1	6.51277e-51	0.615743	0.54	0.115	1.36658e-46	Pacsin1
Zc3hav1	9.39913e-51	0.445836	0.27	0.03	1.97222e-46	Zc3hav1
Gm49890	1.2626e-50	1.24852	0.774	0.256	2.64932e-46	Gm49890
Lsamp	1.48682e-50	1.15432	0.978	0.436	3.1198e-46	Lsamp
Far11	6.41363e-50	1.27145	0.985	0.652	1.34577e-45	Far1
Plcb4	7.24891e-50	1.23389	0.978	0.657	1.52104e-45	Plcb4
Asrgl1	1.09652e-49	0.820891	0.723	0.217	2.30083e-45	Asrgl1
Scrn12	1.50228e-49	0.991182	0.891	0.376	3.15223e-45	Scrn1
Faah	3.21793e-49	0.91671	0.686	0.207	6.75219e-45	Faah
Apbb2	3.97557e-49	1.13099	0.964	0.574	8.34195e-45	Apbb2
Rtl41	4.6851e-49	1.28499	0.861	0.317	9.83074e-45	Rtl4
Gm10638	6.59321e-49	0.639445	0.445	0.084	1.38345e-44	Gm10638
Siah1a	6.67438e-49	1.23654	0.876	0.475	1.40048e-44	Siah1a
Kif19a	7.52667e-49	0.748926	0.759	0.214	1.57932e-44	Kif19a
Astn2	1.93927e-48	0.963881	0.65	0.178	4.06917e-44	Astn2
Plcd4	4.73123e-48	0.968048	0.781	0.282	9.92755e-44	Plcd4
Tmem211	9.02828e-48	0.404395	0.292	0.038	1.8944e-43	Tmem211
Sp5	2.59493e-47	0.384231	0.277	0.034	5.44493e-43	Sp5
1810062G17Rik	2.84012e-47	0.468147	0.365	0.058	5.95942e-43	1810062G17Rik
Hspa2	3.01229e-47	1.10741	0.752	0.26	6.32069e-43	Hspa2
Rragd	4.70617e-47	0.559972	0.416	0.077	9.87496e-43	Rragd
Ppp1r2	8.16604e-47	1.18963	0.956	0.604	1.71348e-42	Ppp1r2
Abi3bp	8.77886e-47	0.793105	0.423	0.08	1.84207e-42	Abi3bp
Gulp1	1.35301e-46	1.01726	0.81	0.302	2.83901e-42	Gulp1
Rasd1	1.78854e-46	0.678671	0.423	0.077	3.7529e-42	Rasd1
Galnt14	2.15623e-46	0.677872	0.416	0.078	4.52441e-42	Galnt14
Phlpp11	2.4726e-46	1.32443	0.978	0.656	5.18826e-42	Phlpp1
Carmil11	2.55356e-46	1.23456	0.934	0.55	5.35814e-42	Carmil1
Lpar3	2.74573e-46	0.493708	0.372	0.063	5.76137e-42	Lpar3
Rassf91	2.96763e-46	1.03953	0.861	0.35	6.22698e-42	Rassf9
Lair1	5.44888e-46	0.265681	0.197	0.018	1.14334e-41	Lair1
Dok5	5.80939e-46	0.569821	0.394	0.071	1.21898e-41	Dok5
Nsun7	7.24745e-46	0.597672	0.401	0.073	1.52073e-41	Nsun7
Sox211	1.32366e-45	0.820571	0.672	0.2	2.77743e-41	Sox21
Rflnb	1.93281e-45	0.988538	0.891	0.413	4.05562e-41	Rflnb
Ebf3	3.40045e-45	0.848878	0.657	0.191	7.13517e-41	Ebf3
Ccnd1	6.80659e-45	1.32584	0.569	0.161	1.42823e-40	Ccnd1
Ackr4	8.4811e-45	0.508902	0.343	0.056	1.77959e-40	Ackr4
Slc35f3	1.63988e-44	0.431275	0.35	0.057	3.44095e-40	Slc35f3
Slc22a31	1.70531e-44	0.981505	0.401	0.076	3.57824e-40	Slc22a3
Kif2a	2.13805e-44	1.25923	0.898	0.527	4.48626e-40	Kif2a
Fbxo321	2.67998e-44	1.12901	0.978	0.638	5.62341e-40	Fbxo32
Fbn21	3.30507e-44	1.29729	0.985	0.571	6.93504e-40	Fbn2
Itpr2	3.47769e-44	1.12133	0.934	0.533	7.29724e-40	Itpr2
Nhs1	3.98596e-44	1.2807	0.942	0.546	8.36373e-40	Nhs
Akt3	7.73113e-44	1.12766	0.934	0.591	1.62222e-39	Akt3
Zbtb20	9.30893e-44	0.912855	1	0.996	1.95329e-39	Zbtb20
Tox2	9.45615e-44	0.526634	0.445	0.09	1.98418e-39	Tox2
Hk2	1.51674e-43	0.740887	0.526	0.129	3.18257e-39	Hk2
Lgr5	1.75605e-43	1.27179	0.81	0.297	3.68472e-39	Lgr5
Pakap,1	2.94043e-43	1.17637	0.818	0.361	6.16991e-39	Pakap,1
Hr	5.95398e-43	0.42298	0.372	0.065	1.24932e-38	Hr
Rgs62	9.76363e-43	1.26105	0.964	0.556	2.0487e-38	Rgs6
Akap121	1.20156e-42	1.28019	0.752	0.273	2.52123e-38	Akap12
Tnfrsf12a	1.27362e-42	1.03842	0.861	0.37	2.67244e-38	Tnfrsf12a
Cspg5	1.38606e-42	0.608259	0.511	0.123	2.90837e-38	Cspg5
Chl11	1.48928e-42	0.671072	0.489	0.109	3.12496e-38	Chl1
4930422I22Rik	1.84442e-42	0.920717	0.496	0.118	3.87015e-38	4930422I22Rik
Camta11	2.05602e-42	1.07807	0.964	0.633	4.31415e-38	Camta1
Arhgef4	5.49778e-42	0.379136	0.27	0.037	1.1536e-37	Arhgef4
Hey2	8.55166e-42	0.468651	0.387	0.072	1.7944e-37	Hey2
Frmd4b1	1.12434e-41	0.627136	0.876	0.366	2.35921e-37	Frmd4b
Ugdh1	1.79872e-41	1.07876	0.934	0.526	3.77425e-37	Ugdh
S100a13	2.14011e-41	1.35046	0.818	0.359	4.49059e-37	S100a13
Gad11	4.58549e-41	0.536249	0.416	0.084	9.62174e-37	Gad1
Kif21a1	4.92645e-41	1.07018	0.978	0.585	1.03372e-36	Kif21a
Parp8	7.56196e-41	1.06414	0.825	0.371	1.58673e-36	Parp8
Tshz3	1.10916e-40	0.671247	0.467	0.109	2.32735e-36	Tshz3
Pknox21	1.70838e-40	0.8195	0.693	0.224	3.58469e-36	Pknox2
Ttyh1	4.34128e-40	0.810898	0.803	0.33	9.1093e-36	Ttyh1
Srgap3	5.45471e-40	1.16665	0.971	0.726	1.14456e-35	Srgap3
Tspan8	8.28313e-40	1.20311	0.854	0.391	1.73805e-35	Tspan8
Plcxd31	2.09069e-39	1.06091	0.547	0.154	4.38689e-35	Plcxd3
Tubb31	2.34625e-39	0.653782	0.46	0.105	4.92314e-35	Tubb3
Rbp7	3.5645e-39	0.549319	0.19	0.019	7.47938e-35	Rbp7
Tsen151	5.93126e-39	1.16495	0.81	0.402	1.24456e-34	Tsen15
Arhgef28	1.33913e-38	0.94485	0.832	0.363	2.80989e-34	Arhgef28
Tesk2	2.27301e-38	0.830574	0.664	0.23	4.76945e-34	Tesk2
Rora1	2.94624e-38	0.959021	1	0.982	6.18209e-34	Rora
Wdr17	4.39201e-38	0.83135	0.599	0.19	9.21575e-34	Wdr17
Pak1	4.41769e-38	1.0658	0.854	0.474	9.26963e-34	Pak1
Epb41	4.97607e-38	1.0863	0.949	0.724	1.04413e-33	Epb41
Eps8	6.07031e-38	0.825665	0.672	0.234	1.27373e-33	Eps8
Ahcyl2	6.93718e-38	1.02774	0.854	0.472	1.45563e-33	Ahcyl2
Nxn	7.22633e-38	0.968789	0.876	0.459	1.5163e-33	Nxn
Plpp31	7.75899e-38	0.923585	0.942	0.516	1.62807e-33	Plpp3
Cd9	7.98593e-38	1.30942	0.993	0.912	1.67569e-33	Cd9
Celf22	1.31761e-37	1.06929	1	0.924	2.76474e-33	Celf2
Sorcs1	4.61104e-37	1.28832	0.745	0.309	9.67535e-33	Sorcs1
Sgcd	6.11351e-37	1.06947	1	0.74	1.2828e-32	Sgcd
Itgb81	7.97465e-37	0.691583	0.547	0.161	1.67332e-32	Itgb8
Tmem200a1	1.36649e-36	0.75303	0.591	0.177	2.8673e-32	Tmem200a
Fam83f	1.50339e-36	0.373827	0.314	0.055	3.15457e-32	Fam83f
Cnksr3	2.8597e-36	0.745594	0.555	0.168	6.0005e-32	Cnksr3
Lnx11	5.10188e-36	0.844105	0.796	0.348	1.07053e-31	Lnx1
Plch11	7.78332e-36	0.841815	0.883	0.399	1.63317e-31	Plch1
Nhsl1	8.52472e-36	0.90835	0.883	0.468	1.78874e-31	Nhsl1
Mctp1	2.36323e-35	0.856701	0.752	0.291	4.95877e-31	Mctp1
Cradd	2.6507e-35	0.862514	0.752	0.324	5.56197e-31	Cradd
Trpc5	2.93249e-35	0.51685	0.314	0.056	6.15325e-31	Trpc5
Adamtsl1	3.06079e-35	1.22458	0.964	0.698	6.42245e-31	Adamtsl1
Fgf101	3.35104e-35	0.997307	0.774	0.32	7.03148e-31	Fgf10
Garem1	3.93706e-35	0.690588	0.635	0.212	8.26114e-31	Garem1
Tgfb2	5.54181e-35	0.931521	1	0.87	1.16284e-30	Tgfb2
Paqr8	8.17049e-35	0.688192	0.701	0.256	1.71441e-30	Paqr8
Gpr37	1.05752e-34	0.463622	0.38	0.081	2.21899e-30	Gpr37
Megf9	1.06084e-34	0.882077	0.701	0.27	2.22596e-30	Megf9
Galnt21	2.3673e-34	0.963428	0.854	0.478	4.96731e-30	Galnt2
Fgfrl1	2.43502e-34	0.720867	0.679	0.255	5.1094e-30	Fgfrl1
Zfp462	2.60789e-34	0.985931	0.942	0.703	5.47214e-30	Zfp462
Nectin4	3.74059e-34	0.38802	0.336	0.066	7.84887e-30	Nectin4
Hectd2	8.68631e-34	0.577281	0.445	0.112	1.82265e-29	Hectd2
Il33	1.2052e-33	0.527863	0.277	0.046	2.52888e-29	Il33
Sox13	1.56017e-33	0.766415	0.606	0.21	3.27371e-29	Sox13
Magi3	2.2618e-33	0.9391	0.898	0.538	4.74593e-29	Magi3
Klhl29	2.26233e-33	0.87995	0.825	0.387	4.74705e-29	Klhl29
Cdkl4	2.4445e-33	0.422975	0.328	0.063	5.12929e-29	Cdkl4
Wasf3	7.58832e-33	0.705626	0.693	0.275	1.59226e-28	Wasf3
Colgalt21	7.61708e-33	0.883585	0.905	0.501	1.59829e-28	Colgalt2
2610035D17Rik	8.79386e-33	0.97245	0.832	0.456	1.84522e-28	2610035D17Rik
Tbc1d9	1.12654e-32	0.918697	0.737	0.307	2.36382e-28	Tbc1d9
Dst1	1.62988e-32	0.904661	0.934	0.672	3.41998e-28	Dst
Atf6	2.37145e-32	0.84757	0.861	0.472	4.97601e-28	Atf6
Sgcz1	3.43032e-32	1.19982	0.854	0.383	7.19785e-28	Sgcz
Pakap	3.96951e-32	0.744136	0.642	0.229	8.32921e-28	Pakap
Tst	4.52846e-32	0.908695	0.657	0.273	9.50207e-28	Tst
Tmcc31	7.58079e-32	0.837088	0.745	0.323	1.59068e-27	Tmcc3
Uap1l1	9.89231e-32	0.326454	0.248	0.04	2.0757e-27	Uap1l1
Nipal2	1.05267e-31	0.915549	0.839	0.443	2.20883e-27	Nipal2
Etnk2	1.11133e-31	0.329428	0.292	0.054	2.3319e-27	Etnk2
Gng121	1.37128e-31	0.761282	0.737	0.322	2.87736e-27	Gng12
Etv6	1.77415e-31	0.886125	0.949	0.757	3.72269e-27	Etv6
Trpm32	1.78519e-31	0.872236	1	0.963	3.74586e-27	Trpm3
Ptgr1	2.29321e-31	0.441339	0.321	0.066	4.81185e-27	Ptgr1
Ptprg1	3.08463e-31	0.950677	0.964	0.762	6.47248e-27	Ptprg
Tjp2	4.7881e-31	0.816424	0.876	0.454	1.00469e-26	Tjp2
Dcbld2	5.58103e-31	0.635066	0.591	0.205	1.17107e-26	Dcbld2
Rab8b	7.54213e-31	0.919257	0.759	0.381	1.58256e-26	Rab8b
Rhov	7.59159e-31	0.279388	0.277	0.049	1.59294e-26	Rhov
Id4	7.59569e-31	0.843333	0.825	0.396	1.5938e-26	Id4
Lox	1.01029e-30	0.543844	0.526	0.158	2.1199e-26	Lox
Gnai2	1.20149e-30	0.817448	0.949	0.764	2.52108e-26	Gnai2
Me3	1.68236e-30	0.806975	0.803	0.379	3.53009e-26	Me3
Tbcel1	1.8652e-30	0.7475	0.73	0.334	3.91375e-26	Tbcel
Hey11	2.37684e-30	0.700126	0.708	0.266	4.98732e-26	Hey1
Arhgap26	3.54987e-30	0.84944	0.781	0.391	7.44869e-26	Arhgap26
Rnd1	3.77815e-30	0.381364	0.321	0.066	7.9277e-26	Rnd1
Cd47	5.92662e-30	0.840177	0.803	0.437	1.24358e-25	Cd47
Emilin21	2.48046e-29	0.440354	0.453	0.123	5.20476e-25	Emilin2
Atxn12	2.54077e-29	0.798608	0.985	0.892	5.33129e-25	Atxn1
Adamts6	2.94469e-29	0.653822	0.628	0.223	6.17883e-25	Adamts6
Me1	3.46565e-29	0.701742	0.839	0.423	7.27196e-25	Me1
Sox2ot2	3.9914e-29	0.611258	0.555	0.173	8.37516e-25	Sox2ot
Sacs	4.7264e-29	0.507108	0.314	0.069	9.9174e-25	Sacs
Gm30541	6.70305e-29	0.448629	0.328	0.072	1.4065e-24	Gm30541
Tmod12	7.42101e-29	0.723411	0.993	0.837	1.55715e-24	Tmod1
Ccsap	1.89831e-28	0.371347	0.234	0.04	3.98323e-24	Ccsap
Kirrel3	1.93077e-28	1.14837	0.891	0.558	4.05133e-24	Kirrel3
Gm47591	2.23426e-28	0.253805	0.19	0.027	4.68814e-24	Gm47591
Fam107a	2.84834e-28	0.778837	0.847	0.438	5.97667e-24	Fam107a
Dync1i1	4.45621e-28	0.507373	0.65	0.232	9.35047e-24	Dync1i1
Tbc1d1	4.48157e-28	0.62113	0.657	0.26	9.40367e-24	Tbc1d1
Stx7	4.62199e-28	0.769042	0.818	0.451	9.69832e-24	Stx7
Cers6	5.73126e-28	0.85738	0.839	0.462	1.20259e-23	Cers6
Slc12a7	5.78842e-28	0.622054	0.599	0.223	1.21458e-23	Slc12a7
Acss3	5.93943e-28	0.68664	0.774	0.351	1.24627e-23	Acss3
Tspan14	9.15611e-28	0.700301	0.679	0.298	1.92123e-23	Tspan14
Hif1a	9.46492e-28	0.776677	0.956	0.774	1.98602e-23	Hif1a
Wipf31	1.09336e-27	0.744054	0.664	0.269	2.2942e-23	Wipf3
Sh3gl2	1.42537e-27	0.675224	0.672	0.285	2.99085e-23	Sh3gl2
Osbpl6	1.55379e-27	0.839303	0.796	0.443	3.26032e-23	Osbpl6
Car13	1.62891e-27	0.592437	0.599	0.22	3.41795e-23	Car13
Acsl31	2.45123e-27	0.850921	1	0.804	5.14341e-23	Acsl3
Ackr3	2.50159e-27	0.690966	0.693	0.301	5.24908e-23	Ackr3
Tecta1	2.59552e-27	0.692245	0.949	0.538	5.44618e-23	Tecta
Gpm6a	2.94932e-27	0.684673	0.577	0.216	6.18856e-23	Gpm6a
Prkar2b	3.16026e-27	0.608244	0.533	0.187	6.63117e-23	Prkar2b
Kif5b	5.83363e-27	0.69556	0.993	0.925	1.22407e-22	Kif5b
Dapk1	7.78772e-27	1.03387	0.803	0.465	1.6341e-22	Dapk1
Unc5d1	9.80067e-27	0.886322	0.416	0.124	2.05647e-22	Unc5d
Plcl1	1.75524e-26	0.63304	0.387	0.106	3.68301e-22	Plcl1
Serpine21	3.1122e-26	0.626608	0.723	0.293	6.53032e-22	Serpine2
Rnd2	3.64432e-26	0.8281	0.832	0.469	7.64689e-22	Rnd2
Spire21	4.12495e-26	0.735527	0.861	0.467	8.65539e-22	Spire2
Ppp1r1a	5.04229e-26	0.488363	0.438	0.131	1.05802e-21	Ppp1r1a
Nptx1	1.05175e-25	0.306974	0.27	0.055	2.20689e-21	Nptx1
Cntn31	1.06209e-25	0.542106	0.657	0.244	2.22859e-21	Cntn3
Cutal	1.35476e-25	0.295796	0.212	0.036	2.8427e-21	Cutal
Pclo	1.67886e-25	0.597456	0.577	0.209	3.52275e-21	Pclo
Max	2.6113e-25	0.614464	0.766	0.384	5.4793e-21	Max
Rc3h11	3.16773e-25	0.839663	0.876	0.551	6.64685e-21	Rc3h1
D630045J12Rik	4.33775e-25	0.605023	0.54	0.197	9.10191e-21	D630045J12Rik
Arhgap32	4.86439e-25	0.7531	0.745	0.383	1.02069e-20	Arhgap32
Vill	4.87736e-25	0.382037	0.336	0.084	1.02342e-20	Vill
Cpeb4	4.91693e-25	0.87725	0.869	0.581	1.03172e-20	Cpeb4
Slc44a2	4.97077e-25	0.589732	0.628	0.264	1.04302e-20	Slc44a2
Plxna41	5.56554e-25	0.826101	0.759	0.409	1.16782e-20	Plxna4
Pls11	6.96118e-25	0.839271	0.869	0.544	1.46066e-20	Pls1
Gna141	7.97425e-25	0.723055	0.679	0.308	1.67324e-20	Gna14
Fam3c	8.82622e-25	0.644834	0.839	0.458	1.85201e-20	Fam3c
Peli2	1.03672e-24	0.864794	0.854	0.52	2.17534e-20	Peli2
Pdlim3	1.33792e-24	0.34235	0.168	0.024	2.80736e-20	Pdlim3
Ppme1	1.93507e-24	0.754141	0.839	0.53	4.06036e-20	Ppme1
Gm16070	2.21274e-24	0.550143	0.358	0.097	4.64299e-20	Gm16070
Prkg11	2.44322e-24	0.871222	0.905	0.481	5.12662e-20	Prkg1
Pacs1	2.98841e-24	0.798843	0.876	0.553	6.27058e-20	Pacs1
Tcf7l1	3.25465e-24	0.915155	0.803	0.494	6.82923e-20	Tcf7l1
Il1rapl11	3.30466e-24	0.874441	0.912	0.605	6.93416e-20	Il1rapl1
Myo9a	4.70707e-24	0.830061	0.905	0.626	9.87685e-20	Myo9a
Slc24a31	5.32796e-24	0.621678	0.927	0.516	1.11797e-19	Slc24a3
Sdk11	5.66172e-24	0.818558	0.978	0.725	1.188e-19	Sdk1
Pcdh15	6.23751e-24	0.478463	0.796	0.368	1.30882e-19	Pcdh15
Igfbp5	6.96378e-24	0.543547	0.985	0.797	1.46121e-19	Igfbp5
Sfrp11	7.03402e-24	0.741762	0.978	0.786	1.47595e-19	Sfrp1
Plpp1	9.06652e-24	0.616083	0.511	0.196	1.90243e-19	Plpp1
Tspan121	1.05465e-23	0.635745	0.788	0.411	2.21296e-19	Tspan12
Vta1	1.17632e-23	0.644796	0.766	0.437	2.46826e-19	Vta1
Prss231	1.33158e-23	0.554525	0.934	0.528	2.79405e-19	Prss23
Zfyve91	1.36309e-23	0.802926	0.825	0.519	2.86016e-19	Zfyve9
Errfi11	1.80852e-23	0.714927	0.912	0.559	3.79481e-19	Errfi1
Sv2c	2.816e-23	0.429543	0.277	0.063	5.90882e-19	Sv2c
Hip1	3.04613e-23	0.726045	0.825	0.487	6.3917e-19	Hip1
Arhgdig	3.78677e-23	0.442605	0.372	0.108	7.94578e-19	Arhgdig
Phlda11	4.35754e-23	0.796391	0.693	0.345	9.14342e-19	Phlda1
Cobll1	4.64471e-23	0.757874	0.788	0.452	9.746e-19	Cobll1
Tle1	4.72553e-23	0.635649	0.686	0.324	9.91558e-19	Tle1
Rtn1	4.81781e-23	0.317575	0.482	0.158	1.01092e-18	Rtn1
Trpc11	5.83241e-23	0.695893	0.62	0.272	1.22382e-18	Trpc1
Utp14b	6.35522e-23	0.70433	0.796	0.433	1.33351e-18	Utp14b
Rbm241	6.40292e-23	0.440958	0.759	0.308	1.34352e-18	Rbm24
Lypd61	6.57092e-23	0.764096	0.569	0.247	1.37878e-18	Lypd6
Egfr1	9.60395e-23	0.766163	0.657	0.309	2.0152e-18	Egfr
Nckap1	1.46802e-22	0.680601	0.891	0.652	3.08035e-18	Nckap1
Usp46	1.47425e-22	0.601466	0.796	0.441	3.09341e-18	Usp46
Gsn1	1.84341e-22	1.36552	0.927	0.669	3.86803e-18	Gsn
Ptpra	2.10545e-22	0.724592	0.876	0.641	4.41786e-18	Ptpra
Filip1	3.35201e-22	0.662322	0.642	0.28	7.03352e-18	Filip1
Nck21	4.08133e-22	0.729839	0.883	0.618	8.56385e-18	Nck2
Far1os	4.45036e-22	0.653961	0.511	0.198	9.33819e-18	Far1os
Epb41l21	5.51435e-22	0.603587	0.723	0.356	1.15708e-17	Epb41l2
Crispld1	6.5396e-22	0.582092	0.401	0.128	1.3722e-17	Crispld1
Tspan13	9.83778e-22	0.670949	0.796	0.46	2.06426e-17	Tspan13
Phyhipl	1.12235e-21	0.546235	0.38	0.12	2.35502e-17	Phyhipl
Chd7	1.5165e-21	0.695688	0.839	0.57	3.18207e-17	Chd7
Adamts1	1.59086e-21	0.676336	0.577	0.238	3.3381e-17	Adamts1
Myo101	1.61748e-21	0.693723	0.847	0.559	3.39396e-17	Myo10
Wdr47	2.19441e-21	0.499811	0.504	0.193	4.60452e-17	Wdr47
Mfsd2a1	2.7323e-21	0.391901	0.365	0.107	5.73318e-17	Mfsd2a
Tmc7	3.46286e-21	0.288763	0.255	0.058	7.26612e-17	Tmc7
Glud1	3.62096e-21	0.821363	0.73	0.446	7.59787e-17	Glud1
Fibin1	4.88396e-21	0.470892	0.562	0.213	1.0248e-16	Fibin
Ubr1	5.24968e-21	0.648939	0.723	0.402	1.10154e-16	Ubr1
Fam129b	7.24971e-21	0.526144	0.489	0.19	1.52121e-16	Fam129b
Fut8	8.08879e-21	0.722595	0.788	0.498	1.69727e-16	Fut8
Msi2	8.51371e-21	0.595447	0.985	0.925	1.78643e-16	Msi2
Macf1	1.09367e-20	0.680765	0.971	0.849	2.29484e-16	Macf1
Sema6a1	1.10534e-20	0.691589	0.854	0.52	2.31933e-16	Sema6a
Tmbim1	1.13767e-20	0.588134	0.591	0.261	2.38718e-16	Tmbim1
Dpp4	1.30041e-20	0.460129	0.635	0.268	2.72865e-16	Dpp4
Rab6b	1.97219e-20	0.2513	0.204	0.04	4.13824e-16	Rab6b
Gsta4	2.05976e-20	0.559269	0.832	0.52	4.32199e-16	Gsta4
Camp	2.13477e-20	0.335386	0.241	0.054	4.47938e-16	Camp
Pdgfd	2.74569e-20	0.756107	0.898	0.689	5.76129e-16	Pdgfd
Cdh20	3.6887e-20	0.282833	0.146	0.022	7.74e-16	Cdh20
Ctnnd11	3.7202e-20	0.603869	0.978	0.87	7.80609e-16	Ctnnd1
Cadps	4.82322e-20	0.283288	0.139	0.02	1.01206e-15	Cadps
Sorcs2	5.57342e-20	0.506266	0.46	0.173	1.16947e-15	Sorcs2
Lrba	7.15898e-20	0.635522	0.985	0.836	1.50217e-15	Lrba
Pam1	7.4957e-20	0.565113	0.708	0.33	1.57282e-15	Pam
Ptprt1	8.13692e-20	0.427068	0.438	0.147	1.70737e-15	Ptprt
S100a11	1.0484e-19	0.703892	0.978	0.797	2.19986e-15	S100a1
Trim24	1.25244e-19	0.605061	0.803	0.483	2.62799e-15	Trim24
Eda1	1.28815e-19	0.782208	0.606	0.288	2.70292e-15	Eda
Egfl6	1.59471e-19	0.281616	0.27	0.067	3.34619e-15	Egfl6
Zfp36l1	1.68086e-19	0.707901	0.949	0.828	3.52694e-15	Zfp36l1
Tbc1d8	1.74959e-19	0.344027	0.35	0.106	3.67117e-15	Tbc1d8
Uchl12	1.82376e-19	0.469329	0.839	0.463	3.8268e-15	Uchl1
Psip11	2.2108e-19	0.5825	0.912	0.702	4.63893e-15	Psip1
Lbh	2.55012e-19	0.545078	0.65	0.313	5.35091e-15	Lbh
Fosl11	2.66804e-19	0.415571	0.409	0.135	5.59835e-15	Fosl1
Fzd4	2.91839e-19	0.515914	0.547	0.235	6.12366e-15	Fzd4
Fabp51	2.92668e-19	0.462444	0.431	0.154	6.14105e-15	Fabp5
Baz2b1	3.13891e-19	0.61087	0.978	0.909	6.58638e-15	Baz2b
Dgkh	3.5202e-19	0.51611	0.511	0.203	7.38644e-15	Dgkh
Arntl	3.53149e-19	0.519921	0.562	0.247	7.41013e-15	Arntl
Ndfip1	3.93751e-19	0.580696	0.985	0.934	8.26208e-15	Ndfip1
Oxct12	3.93965e-19	0.534621	0.92	0.686	8.26657e-15	Oxct1
Mllt31	3.99238e-19	0.651141	0.898	0.585	8.37721e-15	Mllt3
Grb141	4.07832e-19	0.554398	0.949	0.718	8.55754e-15	Grb14
Pcdh71	4.12484e-19	0.671276	0.942	0.728	8.65515e-15	Pcdh7
Ppfibp1	4.41826e-19	0.561353	0.672	0.351	9.27083e-15	Ppfibp1
Rab15	5.2305e-19	0.463834	0.577	0.249	1.09752e-14	Rab15
Tgif1	5.39468e-19	0.4775	0.467	0.181	1.13197e-14	Tgif1
Car14	5.93989e-19	0.465117	0.474	0.175	1.24637e-14	Car14
Cdh10	7.75124e-19	0.398383	0.248	0.061	1.62644e-14	Cdh10
Arhgap27	8.74924e-19	0.257221	0.226	0.051	1.83585e-14	Arhgap27
Zmat4	8.90556e-19	0.448753	0.401	0.131	1.86865e-14	Zmat4
Myef2	9.58676e-19	0.55257	0.672	0.349	2.01159e-14	Myef2
Gm10863	9.83118e-19	0.722112	0.657	0.35	2.06288e-14	Gm10863
Pisd	1.05009e-18	0.461296	0.482	0.191	2.20341e-14	Pisd
Fam71a	1.12262e-18	0.259552	0.219	0.049	2.35559e-14	Fam71a
Creb3l1	1.12901e-18	0.474275	0.416	0.151	2.369e-14	Creb3l1
Skp1a1	1.18255e-18	0.480447	1	0.97	2.48134e-14	Skp1a
Elmo1	1.29114e-18	0.585747	0.898	0.625	2.70921e-14	Elmo1
Selenom	1.34504e-18	0.765373	0.745	0.472	2.8223e-14	Selenom
Crybg3	1.41895e-18	0.602688	0.599	0.284	2.97738e-14	Crybg3
Tmem131	1.42239e-18	0.558493	0.715	0.394	2.98459e-14	Tmem131
Grik4	1.49942e-18	0.490903	0.35	0.112	3.14622e-14	Grik4
Taf15	1.67687e-18	0.576599	0.81	0.534	3.51858e-14	Taf15
Prkcq1	1.98804e-18	0.527693	0.562	0.241	4.1715e-14	Prkcq
Rgmb	2.26932e-18	0.377817	0.394	0.135	4.76172e-14	Rgmb
Cdkn1a1	2.29785e-18	0.817151	0.832	0.521	4.82159e-14	Cdkn1a
Timp31	2.30868e-18	0.910838	0.883	0.65	4.8443e-14	Timp3
Glmp	2.36516e-18	0.746575	0.737	0.479	4.96282e-14	Glmp
Grhl1	2.42008e-18	0.309126	0.307	0.087	5.07805e-14	Grhl1
Wls1	2.90093e-18	0.524041	0.964	0.779	6.08703e-14	Wls
Bach2	3.74486e-18	0.537934	0.474	0.191	7.85785e-14	Bach2
Sdc4	4.3254e-18	0.652129	0.949	0.813	9.07599e-14	Sdc4
Itpk1	4.49407e-18	0.596754	0.708	0.384	9.42992e-14	Itpk1
Gata32	4.50329e-18	0.579603	0.985	0.766	9.44926e-14	Gata3
Ccnt2	5.20899e-18	0.563375	0.664	0.359	1.093e-13	Ccnt2
Lima1	6.42982e-18	0.663969	0.92	0.709	1.34917e-13	Lima1
Nr2f12	6.6772e-18	0.614679	0.942	0.719	1.40108e-13	Nr2f1
Epcam	7.54288e-18	0.712213	1	0.955	1.58272e-13	Epcam
Cadps21	8.74743e-18	0.487047	0.861	0.561	1.83547e-13	Cadps2
Map2	8.81625e-18	0.541892	0.898	0.61	1.84991e-13	Map2
Fam49a	1.1977e-17	0.525951	0.73	0.393	2.51314e-13	Fam49a
Ptprm	1.24304e-17	0.703711	0.796	0.533	2.60828e-13	Ptprm
G6pdx	1.28292e-17	0.47843	0.569	0.254	2.69196e-13	G6pdx
Crlf3	1.34348e-17	0.56087	0.577	0.285	2.81902e-13	Crlf3
Gas2	1.78501e-17	0.30269	0.971	0.744	3.74549e-13	Gas2
Smim3	1.9939e-17	0.417823	0.511	0.213	4.18379e-13	Smim3
Eml41	2.14698e-17	0.666991	0.876	0.684	4.50501e-13	Eml4
Rttn	2.37707e-17	0.481584	0.482	0.197	4.9878e-13	Rttn
Sh3pxd2a	2.74939e-17	0.478794	0.745	0.391	5.76905e-13	Sh3pxd2a
Tanc1	2.9512e-17	0.572578	0.774	0.483	6.19251e-13	Tanc1
Mid2	3.14277e-17	0.437349	0.416	0.158	6.59448e-13	Mid2
Gramd3	3.45095e-17	0.523715	0.555	0.259	7.24113e-13	Gramd3
Rab5if1	4.545e-17	0.713549	0.869	0.725	9.53677e-13	Rab5if
Sptlc3	4.68661e-17	0.389458	0.489	0.186	9.83392e-13	Sptlc3
Arrdc4	6.05512e-17	0.507617	0.496	0.221	1.27055e-12	Arrdc4
Gm28175	6.15282e-17	0.26476	0.219	0.052	1.29105e-12	Gm28175
Med14	6.25288e-17	0.650125	0.584	0.293	1.31204e-12	Med14
Pde10a	6.39267e-17	0.486373	0.401	0.146	1.34137e-12	Pde10a
Tnik1	6.74001e-17	0.663466	0.745	0.463	1.41426e-12	Tnik
Gabrg3	7.11777e-17	0.398108	0.307	0.093	1.49352e-12	Gabrg3
Epb41l4a1	7.27067e-17	0.527736	0.883	0.559	1.5256e-12	Epb41l4a
Gm15283	7.59162e-17	0.534364	0.54	0.252	1.59295e-12	Gm15283
Eya4	8.17131e-17	0.605052	0.985	0.875	1.71459e-12	Eya4
Hecw2	8.42942e-17	0.576226	0.781	0.47	1.76875e-12	Hecw2
Appl2	8.51535e-17	0.487162	0.431	0.17	1.78678e-12	Appl2
Pgm2l1	1.02567e-16	0.407432	0.606	0.276	2.15216e-12	Pgm2l1
Crybg1	1.0449e-16	0.50438	0.511	0.223	2.19252e-12	Crybg1
Raver2	1.06619e-16	0.588847	0.445	0.183	2.23719e-12	Raver2
Fubp3	1.11644e-16	0.454983	0.591	0.288	2.34263e-12	Fubp3
Gbe1	1.51888e-16	0.648152	0.715	0.403	3.18707e-12	Gbe1
Gk5	1.65132e-16	0.536626	0.562	0.273	3.46496e-12	Gk5
Baiap2	2.11463e-16	0.440853	0.416	0.159	4.43713e-12	Baiap2
Wscd21	2.13503e-16	0.612908	0.847	0.512	4.47994e-12	Wscd2
Txlng1	2.18756e-16	0.503937	0.591	0.297	4.59015e-12	Txlng
Rapgef5	2.2504e-16	0.572712	0.81	0.501	4.72201e-12	Rapgef5
Adamts191	2.41554e-16	0.388934	0.591	0.276	5.06853e-12	Adamts19
Gpc2	2.81755e-16	0.278207	0.27	0.077	5.91206e-12	Gpc2
Trib1	3.11089e-16	0.4444	0.533	0.239	6.52759e-12	Trib1
Thbs1	3.62755e-16	0.547891	0.526	0.24	7.61168e-12	Thbs1
Snx25	4.19513e-16	0.509699	0.496	0.226	8.80263e-12	Snx25
Trabd2b1	5.97935e-16	0.486038	0.438	0.177	1.25465e-11	Trabd2b
Hs2st1	6.02138e-16	0.68724	0.752	0.494	1.26347e-11	Hs2st1
Gnaq	6.02508e-16	0.607966	0.876	0.701	1.26424e-11	Gnaq
Dusp6	6.15671e-16	0.37445	0.423	0.163	1.29186e-11	Dusp6
Myh141	6.96063e-16	0.644972	0.737	0.443	1.46055e-11	Myh14
Pwwp3b	7.40914e-16	0.385722	0.358	0.128	1.55466e-11	Pwwp3b
Ston2	7.48378e-16	0.598425	0.65	0.355	1.57032e-11	Ston2
Uqcrc21	8.10516e-16	0.636304	0.861	0.686	1.70071e-11	Uqcrc2
Mthfd1l	8.36902e-16	0.470488	0.35	0.125	1.75607e-11	Mthfd1l
Mark1	8.69757e-16	0.398813	0.409	0.16	1.82501e-11	Mark1
Cd441	8.70837e-16	0.389689	0.467	0.185	1.82728e-11	Cd44
Lap3	8.87597e-16	0.613976	0.701	0.409	1.86244e-11	Lap3
Epn2	9.08044e-16	0.512176	0.606	0.315	1.90535e-11	Epn2
Ddah1	1.27543e-15	0.501028	0.613	0.316	2.67623e-11	Ddah1
Prex1	1.31088e-15	0.327237	0.277	0.084	2.75061e-11	Prex1
Cldn14	1.33054e-15	0.580138	0.766	0.444	2.79186e-11	Cldn14
Acvr2a	1.43615e-15	0.536189	0.65	0.361	3.01347e-11	Acvr2a
Dusp11	1.47839e-15	0.726758	0.869	0.637	3.10211e-11	Dusp1
Gpc61	1.57042e-15	0.57351	0.949	0.678	3.29521e-11	Gpc6
Znrf3	1.5724e-15	0.728195	0.672	0.423	3.29937e-11	Znrf3
Ddit41	1.68601e-15	0.43411	0.467	0.193	3.53775e-11	Ddit4
Gdpd1	1.69424e-15	0.516728	0.715	0.426	3.55503e-11	Gdpd1
Hsp90ab1	1.78746e-15	0.351339	1	0.998	3.75062e-11	Hsp90ab1
Nrarp	2.46898e-15	0.351085	0.314	0.104	5.18067e-11	Nrarp
C130071C03Rik	2.81169e-15	0.340947	0.394	0.146	5.89977e-11	C130071C03Rik
Galr11	2.95789e-15	0.252677	0.219	0.055	6.20653e-11	Galr1
Ccdc88c	2.95822e-15	0.388802	0.496	0.214	6.20722e-11	Ccdc88c
Gca	3.04553e-15	0.458459	0.372	0.141	6.39043e-11	Gca
Anxa2	3.47977e-15	0.508444	0.956	0.719	7.30159e-11	Anxa2
Atp2b4	3.55804e-15	0.277339	0.255	0.073	7.46583e-11	Atp2b4
Clstn1	3.83884e-15	0.492369	0.81	0.548	8.05505e-11	Clstn1
Smpdl3a1	4.16705e-15	0.476758	0.679	0.377	8.74372e-11	Smpdl3a
Pcgf5	4.43966e-15	0.384097	0.562	0.261	9.31575e-11	Pcgf5
Emp1	4.51263e-15	0.718806	0.526	0.254	9.46885e-11	Emp1
Nap1l4	5.68257e-15	0.563071	0.788	0.623	1.19237e-10	Nap1l4
Syne21	6.08056e-15	0.467406	0.942	0.754	1.27588e-10	Syne2
Msi11	6.12105e-15	0.471093	0.708	0.419	1.28438e-10	Msi1
Tlcd1	6.35774e-15	0.322351	0.285	0.092	1.33405e-10	Tlcd1
Adgrl3	6.52758e-15	0.46871	0.971	0.71	1.36968e-10	Adgrl3
Ssx2ip1	6.77948e-15	0.535274	0.686	0.402	1.42254e-10	Ssx2ip
Gucy1a21	6.8308e-15	0.40726	0.584	0.273	1.43331e-10	Gucy1a2
Sparc	7.31551e-15	0.473899	1	0.972	1.53501e-10	Sparc
Cyb5r31	7.46266e-15	0.563598	0.803	0.556	1.56589e-10	Cyb5r3
Nectin21	8.00081e-15	0.488608	0.876	0.61	1.67881e-10	Nectin2
Mal2	8.30836e-15	0.385785	0.46	0.196	1.74334e-10	Mal2
Atp11b	8.71411e-15	0.560974	0.701	0.452	1.82848e-10	Atp11b
Grtp1	9.03676e-15	0.317326	0.372	0.139	1.89618e-10	Grtp1
Atrnl1	9.66928e-15	0.523622	0.927	0.78	2.02891e-10	Atrnl1
Ckb1	1.04974e-14	0.490431	0.971	0.78	2.20267e-10	Ckb
Ndrg3	1.07685e-14	0.554544	0.547	0.268	2.25956e-10	Ndrg3
Wwtr11	1.39968e-14	0.571739	0.854	0.669	2.93695e-10	Wwtr1
Cachd1	1.42007e-14	0.495711	0.708	0.402	2.97972e-10	Cachd1
Hivep2	1.45962e-14	0.589373	0.803	0.547	3.06272e-10	Hivep2
Cryl1	1.51458e-14	0.536606	0.628	0.335	3.17804e-10	Cryl1
Mospd2	2.11728e-14	0.500808	0.511	0.257	4.44269e-10	Mospd2
Jun1	2.1683e-14	0.521999	1	0.967	4.54974e-10	Jun
Tcf41	2.46347e-14	0.550687	0.905	0.758	5.16909e-10	Tcf4
Fam241a	2.56891e-14	0.376306	0.38	0.145	5.39034e-10	Fam241a
Ikzf2	2.71444e-14	0.503843	0.759	0.458	5.6957e-10	Ikzf2
Sesn3	2.76514e-14	0.567616	0.803	0.562	5.8021e-10	Sesn3
Tulp2	2.79436e-14	0.293837	0.35	0.126	5.8634e-10	Tulp2
Nek12	3.43704e-14	0.483883	0.92	0.709	7.21193e-10	Nek1
Rnf241	4.08497e-14	0.589414	0.65	0.37	8.5715e-10	Rnf24
Foxo3	4.113e-14	0.525421	0.62	0.34	8.63032e-10	Foxo3
Ube2e21	4.19339e-14	0.582854	0.898	0.736	8.79898e-10	Ube2e2
Etv11	4.33726e-14	0.337863	0.372	0.139	9.10087e-10	Etv1
Numb1	4.7431e-14	0.514909	0.883	0.661	9.95245e-10	Numb
Egr31	5.23498e-14	0.484924	0.496	0.223	1.09846e-09	Egr3
Spry21	6.49102e-14	0.583526	0.635	0.347	1.36201e-09	Spry2
Tgfa	6.92017e-14	0.325719	0.35	0.132	1.45206e-09	Tgfa
Vgll42	7.64595e-14	0.513538	0.927	0.739	1.60435e-09	Vgll4
Ccdc85c	8.33428e-14	0.367165	0.423	0.181	1.74878e-09	Ccdc85c
Palm	8.98832e-14	0.459128	0.526	0.263	1.88602e-09	Palm
Cbx5	9.29514e-14	0.507563	0.898	0.744	1.9504e-09	Cbx5
Ncoa1	1.07863e-13	0.537211	0.92	0.771	2.2633e-09	Ncoa1
Rassf10	1.10774e-13	0.294098	0.255	0.08	2.32437e-09	Rassf10
Id12	1.13169e-13	0.594317	0.993	0.849	2.37463e-09	Id1
Tmem221	1.15924e-13	0.350057	0.409	0.169	2.43244e-09	Tmem221
2010300C02Rik	1.22477e-13	0.375672	0.365	0.142	2.56993e-09	2010300C02Rik
Plxnc1	1.2265e-13	0.304068	0.292	0.099	2.57356e-09	Plxnc1
Tubb2b1	1.41981e-13	0.44257	0.708	0.402	2.97919e-09	Tubb2b
Uaca	1.54659e-13	0.5578	0.54	0.279	3.2452e-09	Uaca
Osbpl11	1.58894e-13	0.506625	0.511	0.256	3.33406e-09	Osbpl11
Rgs22	1.60995e-13	0.266016	0.182	0.046	3.37816e-09	Rgs22
Gm12158	2.01161e-13	0.28003	0.321	0.115	4.22096e-09	Gm12158
Nipbl	2.04021e-13	0.521814	0.949	0.867	4.28097e-09	Nipbl
Me2	2.15475e-13	0.406234	0.438	0.196	4.5213e-09	Me2
Agpat51	2.26379e-13	0.427701	0.701	0.402	4.75012e-09	Agpat5
Mtss2	3.09065e-13	0.379295	0.496	0.239	6.48512e-09	Mtss2
Rps6ka3	3.1147e-13	0.490976	0.818	0.586	6.53558e-09	Rps6ka3
Acaca	3.17108e-13	0.475701	0.672	0.403	6.65387e-09	Acaca
Pmm1	3.34457e-13	0.320729	0.445	0.194	7.01792e-09	Pmm1
Elf3	3.39513e-13	0.36902	0.307	0.11	7.124e-09	Elf3
Osbpl9	3.5817e-13	0.4633	0.825	0.6	7.51549e-09	Osbpl9
Ptpre	3.95759e-13	0.40432	0.555	0.278	8.30421e-09	Ptpre
Zfp609	4.03067e-13	0.57619	0.774	0.549	8.45755e-09	Zfp609
Cmip	4.20237e-13	0.503176	0.708	0.456	8.81783e-09	Cmip
Mettl241	4.25136e-13	0.364678	0.328	0.124	8.92063e-09	Mettl24
Rabgap1l2	4.31285e-13	0.338231	0.985	0.847	9.04965e-09	Rabgap1l
Afdn	4.39069e-13	0.504351	0.796	0.545	9.21298e-09	Afdn
Ctif	4.51799e-13	0.352185	0.526	0.259	9.4801e-09	Ctif
Gm386041	4.55694e-13	0.597447	0.679	0.417	9.56182e-09	Gm38604
Slc39a8	4.63346e-13	0.315779	0.336	0.127	9.72239e-09	Slc39a8
Lrrtm42	5.06814e-13	0.590969	0.876	0.56	1.06345e-08	Lrrtm4
Setbp1	5.51116e-13	0.573586	0.985	0.905	1.15641e-08	Setbp1
Fndc7	5.91067e-13	0.323969	0.234	0.071	1.24024e-08	Fndc7
St3gal6	6.0856e-13	0.427662	0.46	0.216	1.27694e-08	St3gal6
Ppm1h	6.32065e-13	0.545949	0.62	0.367	1.32626e-08	Ppm1h
Man1a	6.41908e-13	0.626246	0.708	0.435	1.34692e-08	Man1a
Btbd7	8.69035e-13	0.468969	0.825	0.639	1.8235e-08	Btbd7
Atg101	9.8166e-13	0.427746	0.584	0.323	2.05982e-08	Atg101
Sema6d	1.22552e-12	0.439846	0.358	0.147	2.5715e-08	Sema6d
Ivns1abp	1.33586e-12	0.403921	0.642	0.379	2.80304e-08	Ivns1abp
Garnl3	1.34564e-12	0.405788	0.401	0.18	2.82356e-08	Garnl3
Fxyd3	1.41935e-12	0.39049	0.467	0.207	2.97822e-08	Fxyd3
Klf6	1.78836e-12	0.695228	0.876	0.732	3.75252e-08	Klf6
Auts21	1.79843e-12	0.436075	1	0.971	3.77364e-08	Auts2
Nfia	1.82614e-12	0.457267	0.993	0.93	3.83179e-08	Nfia
Adam15	1.91339e-12	0.281784	0.307	0.113	4.01487e-08	Adam15
Efna4	2.04546e-12	0.266979	0.343	0.133	4.29198e-08	Efna4
Gab2	2.24647e-12	0.567065	0.737	0.496	4.71377e-08	Gab2
Ccdc57	2.30738e-12	0.301872	0.343	0.135	4.84158e-08	Ccdc57
Zfp827	2.9724e-12	0.43944	0.686	0.421	6.23698e-08	Zfp827
Nr4a1	3.28578e-12	0.516188	0.934	0.771	6.89456e-08	Nr4a1
Gfer	3.41273e-12	0.339421	0.372	0.159	7.16094e-08	Gfer
N4bp1	3.57235e-12	0.46182	0.569	0.332	7.49587e-08	N4bp1
2900026A02Rik	3.89243e-12	0.517787	0.686	0.437	8.16749e-08	2900026A02Rik
Usp25	3.9495e-12	0.43972	0.788	0.531	8.28724e-08	Usp25
Pitpnc1	4.82617e-12	0.483741	0.839	0.588	1.01267e-07	Pitpnc1
Zbtb7c	5.41256e-12	0.375281	0.19	0.054	1.13572e-07	Zbtb7c
Cadm4	5.64666e-12	0.389802	0.555	0.292	1.18484e-07	Cadm4
Ppp1cb	5.72431e-12	0.472707	0.861	0.705	1.20113e-07	Ppp1cb
Aig11	5.75756e-12	0.454325	0.861	0.687	1.20811e-07	Aig1
Cldn7	6.38727e-12	0.529593	0.898	0.705	1.34024e-07	Cldn7
Gal3st3	6.59927e-12	0.404414	0.394	0.18	1.38473e-07	Gal3st3
Itga6	6.86184e-12	0.484522	0.686	0.431	1.43982e-07	Itga6
Rtn4	7.12794e-12	0.456114	0.949	0.849	1.49566e-07	Rtn4
Cntn5	7.29345e-12	0.497686	0.409	0.18	1.53039e-07	Cntn5
Xkr4	7.38741e-12	0.495651	0.686	0.4	1.5501e-07	Xkr4
Egln3	8.12524e-12	0.256271	0.117	0.024	1.70492e-07	Egln3
Usp9x	8.78184e-12	0.519804	0.891	0.803	1.84269e-07	Usp9x
Arl15	9.50374e-12	0.487241	0.854	0.683	1.99417e-07	Arl15
Gpr137c1	1.02316e-11	0.370242	0.628	0.345	2.1469e-07	Gpr137c
Fblim1	1.05e-11	0.384362	0.613	0.351	2.20321e-07	Fblim1
Cd24a1	1.05475e-11	0.456988	0.898	0.761	2.21319e-07	Cd24a
Neu1	1.0602e-11	0.373224	0.416	0.193	2.22462e-07	Neu1
Slco3a1	1.09923e-11	0.47283	0.832	0.577	2.30651e-07	Slco3a1
Jam3	1.1867e-11	0.322729	0.416	0.187	2.49006e-07	Jam3
Stmn1	1.2995e-11	0.405554	0.803	0.549	2.72675e-07	Stmn1
Ctnnd2	1.35485e-11	0.379712	0.803	0.513	2.84289e-07	Ctnnd2
Lurap1	1.38576e-11	0.256014	0.328	0.128	2.90773e-07	Lurap1
Car2	1.59427e-11	0.414784	0.577	0.321	3.34525e-07	Car2
Tspan18	1.78137e-11	0.393078	0.431	0.201	3.73785e-07	Tspan18
Pcdh11x2	1.78697e-11	0.587533	0.606	0.34	3.7496e-07	Pcdh11x
Farsa1	1.83927e-11	0.452802	0.62	0.367	3.85934e-07	Farsa
Mapk9	1.94387e-11	0.353889	0.474	0.235	4.07882e-07	Mapk9
Fsd1l1	1.95002e-11	0.310852	0.584	0.304	4.09172e-07	Fsd1l
Stx61	1.9604e-11	0.501092	0.737	0.498	4.11351e-07	Stx6
Isl12	2.03105e-11	0.282952	0.971	0.63	4.26176e-07	Isl1
Mapre1	2.04257e-11	0.418795	0.883	0.67	4.28593e-07	Mapre1
Jade1	2.2824e-11	0.346699	0.38	0.17	4.78916e-07	Jade1
Tbc1d10a	2.2842e-11	0.368185	0.482	0.245	4.79294e-07	Tbc1d10a
4930426D05Rik	2.70406e-11	0.320816	0.292	0.113	5.67393e-07	4930426D05Rik
S1pr1	2.96017e-11	0.28838	0.321	0.128	6.21133e-07	S1pr1
Itpkb	3.25632e-11	0.456018	0.496	0.259	6.83273e-07	Itpkb
Tmem62	3.39622e-11	0.330894	0.212	0.068	7.12629e-07	Tmem62
Tuft1	3.53531e-11	0.455357	0.504	0.269	7.41814e-07	Tuft1
Bace2	3.65221e-11	0.252847	0.307	0.118	7.66344e-07	Bace2
Notch3	3.73581e-11	0.32383	0.372	0.164	7.83884e-07	Notch3
Tmem135	4.13186e-11	0.580286	0.679	0.457	8.66989e-07	Tmem135
Rpia	4.40103e-11	0.292119	0.299	0.117	9.23468e-07	Rpia
Msh6	4.47066e-11	0.295014	0.314	0.125	9.38078e-07	Msh6
Ppm1l	5.23426e-11	0.395688	0.664	0.404	1.0983e-06	Ppm1l
Bclaf3	5.25763e-11	0.456945	0.547	0.305	1.10321e-06	Bclaf3
Cers5	5.36452e-11	0.348744	0.584	0.328	1.12564e-06	Cers5
Ube2n	6.12821e-11	0.449304	0.759	0.554	1.28588e-06	Ube2n
Map7	6.14637e-11	0.459863	0.796	0.587	1.28969e-06	Map7
Cacna2d31	6.19969e-11	0.415558	0.387	0.174	1.30088e-06	Cacna2d3
1700025G04Rik	7.03585e-11	0.473403	0.664	0.41	1.47633e-06	1700025G04Rik
Cldn9	7.3428e-11	0.558955	0.956	0.855	1.54074e-06	Cldn9
Hebp2	8.29544e-11	0.334544	0.489	0.254	1.74063e-06	Hebp2
Krt18	8.51857e-11	0.643149	0.803	0.577	1.78745e-06	Krt18
1810026B05Rik	8.76077e-11	0.475419	0.737	0.527	1.83827e-06	1810026B05Rik
Ntn4	8.92645e-11	0.37446	0.401	0.182	1.87304e-06	Ntn4
Klf31	9.36898e-11	0.544842	0.613	0.401	1.96589e-06	Klf3
Arl6ip5	9.37151e-11	0.440121	0.65	0.404	1.96642e-06	Arl6ip5
Dennd1b	1.01647e-10	0.428526	0.745	0.548	2.13286e-06	Dennd1b
Srpk2	1.16764e-10	0.450566	0.861	0.682	2.45006e-06	Srpk2
Gpx4	1.23379e-10	0.475231	0.964	0.937	2.58886e-06	Gpx4
Arfgef1	1.24709e-10	0.445732	0.832	0.675	2.61677e-06	Arfgef1
Dipk1a	1.26041e-10	0.426667	0.672	0.418	2.64472e-06	Dipk1a
Rasgrp1	1.32735e-10	0.29309	0.343	0.145	2.78518e-06	Rasgrp1
Gabbr1	1.36438e-10	0.349805	0.526	0.289	2.86288e-06	Gabbr1
Dlg5	1.43424e-10	0.32328	0.467	0.236	3.00946e-06	Dlg5
Trak1	1.54839e-10	0.40677	0.701	0.463	3.24899e-06	Trak1
Ccdc60	1.57263e-10	0.271373	0.197	0.063	3.29984e-06	Ccdc60
Rlbp1	1.66436e-10	0.316371	0.416	0.199	3.49233e-06	Rlbp1
Slc44a1	1.70027e-10	0.511667	0.759	0.536	3.56768e-06	Slc44a1
Sox9	1.77955e-10	0.642943	0.861	0.713	3.73402e-06	Sox9
Kcns3	1.86637e-10	0.273906	0.27	0.103	3.91621e-06	Kcns3
Tiam22	1.92338e-10	0.470292	0.737	0.522	4.03583e-06	Tiam2
Dusp16	1.97807e-10	0.416774	0.745	0.527	4.15059e-06	Dusp16
Slc25a251	2.07877e-10	0.489046	0.613	0.385	4.36189e-06	Slc25a25
Shroom1	2.47442e-10	0.263633	0.328	0.139	5.19208e-06	Shroom1
Tmem51	2.76865e-10	0.415167	0.496	0.273	5.80946e-06	Tmem51
Sccpdh	2.87368e-10	0.41106	0.467	0.257	6.02985e-06	Sccpdh
Arhgef6	2.96864e-10	0.30673	0.292	0.118	6.22911e-06	Arhgef6
Rasal2	3.01603e-10	0.468213	0.664	0.449	6.32854e-06	Rasal2
Rasef1	3.30227e-10	0.355782	0.869	0.631	6.92916e-06	Rasef
Sox6	3.59354e-10	0.40367	0.92	0.75	7.54033e-06	Sox6
Gclc	3.6738e-10	0.649365	0.482	0.274	7.70874e-06	Gclc
Fzd7	3.6938e-10	0.273375	0.401	0.188	7.7507e-06	Fzd7
Ier52	3.79469e-10	0.351052	0.774	0.499	7.96241e-06	Ier5
Taf13	3.81281e-10	0.458237	0.65	0.405	8.00041e-06	Taf13
Dmtn	3.81446e-10	0.264919	0.372	0.167	8.00388e-06	Dmtn
Pcmtd1	3.89588e-10	0.368028	0.832	0.602	8.17472e-06	Pcmtd1
Tmem11	3.9393e-10	0.34673	0.599	0.356	8.26584e-06	Tmem11
Dock41	4.1058e-10	0.379231	0.701	0.448	8.6152e-06	Dock4
Ccser1	4.58536e-10	0.36117	0.861	0.603	9.62145e-06	Ccser1
Gm16599	5.55909e-10	0.382332	0.489	0.269	1.16646e-05	Gm16599
Amer2	6.03962e-10	0.280303	0.277	0.109	1.26729e-05	Amer2
Nmt2	6.08879e-10	0.408851	0.577	0.357	1.27761e-05	Nmt2
Nrxn31	6.13434e-10	0.806276	0.774	0.561	1.28717e-05	Nrxn3
Lnpk1	6.57738e-10	0.408339	0.657	0.424	1.38013e-05	Lnpk
Ankrd17	6.71485e-10	0.39679	0.891	0.748	1.40898e-05	Ankrd17
Svil1	7.12188e-10	0.381891	0.803	0.547	1.49438e-05	Svil
F2r	7.15219e-10	0.264467	0.277	0.11	1.50074e-05	F2r
Desi2	7.76626e-10	0.431141	0.715	0.496	1.62959e-05	Desi2
Prr15l	8.05276e-10	0.284702	0.387	0.18	1.68971e-05	Prr15l
Tacc21	8.21562e-10	0.689632	0.657	0.464	1.72388e-05	Tacc2
Smad61	8.51774e-10	0.489828	0.504	0.294	1.78728e-05	Smad6
Dnajc1	8.58831e-10	0.39065	0.876	0.719	1.80209e-05	Dnajc1
Fam102a	9.38408e-10	0.339394	0.46	0.243	1.96906e-05	Fam102a
Rab10	1.06904e-09	0.495513	0.81	0.714	2.24317e-05	Rab10
Klf12	1.11114e-09	0.501329	0.905	0.785	2.33151e-05	Klf12
Hbegf	1.2458e-09	0.338893	0.482	0.25	2.61406e-05	Hbegf
Plod2	1.29663e-09	0.43217	0.905	0.727	2.72072e-05	Plod2
Klhl7	1.35593e-09	0.472056	0.686	0.471	2.84514e-05	Klhl7
Ccdc80	1.40168e-09	0.349438	0.657	0.408	2.94115e-05	Ccdc80
Mindy3	1.46615e-09	0.340272	0.547	0.313	3.07643e-05	Mindy3
Cotl1	1.53279e-09	0.356054	0.35	0.167	3.21626e-05	Cotl1
Sox5	1.61195e-09	0.445353	0.942	0.831	3.38235e-05	Sox5
Plekhg5	1.62292e-09	0.346919	0.394	0.196	3.40538e-05	Plekhg5
Hivep1	1.65407e-09	0.388557	0.562	0.356	3.47074e-05	Hivep1
Bmp61	1.73282e-09	0.793514	0.715	0.529	3.63598e-05	Bmp6
Arhgef26	1.93471e-09	0.321703	0.518	0.283	4.05961e-05	Arhgef26
Syt111	1.99521e-09	0.306064	0.387	0.186	4.18656e-05	Syt11
Rbm25	2.01664e-09	0.409403	0.927	0.879	4.23152e-05	Rbm25
Ckap4	2.15759e-09	0.433886	0.781	0.603	4.52728e-05	Ckap4
Jmjd1c	2.16587e-09	0.426659	0.92	0.813	4.54465e-05	Jmjd1c
Cdc14b	2.28315e-09	0.351936	0.438	0.237	4.79074e-05	Cdc14b
Dennd5a	2.35463e-09	0.496364	0.606	0.401	4.94073e-05	Dennd5a
Ptpn9	2.40105e-09	0.399965	0.65	0.436	5.03812e-05	Ptpn9
Plcb11	2.47664e-09	0.332972	0.292	0.123	5.19674e-05	Plcb1
Irf61	2.71946e-09	0.422871	0.766	0.535	5.70624e-05	Irf6
A130010J15Rik	2.73026e-09	0.313572	0.358	0.171	5.7289e-05	A130010J15Rik
Sh3glb1	2.73263e-09	0.429755	0.766	0.636	5.73388e-05	Sh3glb1
Senp2	2.75006e-09	0.384404	0.715	0.512	5.77046e-05	Senp2
Rnf180	3.01994e-09	0.472676	0.642	0.422	6.33673e-05	Rnf180
Pou3f31	3.13757e-09	0.345906	0.489	0.266	6.58356e-05	Pou3f3
Krt8	3.15125e-09	0.474139	0.818	0.581	6.61227e-05	Krt8
Dlgap4	3.48224e-09	0.375332	0.686	0.491	7.30679e-05	Dlgap4
Egr21	3.6448e-09	0.426604	0.599	0.363	7.64789e-05	Egr2
Slmap	3.6653e-09	0.409182	0.759	0.569	7.6909e-05	Slmap
Brd8	3.6883e-09	0.328762	0.774	0.565	7.73915e-05	Brd8
Mb21d2	3.70808e-09	0.281349	0.372	0.18	7.78067e-05	Mb21d2
Trib2	3.97406e-09	0.314644	0.321	0.146	8.33876e-05	Trib2
Ovol2	4.04215e-09	0.250022	0.321	0.142	8.48165e-05	Ovol2
Clcn5	4.66723e-09	0.39853	0.547	0.325	9.79324e-05	Clcn5
Rimklb	4.88731e-09	0.341126	0.642	0.407	0.00010255	Rimklb
Ypel21	4.98199e-09	0.519539	0.715	0.528	0.000104537	Ypel2
Ptbp3	5.16792e-09	0.401392	0.723	0.52	0.000108438	Ptbp3
Msrb3	5.83128e-09	0.253196	0.504	0.279	0.000122358	Msrb3
Clp1	6.28845e-09	0.283084	0.299	0.132	0.000131951	Clp1
Nox4	6.79462e-09	0.296339	0.401	0.2	0.000142572	Nox4
Rfk	6.96278e-09	0.310074	0.577	0.354	0.0001461	Rfk
Patj	8.17912e-09	0.473299	0.752	0.612	0.000171623	Patj
Tcim	9.01159e-09	0.513423	0.431	0.236	0.00018909	Tcim
Zswim61	9.15777e-09	0.3933	0.825	0.607	0.000192158	Zswim6
Mast2	1.01441e-08	0.356224	0.664	0.446	0.000212854	Mast2
Sash11	1.05432e-08	0.323675	0.642	0.403	0.000221229	Sash1
Cyth3	1.07728e-08	0.380962	0.489	0.291	0.000226045	Cyth3
Kctd6	1.09794e-08	0.296021	0.314	0.145	0.00023038	Kctd6
Btg11	1.13095e-08	0.343434	0.964	0.833	0.000237307	Btg1
Tafa5	1.15662e-08	0.280892	0.365	0.18	0.000242694	Tafa5
Spred21	1.18029e-08	0.255684	0.394	0.197	0.000247661	Spred2
Pafah1b1	1.24302e-08	0.42671	0.92	0.899	0.000260822	Pafah1b1
Ppp1r13b	1.2791e-08	0.2887	0.46	0.251	0.000268393	Ppp1r13b
Tmod31	1.31148e-08	0.410388	0.606	0.427	0.000275187	Tmod3
Zbtb18	1.35104e-08	0.279669	0.321	0.148	0.000283489	Zbtb18
Lrrc1	1.40625e-08	0.329865	0.453	0.25	0.000295073	Lrrc1
Mboat2	1.41525e-08	0.443951	0.759	0.597	0.000296962	Mboat2
2310022B05Rik	1.44537e-08	0.30329	0.394	0.204	0.000303281	2310022B05Rik
Nf1	1.47833e-08	0.429235	0.81	0.663	0.000310199	Nf1
Galnt1	1.51338e-08	0.308462	0.766	0.543	0.000317552	Galnt1
Fam155a	1.5631e-08	0.392306	0.175	0.058	0.000327985	Fam155a
Fnbp1	1.62062e-08	0.390839	0.489	0.292	0.000340055	Fnbp1
Tubb2a	1.66549e-08	0.451093	0.62	0.429	0.000349469	Tubb2a
Sel1l3	1.72473e-08	0.275062	0.372	0.181	0.0003619	Sel1l3
Cspp1	1.74556e-08	0.384184	0.745	0.53	0.000366271	Cspp1
Ugt8a	1.77196e-08	0.275336	0.387	0.196	0.00037181	Ugt8a
Tes	1.82649e-08	0.399174	0.577	0.355	0.000383252	Tes
Cyp2j6	1.83811e-08	0.315567	0.416	0.223	0.000385691	Cyp2j6
Polr2j	1.89716e-08	0.407929	0.65	0.471	0.000398081	Polr2j
Sephs2	1.90249e-08	0.294897	0.365	0.182	0.000399199	Sephs2
Zfp407	2.06183e-08	0.373139	0.635	0.434	0.000432635	Zfp407
Clk1	2.18167e-08	0.350194	0.883	0.796	0.00045778	Clk1
Llgl2	2.2074e-08	0.283896	0.46	0.254	0.000463178	Llgl2
Fam222b	2.21385e-08	0.348735	0.555	0.342	0.000464532	Fam222b
Dse	2.26352e-08	0.339604	0.474	0.272	0.000474954	Dse
Ldlrad41	2.34679e-08	0.382861	0.547	0.334	0.000492428	Ldlrad4
Fntb	2.47034e-08	0.290995	0.474	0.265	0.000518351	Fntb
Enho	2.47419e-08	0.385039	0.62	0.412	0.000519158	Enho
Phkb	2.66656e-08	0.476366	0.781	0.655	0.000559524	Phkb
Utrn	2.93775e-08	0.406806	0.847	0.701	0.000616427	Utrn
Sufu	2.94007e-08	0.316551	0.387	0.206	0.000616915	Sufu
Tmod2	2.95069e-08	0.330735	0.387	0.21	0.000619143	Tmod2
Tra2a	2.97997e-08	0.347107	0.927	0.779	0.000625287	Tra2a
Retreg1	3.70671e-08	0.327803	0.562	0.356	0.00077778	Retreg1
Gm130521	3.80038e-08	0.347351	0.591	0.374	0.000797435	Gm13052
Slc7a6os	3.85391e-08	0.342274	0.453	0.259	0.000808666	Slc7a6os
Slc6a61	3.99194e-08	0.350736	0.599	0.382	0.000837629	Slc6a6
Tbcc	4.00896e-08	0.293035	0.431	0.235	0.0008412	Tbcc
Qk	4.07749e-08	0.378311	0.847	0.725	0.000855581	Qk
Kif13a	4.08813e-08	0.361621	0.642	0.45	0.000857811	Kif13a
Bambi1	4.10268e-08	0.407857	0.38	0.196	0.000860865	Bambi
Baz1a	4.11353e-08	0.28743	0.372	0.191	0.000863142	Baz1a
Herc41	4.14406e-08	0.468014	0.657	0.453	0.000869549	Herc4
Kmt5a	4.1622e-08	0.333545	0.599	0.39	0.000873354	Kmt5a
Chst21	4.56721e-08	0.414066	0.518	0.305	0.000958337	Chst2
Exoc4	4.59035e-08	0.353919	0.934	0.842	0.000963194	Exoc4
Slc4a7	4.5963e-08	0.36539	0.591	0.378	0.000964443	Slc4a7
Gtf2a1	4.64459e-08	0.324761	0.54	0.344	0.000974575	Gtf2a1
Plekhf2	4.69839e-08	0.283885	0.423	0.232	0.000985862	Plekhf2
Pkia	4.78519e-08	0.332362	0.467	0.266	0.00100408	Pkia
Klf92	4.95608e-08	0.436341	0.715	0.567	0.00103993	Klf9
Csnk1g1	5.68497e-08	0.36602	0.715	0.534	0.00119288	Csnk1g1
Klhl14	5.72497e-08	0.290122	0.292	0.134	0.00120127	Klhl14
Scaper	5.82151e-08	0.346409	0.825	0.704	0.00122153	Scaper
Fam172a2	5.97105e-08	0.447505	0.942	0.841	0.00125291	Fam172a
Rbm28	6.06597e-08	0.317597	0.584	0.382	0.00127282	Rbm28
Trnt1	6.23628e-08	0.308812	0.489	0.294	0.00130856	Trnt1
Gm26802	6.27571e-08	0.271637	0.343	0.167	0.00131683	Gm26802
Slc25a5	6.41593e-08	0.387572	0.869	0.724	0.00134625	Slc25a5
Hdac8	6.85051e-08	0.382691	0.686	0.475	0.00143744	Hdac8
Zfand5	6.88039e-08	0.395186	0.92	0.862	0.00144371	Zfand5
Ptk2	7.19764e-08	0.407837	0.766	0.61	0.00151028	Ptk2
Fgd4	7.74998e-08	0.310586	0.745	0.516	0.00162618	Fgd4
Gm20275	8.00481e-08	0.446602	0.394	0.213	0.00167965	Gm20275
Swt1	8.75313e-08	0.324448	0.562	0.356	0.00183667	Swt1
Cmas	8.77893e-08	0.292027	0.562	0.352	0.00184208	Cmas
Anp32b	9.33662e-08	0.374919	0.883	0.771	0.0019591	Anp32b
Klf10	9.40463e-08	0.309531	0.438	0.249	0.00197337	Klf10
Cib1	9.49044e-08	0.365846	0.533	0.343	0.00199138	Cib1
C530008M17Rik	9.50587e-08	0.435036	0.474	0.283	0.00199462	C530008M17Rik
Orai1	9.78211e-08	0.256684	0.35	0.179	0.00205258	Orai1
Jup	9.88349e-08	0.334011	0.496	0.306	0.00207385	Jup
Tob11	9.95149e-08	0.484521	0.752	0.643	0.00208812	Tob1
Itgav	1.02001e-07	0.344275	0.562	0.356	0.00214029	Itgav
Esyt2	1.03762e-07	0.293518	0.679	0.448	0.00217723	Esyt2
Abhd17b1	1.04004e-07	0.391015	0.686	0.514	0.00218231	Abhd17b
Nalcn	1.05716e-07	0.414685	0.825	0.643	0.00221824	Nalcn
Slc35a3	1.06403e-07	0.274037	0.38	0.199	0.00223266	Slc35a3
Kif1c	1.18631e-07	0.258636	0.343	0.175	0.00248923	Kif1c
Cdkn2aip	1.29042e-07	0.302002	0.46	0.268	0.00270769	Cdkn2aip
Tdrd7	1.30794e-07	0.350552	0.445	0.259	0.00274446	Tdrd7
Jade3	1.32198e-07	0.36675	0.321	0.161	0.00277391	Jade3
Tnpo11	1.32372e-07	0.345346	0.832	0.692	0.00277756	Tnpo1
Strbp	1.36164e-07	0.277936	0.985	0.967	0.00285713	Strbp
Syn3	1.37867e-07	0.304009	0.686	0.483	0.00289286	Syn3
Slx4ip	1.37936e-07	0.321659	0.409	0.228	0.00289432	Slx4ip
Cmtm4	1.40374e-07	0.306925	0.482	0.291	0.00294546	Cmtm4
Fus	1.44462e-07	0.279239	0.956	0.88	0.00303124	Fus
Arl8b	1.44676e-07	0.348969	0.526	0.338	0.00303574	Arl8b
Phlpp2	1.4748e-07	0.302579	0.423	0.239	0.00309457	Phlpp2
Enox1	1.56344e-07	0.290152	0.423	0.23	0.00328056	Enox1
Mllt10	1.5782e-07	0.315508	0.839	0.69	0.00331155	Mllt10
Npas31	1.61693e-07	0.451425	0.752	0.553	0.00339281	Npas3
9230102O04Rik2	1.73143e-07	0.267308	0.518	0.3	0.00363305	9230102O04Rik
Oser1	1.77601e-07	0.306179	0.358	0.19	0.0037266	Oser1
Sfr1	1.7782e-07	0.368503	0.898	0.86	0.00373119	Sfr1
Synpo2	1.97724e-07	0.354109	0.387	0.206	0.00414883	Synpo2
Sirt1	2.02735e-07	0.271353	0.445	0.253	0.00425399	Sirt1
Amot	2.02909e-07	0.27912	0.328	0.165	0.00425764	Amot
Kank1	2.03312e-07	0.277423	0.737	0.508	0.00426609	Kank1
Myo1e1	2.17782e-07	0.30642	0.942	0.817	0.00456972	Myo1e
Nr6a1	2.22717e-07	0.305243	0.745	0.539	0.00467327	Nr6a1
Cry2	2.23797e-07	0.352453	0.584	0.387	0.00469593	Cry2
Gna13	2.277e-07	0.362363	0.467	0.294	0.00477782	Gna13
Lamc11	2.49158e-07	0.353674	0.65	0.442	0.00522809	Lamc1
Ahr	2.69929e-07	0.386972	0.336	0.179	0.00566391	Ahr
Ptma	2.74611e-07	0.289915	1	0.997	0.00576216	Ptma
Fkbp4	3.01898e-07	0.363109	0.796	0.649	0.00633472	Fkbp4
Pkm	3.05333e-07	0.310548	0.876	0.788	0.00640681	Pkm
Frmpd41	3.21099e-07	0.294898	0.321	0.158	0.00673763	Frmpd4
Ctdspl	3.56955e-07	0.30719	0.46	0.273	0.00748999	Ctdspl
Cuedc1	3.63482e-07	0.296996	0.562	0.363	0.00762694	Cuedc1
Ube2d2a	3.82425e-07	0.305359	0.891	0.76	0.00802441	Ube2d2a
Rab11fip1	3.89934e-07	0.359208	0.54	0.344	0.00818198	Rab11fip1
Thoc6	4.07609e-07	0.278168	0.401	0.226	0.00855286	Thoc6
Slc2a1	4.11546e-07	0.324986	0.701	0.499	0.00863547	Slc2a1
Ptbp2	4.15863e-07	0.343709	0.73	0.587	0.00872606	Ptbp2
Sept7	4.46928e-07	0.306829	0.876	0.77	0.00937789	Sept7
Tmem189	4.78939e-07	0.251477	0.701	0.471	0.0100496	Tmem189
Srsf21	4.81003e-07	0.367431	0.752	0.617	0.0100929	Srsf2
Lsm6	5.1751e-07	0.353085	0.65	0.48	0.0108589	Lsm6
Stxbp5	5.58451e-07	0.339945	0.453	0.282	0.011718	Stxbp5
Bzw2	5.63317e-07	0.388585	0.635	0.477	0.0118201	Bzw2
Cipc	5.68829e-07	0.299427	0.394	0.226	0.0119357	Cipc
Lrig2	6.05227e-07	0.253855	0.467	0.278	0.0126995	Lrig2
Clk3	6.41387e-07	0.269376	0.46	0.271	0.0134582	Clk3
Ptprj	6.57636e-07	0.35981	0.489	0.309	0.0137992	Ptprj
Gatad2b	6.69061e-07	0.288814	0.766	0.558	0.0140389	Gatad2b
Mtpn1	6.7898e-07	0.329749	0.774	0.621	0.014247	Mtpn
Ubr5	7.90327e-07	0.292504	0.774	0.622	0.0165834	Ubr5
Tent4b	8.59499e-07	0.349446	0.423	0.255	0.0180349	Tent4b
Osbpl8	8.73715e-07	0.319772	0.65	0.452	0.0183332	Osbpl8
Cask	8.94088e-07	0.386642	0.847	0.688	0.0187607	Cask
Glul	1.07287e-06	0.365673	0.533	0.364	0.022512	Glul
Tle4	1.14327e-06	0.290573	0.766	0.586	0.0239892	Tle4
Phtf1	1.18422e-06	0.292201	0.474	0.297	0.0248484	Phtf1
Rnf6	1.18664e-06	0.263653	0.555	0.359	0.0248992	Rnf6
Rabgap1	1.20494e-06	0.380684	0.766	0.653	0.0252833	Rabgap1
Fyttd1	1.23163e-06	0.354977	0.701	0.569	0.0258432	Fyttd1
Pds5a	1.25175e-06	0.301795	0.693	0.506	0.0262655	Pds5a
Zfc3h1	1.27963e-06	0.297576	0.65	0.469	0.0268504	Zfc3h1
Skil1	1.35735e-06	0.310415	0.701	0.513	0.0284812	Skil
Ciao2a	1.36348e-06	0.257636	0.489	0.31	0.0286098	Ciao2a
Vps13a	1.41695e-06	0.300688	0.591	0.414	0.0297319	Vps13a
Dhx9	1.42725e-06	0.314872	0.796	0.618	0.029948	Dhx9
Ust1	1.46043e-06	0.348558	0.584	0.385	0.0306442	Ust
Btg21	1.48588e-06	0.326811	0.978	0.908	0.0311782	Btg2
Tpd52l1	1.50804e-06	0.25674	0.423	0.243	0.0316432	Tpd52l1
Asap1	1.5828e-06	0.275289	0.934	0.81	0.0332119	Asap1
Micu3	1.60501e-06	0.319972	0.584	0.411	0.0336779	Micu3
Zmiz1	1.6447e-06	0.300209	0.861	0.77	0.0345107	Zmiz1
Plekha5	1.67109e-06	0.28883	0.745	0.567	0.0350645	Plekha5
Mapkbp1	1.68788e-06	0.260778	0.35	0.193	0.0354169	Mapkbp1
Stxbp3	1.7945e-06	0.275008	0.562	0.373	0.0376541	Stxbp3
Ncoa2	1.91006e-06	0.311385	0.839	0.682	0.0400788	Ncoa2
Nab1	1.96885e-06	0.25218	0.401	0.231	0.0413123	Nab1
Mindy2	2.0571e-06	0.285597	0.569	0.387	0.0431642	Mindy2
Ddhd1	2.1113e-06	0.400578	0.533	0.37	0.0443014	Ddhd1
Usp34	2.17819e-06	0.304574	0.934	0.86	0.045705	Usp34
Prxl2a	2.45837e-06	0.275035	0.723	0.541	0.051584	Prxl2a
Bzw11	2.82589e-06	0.268326	0.949	0.877	0.0592957	Bzw1
Pantr11	2.84667e-06	0.259154	0.547	0.34	0.0597317	Pantr1
Dnmbp	2.92377e-06	0.323794	0.467	0.301	0.0613494	Dnmbp
Cbfb	2.98257e-06	0.258862	0.489	0.304	0.0625832	Cbfb
Fos1	3.04971e-06	0.440481	0.993	0.97	0.0639921	Fos
D10Wsu102e	3.18185e-06	0.351406	0.394	0.241	0.0667648	D10Wsu102e
B3gnt2	3.22673e-06	0.276289	0.54	0.361	0.0677064	B3gnt2
3110021N24Rik	3.30792e-06	0.281905	0.248	0.122	0.0694101	3110021N24Rik
Sh3pxd2b	3.3587e-06	0.306765	0.482	0.311	0.0704755	Sh3pxd2b
Plekha1	3.56605e-06	0.280327	0.358	0.206	0.0748265	Plekha1
Clock	3.56997e-06	0.30533	0.635	0.468	0.0749087	Clock
Memo1	3.66972e-06	0.263344	0.584	0.386	0.0770017	Memo1
Fbxl17	3.78201e-06	0.294041	0.92	0.779	0.0793579	Fbxl17
Ecpas	3.83859e-06	0.327012	0.73	0.577	0.0805452	Ecpas
Mtdh	3.8955e-06	0.289985	0.905	0.826	0.0817394	Mtdh
Satb1	3.96774e-06	0.299021	0.453	0.283	0.0832551	Satb1
Ttc39b	4.06764e-06	0.279314	0.321	0.176	0.0853513	Ttc39b
Muc152	4.10438e-06	0.250364	0.679	0.467	0.0861223	Muc15
Taf1d	4.35582e-06	0.292982	0.642	0.482	0.0913981	Taf1d
Arhgap35	4.37103e-06	0.334201	0.635	0.469	0.0917174	Arhgap35
Dlg1	4.40149e-06	0.30607	0.854	0.755	0.0923565	Dlg1
Rras2	4.41513e-06	0.260258	0.372	0.217	0.0926427	Rras2
Pde4dip	4.44475e-06	0.286139	0.73	0.534	0.0932642	Pde4dip
Rbms11	4.65059e-06	0.295175	0.788	0.661	0.0975833	Rbms1
Smndc1	4.9507e-06	0.304096	0.628	0.467	0.103881	Smndc1
Dhrs4	5.04875e-06	0.306147	0.467	0.308	0.105938	Dhrs4
Ninj11	5.26835e-06	0.335684	0.577	0.406	0.110546	Ninj1
Strn	5.74266e-06	0.295007	0.409	0.257	0.120498	Strn
Lonp2	5.87941e-06	0.350715	0.606	0.468	0.123368	Lonp2
Ccser2	5.94864e-06	0.353628	0.65	0.483	0.12482	Ccser2
Cct3	6.05637e-06	0.282336	0.723	0.581	0.127081	Cct3
Ccndbp1	6.26149e-06	0.280673	0.431	0.269	0.131385	Ccndbp1
Hsd17b12	6.63957e-06	0.277295	0.73	0.569	0.139318	Hsd17b12
Rsf1	7.00192e-06	0.292617	0.832	0.724	0.146921	Rsf1
Sclt1	7.07529e-06	0.281396	0.599	0.41	0.148461	Sclt1
Ppp1r12b	7.11974e-06	0.296675	0.569	0.402	0.149393	Ppp1r12b
Eps15	7.21877e-06	0.271578	0.54	0.359	0.151471	Eps15
Pxn	7.4355e-06	0.266795	0.431	0.272	0.156019	Pxn
Polr2h	8.04417e-06	0.279675	0.438	0.28	0.168791	Polr2h
Tmem87a	8.07901e-06	0.261576	0.547	0.369	0.169522	Tmem87a
Tmem471	8.28507e-06	0.262551	0.606	0.441	0.173846	Tmem47
Limk2	9.49202e-06	0.261898	0.445	0.28	0.199171	Limk2
Lrp5	9.94511e-06	0.250395	0.307	0.173	0.208678	Lrp5
Arglu1	9.9798e-06	0.267155	0.92	0.852	0.209406	Arglu1
Psme4	1.0073e-05	0.319059	0.839	0.778	0.211363	Psme4
Pmepa1	1.04515e-05	0.341586	0.504	0.336	0.219304	Pmepa1
Erbin	1.05647e-05	0.353984	0.818	0.724	0.221679	Erbin
Alms1	1.08338e-05	0.290696	0.474	0.315	0.227326	Alms1
Mbd5	1.15717e-05	0.278148	0.839	0.71	0.242809	Mbd5
Arf51	1.18458e-05	0.298551	0.891	0.819	0.24856	Arf5
Zc3h15	1.18499e-05	0.274989	0.869	0.771	0.248647	Zc3h15
Txndc16	1.29561e-05	0.255959	0.555	0.381	0.271857	Txndc16
Mmp14	1.38514e-05	0.260854	0.774	0.649	0.290643	Mmp14
Psmd7	1.42326e-05	0.287778	0.796	0.676	0.298643	Psmd7
Chd1	1.45253e-05	0.304871	0.657	0.488	0.304785	Chd1
Katnbl1	1.51563e-05	0.291828	0.533	0.377	0.318025	Katnbl1
Lpar11	1.55225e-05	0.283453	0.482	0.31	0.325709	Lpar1
Cabin1	1.61655e-05	0.265564	0.46	0.307	0.3392	Cabin1
Fchsd2	1.72339e-05	0.28285	0.584	0.428	0.361619	Fchsd2
Chka	1.72436e-05	0.301473	0.708	0.586	0.361822	Chka
Ewsr1	1.79911e-05	0.284245	0.774	0.641	0.377506	Ewsr1
Clcn3	1.8152e-05	0.314275	0.752	0.613	0.380883	Clcn3
Pgk1	1.9115e-05	0.265654	0.766	0.634	0.40109	Pgk1
Tbl1x	1.93559e-05	0.317055	0.803	0.693	0.406145	Tbl1x
Plekhb1	2.07116e-05	0.254108	0.591	0.427	0.434592	Plekhb1
Mkln1	2.11814e-05	0.311055	0.825	0.731	0.444449	Mkln1
Zwint	2.16063e-05	0.280296	0.613	0.457	0.453365	Zwint
Bhlhe401	2.406e-05	0.270372	0.336	0.196	0.504851	Bhlhe40
Rnf19a	2.43044e-05	0.251966	0.474	0.319	0.509979	Rnf19a
March3	2.46298e-05	0.281409	0.343	0.199	0.516807	March3
Mdh1	2.50608e-05	0.283153	0.942	0.828	0.525852	Mdh1
Cdh1	2.54468e-05	0.359802	0.752	0.607	0.533949	Cdh1
Vwa8	2.56721e-05	0.294282	0.613	0.464	0.538677	Vwa8
Ndel1	2.72759e-05	0.358094	0.737	0.652	0.572331	Ndel1
Atp6v0c	2.80518e-05	0.376749	0.912	0.902	0.588612	Atp6v0c
Tomm40	2.96473e-05	0.283897	0.562	0.408	0.622089	Tomm40
Eid11	3.02546e-05	0.267813	0.898	0.826	0.634833	Eid1
Chd2	3.05133e-05	0.322542	0.847	0.758	0.640261	Chd2
Kpna4	3.19479e-05	0.268697	0.803	0.662	0.670362	Kpna4
Plekha7	3.22197e-05	0.287536	0.518	0.362	0.676067	Plekha7
Mrtfb1	3.22419e-05	0.256334	0.679	0.508	0.676533	Mrtfb
Npepps	3.61142e-05	0.251284	0.832	0.707	0.757784	Npepps
Cux1	3.70413e-05	0.289086	0.81	0.738	0.777238	Cux1
2210408I21Rik2	3.823e-05	0.252831	0.781	0.658	0.802181	2210408I21Rik
Tex14	3.907e-05	0.277383	0.474	0.311	0.819806	Tex14
Gpx2	4.3828e-05	0.25327	0.197	0.094	0.919643	Gpx2
Etfa	4.5193e-05	0.289089	0.686	0.58	0.948285	Etfa
Emc3	4.7109e-05	0.273725	0.642	0.513	0.988487	Emc3
Ppp3ca1	4.72507e-05	0.273507	0.869	0.764	0.991462	Ppp3ca
C2cd4b	0.00203992	0.454519	0.401	0.316	1	C2cd4b
Ces1d	0.000113449	0.423719	0.299	0.19	1	Ces1d
Spcs1	9.96644e-05	0.380121	0.752	0.712	1	Spcs1
Fam110b	0.000163587	0.363385	0.606	0.513	1	Fam110b
Tubb4b	8.99253e-05	0.350287	0.876	0.831	1	Tubb4b
Mat2a	0.000108612	0.334139	0.737	0.686	1	Mat2a
Atf2	9.16639e-05	0.324767	0.599	0.471	1	Atf2
Lrrc4	6.08419e-05	0.322494	0.416	0.264	1	Lrrc4
Cnksr21	0.000136777	0.314218	0.555	0.4	1	Cnksr2
Ptch1	0.000606113	0.312468	0.38	0.271	1	Ptch1
Kmt2e1	5.9265e-05	0.312231	0.883	0.833	1	Kmt2e
Abl2	0.000320147	0.309028	0.416	0.299	1	Abl2
Klf42	0.00115997	0.30682	0.861	0.76	1	Klf4
Tmeff1	0.00015489	0.306086	0.365	0.248	1	Tmeff1
Lmna	0.000665699	0.303581	0.679	0.578	1	Lmna
Rhob	0.000593741	0.303177	0.474	0.341	1	Rhob
Pdlim5	0.000222229	0.302047	0.533	0.407	1	Pdlim5
Slc9a3r1	0.000475295	0.300673	0.584	0.48	1	Slc9a3r1
Stk3	0.000431455	0.295983	0.693	0.582	1	Stk3
Acbd5	0.000221053	0.295147	0.635	0.514	1	Acbd5
Rbfox11	0.00121744	0.294143	0.328	0.22	1	Rbfox1
Kdm6a	0.000175117	0.290654	0.65	0.554	1	Kdm6a
Akap13	8.93983e-05	0.288411	0.825	0.752	1	Akap13
Rapgef4	0.00067697	0.287348	0.241	0.148	1	Rapgef4
Snd1	0.000535868	0.284079	0.701	0.617	1	Snd1
Atrn	7.08357e-05	0.282598	0.613	0.469	1	Atrn
Kdm4c	0.000152779	0.282446	0.642	0.535	1	Kdm4c
H2afz	0.000307745	0.282197	0.832	0.804	1	H2afz
Tob21	0.000109017	0.279247	0.584	0.429	1	Tob2
Ubap2	0.000169222	0.27698	0.679	0.556	1	Ubap2
Sucla2	0.000229338	0.27587	0.577	0.439	1	Sucla2
Fuca1	0.000109848	0.275815	0.81	0.675	1	Fuca1
Calm3	9.6065e-05	0.274605	0.796	0.691	1	Calm3
Rreb1	6.24752e-05	0.272158	0.555	0.405	1	Rreb1
Elf2	0.000148022	0.270007	0.701	0.573	1	Elf2
Arf6	0.00123031	0.269341	0.474	0.37	1	Arf6
Ehd4	0.000101143	0.269024	0.46	0.317	1	Ehd4
Bbx	0.00239309	0.267848	0.708	0.59	1	Bbx
Vav31	4.9078e-05	0.267549	0.533	0.36	1	Vav3
Rab6a	0.00125757	0.265806	0.737	0.657	1	Rab6a
Btbd10	5.70679e-05	0.265776	0.555	0.407	1	Btbd10
Dnajc21	8.9979e-05	0.265054	0.474	0.338	1	Dnajc21
Mtm1	0.000189206	0.263487	0.292	0.181	1	Mtm1
Ube2b1	5.89507e-05	0.261751	0.927	0.919	1	Ube2b
Zfp6081	0.000471547	0.261567	0.745	0.641	1	Zfp608
Zfr	5.58247e-05	0.261403	0.854	0.786	1	Zfr
Nasp	5.29942e-05	0.260748	0.708	0.553	1	Nasp
Gm46367	0.00140558	0.260459	0.321	0.218	1	Gm46367
Sf3b2	0.000146708	0.260353	0.927	0.848	1	Sf3b2
Acer3	0.00203614	0.260162	0.445	0.348	1	Acer3
Lrrc58	7.55716e-05	0.257036	0.599	0.451	1	Lrrc58
Mapk3	5.7282e-05	0.256594	0.504	0.347	1	Mapk3
Mapk1	0.00015662	0.256554	0.715	0.616	1	Mapk1
Ankhd1	0.000250628	0.256421	0.715	0.604	1	Ankhd1
Crebrf1	7.75766e-05	0.25568	0.635	0.491	1	Crebrf
Sfxn5	0.000159422	0.255488	0.423	0.295	1	Sfxn5
Pick1	0.00126218	0.255397	0.46	0.347	1	Pick1
Anp32e	5.06062e-05	0.25282	0.65	0.508	1	Anp32e
Taok3	8.55429e-05	0.252795	0.372	0.238	1	Taok3
Bmpr1a	0.000136367	0.250833	0.825	0.716	1	Bmpr1a
Gigyf2	0.00327965	0.250337	0.664	0.551	1	Gigyf2

## Sheet: IPCs
Column1	p_val	avg_log2FC	pct,1	pct,2	p_val_adj
A330049N07Rik	4.16023e-279	1.98667	0.857	0.006	8.72941e-275	A330049N07Rik
Sez6l	7.63396e-134	2.05436	1	0.021	1.60183e-129	Sez6l
Pkd2l1	1.68467e-118	1.34115	0.643	0.009	3.53494e-114	Pkd2l1
Gm141331	4.09113e-101	0.977602	0.714	0.014	8.58443e-97	Gm14133
Npy1	3.07692e-99	5.59616	0.929	0.025	6.45631e-95	Npy
Gm48084	3.06585e-93	0.506904	0.429	0.005	6.43307e-89	Gm48084
Igfbpl1	1.72277e-85	1.63428	0.571	0.01	3.61488e-81	Igfbpl1
Ace	4.72646e-81	0.879997	0.5	0.008	9.91754e-77	Ace
Gm45159	3.70065e-75	1.37653	0.643	0.015	7.76507e-71	Gm45159
Gm17225	1.73845e-72	0.504439	0.429	0.007	3.64779e-68	Gm17225
Bmp2	1.61379e-64	1.4537	0.571	0.014	3.38621e-60	Bmp2
Plekhd1	5.24737e-54	0.761819	0.429	0.009	1.10106e-49	Plekhd1
Cacna1h	1.19906e-53	0.811175	0.571	0.017	2.516e-49	Cacna1h
Arsj	3.34908e-53	0.975405	0.5	0.013	7.02736e-49	Arsj
Fgfr3	1.49615e-52	2.09247	0.929	0.05	3.13937e-48	Fgfr3
Sapcd21	2.87532e-47	1.3409	0.857	0.045	6.03329e-43	Sapcd2
Gm13782	1.41788e-43	2.69118	0.929	0.062	2.97513e-39	Gm13782
Gm45352	1.27946e-40	0.427731	0.357	0.009	2.68469e-36	Gm45352
Brinp2	5.25792e-40	0.500748	0.357	0.009	1.10327e-35	Brinp2
Cdh103	9.32515e-40	1.18998	0.929	0.063	1.9567e-35	Cdh10
Lin7a1	2.60399e-39	2.0178	0.714	0.039	5.46395e-35	Lin7a
Insyn2b	7.16784e-39	1.18539	0.643	0.031	1.50403e-34	Insyn2b
Etv41	1.26401e-38	1.47128	0.786	0.049	2.65228e-34	Etv4
Wnt7a	2.88071e-38	1.06534	0.786	0.047	6.0446e-34	Wnt7a
Fam135b	2.85851e-35	0.575074	0.286	0.007	5.99802e-31	Fam135b
Nrip31	1.1096e-34	1.35533	0.714	0.044	2.32828e-30	Nrip3
Lgr61	1.74268e-34	1.95147	0.929	0.078	3.65667e-30	Lgr6
Adamts18	1.95112e-34	1.05148	0.571	0.028	4.09403e-30	Adamts18
Lmcd1	8.31703e-34	1.36135	0.857	0.066	1.74516e-29	Lmcd1
Ppp1r16b	3.25996e-33	0.625532	0.429	0.016	6.84037e-29	Ppp1r16b
Chrm31	7.66072e-33	1.31592	0.643	0.037	1.60745e-28	Chrm3
Gm298111	2.65771e-32	0.691125	0.429	0.017	5.57668e-28	Gm29811
Gm35208	4.13791e-32	0.274414	0.214	0.004	8.68257e-28	Gm35208
Prex12	2.21594e-31	1.47951	0.929	0.087	4.6497e-27	Prex1
Vxn	5.35187e-31	0.355148	0.214	0.004	1.12298e-26	Vxn
Ptgis	1.48196e-30	0.615824	0.5	0.024	3.1096e-26	Ptgis
Amigo1	2.07126e-30	0.681406	0.5	0.024	4.34612e-26	Amigo1
Vash21	5.96192e-30	1.38255	0.786	0.063	1.25099e-25	Vash2
Fam124b1	6.1421e-30	0.684072	0.429	0.018	1.2888e-25	Fam124b
Gck	1.08578e-29	0.961089	0.5	0.025	2.27829e-25	Gck
Clec18a2	1.29729e-28	1.03633	0.714	0.052	2.7221e-24	Clec18a
Cep411	3.40212e-27	3.82582	1	0.131	7.13868e-23	Cep41
Hmga23	8.16747e-26	1.62476	0.714	0.06	1.71378e-21	Hmga2
9630041A04Rik	2.13711e-25	0.272439	0.214	0.005	4.48429e-21	9630041A04Rik
4930588A03Rik	3.10737e-25	0.276144	0.143	0.002	6.5202e-21	4930588A03Rik
Apbb1ip	5.0229e-25	0.499521	0.286	0.009	1.05396e-20	Apbb1ip
Smagp1	1.24182e-24	1.51574	0.857	0.093	2.60572e-20	Smagp
Mdm1	4.42437e-24	1.8174	0.786	0.084	9.28366e-20	Mdm1
Shc43	5.63159e-24	2.59092	1	0.153	1.18168e-19	Shc4
Rtn12	2.27375e-23	3.8809	1	0.164	4.77102e-19	Rtn1
Etv14	2.60168e-23	1.72243	1	0.143	5.4591e-19	Etv1
Gm160702	4.56731e-23	1.63711	0.857	0.101	9.58358e-19	Gm16070
Cldn1	8.86997e-23	0.353668	0.214	0.006	1.86119e-18	Cldn1
Tekt12	2.8316e-22	0.962167	0.786	0.082	5.94155e-18	Tekt1
St8sia5	3.79491e-22	0.350712	0.214	0.006	7.96287e-18	St8sia5
Uchl1os	8.0736e-22	0.556714	0.357	0.017	1.69408e-17	Uchl1os
Rassf61	2.17812e-21	0.805661	0.786	0.082	4.57035e-17	Rassf6
Ngfr	3.96865e-21	0.737248	0.429	0.026	8.32743e-17	Ngfr
Gpr372	5.47699e-21	1.03779	0.786	0.087	1.14924e-16	Gpr37
Cep97	8.03949e-21	1.38226	0.857	0.115	1.68693e-16	Cep97
B3galt51	1.11491e-20	0.718555	0.5	0.036	2.33942e-16	B3galt5
Mphosph91	1.69801e-20	2.82136	1	0.192	3.56294e-16	Mphosph9
Ptprz13	1.75522e-20	3.65391	1	0.193	3.68298e-16	Ptprz1
Gm45645	3.86858e-20	0.575074	0.214	0.007	8.11744e-16	Gm45645
Cyp26b11	4.28585e-20	3.29337	1	0.176	8.993e-16	Cyp26b1
Adamts15	5.70763e-20	0.650977	0.5	0.036	1.19763e-15	Adamts15
Etv52	6.00379e-20	1.59699	0.857	0.117	1.25977e-15	Etv5
Tmem255a	7.49819e-20	0.486812	0.357	0.019	1.57334e-15	Tmem255a
Ephb13	8.6396e-20	2.45922	0.929	0.155	1.81285e-15	Ephb1
Reep12	1.24064e-19	1.18479	0.714	0.082	2.60323e-15	Reep1
Rgs221	1.2963e-19	0.694002	0.571	0.048	2.72003e-15	Rgs22
Lama23	2.65817e-19	3.46298	1	0.204	5.57763e-15	Lama2
CJ186046Rik1	3.82553e-19	0.914055	0.571	0.051	8.02712e-15	CJ186046Rik
Gm30624	7.62988e-19	0.611717	0.357	0.02	1.60098e-14	Gm30624
Ccbe1	1.37752e-18	1.14829	0.5	0.04	2.89046e-14	Ccbe1
Rassf102	2.53025e-18	1.14522	0.714	0.082	5.30922e-14	Rassf10
Gm475911	2.75224e-18	0.606901	0.429	0.029	5.77503e-14	Gm47591
Ramp32	2.98689e-18	0.862857	0.714	0.079	6.26739e-14	Ramp3
Tril2	3.42904e-18	1.74595	0.786	0.112	7.19515e-14	Tril
1700019G24Rik	5.80652e-18	0.268988	0.214	0.008	1.21838e-13	1700019G24Rik
Dync1i12	1.34649e-17	4.04562	1	0.24	2.82533e-13	Dync1i1
Plppr1	2.65076e-17	1.04382	0.429	0.032	5.5621e-13	Plppr1
Sertm1	3.06446e-17	0.26825	0.214	0.008	6.43016e-13	Sertm1
Phf21b2	3.52547e-17	0.747055	0.571	0.056	7.39749e-13	Phf21b
Gm15511	4.05199e-17	0.465796	0.429	0.031	8.5023e-13	Gm15511
Gm41442	4.27752e-17	0.338951	0.286	0.014	8.97553e-13	Gm41442
Lrp2bp	5.71137e-17	0.60594	0.429	0.032	1.19842e-12	Lrp2bp
Mtus22	6.78945e-17	2.10454	0.929	0.177	1.42463e-12	Mtus2
Gm17089	1.2563e-16	0.407468	0.357	0.023	2.63609e-12	Gm17089
Dpf34	1.32079e-16	2.46756	1	0.237	2.77141e-12	Dpf3
Ctif3	1.36491e-16	2.81177	1	0.264	2.86399e-12	Ctif
Rttn1	1.73016e-16	2.48457	0.929	0.202	3.63039e-12	Rttn
Uap1l11	2.45289e-16	0.518548	0.5	0.044	5.1469e-12	Uap1l1
Nfe2l3	2.62653e-16	0.798237	0.857	0.126	5.51125e-12	Nfe2l3
Fam89a	2.99735e-16	0.969363	0.5	0.045	6.28934e-12	Fam89a
Hs6st33	8.76378e-16	2.37966	0.857	0.164	1.8389e-11	Hs6st3
Hs6st23	1.05187e-15	2.91902	1	0.284	2.20714e-11	Hs6st2
2610318N02Rik	1.09295e-15	0.340172	0.286	0.015	2.29333e-11	2610318N02Rik
Wipf12	1.35189e-15	1.23357	0.929	0.169	2.83668e-11	Wipf1
6330411D24Rik1	1.45046e-15	1.6366	0.429	0.035	3.0435e-11	6330411D24Rik
Pof1b1	2.50232e-15	0.66986	0.571	0.061	5.25062e-11	Pof1b
Cntn11	4.1997e-15	2.03465	0.929	0.194	8.81223e-11	Cntn1
Sall13	4.28773e-15	1.28208	0.714	0.103	8.99695e-11	Sall1
Hey22	4.43941e-15	0.870093	0.643	0.078	9.31521e-11	Hey2
Snx251	4.63153e-15	1.85559	0.929	0.231	9.71834e-11	Snx25
Rhbdf1	7.78131e-15	0.580695	0.5	0.049	1.63275e-10	Rhbdf1
Ppp2r2b2	8.44787e-15	3.97807	1	0.316	1.77262e-10	Ppp2r2b
Uchl4	1.09413e-14	0.475903	0.357	0.026	2.29582e-10	Uchl4
Gm8113	1.15517e-14	0.412081	0.286	0.017	2.42389e-10	Gm8113
Cep152	1.24225e-14	1.01875	0.643	0.085	2.60661e-10	Cep152
Masp11	1.80847e-14	1.05821	0.714	0.104	3.79471e-10	Masp1
B230216N24Rik	2.1636e-14	0.266283	0.214	0.01	4.53987e-10	B230216N24Rik
Prss48	2.82189e-14	0.487785	0.286	0.017	5.92116e-10	Prss48
Cspg52	3.36987e-14	1.02839	0.786	0.131	7.071e-10	Cspg5
B930095G15Rik1	3.6544e-14	1.01472	0.786	0.136	7.66803e-10	B930095G15Rik
Sema5a4	4.81051e-14	1.70922	0.929	0.214	1.00939e-09	Sema5a
Frmd4a4	7.27866e-14	2.15134	1	0.304	1.52728e-09	Frmd4a
Emid13	9.02989e-14	1.70142	0.857	0.181	1.89474e-09	Emid1
Gm32828	1.02883e-13	0.701277	0.429	0.04	2.15879e-09	Gm32828
Eepd11	1.14504e-13	1.01196	0.786	0.135	2.40264e-09	Eepd1
Kcnh62	1.1861e-13	0.586136	0.429	0.039	2.48879e-09	Kcnh6
Slfn2	1.80741e-13	0.263583	0.214	0.01	3.79249e-09	Slfn2
Gm39214	2.079e-13	0.454093	0.429	0.04	4.36236e-09	Gm39214
Trps13	2.10572e-13	2.70614	1	0.399	4.41843e-09	Trps1
Cemip4	2.21477e-13	1.23302	1	0.208	4.64725e-09	Cemip
4933407I08Rik	2.98924e-13	0.567457	0.214	0.011	6.27233e-09	4933407I08Rik
4930563F08Rik	3.93293e-13	0.524244	0.429	0.041	8.25247e-09	4930563F08Rik
Crim12	4.2198e-13	2.79363	1	0.414	8.85441e-09	Crim1
Sema5b2	4.70452e-13	1.11919	0.643	0.088	9.8715e-09	Sema5b
Gm30091	4.94008e-13	0.273179	0.143	0.005	1.03658e-08	Gm30091
Dlg23	5.47034e-13	3.96325	1	0.387	1.14784e-08	Dlg2
Otog2	6.54904e-13	2.13905	1	0.337	1.37419e-08	Otog
Epb41l4b1	7.1599e-13	1.25147	0.929	0.218	1.50236e-08	Epb41l4b
Anks1b5	7.24483e-13	2.2219	1	0.263	1.52018e-08	Anks1b
Npnt2	1.03186e-12	2.44666	1	0.414	2.16516e-08	Npnt
Ankrd62	1.06044e-12	1.11113	0.643	0.098	2.22511e-08	Ankrd6
Garem14	1.22937e-12	1.33461	0.929	0.221	2.57958e-08	Garem1
Trhr	1.27719e-12	0.327285	0.286	0.019	2.67992e-08	Trhr
Fgf13	1.3551e-12	0.740462	0.643	0.095	2.8434e-08	Fgf1
Hectd21	1.72751e-12	1.02282	0.714	0.118	3.62483e-08	Hectd2
Ppp4r43	1.98622e-12	1.64237	0.714	0.129	4.16769e-08	Ppp4r4
Trabd2b4	2.11124e-12	1.2235	0.857	0.182	4.43002e-08	Trabd2b
Cxcl121	2.82885e-12	0.86388	0.714	0.117	5.93577e-08	Cxcl12
Wwp22	4.03039e-12	1.7234	1	0.392	8.45698e-08	Wwp2
Fat31	4.57695e-12	2.17757	0.714	0.146	9.60381e-08	Fat3
Gng82	4.68681e-12	1.03714	0.571	0.075	9.83434e-08	Gng8
Fsd1l4	5.80505e-12	1.8085	0.929	0.309	1.21807e-07	Fsd1l
Igsf112	5.91887e-12	1.20681	0.786	0.159	1.24196e-07	Igsf11
Ebf32	5.92877e-12	1.22159	0.857	0.201	1.24403e-07	Ebf3
Parp82	6.82497e-12	1.56705	1	0.38	1.43208e-07	Parp8
Galnt10	9.13555e-12	1.11488	0.857	0.205	1.91691e-07	Galnt10
Farp11	9.74207e-12	2.37257	1	0.531	2.04418e-07	Farp1
Rorb1	1.03127e-11	1.307	1	0.239	2.16392e-07	Rorb
Smyd5	1.13157e-11	0.448395	0.429	0.046	2.37438e-07	Smyd5
Kcnh84	1.15435e-11	2.41452	1	0.434	2.42218e-07	Kcnh8
Hs3st3a1	1.35076e-11	0.342861	0.214	0.012	2.8343e-07	Hs3st3a1
B4galt53	1.5073e-11	1.39204	0.786	0.169	3.16277e-07	B4galt5
Fyb21	1.58068e-11	0.388681	0.357	0.032	3.31675e-07	Fyb2
Mtap1	2.01405e-11	1.2174	0.857	0.218	4.22609e-07	Mtap
Spire12	2.22478e-11	1.48932	1	0.362	4.66825e-07	Spire1
Trim362	3.02653e-11	1.37273	0.643	0.113	6.35057e-07	Trim36
Gpld12	3.07844e-11	0.84092	0.571	0.085	6.45949e-07	Gpld1
Sipa1l2	3.17529e-11	0.705462	0.571	0.085	6.66271e-07	Sipa1l2
Kcnj102	3.25366e-11	0.803206	0.643	0.106	6.82715e-07	Kcnj10
Inhba4	4.06459e-11	1.38597	0.714	0.142	8.52872e-07	Inhba
Shc31	4.44718e-11	0.638466	0.357	0.035	9.33152e-07	Shc3
Plekha72	4.87823e-11	1.71515	1	0.364	1.0236e-06	Plekha7
Slitrk63	5.4307e-11	1.39598	0.857	0.206	1.13952e-06	Slitrk6
Tesk21	5.60763e-11	1.35453	0.857	0.239	1.17665e-06	Tesk2
Sorcs14	5.87377e-11	1.79005	1	0.318	1.23249e-06	Sorcs1
Rragd1	6.43369e-11	0.585167	0.571	0.084	1.34998e-06	Rragd
Itgb5	7.69717e-11	1.06168	0.929	0.271	1.6151e-06	Itgb5
Map42	8.00811e-11	2.90268	1	0.599	1.68034e-06	Map4
Vstm42	8.33988e-11	0.503934	0.429	0.049	1.74996e-06	Vstm4
Slc24a35	9.06095e-11	2.74595	1	0.525	1.90126e-06	Slc24a3
Hectd2os	1.07115e-10	0.380092	0.357	0.035	2.24758e-06	Hectd2os
Gm15927	1.10719e-10	0.259665	0.214	0.013	2.32321e-06	Gm15927
Pole1	1.28755e-10	0.654843	0.714	0.128	2.70166e-06	Pole
Sema6a3	1.38194e-10	2.07534	1	0.527	2.89973e-06	Sema6a
Dnajc61	1.38575e-10	0.875939	0.643	0.111	2.90772e-06	Dnajc6
Gm37982	1.46151e-10	0.384142	0.357	0.035	3.06669e-06	Gm37982
Acaca2	1.81322e-10	1.32922	1	0.408	3.80469e-06	Acaca
Grik41	2.00076e-10	0.970324	0.643	0.116	4.1982e-06	Grik4
Nhs3	2.02598e-10	2.55854	1	0.555	4.25111e-06	Nhs
Runx1t12	2.24918e-10	0.764257	0.571	0.087	4.71945e-06	Runx1t1
Socs61	2.29191e-10	1.40464	0.929	0.355	4.80911e-06	Socs6
Gm281531	2.35711e-10	0.324383	0.286	0.024	4.94593e-06	Gm28153
Auts22	2.55933e-10	2.05398	1	0.972	5.37025e-06	Auts2
Fabp3	2.61144e-10	0.950935	0.5	0.069	5.47958e-06	Fabp3
Fam83g	4.14391e-10	0.4706	0.286	0.025	8.69516e-06	Fam83g
Uchl14	4.14644e-10	1.9589	1	0.471	8.70047e-06	Uchl1
Ptprm2	4.51528e-10	1.69667	1	0.538	9.47441e-06	Ptprm
Shroom11	4.64029e-10	0.719693	0.714	0.142	9.73672e-06	Shroom1
Elmo13	4.6526e-10	2.16826	1	0.631	9.76256e-06	Elmo1
Bcl11a2	5.27455e-10	0.668505	0.786	0.163	1.10676e-05	Bcl11a
Adamts63	5.84699e-10	1.23168	0.857	0.231	1.22687e-05	Adamts6
Tenm44	6.3219e-10	2.17727	1	0.676	1.32652e-05	Tenm4
Spry1	6.41731e-10	0.602945	0.5	0.073	1.34654e-05	Spry1
Sash16	6.59703e-10	1.61297	0.929	0.407	1.38426e-05	Sash1
9630014M24Rik1	6.67128e-10	0.454093	0.357	0.038	1.39984e-05	9630014M24Rik
Mllt35	7.22585e-10	1.93799	1	0.591	1.5162e-05	Mllt3
S100b2	8.02304e-10	1.79372	1	0.405	1.68348e-05	S100b
Rnf1651	8.57194e-10	0.482519	0.429	0.054	1.79865e-05	Rnf165
Ptpre4	8.63702e-10	1.11437	0.929	0.283	1.81231e-05	Ptpre
C130071C03Rik2	8.81735e-10	0.884074	0.714	0.151	1.85015e-05	C130071C03Rik
Crispld13	9.43649e-10	1.08228	0.643	0.133	1.98006e-05	Crispld1
A830082N09Rik	9.4773e-10	0.258931	0.214	0.015	1.98862e-05	A830082N09Rik
Angpt2	1.11871e-09	0.322693	0.286	0.025	2.34738e-05	Angpt2
Shank23	1.12326e-09	1.08272	0.857	0.215	2.35694e-05	Shank2
Acss32	1.33403e-09	1.5713	0.929	0.36	2.79919e-05	Acss3
Acrbp	1.51442e-09	0.432139	0.429	0.055	3.1777e-05	Acrbp
Ptpn5	1.52276e-09	0.387485	0.286	0.026	3.1952e-05	Ptpn5
Gm47814	1.54957e-09	0.258198	0.214	0.015	3.25147e-05	Gm47814
Tns11	1.57584e-09	1.84893	0.929	0.356	3.30658e-05	Tns1
Ppp1r13b1	1.60717e-09	1.42423	0.857	0.254	3.37232e-05	Ppp1r13b
Atp11b1	1.67093e-09	1.36241	1	0.457	3.5061e-05	Atp11b
Psd31	1.69357e-09	1.88237	1	0.55	3.55361e-05	Psd3
Elk31	1.82848e-09	0.96827	0.714	0.171	3.83671e-05	Elk3
Dock52	2.01606e-09	1.5284	0.857	0.242	4.2303e-05	Dock5
Nrxn34	2.07705e-09	2.33042	1	0.564	4.35827e-05	Nrxn3
Ppp1r21	2.10966e-09	2.99938	1	0.612	4.4267e-05	Ppp1r2
Hs3st3b13	2.28857e-09	0.479068	0.5	0.072	4.8021e-05	Hs3st3b1
Wasf31	2.56456e-09	1.24599	0.857	0.284	5.38122e-05	Wasf3
Gm424391	3.43863e-09	1.88931	0.857	0.352	7.21527e-05	Gm42439
Tmprss5	3.52775e-09	0.557046	0.429	0.058	7.40227e-05	Tmprss5
Aph1b1	3.75429e-09	0.700843	0.643	0.13	7.87762e-05	Aph1b
Grid2ip2	4.05107e-09	0.532179	0.357	0.041	8.50035e-05	Grid2ip
Sipa1l13	4.43391e-09	1.58167	1	0.825	9.30368e-05	Sipa1l1
Arhgef41	4.54697e-09	0.377241	0.357	0.041	9.5409e-05	Arhgef4
Unc5d4	4.61641e-09	0.865962	0.643	0.13	9.68662e-05	Unc5d
Prox1	4.63677e-09	0.784329	0.429	0.058	9.72933e-05	Prox1
BC0069653	4.87105e-09	1.63493	1	0.659	0.000102209	BC006965
Ccdc85c2	4.89208e-09	0.702689	0.786	0.186	0.000102651	Ccdc85c
Srgap32	4.91595e-09	1.5029	1	0.731	0.000103151	Srgap3
Ank33	5.24427e-09	1.71516	1	0.903	0.000110041	Ank3
Sorcs22	5.52158e-09	0.697451	0.786	0.178	0.000115859	Sorcs2
Bche2	5.92624e-09	0.616308	0.571	0.103	0.00012435	Bche
Xylt13	5.93915e-09	1.53364	0.786	0.236	0.000124621	Xylt1
March34	5.99836e-09	1.02967	0.786	0.201	0.000125864	March3
Nectin3	6.01715e-09	1.24416	1	0.402	0.000126258	Nectin3
Nkain31	6.41713e-09	1.01933	0.571	0.105	0.000134651	Nkain3
Phlpp12	6.50548e-09	1.66324	1	0.663	0.000136505	Phlpp1
Syngr3	7.2288e-09	0.256489	0.214	0.016	0.000151682	Syngr3
Otogl4	7.34957e-09	1.60242	1	0.46	0.000154216	Otogl
Gm498903	7.74144e-09	1.34509	0.857	0.267	0.000162439	Gm49890
March4	9.43609e-09	0.3458	0.143	0.008	0.000197998	March4
2810432F15Rik	9.72612e-09	0.491094	0.429	0.061	0.000204083	2810432F15Rik
Cmas3	1.07749e-08	1.07258	0.929	0.355	0.000226089	Cmas
Ccser12	1.0829e-08	1.70504	1	0.608	0.000227226	Ccser1
Mid21	1.10709e-08	0.788667	0.714	0.163	0.000232301	Mid2
Kcnb23	1.14583e-08	1.85617	1	0.539	0.000240429	Kcnb2
Akap132	1.31009e-08	1.33725	1	0.753	0.000274897	Akap13
Sdk13	1.32492e-08	1.92186	1	0.73	0.000278008	Sdk1
Slc35f33	1.33319e-08	0.549171	0.429	0.063	0.000279743	Slc35f3
Nckap53	1.57852e-08	1.94769	1	0.743	0.00033122	Nckap5
Rapgef53	1.7367e-08	1.74933	1	0.507	0.000364411	Rapgef5
Ctnnd25	1.74271e-08	2.02378	1	0.519	0.000365674	Ctnnd2
Sept72	1.8e-08	1.20868	1	0.772	0.000377695	Sept7
Ackr41	1.89713e-08	0.414905	0.429	0.061	0.000398076	Ackr4
Mphosph8	1.97114e-08	1.90419	0.929	0.479	0.000413603	Mphosph8
Map2k1	1.97419e-08	1.40634	0.857	0.357	0.000414245	Map2k1
Zfp8271	2.09397e-08	1.01638	1	0.426	0.000439379	Zfp827
Lat2	2.35121e-08	0.253807	0.214	0.017	0.000493355	Lat2
Ush1c2	2.43355e-08	1.57071	1	0.482	0.000510632	Ush1c
Sntb12	2.49675e-08	1.55222	1	0.585	0.000523894	Sntb1
Camta14	2.65118e-08	1.47399	1	0.64	0.000556297	Camta1
Fzd92	2.7137e-08	1.05051	0.714	0.175	0.000569416	Fzd9
Map7d22	2.93029e-08	0.486126	0.571	0.105	0.000614862	Map7d2
Gm28055	3.15059e-08	0.440362	0.357	0.046	0.000661088	Gm28055
Dctd	3.35273e-08	0.527394	0.5	0.087	0.000703503	Dctd
Trim21	3.57088e-08	1.68723	0.929	0.499	0.000749278	Trim2
Efhd13	3.9028e-08	1.67599	0.929	0.56	0.000818925	Efhd1
F730043M19Rik1	3.93243e-08	0.30447	0.286	0.03	0.000825142	F730043M19Rik
Gramd41	4.34443e-08	0.687022	0.714	0.17	0.000911592	Gramd4
Rab3c2	4.35969e-08	0.34021	0.357	0.045	0.000914793	Rab3c
2010300C02Rik3	4.58158e-08	0.924699	0.643	0.146	0.000961354	2010300C02Rik
1700109H08Rik	4.80926e-08	0.523531	0.5	0.088	0.00100913	1700109H08Rik
Car143	4.91357e-08	0.933032	0.714	0.181	0.00103101	Car14
Stox21	4.93997e-08	1.70264	1	0.636	0.00103655	Stox2
Arrdc41	5.03409e-08	0.780748	0.786	0.226	0.0010563	Arrdc4
Etl42	5.06492e-08	1.51129	1	0.709	0.00106277	Etl4
Sall32	5.39089e-08	0.975739	0.714	0.18	0.00113117	Sall3
Gm106381	5.79497e-08	0.662393	0.5	0.092	0.00121596	Gm10638
Rab8b1	6.29542e-08	1.13805	0.929	0.389	0.00132097	Rab8b
Snn	6.94903e-08	0.622282	0.643	0.145	0.00145812	Snn
Tuba1b	7.12422e-08	1.66736	0.929	0.677	0.00149488	Tuba1b
Camsap21	7.54678e-08	1.8273	0.857	0.381	0.00158354	Camsap2
Lima12	8.37681e-08	1.58258	1	0.714	0.00175771	Lima1
Mreg2	8.59755e-08	0.482449	0.5	0.085	0.00180402	Mreg
Id42	8.70572e-08	1.05861	1	0.405	0.00182672	Id4
Agap12	8.98347e-08	1.07803	1	0.561	0.001885	Agap1
Gm154141	9.03349e-08	0.56403	0.357	0.049	0.0018955	Gm15414
Pclo5	9.2024e-08	0.788473	0.786	0.216	0.00193094	Pclo
Tafa4	9.98497e-08	0.480741	0.214	0.019	0.00209515	Tafa4
Fam83a	1.00536e-07	0.385574	0.286	0.032	0.00210954	Fam83a
Phlda14	1.04083e-07	1.55394	0.929	0.352	0.00218398	Phlda1
Afap1l11	1.05296e-07	0.571864	0.5	0.093	0.00220943	Afap1l1
Plpp35	1.05767e-07	1.43294	0.929	0.525	0.00221931	Plpp3
Tulp31	1.12484e-07	0.948888	0.929	0.333	0.00236026	Tulp3
Cntnap2	1.1317e-07	0.719204	0.714	0.182	0.00237464	Cntnap2
Trmt1	1.21258e-07	0.773248	0.786	0.223	0.00254436	Trmt1
Nwd1	1.2457e-07	0.351127	0.357	0.048	0.00261385	Nwd1
Igsf9	1.32269e-07	0.547325	0.429	0.07	0.00277541	Igsf9
Gm38560	1.42271e-07	0.916462	0.5	0.094	0.00298527	Gm38560
Col4a42	1.52256e-07	1.29811	0.714	0.221	0.00319478	Col4a4
Bcar33	1.64204e-07	1.24329	0.857	0.308	0.0034455	Bcar3
Thsd7a2	1.7179e-07	1.50534	0.786	0.281	0.00360467	Thsd7a
Npas35	1.77318e-07	1.79813	0.929	0.557	0.00372066	Npas3
Zfp532	1.78498e-07	1.22355	0.929	0.501	0.00374542	Zfp532
Chd73	1.93622e-07	1.07806	1	0.575	0.00406277	Chd7
Siah1a1	1.9669e-07	1.47528	0.929	0.484	0.00412715	Siah1a
Gpt2	2.02106e-07	0.410744	0.429	0.07	0.00424078	Gpt2
Gas21	2.198e-07	1.60091	1	0.749	0.00461207	Gas2
Bace23	2.34237e-07	0.605277	0.571	0.121	0.00491499	Bace2
Fyn5	2.37448e-07	0.819368	0.714	0.201	0.00498238	Fyn
Kif21a3	2.5376e-07	1.45321	0.929	0.593	0.00532465	Kif21a
Atp8b5	2.62409e-07	0.436362	0.357	0.052	0.00550612	Atp8b5
Adamts14	2.63895e-07	0.505577	0.357	0.053	0.00553731	Adamts14
Prkar2b1	2.83453e-07	0.872902	0.714	0.194	0.00594768	Prkar2b
D7Ertd443e2	2.92014e-07	0.374796	0.714	0.163	0.00612732	D7Ertd443e
Crybb3	2.9559e-07	0.407286	0.429	0.071	0.00620237	Crybb3
Tha1	3.2899e-07	0.250401	0.214	0.02	0.0069032	Tha1
Slitrk4	3.4006e-07	0.492024	0.357	0.053	0.00713548	Slitrk4
Mpp63	3.42927e-07	1.21446	0.786	0.26	0.00719563	Mpp6
Ddah12	3.6612e-07	1.13184	0.857	0.322	0.0076823	Ddah1
Wwc13	3.75941e-07	1.42982	1	0.639	0.00788836	Wwc1
Nxpe33	3.77896e-07	1.07166	0.643	0.181	0.0079294	Nxpe3
Sorbs23	3.81597e-07	1.21058	1	0.617	0.00800704	Sorbs2
Tuba1a1	4.0899e-07	1.98187	0.929	0.936	0.00858184	Tuba1a
Ntf32	4.36587e-07	1.14561	0.714	0.207	0.0091609	Ntf3
Frem21	4.81075e-07	1.03774	0.571	0.131	0.0100944	Frem2
Gdpd52	5.07451e-07	0.987185	0.786	0.266	0.0106478	Gdpd5
Pkd1l3	5.13511e-07	0.408923	0.214	0.021	0.010775	Pkd1l3
Flt12	5.69006e-07	0.331444	0.286	0.035	0.0119394	Flt1
Fnbp12	6.16492e-07	1.09571	0.786	0.296	0.0129358	Fnbp1
Lockd3	6.38676e-07	1.37473	0.571	0.141	0.0134013	Lockd
Sgms11	6.6796e-07	1.17716	0.929	0.486	0.0140158	Sgms1
Arhgap271	6.87233e-07	0.429798	0.357	0.055	0.0144202	Arhgap27
C530008M17Rik3	7.12006e-07	1.4518	0.786	0.286	0.01494	C530008M17Rik
Gm16036	8.30499e-07	0.762272	0.429	0.079	0.0174264	Gm16036
Atf63	8.79431e-07	1.27163	0.857	0.48	0.0184531	Atf6
Msrb34	9.18171e-07	0.681494	0.857	0.282	0.019266	Msrb3
Ptprg3	9.82348e-07	1.23188	1	0.767	0.0206126	Ptprg
Prmt8	9.8981e-07	0.262848	0.143	0.01	0.0207692	Prmt8
Jag12	9.9719e-07	1.24982	0.857	0.353	0.020924	Jag1
Pgm51	1.00661e-06	1.06775	1	0.412	0.0211217	Pgm5
Pde7b3	1.05525e-06	1.18837	0.929	0.372	0.0221422	Pde7b
Fras12	1.08246e-06	1.24725	1	0.52	0.0227133	Fras1
Shf	1.08479e-06	0.523097	0.571	0.132	0.0227621	Shf
Ctnna24	1.10146e-06	1.15683	0.643	0.174	0.023112	Ctnna2
Tnfrsf212	1.13764e-06	0.878084	0.643	0.181	0.0238711	Tnfrsf21
Tubb2b3	1.24829e-06	1.53627	0.857	0.408	0.0261929	Tubb2b
Tmem178b2	1.29177e-06	0.494638	0.429	0.075	0.0271051	Tmem178b
Ephb6	1.36095e-06	0.396275	0.429	0.078	0.0285568	Ephb6
Tmod22	1.6037e-06	0.660518	0.714	0.213	0.0336505	Tmod2
Adgrl34	1.6842e-06	1.05162	1	0.715	0.0353395	Adgrl3
Naalad22	1.69331e-06	0.4897	0.357	0.059	0.0355307	Naalad2
Ext12	1.71108e-06	1.08133	1	0.83	0.0359036	Ext1
Pstpip2	2.07059e-06	0.326075	0.214	0.023	0.0434472	Pstpip2
Zfp677	2.08556e-06	0.306139	0.286	0.039	0.0437613	Zfp677
4930578M01Rik	2.13245e-06	0.413275	0.5	0.104	0.0447453	4930578M01Rik
Etv63	2.22678e-06	1.07094	1	0.76	0.0467246	Etv6
Robo14	2.29659e-06	0.939959	1	0.606	0.0481893	Robo1
Kremen11	2.41773e-06	0.965485	0.714	0.255	0.0507313	Kremen1
Acap3	2.47935e-06	0.382711	0.286	0.04	0.0520241	Acap3
Glis3	2.9802e-06	0.4533	0.571	0.132	0.0625336	Glis3
Lsamp4	2.99065e-06	1.53294	1	0.447	0.0627527	Lsamp
Cfap472	3.02092e-06	0.287416	0.286	0.039	0.0633881	Cfap47
Cenpj	3.05205e-06	0.422997	0.5	0.107	0.0640413	Cenpj
Rnf1804	3.09189e-06	1.11591	0.857	0.426	0.0648771	Rnf180
Gab22	3.22382e-06	1.07833	0.929	0.501	0.0676454	Gab2
Mvd	3.2555e-06	0.394219	0.429	0.083	0.0683102	Mvd
AI463170	3.39037e-06	0.30209	0.286	0.04	0.0711401	AI463170
Gramd1b2	3.49381e-06	0.859539	0.929	0.426	0.0733106	Gramd1b
Sag	3.60563e-06	0.422798	0.357	0.061	0.0756568	Sag
Fam83f1	3.8437e-06	0.348797	0.357	0.06	0.0806524	Fam83f
Agpat55	4.08837e-06	0.868281	0.857	0.408	0.0857863	Agpat5
Large13	4.50951e-06	1.69031	0.857	0.526	0.094623	Large1
Slc27a3	4.6669e-06	0.303042	0.286	0.041	0.0979255	Slc27a3
Bivm	4.86011e-06	0.391939	0.429	0.085	0.10198	Bivm
Etnk13	5.0013e-06	1.114	0.929	0.552	0.104942	Etnk1
Cradd2	5.27834e-06	0.911534	0.857	0.333	0.110755	Cradd
Frmpd44	5.39343e-06	0.414872	0.643	0.161	0.11317	Frmpd4
Sox65	5.59646e-06	1.22293	1	0.754	0.11743	Sox6
Nav23	5.6442e-06	1.00104	0.786	0.321	0.118432	Nav2
Lfng1	5.82613e-06	0.342665	0.429	0.082	0.12225	Lfng
Ppfibp12	6.16512e-06	1.04613	0.786	0.357	0.129363	Ppfibp1
Carmil12	6.32434e-06	0.940288	0.929	0.558	0.132704	Carmil1
Tmcc32	6.41823e-06	0.738009	0.929	0.331	0.134674	Tmcc3
Vegfc	6.62517e-06	0.498784	0.429	0.089	0.139016	Vegfc
Prr151	6.68357e-06	0.5647	0.429	0.089	0.140241	Prr15
Dock43	7.30795e-06	0.975518	0.929	0.452	0.153343	Dock4
Fgd41	7.8802e-06	0.9846	0.929	0.52	0.16535	Fgd4
Asf1b	8.51859e-06	0.261868	0.143	0.012	0.178746	Asf1b
Gm47863	9.13134e-06	0.300188	0.286	0.043	0.191603	Gm47863
Hs3st13	9.19185e-06	0.835509	0.714	0.233	0.192873	Hs3st1
Blvra	9.22735e-06	0.551464	0.571	0.155	0.193617	Blvra
Tcf7l21	9.74909e-06	1.10793	0.929	0.558	0.204565	Tcf7l2
Atxn7l14	9.90529e-06	0.673233	0.857	0.341	0.207843	Atxn7l1
Tmem186	1.02011e-05	0.375817	0.286	0.044	0.21405	Tmem186
Flnb1	1.03945e-05	1.0263	0.857	0.488	0.218108	Flnb
Cdc7	1.12431e-05	0.3239	0.214	0.026	0.235915	Cdc7
Atxn15	1.1606e-05	0.883251	1	0.894	0.24353	Atxn1
Sptb3	1.17883e-05	0.779017	0.643	0.198	0.247354	Sptb
Gng124	1.18726e-05	1.34823	0.714	0.331	0.249123	Gng12
Foxp12	1.2167e-05	0.887885	1	0.872	0.255299	Foxp1
Cdca7l	1.28978e-05	0.343221	0.357	0.066	0.270635	Cdca7l
Fscn13	1.31157e-05	0.680823	0.571	0.158	0.275208	Fscn1
Hdac82	1.3448e-05	0.884675	0.929	0.479	0.282179	Hdac8
Abat2	1.40553e-05	0.723018	0.571	0.166	0.294923	Abat
Chsy12	1.41085e-05	0.986627	0.643	0.234	0.296039	Chsy1
Erich21	1.45284e-05	0.398044	0.214	0.027	0.304849	Erich2
Ly96	1.4819e-05	0.296392	0.286	0.045	0.310947	Ly96
Atg16l1	1.54996e-05	0.49858	0.643	0.188	0.325229	Atg16l1
9230114K14Rik	1.57142e-05	0.371791	0.286	0.046	0.329731	9230114K14Rik
Wsb2	1.58831e-05	0.67284	0.714	0.254	0.333275	Wsb2
Limch12	1.61306e-05	0.880808	1	0.828	0.338469	Limch1
Epn22	1.66339e-05	0.842204	0.786	0.321	0.34903	Epn2
Pik3ap1	1.68048e-05	0.572745	0.643	0.189	0.352616	Pik3ap1
Slc16a6	1.76655e-05	0.294025	0.286	0.045	0.370675	Slc16a6
Cadm14	1.7908e-05	1.44737	0.929	0.517	0.375764	Cadm1
Gm206351	1.81043e-05	0.321005	0.214	0.027	0.379882	Gm20635
Alg9	1.81634e-05	0.53355	0.5	0.125	0.381122	Alg9
Marveld31	1.81837e-05	0.824289	0.714	0.245	0.381549	Marveld3
Il18	1.82398e-05	0.371802	0.429	0.092	0.382726	Il18
Arid3b1	1.92552e-05	0.536972	0.643	0.195	0.404033	Arid3b
Pde1c1	1.9276e-05	1.36487	0.857	0.615	0.404468	Pde1c
Efcab12	1.95526e-05	0.77119	0.571	0.17	0.410272	Efcab1
Uck21	1.96101e-05	0.51378	0.643	0.192	0.411479	Uck2
Nhsl14	1.98338e-05	0.751816	0.929	0.477	0.416172	Nhsl1
Lor	2.11206e-05	0.319319	0.214	0.028	0.443174	Lor
Clasp12	2.11965e-05	0.768415	1	0.613	0.444767	Clasp1
Tmem86a1	2.12376e-05	0.614977	0.643	0.198	0.445629	Tmem86a
Ccnd16	2.13129e-05	0.968514	0.571	0.17	0.447208	Ccnd1
Arhgap352	2.14336e-05	0.642588	0.929	0.472	0.449741	Arhgap35
Lnx13	2.336e-05	1.33521	0.786	0.357	0.490162	Lnx1
Gm3848	2.39516e-05	0.471804	0.214	0.028	0.502577	Gm3848
Tmem1351	2.56941e-05	0.840331	0.929	0.461	0.539139	Tmem135
Raph1	2.62663e-05	0.730052	0.929	0.39	0.551145	Raph1
Rrbp12	2.71839e-05	0.707793	1	0.934	0.570401	Rrbp1
Lrp1b2	2.7307e-05	0.888277	0.571	0.163	0.572982	Lrp1b
Bmp71	2.75272e-05	0.52433	0.643	0.199	0.577603	Bmp7
Apbb24	2.79668e-05	1.14365	0.929	0.582	0.586827	Apbb2
Cemip23	3.01497e-05	0.845512	0.929	0.491	0.632631	Cemip2
Fbxw111	3.02164e-05	0.781485	0.929	0.467	0.634032	Fbxw11
Cntn33	3.048e-05	1.03486	0.714	0.252	0.639563	Cntn3
Gsdme3	3.10427e-05	0.967774	0.5	0.142	0.651369	Gsdme
1700025G04Rik2	3.12792e-05	0.909664	0.857	0.415	0.656332	1700025G04Rik
Gm476641	3.2803e-05	0.332595	0.357	0.07	0.688305	Gm47664
Cdk61	3.38483e-05	0.448589	0.5	0.128	0.710238	Cdk6
Fbxl202	3.45274e-05	0.709772	0.786	0.343	0.724489	Fbxl20
Mfhas12	3.60368e-05	0.715631	0.786	0.317	0.75616	Mfhas1
Ccnjl1	3.66608e-05	0.686147	0.714	0.26	0.769253	Ccnjl
Serpine25	3.96456e-05	0.631677	0.857	0.302	0.831884	Serpine2
Trim26	4.09792e-05	0.587069	0.857	0.368	0.859866	Trim26
Gm38155	4.23932e-05	0.258687	0.143	0.014	0.889537	Gm38155
Arl155	4.24744e-05	0.88816	0.929	0.687	0.89124	Arl15
Msi22	4.26519e-05	0.837187	1	0.926	0.894965	Msi2
Dab11	4.31425e-05	0.318394	0.357	0.071	0.905259	Dab1
Gm9801	4.34319e-05	0.510137	0.5	0.135	0.911331	Gm9801
Slc10a1	4.34401e-05	0.397321	0.214	0.03	0.911504	Slc10a1
Slc4a72	4.59632e-05	0.898346	0.786	0.382	0.964447	Slc4a7
Astn25	0.00827895	1.93009	0.429	0.189	1	Astn2
Cldn144	0.00581756	1.43416	0.643	0.451	1	Cldn14
Pdzd22	0.000190313	1.27008	0.929	0.535	1	Pdzd2
Pgk11	8.96045e-05	1.1206	0.857	0.637	1	Pgk1
Sh3d196	4.78008e-05	1.09437	0.857	0.443	1	Sh3d19
Hmcn12	0.000277844	1.08483	0.857	0.549	1	Hmcn1
2610035D17Rik3	0.00135287	1.05346	0.714	0.464	1	2610035D17Rik
Ckap42	0.000245803	1.01581	0.786	0.607	1	Ckap4
Slc22a233	5.20155e-05	1.00113	0.786	0.365	1	Slc22a23
Vav32	0.00186135	0.996784	0.643	0.364	1	Vav3
Prickle24	0.000121191	0.995404	0.786	0.404	1	Prickle2
Atp9b2	0.000388545	0.986676	0.857	0.558	1	Atp9b
Dab2ip1	6.38363e-05	0.985381	0.786	0.477	1	Dab2ip
Rflnb3	0.000240085	0.952199	0.786	0.424	1	Rflnb
Arhgef283	0.000184303	0.948029	0.714	0.373	1	Arhgef28
B4galnt32	0.000141402	0.94446	0.786	0.357	1	B4galnt3
Far12	0.000138074	0.941633	1	0.659	1	Far1
Osbpl83	0.00126131	0.934018	0.786	0.456	1	Osbpl8
Peli23	0.00122693	0.919326	0.786	0.527	1	Peli2
Rhpn21	0.000101647	0.916551	0.643	0.248	1	Rhpn2
Zranb1	0.000414756	0.901918	0.857	0.578	1	Zranb1
Stk33	8.20075e-05	0.900489	1	0.584	1	Stk3
Gm372402	0.000676372	0.899668	0.786	0.466	1	Gm37240
Myo102	0.000260101	0.897441	0.929	0.565	1	Myo10
Mctp11	0.000144892	0.882387	0.714	0.301	1	Mctp1
Phf21a	0.000169118	0.881903	0.929	0.728	1	Phf21a
Eif4g32	0.000121675	0.879439	0.929	0.752	1	Eif4g3
Paqr81	0.00998042	0.878455	0.5	0.265	1	Paqr8
Aldoc2	0.0033466	0.876759	0.643	0.4	1	Aldoc
Nr4a3	0.000316025	0.854035	0.714	0.324	1	Nr4a3
Col11a11	9.65419e-05	0.853683	1	0.902	1	Col11a1
Maml24	0.000171948	0.844872	1	0.86	1	Maml2
Itga92	6.69283e-05	0.84192	0.929	0.417	1	Itga9
Arfgef13	0.000181016	0.84068	0.929	0.678	1	Arfgef1
Tnik4	0.00113778	0.839605	0.786	0.469	1	Tnik
Rere3	0.000250989	0.835623	1	0.855	1	Rere
Sh3gl22	0.000238758	0.829855	0.714	0.293	1	Sh3gl2
Clstn13	6.30031e-05	0.816812	0.929	0.553	1	Clstn1
Slc12a61	0.000104513	0.816647	0.857	0.465	1	Slc12a6
Nek14	0.000229328	0.815814	1	0.713	1	Nek1
Itpr22	0.000234294	0.805998	0.929	0.541	1	Itpr2
Pcgf51	8.19198e-05	0.804558	0.643	0.267	1	Pcgf5
Tut7	8.10361e-05	0.792249	0.857	0.533	1	Tut7
Kansl1l3	0.00554493	0.788158	0.643	0.355	1	Kansl1l
Cask2	0.000840823	0.787596	1	0.691	1	Cask
Pitpnc12	0.00109883	0.787335	0.857	0.593	1	Pitpnc1
Ptk21	0.00551025	0.784981	0.786	0.614	1	Ptk2
Myo9a1	0.000934828	0.783066	0.929	0.632	1	Myo9a
Fbn24	0.000558444	0.778822	1	0.58	1	Fbn2
Trio	0.000855627	0.7747	0.857	0.54	1	Trio
Zfp6083	0.000286934	0.768822	1	0.643	1	Zfp608
Me23	8.78008e-05	0.768705	0.571	0.2	1	Me2
Gm351881	0.0052736	0.768459	0.571	0.266	1	Gm35188
Fam49a4	0.000116963	0.763178	0.786	0.4	1	Fam49a
Ctnnd12	0.000488034	0.76238	1	0.872	1	Ctnnd1
Ptpn14	7.44851e-05	0.760804	0.571	0.186	1	Ptpn14
Aif1l1	0.00133787	0.760392	0.571	0.284	1	Aif1l
Ptprj5	0.000131377	0.755775	0.714	0.312	1	Ptprj
Tafa21	0.00724757	0.753463	0.214	0.056	1	Tafa2
Rnd22	0.00562264	0.752281	0.714	0.477	1	Rnd2
Syne24	0.000352368	0.751943	0.929	0.758	1	Syne2
Fmn14	9.26571e-05	0.749852	1	0.835	1	Fmn1
Bzw23	0.000457413	0.747954	0.786	0.48	1	Bzw2
Ugdh2	0.000669337	0.747337	0.929	0.534	1	Ugdh
Nudcd1	0.00426208	0.743637	0.429	0.17	1	Nudcd1
Gm386042	0.00510023	0.742968	0.714	0.423	1	Gm38604
Gm202751	0.00485897	0.739421	0.5	0.216	1	Gm20275
Lrrc44	0.00319172	0.736645	0.571	0.267	1	Lrrc4
Arntl3	7.9607e-05	0.735654	0.643	0.253	1	Arntl
Paqr3	0.000295958	0.735025	0.429	0.126	1	Paqr3
Fbxl173	5.53704e-05	0.73424	1	0.782	1	Fbxl17
Dennd1b3	0.000504533	0.729539	0.857	0.552	1	Dennd1b
Nalcn2	0.000153314	0.729059	0.929	0.646	1	Nalcn
Mtss11	0.00406549	0.728754	0.786	0.604	1	Mtss1
Pbx13	0.000221849	0.725103	1	0.97	1	Pbx1
2810006K23Rik	0.000599027	0.723299	0.429	0.148	1	2810006K23Rik
Col27a12	0.00132142	0.720529	0.857	0.51	1	Col27a1
Hs6st1	0.000794426	0.718889	0.571	0.251	1	Hs6st1
Adamts194	0.000130588	0.71839	0.714	0.283	1	Adamts19
Ppp3ca4	5.1399e-05	0.717093	1	0.766	1	Ppp3ca
Cnot1	0.000789564	0.716278	0.786	0.543	1	Cnot1
E2f33	0.000332339	0.713625	0.643	0.274	1	E2f3
Celf24	0.00037864	0.707236	1	0.926	1	Celf2
Cyfip24	0.00587025	0.700551	0.643	0.359	1	Cyfip2
Fam107a2	0.0011546	0.698457	0.786	0.447	1	Fam107a
Stxbp61	0.00652038	0.693931	0.714	0.418	1	Stxbp6
Fzd63	0.00024425	0.692651	0.714	0.289	1	Fzd6
Ankrd28	0.00316178	0.691274	0.714	0.396	1	Ankrd28
Rps6ka1	0.00370485	0.68759	0.571	0.29	1	Rps6ka1
Lonp21	0.00152368	0.687377	0.786	0.471	1	Lonp2
L3mbtl3	7.5876e-05	0.678711	0.857	0.402	1	L3mbtl3
Acadsb	0.00154256	0.678539	0.714	0.398	1	Acadsb
Parp4	0.000967533	0.677528	0.5	0.176	1	Parp4
Trip122	0.00418355	0.674728	0.929	0.693	1	Trip12
Capn2	0.000378986	0.674425	0.643	0.284	1	Capn2
Tspan123	0.00014494	0.672195	0.857	0.419	1	Tspan12
Rev3l3	0.000162067	0.66906	1	0.776	1	Rev3l
Eya45	0.00251369	0.668709	1	0.878	1	Eya4
Clock1	0.00206384	0.66808	0.786	0.471	1	Clock
Asxl12	0.000247052	0.667973	0.929	0.577	1	Asxl1
Notch12	0.000656175	0.667577	0.857	0.485	1	Notch1
Arhgap171	0.00266205	0.66574	0.786	0.471	1	Arhgap17
Eps152	0.00186197	0.665034	0.643	0.363	1	Eps15
Rgs65	0.00304057	0.66452	0.929	0.565	1	Rgs6
Celsr2	6.7957e-05	0.663199	0.571	0.192	1	Celsr2
Terf1	0.000275944	0.661106	0.571	0.225	1	Terf1
Arhgap322	0.00481248	0.660165	0.643	0.39	1	Arhgap32
Nudt43	0.00162746	0.658869	0.857	0.45	1	Nudt4
Eml43	0.00979124	0.657843	0.857	0.688	1	Eml4
Dock72	0.00630919	0.656016	0.929	0.72	1	Dock7
Calm12	0.000236029	0.653424	0.929	0.946	1	Calm1
Sars	0.000344598	0.653304	0.857	0.453	1	Sars
Tbl1xr12	9.82997e-05	0.652912	0.857	0.474	1	Tbl1xr1
Zfp4624	0.00130685	0.652898	0.929	0.708	1	Zfp462
Aqp114	0.000469051	0.65125	0.714	0.324	1	Aqp11
Cdkn1b4	0.0060087	0.65049	0.857	0.555	1	Cdkn1b
Tmem1311	0.00123786	0.646528	0.714	0.401	1	Tmem131
Plcl2	0.000675218	0.644009	0.429	0.139	1	Plcl2
Epb41l11	0.00019359	0.641866	0.643	0.261	1	Epb41l1
Klhl52	0.000359491	0.64109	0.5	0.161	1	Klhl5
Mthfs	0.000982075	0.639885	0.571	0.227	1	Mthfs
Dlgap41	0.000776276	0.639041	0.857	0.495	1	Dlgap4
Pds5a2	0.00385439	0.638315	0.786	0.509	1	Pds5a
Ncoa23	0.000753106	0.638072	1	0.685	1	Ncoa2
Atp11a3	0.0029245	0.637443	0.643	0.348	1	Atp11a
Col4a32	0.000107769	0.632983	0.643	0.21	1	Col4a3
Fam174b	0.000191549	0.632766	0.571	0.207	1	Fam174b
Rhoq	0.00582551	0.632644	0.714	0.461	1	Rhoq
Trpm36	0.0017158	0.631703	1	0.964	1	Trpm3
Sorbs2os3	0.000100561	0.630092	0.5	0.146	1	Sorbs2os
Gnai21	0.000554776	0.627081	0.929	0.768	1	Gnai2
Atat1	0.0045225	0.625331	0.571	0.284	1	Atat1
Myef22	0.00527213	0.624817	0.643	0.356	1	Myef2
C330002G04Rik	0.000603318	0.622282	0.429	0.136	1	C330002G04Rik
Arhgap104	0.00513667	0.621946	0.643	0.396	1	Arhgap10
Tbc1d52	0.00427395	0.621514	0.857	0.528	1	Tbc1d5
Dnajc12	0.00107912	0.621155	0.929	0.723	1	Dnajc1
Eno12	0.00367529	0.617315	0.786	0.437	1	Eno1
Fgfrl11	6.0424e-05	0.61594	0.714	0.263	1	Fgfrl1
Zfp6521	0.000850247	0.615489	0.857	0.526	1	Zfp652
Ss18	0.00370434	0.614934	0.643	0.344	1	Ss18
Enah1	0.00198842	0.614369	1	0.921	1	Enah
Tpd52l12	0.00158133	0.608533	0.571	0.247	1	Tpd52l1
Rras21	5.71451e-05	0.607462	0.643	0.22	1	Rras2
Rabl62	0.00132096	0.607462	0.714	0.41	1	Rabl6
Sec11c2	0.00199881	0.60741	0.714	0.398	1	Sec11c
Mtus1	0.000176608	0.60721	0.857	0.39	1	Mtus1
Cep1125	0.00469047	0.606611	0.571	0.262	1	Cep112
Ttc7b2	0.000104476	0.601437	0.571	0.187	1	Ttc7b
D630045J12Rik2	0.000914456	0.6014	0.571	0.204	1	D630045J12Rik
Fblim11	0.000179056	0.600425	0.786	0.356	1	Fblim1
Kif13a3	0.00100348	0.59894	0.786	0.453	1	Kif13a
Tle11	0.00360346	0.596862	0.643	0.332	1	Tle1
Arhgef18	0.000323783	0.594765	0.571	0.202	1	Arhgef18
Ppm1l4	0.00576865	0.594732	0.714	0.409	1	Ppm1l
Gfer1	0.000166421	0.59433	0.5	0.164	1	Gfer
Ptpn4	0.00183622	0.594203	0.857	0.486	1	Ptpn4
Ergic1	0.00561249	0.593903	0.571	0.304	1	Ergic1
Grhl21	0.00332341	0.591932	0.714	0.406	1	Grhl2
Ndst1	0.00013806	0.59185	0.786	0.34	1	Ndst1
Galm1	0.00576065	0.590978	0.571	0.305	1	Galm
Phka1	0.000589317	0.590106	0.714	0.317	1	Phka1
Neu11	0.000123463	0.587923	0.571	0.198	1	Neu1
Nr6a1os	5.95475e-05	0.587634	0.5	0.14	1	Nr6a1os
Itpkb3	0.00549441	0.587495	0.571	0.264	1	Itpkb
Gabpb11	8.27859e-05	0.585645	0.714	0.264	1	Gabpb1
Klhl293	0.00173312	0.585418	0.714	0.396	1	Klhl29
Gm47167	0.00784199	0.582329	0.357	0.125	1	Gm47167
Elovl64	0.00928016	0.57772	0.429	0.192	1	Elovl6
Insr	0.00526059	0.573689	0.714	0.389	1	Insr
Gm49797	0.00014795	0.572995	0.643	0.243	1	Gm49797
Atp7a	0.000238095	0.570338	0.786	0.352	1	Atp7a
Ufd1	0.00049604	0.569707	0.714	0.323	1	Ufd1
Tjp25	0.00331875	0.56958	0.786	0.463	1	Tjp2
Mysm1	0.00185558	0.569477	0.857	0.459	1	Mysm1
Rbm251	0.000946519	0.568956	1	0.88	1	Rbm25
Actn41	0.00135555	0.5687	1	0.878	1	Actn4
Eps85	0.000398492	0.566334	0.643	0.244	1	Eps8
Unc5b3	0.000355743	0.5651	0.429	0.127	1	Unc5b
Ank4	0.000519572	0.564782	0.929	0.502	1	Ank
Akap10	0.00171688	0.557671	0.643	0.313	1	Akap10
Ppp3r1	8.97776e-05	0.557529	0.643	0.23	1	Ppp3r1
Aar2	0.000144154	0.556562	0.5	0.15	1	Aar2
Cpne1	0.000182964	0.555205	0.786	0.329	1	Cpne1
Gnaq1	0.00135653	0.55492	0.929	0.705	1	Gnaq
Rabep11	0.00660037	0.553289	0.786	0.546	1	Rabep1
Tmem168	0.000118398	0.552983	0.571	0.192	1	Tmem168
Srbd1	0.00418712	0.551056	0.5	0.226	1	Srbd1
Scaper1	0.00279476	0.550404	1	0.706	1	Scaper
Phkb1	0.00374999	0.545147	0.857	0.657	1	Phkb
Ptpra2	0.00299937	0.544444	0.929	0.646	1	Ptpra
Hip11	0.00924857	0.540312	0.786	0.494	1	Hip1
Tcf7l11	0.00412833	0.539913	0.786	0.5	1	Tcf7l1
Dpp42	0.00122093	0.539074	0.643	0.275	1	Dpp4
Zdhhc22	0.000850461	0.536718	0.571	0.232	1	Zdhhc2
Nf13	0.00169574	0.53644	0.929	0.665	1	Nf1
Slc1a41	0.00119285	0.536294	0.286	0.073	1	Slc1a4
Atf71	0.00551075	0.536133	0.786	0.521	1	Atf7
Osbpl113	0.00462817	0.533922	0.571	0.262	1	Osbpl11
Taok31	0.00163406	0.531618	0.571	0.241	1	Taok3
Prpf191	0.000660173	0.53154	0.786	0.375	1	Prpf19
Ube3a	0.0088398	0.531305	0.929	0.705	1	Ube3a
Rmdn11	0.00665277	0.529701	0.643	0.359	1	Rmdn1
Igf2bp1	0.000198123	0.527225	0.429	0.121	1	Igf2bp1
AC149090,1	0.0092388	0.524601	0.571	0.298	1	AC149090,1
Huwe1	0.000420764	0.524271	1	0.766	1	Huwe1
Pkn1	0.00368554	0.523531	0.5	0.214	1	Pkn1
Nrcam3	0.000624836	0.523314	0.786	0.341	1	Nrcam
Gm320362	5.58183e-05	0.52217	0.357	0.075	1	Gm32036
Fndc3b2	0.000522521	0.520782	1	0.853	1	Fndc3b
Rora4	0.00324423	0.520356	1	0.982	1	Rora
2900026A02Rik1	0.00772092	0.519543	0.714	0.443	1	2900026A02Rik
Thbs11	0.00574673	0.517056	0.571	0.246	1	Thbs1
Mtss21	0.00869905	0.516253	0.5	0.244	1	Mtss2
Alkbh1	0.00750732	0.515752	0.714	0.405	1	Alkbh1
Zfp6381	0.00416555	0.515318	0.857	0.594	1	Zfp638
Dtna2	0.00103734	0.514279	1	0.662	1	Dtna
Palmd2	0.00119247	0.510486	0.429	0.134	1	Palmd
Nmd3	0.0010709	0.507447	0.571	0.221	1	Nmd3
Tada2a	0.000435704	0.507302	0.643	0.256	1	Tada2a
Ank23	0.00505623	0.507297	0.714	0.39	1	Ank2
Mtdh1	0.00167588	0.507068	1	0.828	1	Mtdh
Pam162	0.000540417	0.505988	0.714	0.305	1	Pam16
4930455C13Rik	7.05887e-05	0.505342	0.286	0.052	1	4930455C13Rik
Fam185a1	0.000488412	0.504371	0.357	0.097	1	Fam185a
Vta11	0.00397302	0.504315	0.786	0.444	1	Vta1
Arhgap264	0.00159708	0.502186	0.857	0.399	1	Arhgap26
Kif5c2	6.86093e-05	0.501807	0.714	0.238	1	Kif5c
Esrp11	0.00970108	0.499677	0.714	0.432	1	Esrp1
Rpe	0.000291701	0.498784	0.571	0.192	1	Rpe
Fryl3	0.000754377	0.498784	0.929	0.504	1	Fryl
Mto1	6.96981e-05	0.49522	0.429	0.105	1	Mto1
Nbea4	0.00136195	0.494984	1	0.65	1	Nbea
Pdss21	0.00572215	0.494478	0.786	0.443	1	Pdss2
Cbx53	0.0019723	0.492065	1	0.747	1	Cbx5
Tm9sf2	0.00164676	0.491953	0.929	0.665	1	Tm9sf2
Gm268271	6.85903e-05	0.491326	0.286	0.052	1	Gm26827
Sox24	0.00416285	0.491036	0.786	0.385	1	Sox2
Rexo52	8.69728e-05	0.490275	0.5	0.141	1	Rexo5
Asrgl11	0.00120028	0.488441	0.571	0.228	1	Asrgl1
Fez21	0.00267591	0.487785	0.5	0.197	1	Fez2
Snhg6	0.00554376	0.487437	0.643	0.336	1	Snhg6
Pi4ka2	0.000404768	0.486916	0.786	0.324	1	Pi4ka
Sypl	0.00996462	0.486731	0.643	0.397	1	Sypl
Sh3rf12	0.00100604	0.486251	0.857	0.465	1	Sh3rf1
Fry4	0.004431	0.483696	0.643	0.314	1	Fry
Slc26a11	0.000971979	0.482057	0.286	0.069	1	Slc26a11
Vopp1	0.000226019	0.481184	0.5	0.154	1	Vopp1
Pisd1	0.00029498	0.480095	0.571	0.197	1	Pisd
Nr2f14	0.00871453	0.479948	0.929	0.724	1	Nr2f1
Trit12	0.000488585	0.479482	0.643	0.238	1	Trit1
Rab11fip32	0.001341	0.478007	0.929	0.453	1	Rab11fip3
AC163638,2	0.00158307	0.477906	0.286	0.071	1	AC163638,2
Mief1	0.00324753	0.475552	0.357	0.122	1	Mief1
Ccdc1572	0.000364049	0.475294	0.5	0.161	1	Ccdc157
Gna143	0.00821481	0.473812	0.643	0.316	1	Gna14
Gm155631	0.000194165	0.472044	0.429	0.114	1	Gm15563
Dalrd32	0.000665058	0.469847	0.5	0.165	1	Dalrd3
Gm26631	7.67764e-05	0.468676	0.214	0.032	1	Gm26631
Trp53bp11	0.00106085	0.467981	0.786	0.378	1	Trp53bp1
Slx4ip2	0.00217031	0.467716	0.571	0.231	1	Slx4ip
Rad21	0.00889295	0.467235	0.643	0.418	1	Rad21
B4galt3	0.000676289	0.466714	0.5	0.172	1	B4galt3
2810454H06Rik	6.73731e-05	0.465979	0.357	0.078	1	2810454H06Rik
Megf102	8.77586e-05	0.464184	0.429	0.107	1	Megf10
Schip11	0.00253429	0.463273	0.857	0.488	1	Schip1
Ero1l	0.0014825	0.461706	0.643	0.28	1	Ero1l
Atp6v1e11	0.00781376	0.458538	0.857	0.625	1	Atp6v1e1
Gm163512	0.0072752	0.458533	0.286	0.087	1	Gm16351
Tm9sf3	0.0064484	0.457135	0.929	0.798	1	Tm9sf3
Ccny	0.00632252	0.456473	0.857	0.556	1	Ccny
Sfi1	0.000754086	0.455697	0.5	0.172	1	Sfi1
Med272	0.00181446	0.4551	0.643	0.285	1	Med27
Rab3gap2	0.000954176	0.454489	0.571	0.219	1	Rab3gap2
Xkr62	0.00305346	0.450331	0.5	0.201	1	Xkr6
Sgk1	0.000302639	0.450016	0.857	0.356	1	Sgk1
Emsy	0.000623526	0.447976	0.714	0.293	1	Emsy
B4galt61	0.00150464	0.446701	0.571	0.224	1	B4galt6
Arhgap441	0.00252386	0.444412	0.5	0.196	1	Arhgap44
Mthfd2l1	0.0013873	0.444215	0.714	0.319	1	Mthfd2l
Prorp	7.4433e-05	0.444072	0.5	0.137	1	Prorp
Fut84	0.0035305	0.443875	0.857	0.504	1	Fut8
Slc15a2	0.00065146	0.443822	0.571	0.204	1	Slc15a2
Riok2	0.00917285	0.443822	0.5	0.226	1	Riok2
Creb3l13	0.000377689	0.443736	0.5	0.157	1	Creb3l1
Ccdc136	0.000694035	0.44252	0.714	0.294	1	Ccdc136
Chst115	0.00531039	0.440917	0.714	0.368	1	Chst11
Prdm52	0.00458103	0.439749	0.571	0.248	1	Prdm5
Lysmd2	0.00168116	0.438406	0.5	0.186	1	Lysmd2
Snw1	0.00918803	0.438197	0.929	0.659	1	Snw1
Gna131	0.00433424	0.43817	0.643	0.297	1	Gna13
Fbxw81	0.00318553	0.435458	0.643	0.3	1	Fbxw8
Ssx2ip4	0.00535771	0.435301	0.786	0.408	1	Ssx2ip
Ubfd1	0.00777765	0.434483	0.571	0.267	1	Ubfd1
Trim33	0.00297803	0.434074	0.857	0.62	1	Trim33
Sdf2l12	0.00514111	0.432932	0.571	0.264	1	Sdf2l1
Lgr51	0.00599761	0.432816	0.643	0.309	1	Lgr5
Farp23	0.00184629	0.431874	0.5	0.187	1	Farp2
Skp2	0.000197459	0.430734	0.286	0.057	1	Skp2
Rcl1	8.25925e-05	0.430332	0.429	0.107	1	Rcl1
Stard51	0.00231541	0.429755	0.429	0.145	1	Stard5
Gli2	0.00507607	0.428115	0.571	0.249	1	Gli2
Fam126a2	0.00908131	0.426182	0.429	0.174	1	Fam126a
Hdac1	0.00841582	0.42594	0.714	0.455	1	Hdac1
Adpgk	0.00185781	0.425882	0.357	0.11	1	Adpgk
Emb1	0.00488362	0.425527	0.786	0.361	1	Emb
Arsb	7.37198e-05	0.422111	0.429	0.105	1	Arsb
A830082K12Rik1	0.00479218	0.421643	0.643	0.311	1	A830082K12Rik
Erh1	0.00305914	0.421126	0.714	0.348	1	Erh
Ints14	0.00352781	0.419374	0.429	0.159	1	Ints14
Dusp64	0.00625915	0.418291	0.429	0.169	1	Dusp6
Rgs23	7.27636e-05	0.417686	0.5	0.133	1	Rgs2
Sorbs13	0.00468096	0.416226	0.857	0.464	1	Sorbs1
Glmn	0.00831428	0.412685	0.571	0.264	1	Glmn
Dysf1	0.000781406	0.412614	0.357	0.094	1	Dysf
Vps8	0.000520154	0.411584	0.5	0.16	1	Vps8
Frmd4b5	0.0017709	0.408752	0.786	0.377	1	Frmd4b
Mlec1	0.00548019	0.40743	0.857	0.481	1	Mlec
Sidt2	0.000118369	0.407236	0.643	0.206	1	Sidt2
Antxr21	0.00268101	0.407121	0.357	0.113	1	Antxr2
Hpcal13	0.00909244	0.405028	0.643	0.322	1	Hpcal1
Gak	0.00958844	0.404571	0.571	0.284	1	Gak
Aatf	0.00359386	0.40441	0.571	0.243	1	Aatf
Aktip	0.0038361	0.404366	0.714	0.328	1	Aktip
St14	0.0041498	0.403836	0.5	0.202	1	St14
Spred12	0.00263044	0.403519	0.786	0.384	1	Spred1
Mettl8	6.11816e-05	0.402688	0.357	0.076	1	Mettl8
Nploc4	0.00111062	0.400643	0.571	0.212	1	Nploc4
Kdm3a1	0.00432352	0.399535	0.857	0.463	1	Kdm3a
Aff1	0.00473491	0.398431	0.714	0.356	1	Aff1
Slirp	0.00221283	0.397182	0.929	0.478	1	Slirp
Elovl7	0.000992675	0.396753	0.429	0.131	1	Elovl7
Adgrl21	0.00442223	0.395496	0.929	0.538	1	Adgrl2
Ctps	0.00585438	0.395328	0.357	0.125	1	Ctps
Xpo52	0.00852455	0.394468	0.429	0.177	1	Xpo5
E130114P18Rik3	0.00224851	0.393798	0.5	0.188	1	E130114P18Rik
Mrps22	0.000964811	0.392938	0.429	0.133	1	Mrps22
Foxred1	0.000219754	0.392395	0.357	0.085	1	Foxred1
Gtpbp2	0.00168242	0.390513	0.571	0.221	1	Gtpbp2
Zc3h7b	0.0059175	0.390307	0.571	0.259	1	Zc3h7b
Sec23ip	0.00168158	0.38992	0.571	0.22	1	Sec23ip
Tnpo2	0.00197387	0.388464	0.5	0.184	1	Tnpo2
Wnk3	0.00023045	0.387162	0.357	0.085	1	Wnk3
Gm17231	0.00877592	0.385574	0.357	0.127	1	Gm17231
Mark11	0.00624088	0.384337	0.429	0.165	1	Mark1
Diablo2	0.00688842	0.383685	0.571	0.263	1	Diablo
Chmp51	0.00694979	0.383113	0.929	0.578	1	Chmp5
Mov10	0.000412592	0.381496	0.357	0.09	1	Mov10
Stk394	0.00370838	0.381489	1	0.751	1	Stk39
Atp10a	0.000287197	0.379617	0.214	0.036	1	Atp10a
Zfp867	0.000587762	0.377882	0.357	0.093	1	Zfp867
Eya13	0.00383418	0.377752	1	0.823	1	Eya1
Zfhx21	0.0020134	0.376314	0.429	0.143	1	Zfhx2
Sfswap1	0.00732952	0.375027	0.714	0.371	1	Sfswap
2810402E24Rik	0.000664452	0.374051	0.357	0.094	1	2810402E24Rik
Amy12	0.000487831	0.373376	0.357	0.091	1	Amy1
Pcp4l11	0.0039263	0.372477	0.286	0.081	1	Pcp4l1
Prkcz2	0.00257388	0.371832	0.571	0.227	1	Prkcz
Wdfy11	0.00799982	0.367872	0.714	0.371	1	Wdfy1
Pgap2	0.00552471	0.36754	0.714	0.347	1	Pgap2
Dipk1b	0.00296593	0.366473	0.429	0.149	1	Dipk1b
Abitram	0.00141325	0.36642	0.357	0.103	1	Abitram
Gm20631	0.000600369	0.365972	0.357	0.092	1	Gm20631
Slc20a11	0.0072512	0.36501	0.429	0.161	1	Slc20a1
Dhodh	0.00131624	0.361504	0.357	0.101	1	Dhodh
Fam20b	0.00375047	0.361443	0.5	0.193	1	Fam20b
Kcnj161	0.000215909	0.361058	0.357	0.082	1	Kcnj16
Klhl26	0.0024315	0.356604	0.357	0.109	1	Klhl26
Alg2	0.00424945	0.35543	0.429	0.155	1	Alg2
Ikbkg	0.00305653	0.354795	0.429	0.148	1	Ikbkg
Naa402	0.00564714	0.353757	0.5	0.203	1	Naa40
Acad9	0.00020518	0.353051	0.429	0.112	1	Acad9
Camk2g2	0.00371611	0.352867	0.643	0.277	1	Camk2g
Dhdds1	0.000854897	0.352618	0.643	0.237	1	Dhdds
Socs23	0.00760793	0.352343	1	0.6	1	Socs2
Urb2	0.000395359	0.349496	0.286	0.061	1	Urb2
Slc27a1	0.00845018	0.349021	0.643	0.307	1	Slc27a1
Fancc1	0.000469684	0.347202	0.5	0.152	1	Fancc
Adprhl2	0.00690207	0.346361	0.429	0.165	1	Adprhl2
Entpd7	0.000334237	0.345972	0.429	0.117	1	Entpd7
Bahcc1	0.000289371	0.34531	0.429	0.115	1	Bahcc1
Gm126021	4.94444e-05	0.344845	0.286	0.049	1	Gm12602
Ap3s21	0.00796882	0.343106	0.5	0.212	1	Ap3s2
Nmnat1	0.000816214	0.340673	0.286	0.066	1	Nmnat1
Usp45	0.00656863	0.339021	0.429	0.162	1	Usp45
Mrgbp	0.00800588	0.338812	0.429	0.167	1	Mrgbp
Dock2	5.4744e-05	0.338463	0.143	0.014	1	Dock2
Ccdc601	0.000768686	0.336282	0.286	0.065	1	Ccdc60
Trp53cor1	0.00383067	0.335417	0.357	0.113	1	Trp53cor1
6030442K20Rik	0.000607382	0.334565	0.143	0.019	1	6030442K20Rik
Dnaja41	0.00726587	0.334426	0.429	0.164	1	Dnaja4
Rerg2	0.000407203	0.333976	0.286	0.06	1	Rerg
Sox212	0.00905915	0.333846	0.5	0.21	1	Sox21
Krba1	0.00687849	0.333447	0.357	0.124	1	Krba1
Gm33696	0.000655461	0.333349	0.143	0.019	1	Gm33696
Naa25	0.00929709	0.332967	0.429	0.17	1	Naa25
Sufu1	0.00838148	0.33134	0.5	0.21	1	Sufu
Gnptab	0.0012108	0.331094	0.5	0.166	1	Gnptab
Kctd10	0.00787199	0.330823	0.357	0.126	1	Kctd10
Slc2a8	8.18775e-05	0.330755	0.357	0.076	1	Slc2a8
Dram2	0.00913946	0.330615	0.571	0.258	1	Dram2
Senp8	0.0074105	0.330605	0.357	0.125	1	Senp8
Ece11	0.00133335	0.330054	0.5	0.167	1	Ece1
Creb3l4	0.00223705	0.329146	0.286	0.074	1	Creb3l4
L2hgdh	0.000115061	0.325248	0.357	0.078	1	L2hgdh
Tent5d	0.00402181	0.324866	0.143	0.025	1	Tent5d
Pafah2	0.000134785	0.32479	0.357	0.079	1	Pafah2
Cpt1a	0.00214289	0.321763	0.5	0.176	1	Cpt1a
Unc792	0.0018374	0.321029	0.286	0.07	1	Unc79
Adgrb2	0.00451397	0.320447	0.286	0.081	1	Adgrb2
Prrt3	8.59388e-05	0.320219	0.357	0.075	1	Prrt3
Gm19710	0.00952004	0.319728	0.357	0.129	1	Gm19710
Gm294181	0.00778055	0.318838	0.143	0.028	1	Gm29418
Trpv2	0.00976267	0.318597	0.143	0.029	1	Trpv2
Arntl2	0.000278236	0.318394	0.357	0.084	1	Arntl2
Pla2g31	0.000910791	0.318394	0.286	0.065	1	Pla2g3
Gm49336	0.00378462	0.318094	0.571	0.229	1	Gm49336
Mmp151	0.00675503	0.318047	0.429	0.16	1	Mmp15
Tmprss22	0.00761061	0.316353	0.571	0.237	1	Tmprss2
Mtx3	0.000389056	0.315207	0.357	0.087	1	Mtx3
Abcd4	0.00630717	0.315207	0.286	0.085	1	Abcd4
Fut21	0.00258307	0.313616	0.286	0.074	1	Fut2
Gm19325	0.000272884	0.310439	0.214	0.035	1	Gm19325
Slc24a52	0.00221359	0.309209	0.5	0.174	1	Slc24a5
4933406J09Rik1	0.000132721	0.308766	0.214	0.033	1	4933406J09Rik
1110046J04Rik	0.000536672	0.30727	0.357	0.089	1	1110046J04Rik
Ttf1	0.00305738	0.306569	0.429	0.145	1	Ttf1
Cdh32	0.00883888	0.303565	0.357	0.125	1	Cdh3
Gfod2	0.00975414	0.29962	0.571	0.253	1	Gfod2
Gmip	0.00133863	0.299475	0.214	0.043	1	Gmip
Zfp983	0.0011157	0.298926	0.357	0.097	1	Zfp983
Cmbl1	0.00907588	0.298476	0.286	0.089	1	Cmbl
Irgq	0.00395209	0.296937	0.429	0.148	1	Irgq
Fam189a1	0.00687097	0.296937	0.357	0.119	1	Fam189a1
Lpin11	0.000943984	0.296679	0.357	0.094	1	Lpin1
1700048O20Rik	0.00163477	0.296155	0.214	0.044	1	1700048O20Rik
Cops7b	0.00145463	0.295781	0.357	0.099	1	Cops7b
Cenpw	0.0042527	0.291972	0.286	0.079	1	Cenpw
Tmem129	0.00410725	0.291189	0.214	0.05	1	Tmem129
Prmt9	0.00523406	0.290976	0.429	0.153	1	Prmt9
Stra61	0.00319557	0.289537	0.214	0.048	1	Stra6
Smim13	0.00468283	0.288429	0.429	0.15	1	Smim13
Ube3b2	0.00518006	0.287369	0.429	0.152	1	Ube3b
Hdac11	0.00297668	0.287057	0.357	0.108	1	Hdac11
Dtx4	8.4092e-05	0.286946	0.286	0.051	1	Dtx4
Abcc13	0.0019474	0.285051	0.357	0.102	1	Abcc1
Clcn6	0.00232108	0.284161	0.357	0.104	1	Clcn6
Stk38l	0.00822525	0.284023	0.5	0.202	1	Stk38l
Cep192	0.00230851	0.283938	0.357	0.104	1	Cep192
Gm48226	0.00318381	0.283493	0.357	0.109	1	Gm48226
Sh3bgr	7.27713e-05	0.283419	0.286	0.051	1	Sh3bgr
Efhc1	0.0057777	0.28295	0.214	0.052	1	Efhc1
Cfap53	0.00585587	0.282011	0.214	0.052	1	Cfap53
Gm20646	0.00646095	0.281307	0.214	0.053	1	Gm20646
Isy1	0.00795936	0.280403	0.5	0.2	1	Isy1
Sphk11	0.000198531	0.279199	0.286	0.056	1	Sphk1
Fndc93	0.000186055	0.27873	0.286	0.055	1	Fndc9
4931428F04Rik	0.00031599	0.277795	0.286	0.058	1	4931428F04Rik
Gm10115	0.00271585	0.277499	0.357	0.106	1	Gm10115
4930570B17Rik3	8.80976e-05	0.276392	0.286	0.051	1	4930570B17Rik
Hspb2	0.00262116	0.276171	0.357	0.105	1	Hspb2
P2ry21	0.000208338	0.275925	0.286	0.056	1	P2ry2
Pacsin13	0.00106412	0.2745	0.429	0.124	1	Pacsin1
Sema3b1	0.00022278	0.27429	0.286	0.056	1	Sema3b
Arxes21	0.00896452	0.27429	0.429	0.162	1	Arxes2
Dclre1c	0.00380404	0.27418	0.357	0.11	1	Dclre1c
Cpne2	0.00422045	0.273959	0.357	0.112	1	Cpne2
Rnft2	0.000425749	0.273591	0.286	0.06	1	Rnft2
Ddx552	0.0081878	0.272821	0.429	0.16	1	Ddx55
Gtpbp10	0.00542555	0.269986	0.357	0.116	1	Gtpbp10
Ccdc1621	0.00986453	0.269166	0.214	0.057	1	Ccdc162
Nek8	0.000740936	0.268934	0.286	0.064	1	Nek8
Lipe	0.000851262	0.267075	0.286	0.064	1	Lipe
Ppp2r3d	0.00711224	0.265805	0.357	0.12	1	Ppp2r3d
Ccnj	0.00101729	0.265451	0.286	0.066	1	Ccnj
Pdcd72	0.00605274	0.265219	0.5	0.191	1	Pdcd7
Polr3g	0.00105507	0.264292	0.286	0.066	1	Polr3g
Gpr451	0.000293884	0.263365	0.286	0.057	1	Gpr45
Dcc2	0.00163138	0.260913	0.357	0.098	1	Dcc
Slc6a141	0.00885575	0.26082	0.214	0.055	1	Slc6a14
Bop1	0.00997657	0.260759	0.357	0.126	1	Bop1
L3mbtl2	0.00216267	0.260358	0.286	0.072	1	L3mbtl2
Gm154782	0.00144743	0.259665	0.286	0.068	1	Gm15478
2010315B03Rik	0.0078055	0.25879	0.357	0.121	1	2010315B03Rik
Pter	0.00173421	0.257126	0.286	0.07	1	Pter
St8sia22	0.000430334	0.256965	0.429	0.113	1	St8sia2
Harbi1	0.00269009	0.254132	0.286	0.074	1	Harbi1
Nectin41	0.00212565	0.253902	0.286	0.072	1	Nectin4
Zfp2762	0.00265411	0.252522	0.286	0.074	1	Zfp276
Kcnc32	0.00249178	0.251833	0.286	0.073	1	Kcnc3
Alg3	0.00387036	0.251144	0.286	0.078	1	Alg3
Syndig11	0.000366397	0.25113	0.143	0.018	1	Syndig1
Cdc42ep22	0.00198171	0.250685	0.286	0.07	1	Cdc42ep2

## Sheet: OPCs
Column1	p_val	avg_log2FC	pct,1	pct,2	p_val_adj
Pkd2l11	0	1.26226	0.721	0.005	0	Pkd2l1
March41	0	1.1231	0.651	0.003	0	March4
A330049N07Rik1	0	1.03706	0.628	0.003	0	A330049N07Rik
4930428N03Rik	1.87743e-292	1.13938	0.721	0.011	3.93942e-288	4930428N03Rik
Lim2	4.20793e-268	0.328373	0.233	0	8.82951e-264	Lim2
Sez6l1	2.44598e-266	1.58316	0.814	0.017	5.13241e-262	Sez6l
Tceal6	3.007e-255	1.10827	0.674	0.012	6.30958e-251	Tceal6
Trhr1	2.08687e-224	0.95694	0.698	0.015	4.37888e-220	Trhr
6030498E09Rik	1.99975e-222	2.27852	0.977	0.034	4.19608e-218	6030498E09Rik
Gm141332	9.4051e-220	0.744982	0.605	0.011	1.97347e-215	Gm14133
Fam83g1	4.02097e-215	1.21484	0.767	0.02	8.4372e-211	Fam83g
Ppp1r16b1	7.3186e-200	0.839084	0.605	0.012	1.53566e-195	Ppp1r16b
Mc5r	8.93957e-195	0.709095	0.512	0.009	1.87579e-190	Mc5r
Gm172251	1.14927e-186	0.473166	0.395	0.005	2.4115e-182	Gm17225
Fgfr31	2.60768e-186	2.29167	1	0.045	5.4717e-182	Fgfr3
Prox1os	1.32138e-181	0.624943	0.512	0.01	2.77265e-177	Prox1os
Ace1	9.47036e-171	0.53984	0.419	0.006	1.98716e-166	Ace
Fam124b2	1.47336e-165	0.888378	0.581	0.015	3.09154e-161	Fam124b
Prox11	1.08791e-163	2.95236	1	0.052	2.28277e-159	Prox1
Gm306241	1.45227e-161	1.09823	0.605	0.016	3.0473e-157	Gm30624
Col22a1	2.02512e-161	0.757247	0.581	0.015	4.2493e-157	Col22a1
Abca4	2.59121e-158	0.586908	0.395	0.006	5.43713e-154	Abca4
Gjb1	1.7929e-154	0.299414	0.233	0.002	3.76205e-150	Gjb1
Gm137821	4.42947e-152	2.6714	1	0.057	9.29436e-148	Gm13782
Wnt7a1	2.87122e-147	1.23064	0.884	0.043	6.02467e-143	Wnt7a
Rab3c3	3.37604e-143	1.72561	0.837	0.04	7.08395e-139	Rab3c
Nrip32	1.28259e-141	1.25263	0.837	0.039	2.69127e-137	Nrip3
Shisal2b2	6.26055e-136	1.83232	0.953	0.055	1.31365e-131	Shisal2b
Dhrs2	1.5435e-132	0.570406	0.512	0.014	3.23874e-128	Dhrs2
Adamts151	2.36524e-121	1.30343	0.698	0.032	4.96297e-117	Adamts15
Gm44724	1.0398e-119	0.349372	0.279	0.004	2.18181e-115	Gm44724
CJ186046Rik2	5.52979e-116	1.11174	0.814	0.046	1.16032e-111	CJ186046Rik
Shc32	5.9334e-116	1.07566	0.674	0.031	1.245e-111	Shc3
Mansc4	3.62818e-108	1.17409	0.767	0.043	7.61302e-104	Mansc4
F730043M19Rik2	3.54062e-107	0.950982	0.605	0.026	7.42927e-103	F730043M19Rik
Plekhd11	2.56981e-106	0.583197	0.349	0.008	5.39223e-102	Plekhd1
Sapcd22	3.32867e-105	1.15417	0.744	0.042	6.98454e-101	Sapcd2
Celrr	2.94509e-104	0.323894	0.233	0.003	6.17968e-100	Celrr
Gm451591	2.56175e-103	0.524584	0.442	0.014	5.37532e-99	Gm45159
Smagp2	2.03247e-101	2.219	0.977	0.089	4.26473e-97	Smagp
Urah1	2.30619e-101	1.7555	0.767	0.049	4.83907e-97	Urah
Gm44238	1.43373e-100	0.296927	0.233	0.003	3.00839e-96	Gm44238
Tril3	5.46119e-92	2.61005	1	0.107	1.14592e-87	Tril
Tnnt1	3.00128e-86	1.88941	0.907	0.084	6.29759e-82	Tnnt1
Etv42	7.50856e-85	0.854821	0.698	0.046	1.57552e-80	Etv4
Cep412	9.91894e-81	3.9875	1	0.126	2.08129e-76	Cep41
Kcnh63	3.08986e-79	0.661988	0.605	0.036	6.48344e-75	Kcnh6
Slitrk41	4.18166e-79	0.827458	0.698	0.049	8.77438e-75	Slitrk4
Gck1	8.40255e-75	0.603149	0.465	0.022	1.76311e-70	Gck
Lockd4	1.51644e-73	2.56734	1	0.136	3.18195e-69	Lockd
Cysltr2	5.64075e-72	0.270192	0.163	0.002	1.1836e-67	Cysltr2
1700015G11Rik	1.67673e-70	0.293204	0.233	0.005	3.51829e-66	1700015G11Rik
Pole2	1.71105e-70	1.97865	0.977	0.123	3.59031e-66	Pole
Fndc72	1.25515e-68	1.20129	0.767	0.07	2.63368e-64	Fndc7
Ptpn22	6.87184e-68	0.391004	0.302	0.01	1.44192e-63	Ptpn22
Rtn13	9.2251e-68	3.46635	1	0.159	1.9357e-63	Rtn1
Ephb14	1.26228e-67	2.4074	1	0.15	2.64863e-63	Ephb1
Sall14	4.20769e-67	1.36417	0.884	0.099	8.829e-63	Sall1
Tekt13	7.00468e-66	1.04426	0.791	0.079	1.46979e-61	Tekt1
Masp12	5.6929e-65	1.55847	0.86	0.1	1.19454e-60	Masp1
Hmga24	5.67344e-63	0.931098	0.674	0.057	1.19046e-58	Hmga2
Cyp26b12	8.77263e-63	3.16308	1	0.172	1.84076e-58	Cyp26b1
Fabp31	1.12415e-61	1.23058	0.698	0.065	2.3588e-57	Fabp3
Gm2662	2.8923e-61	0.860563	0.628	0.051	6.06892e-57	Gm266
Lin7a2	1.17763e-60	0.697531	0.535	0.037	2.47102e-56	Lin7a
B930095G15Rik2	1.68337e-60	1.35301	0.93	0.132	3.53221e-56	B930095G15Rik
Hectd22	3.31713e-60	1.27792	0.884	0.114	6.96034e-56	Hectd2
Mtus23	7.96236e-60	2.48211	1	0.173	1.67074e-55	Mtus2
Mphosph92	4.41486e-59	3.47011	1	0.188	9.26369e-55	Mphosph9
Shc44	5.04136e-59	1.60592	0.977	0.149	1.05783e-54	Shc4
Hey23	1.20211e-58	0.824179	0.744	0.075	2.52239e-54	Hey2
Emid14	2.35626e-58	2.03455	1	0.176	4.94415e-54	Emid1
Ptprz14	5.57333e-58	3.2738	1	0.189	1.16945e-53	Ptprz1
Tmprss51	1.04893e-57	0.806955	0.628	0.055	2.20096e-53	Tmprss5
C130071C03Rik3	2.39846e-57	1.34462	0.977	0.146	5.0327e-53	C130071C03Rik
Gpr373	4.58027e-57	0.964485	0.767	0.083	9.61078e-53	Gpr37
Cngb1	5.97763e-57	0.410434	0.326	0.014	1.25429e-52	Cngb1
B3galt52	1.29251e-56	0.62675	0.488	0.033	2.71207e-52	B3galt5
Ankrd63	6.20193e-56	1.28096	0.791	0.094	1.30135e-51	Ankrd6
Gm126022	4.62462e-53	0.653077	0.558	0.046	9.70385e-49	Gm12602
Ephb61	8.1487e-53	0.802083	0.698	0.074	1.70984e-48	Ephb6
Hectd2os1	1.69243e-52	0.647509	0.465	0.032	3.55122e-48	Hectd2os
Car144	3.67078e-52	1.89068	0.977	0.176	7.7024e-48	Car14
Gm106382	2.05483e-51	1.00825	0.744	0.088	4.31166e-47	Gm10638
St8sia23	2.26583e-51	1.09569	0.837	0.109	4.7544e-47	St8sia2
Rttn2	6.28045e-51	1.92142	0.977	0.198	1.31783e-46	Rttn
Lama24	1.23695e-50	2.21514	1	0.2	2.5955e-46	Lama2
Prex13	3.37007e-50	0.896729	0.721	0.084	7.07142e-46	Prex1
Cldn11	3.47416e-50	0.266467	0.186	0.005	7.28983e-46	Cldn1
Frmpd12	4.73324e-50	0.83143	0.651	0.067	9.93177e-46	Frmpd1
Bace24	5.42683e-50	1.31057	0.814	0.117	1.13871e-45	Bace2
Dync1i13	5.95144e-50	3.73479	1	0.237	1.24879e-45	Dync1i1
Fzd93	2.9838e-49	1.52366	0.953	0.17	6.2609e-45	Fzd9
Cntn12	7.57976e-49	1.98786	1	0.19	1.59046e-44	Cntn1
Vash22	2.59307e-48	0.765514	0.605	0.06	5.44104e-44	Vash2
Col4a43	3.06986e-48	1.93923	1	0.216	6.4415e-44	Col4a4
Etv53	7.53801e-48	1.20305	0.791	0.114	1.5817e-43	Etv5
9630014M24Rik2	7.77793e-48	0.604969	0.465	0.036	1.63204e-43	9630014M24Rik
Arhgap272	1.92056e-47	0.643474	0.558	0.052	4.02991e-43	Arhgap27
Gm414421	3.58126e-47	0.385343	0.279	0.013	7.51456e-43	Gm41442
Pde3b	5.11692e-47	0.799777	0.628	0.066	1.07368e-42	Pde3b
Tmem2111	2.64196e-46	0.530077	0.488	0.04	5.54362e-42	Tmem211
4933406I18Rik	2.89112e-46	0.713376	0.535	0.049	6.06644e-42	4933406I18Rik
Snx252	6.17859e-46	1.88337	0.977	0.227	1.29645e-41	Snx25
Rbp71	1.55949e-45	0.470265	0.349	0.021	3.27229e-41	Rbp7
Dpf35	1.77838e-45	2.1674	1	0.234	3.73158e-41	Dpf3
Rgs222	6.67894e-45	0.64371	0.512	0.046	1.40144e-40	Rgs22
D430041D05Rik	1.34137e-43	1.06294	0.721	0.092	2.8146e-39	D430041D05Rik
Sh3bgr1	1.72204e-43	0.607923	0.512	0.048	3.61335e-39	Sh3bgr
Kcnj162	3.33717e-43	0.854068	0.651	0.078	7.00239e-39	Kcnj16
Cep971	3.7385e-43	0.933451	0.767	0.112	7.84449e-39	Cep97
Ctif4	4.88601e-43	2.0871	1	0.26	1.02523e-38	Ctif
Bean11	5.97169e-43	0.514583	0.349	0.022	1.25304e-38	Bean1
Amigo11	2.03985e-42	0.423109	0.349	0.023	4.28022e-38	Amigo1
Mreg3	2.31677e-42	0.90241	0.674	0.082	4.86128e-38	Mreg
Slitrk64	3.42049e-42	1.50711	1	0.201	7.17721e-38	Slitrk6
Cd164l22	3.83639e-42	1.04341	0.744	0.103	8.0499e-38	Cd164l2
Etv15	4.60844e-42	1.16018	0.837	0.14	9.66988e-38	Etv1
Tox21	9.95545e-42	0.668687	0.721	0.094	2.08895e-37	Tox2
Col4a33	1.94005e-41	1.72745	0.977	0.205	4.07081e-37	Col4a3
Snx221	1.95828e-41	0.622867	0.558	0.059	4.10907e-37	Snx22
Lrp2bp1	3.15458e-41	0.484225	0.395	0.03	6.61925e-37	Lrp2bp
Thrsp	3.5594e-41	0.397473	0.326	0.02	7.46868e-37	Thrsp
Slc15a5	3.78936e-41	0.374819	0.326	0.02	7.95121e-37	Slc15a5
Dnajc62	5.56873e-41	0.987017	0.744	0.108	1.16849e-36	Dnajc6
Arsj1	6.27371e-41	0.329888	0.256	0.012	1.31641e-36	Arsj
Rragd2	7.5761e-41	0.67613	0.651	0.081	1.58969e-36	Rragd
Abat3	8.96749e-41	1.22757	0.86	0.161	1.88165e-36	Abat
Nr6a1os1	2.31157e-39	1.30447	0.791	0.137	4.85037e-35	Nr6a1os
Nfe2l31	8.00122e-39	1.0388	0.767	0.123	1.6789e-34	Nfe2l3
2810006K23Rik1	9.24913e-39	1.23189	0.791	0.144	1.94074e-34	2810006K23Rik
Frmd4a5	3.27404e-38	2.04374	1	0.301	6.86993e-34	Frmd4a
Cfap531	6.05245e-38	0.563594	0.488	0.049	1.26999e-33	Cfap53
Lor1	9.21058e-38	0.622822	0.349	0.026	1.93266e-33	Lor
Ebf33	2.27877e-37	1.02832	0.953	0.197	4.78154e-33	Ebf3
2310022B05Rik2	6.79961e-37	1.12764	0.93	0.203	1.42676e-32	2310022B05Rik
4930523C07Rik1	7.4593e-37	1.92775	0.977	0.279	1.56519e-32	4930523C07Rik
Cemip5	8.59283e-37	1.61646	0.93	0.204	1.80303e-32	Cemip
Epb41l4b2	8.71787e-37	1.3153	0.93	0.214	1.82927e-32	Epb41l4b
A330048O09Rik2	1.76398e-36	0.575705	0.442	0.043	3.70137e-32	A330048O09Rik
Cd444	3.32874e-36	1.41214	0.884	0.187	6.9847e-32	Cd44
Sept61	4.87965e-36	1.35128	0.953	0.238	1.0239e-31	Sept6
Gm328281	5.10843e-36	0.63034	0.419	0.038	1.0719e-31	Gm32828
Hes51	5.91311e-36	1.06882	0.302	0.02	1.24075e-31	Hes5
Fam89a1	1.09603e-35	0.560288	0.442	0.043	2.2998e-31	Fam89a
4933407I08Rik1	2.4919e-35	0.257075	0.209	0.01	5.22876e-31	4933407I08Rik
Fam177a	3.12831e-35	0.411463	0.372	0.031	6.56412e-31	Fam177a
Wipf13	6.62797e-35	0.855614	0.884	0.166	1.39075e-30	Wipf1
Paqr31	7.76895e-35	0.938503	0.721	0.122	1.63016e-30	Paqr3
Ppp2r2b3	1.61609e-34	2.66306	0.977	0.312	3.39105e-30	Ppp2r2b
Sdc1	1.68256e-34	0.449683	0.395	0.036	3.53052e-30	Sdc1
Dock53	2.19166e-34	1.53373	1	0.238	4.59875e-30	Dock5
Gm498904	2.28872e-34	1.55211	0.977	0.263	4.80243e-30	Gm49890
B4galt54	4.30056e-34	1.22048	0.814	0.166	9.02387e-30	B4galt5
Eepd12	4.58284e-34	0.955	0.744	0.132	9.61617e-30	Eepd1
Kremen12	5.91692e-34	1.13666	0.977	0.251	1.24155e-29	Kremen1
Snph2	7.39887e-34	0.736228	0.651	0.096	1.5525e-29	Snph
Rflnb4	9.53395e-34	2.63362	1	0.42	2.00051e-29	Rflnb
Nrcam4	1.43146e-33	2.3985	0.977	0.337	3.00363e-29	Nrcam
Uchl15	2.15477e-33	2.60715	1	0.468	4.52135e-29	Uchl1
Tubb2b4	4.84031e-33	2.0565	1	0.404	1.01564e-28	Tubb2b
Gm298112	5.55606e-33	0.330623	0.256	0.016	1.16583e-28	Gm29811
Phlda15	7.11242e-33	1.94867	1	0.349	1.4924e-28	Phlda1
Ntf33	9.03373e-33	1.14195	0.93	0.203	1.89555e-28	Ntf3
Lfng2	9.2283e-33	0.711446	0.581	0.079	1.93637e-28	Lfng
Gm294182	9.90652e-33	0.39043	0.326	0.026	2.07868e-28	Gm29418
Arrdc42	1.24704e-32	1.09992	0.907	0.222	2.61667e-28	Arrdc4
Egfl62	2.23168e-32	0.665436	0.535	0.068	4.68274e-28	Egfl6
Ppp1r22	6.71376e-32	3.31832	1	0.61	1.40875e-27	Ppp1r2
S100b3	1.02467e-31	2.51633	1	0.402	2.15006e-27	S100b
Tmprss34	1.10493e-31	0.956925	0.767	0.144	2.31848e-27	Tmprss3
Acot12	2.04213e-31	1.71692	0.977	0.372	4.28501e-27	Acot1
Hlf2	3.68903e-31	1.21826	0.86	0.208	7.74069e-27	Hlf
Acss33	5.30119e-31	1.68233	0.977	0.356	1.11235e-26	Acss3
Cacna1h1	5.81337e-31	0.303171	0.256	0.017	1.21982e-26	Cacna1h
Hs3st3a11	7.01433e-31	0.283325	0.209	0.011	1.47182e-26	Hs3st3a1
Aldoc3	1.12819e-30	1.67366	1	0.397	2.36728e-26	Aldoc
Efhd14	1.32086e-30	2.09702	1	0.558	2.77156e-26	Efhd1
Tm4sf11	1.5074e-30	2.13228	1	0.388	3.16298e-26	Tm4sf1
Nt5e1	1.59185e-30	0.537178	0.442	0.05	3.34018e-26	Nt5e
Farp12	2.16973e-30	2.05946	1	0.529	4.55275e-26	Farp1
Gpr452	2.3778e-30	0.500612	0.465	0.054	4.98934e-26	Gpr45
Rassf62	3.56469e-30	0.702724	0.558	0.08	7.47979e-26	Rassf6
Hs3st14	4.42029e-30	1.10807	0.907	0.229	9.27509e-26	Hs3st1
Slc24a36	4.54466e-30	2.41704	1	0.522	9.53606e-26	Slc24a3
Adamts64	1.14976e-29	1.37661	0.884	0.227	2.41254e-25	Adamts6
C530008M17Rik4	1.42379e-29	1.41332	0.953	0.283	2.98755e-25	C530008M17Rik
Myzap1	1.73211e-29	1.05594	0.721	0.139	3.63449e-25	Myzap
Lsamp5	1.75079e-29	2.4122	1	0.444	3.67369e-25	Lsamp
Crim13	2.02944e-29	1.97228	0.977	0.411	4.25838e-25	Crim1
Ccsap1	2.29874e-29	0.460002	0.395	0.041	4.82344e-25	Ccsap
Sall33	2.38645e-29	0.998784	0.814	0.177	5.00749e-25	Sall3
Pxmp2	4.99376e-29	0.790721	0.767	0.155	1.04784e-24	Pxmp2
Map43	5.12449e-29	2.61097	0.977	0.597	1.07527e-24	Map4
Cdh104	6.79888e-29	0.55082	0.488	0.062	1.42661e-24	Cdh10
Asrgl12	7.16692e-29	1.11072	0.86	0.224	1.50383e-24	Asrgl1
Gal3st11	7.46799e-29	0.674921	0.512	0.072	1.56701e-24	Gal3st1
Parp83	1.02355e-28	1.58936	0.977	0.377	2.14771e-24	Parp8
Inhba5	3.00695e-28	0.890835	0.721	0.139	6.30949e-24	Inhba
Pof1b2	3.13e-28	0.619383	0.465	0.059	6.56768e-24	Pof1b
Kcnj103	5.21062e-28	0.891224	0.605	0.103	1.09334e-23	Kcnj10
Tenm45	7.60625e-28	2.26302	1	0.674	1.59602e-23	Tenm4
Mapk91	8.12345e-28	1.00778	0.884	0.236	1.70454e-23	Mapk9
Tuba1a2	8.73235e-28	2.0313	1	0.936	1.83231e-23	Tuba1a
Kcnb24	1.01262e-27	2.27795	1	0.537	2.12477e-23	Kcnb2
B4galnt33	1.6404e-27	1.79465	0.977	0.354	3.44205e-23	B4galnt3
Aqp115	2.69509e-27	1.25809	0.953	0.321	5.65511e-23	Aqp11
Tuba1b1	3.18089e-27	1.719	1	0.675	6.67447e-23	Tuba1b
Ckap43	4.827e-27	1.53443	1	0.605	1.01285e-22	Ckap4
Sema3f1	5.23986e-27	0.975659	0.721	0.156	1.09948e-22	Sema3f
Ramp33	7.31007e-27	0.482372	0.535	0.078	1.53387e-22	Ramp3
Chsy13	7.50939e-27	1.03637	0.86	0.23	1.57569e-22	Chsy1
Erbb42	8.8261e-27	2.1697	1	0.482	1.85198e-22	Erbb4
Ninj13	1.04198e-26	1.39149	0.977	0.405	2.18639e-22	Ninj1
Otog3	1.85741e-26	1.4342	0.953	0.334	3.89741e-22	Otog
Crybg32	2.08188e-26	1.11517	0.907	0.287	4.36842e-22	Crybg3
Sash17	2.36249e-26	1.55767	0.953	0.405	4.95722e-22	Sash1
Cklf1	2.58251e-26	0.688084	0.651	0.122	5.41888e-22	Cklf
Afap1l12	3.30997e-26	0.623271	0.558	0.09	6.94532e-22	Afap1l1
Clstn14	3.40307e-26	1.55524	0.977	0.551	7.14067e-22	Clstn1
Kcnh85	5.78847e-26	1.70165	1	0.431	1.21459e-21	Kcnh8
Syne25	5.94196e-26	2.10946	1	0.756	1.2468e-21	Syne2
Pdzd23	7.51066e-26	1.9173	1	0.533	1.57596e-21	Pdzd2
Cdkn1b5	9.17587e-26	1.70249	1	0.553	1.92537e-21	Cdkn1b
Mgst33	9.73019e-26	1.61754	0.977	0.429	2.04169e-21	Mgst3
Tmem253	1.0852e-25	0.25363	0.209	0.014	2.27708e-21	Tmem253
Socs62	1.1951e-25	1.34719	0.93	0.352	2.50768e-21	Socs6
Phlpp13	1.52544e-25	1.81436	1	0.661	3.20084e-21	Phlpp1
Sv2c2	1.62927e-25	0.648831	0.465	0.065	3.41869e-21	Sv2c
Sgip13	1.96319e-25	1.10471	0.837	0.208	4.11937e-21	Sgip1
Gdpd14	2.74056e-25	1.28114	0.977	0.429	5.75052e-21	Gdpd1
Gm154142	2.96224e-25	0.442039	0.395	0.048	6.21567e-21	Gm15414
Itpr23	3.0971e-25	1.56403	1	0.539	6.49864e-21	Itpr2
Rorb2	3.76949e-25	0.769419	0.953	0.235	7.90952e-21	Rorb
Gm160703	3.85052e-25	0.62069	0.581	0.1	8.07956e-21	Gm16070
Sorcs23	4.90148e-25	0.922385	0.744	0.176	1.02848e-20	Sorcs2
Kif21a4	4.9227e-25	1.73688	1	0.591	1.03293e-20	Kif21a
Creb3l41	5.50553e-25	0.488066	0.488	0.072	1.15522e-20	Creb3l4
Pgk12	7.47092e-25	1.39684	0.977	0.635	1.56762e-20	Pgk1
Themis3	8.5334e-25	0.25363	0.209	0.014	1.79056e-20	Themis3
Plekha73	1.54274e-24	1.2913	0.93	0.362	3.23714e-20	Plekha7
Fgfrl12	2.38364e-24	1.01844	0.86	0.26	5.00159e-20	Fgfrl1
Gpr85	2.5214e-24	0.297548	0.256	0.021	5.29066e-20	Gpr85
Rab8b2	3.13288e-24	1.84687	0.93	0.386	6.57372e-20	Rab8b
Rps6ka11	3.37397e-24	0.955216	0.907	0.286	7.07961e-20	Rps6ka1
S100a14	5.45912e-24	2.0569	1	0.8	1.14549e-19	S100a1
Gm155111	7.32862e-24	0.33376	0.302	0.03	1.53777e-19	Gm15511
Dab12	7.45684e-24	0.521416	0.465	0.068	1.56467e-19	Dab1
Frzb2	1.25734e-23	0.628235	0.674	0.131	2.63828e-19	Frzb
D7Ertd443e3	1.61692e-23	0.63009	0.744	0.16	3.39279e-19	D7Ertd443e
C230038L03Rik	1.77451e-23	0.5455	0.442	0.064	3.72345e-19	C230038L03Rik
Hip12	2.77743e-23	1.45857	0.953	0.491	5.82788e-19	Hip1
Bche3	2.78622e-23	0.625811	0.558	0.101	5.84632e-19	Bche
Rnd23	2.98419e-23	1.4778	0.953	0.474	6.26173e-19	Rnd2
Jag13	3.08263e-23	1.24122	0.953	0.35	6.46828e-19	Jag1
Sipa1l14	4.46603e-23	1.44354	1	0.825	9.37108e-19	Sipa1l1
Gabarapl1	5.08695e-23	1.07685	0.884	0.306	1.06739e-18	Gabarapl1
Fnbp13	5.60685e-23	0.985764	0.907	0.292	1.17648e-18	Fnbp1
Shroom12	6.13683e-23	0.743126	0.651	0.139	1.28769e-18	Shroom1
Lacc1	6.52293e-23	0.589996	0.512	0.086	1.36871e-18	Lacc1
Rhbdl2	6.88602e-23	0.312356	0.279	0.027	1.44489e-18	Rhbdl2
Liph1	9.57151e-23	0.332314	0.302	0.031	2.00839e-18	Liph
Sox25	1.07995e-22	1.26642	1	0.381	2.26606e-18	Sox2
Lima13	1.39657e-22	1.42762	1	0.712	2.93043e-18	Lima1
Hs6st24	1.4999e-22	1.16292	0.907	0.281	3.14723e-18	Hs6st2
Nectin31	1.89272e-22	1.35317	0.953	0.399	3.9715e-18	Nectin3
Pisd2	1.95219e-22	0.741418	0.767	0.193	4.09629e-18	Pisd
Tslp	2.05023e-22	0.251665	0.209	0.016	4.302e-18	Tslp
BC0069654	2.09413e-22	1.40151	1	0.658	4.39411e-18	BC006965
Ece12	2.17924e-22	0.751456	0.698	0.164	4.57271e-18	Ece1
Rassf103	2.31407e-22	0.630301	0.488	0.081	4.85562e-18	Rassf10
Sema6a4	2.77088e-22	1.57754	0.977	0.524	5.81414e-18	Sema6a
Itga65	2.80705e-22	1.39195	0.93	0.433	5.89003e-18	Itga6
Ccdc1361	2.9068e-22	0.925887	0.884	0.291	6.09935e-18	Ccdc136
Trim22	4.66029e-22	1.4639	0.953	0.496	9.77869e-18	Trim2
Akap133	4.8791e-22	1.29913	1	0.752	1.02378e-17	Akap13
Nr4a31	5.64129e-22	1.46453	0.93	0.32	1.18371e-17	Nr4a3
Il181	5.66028e-22	0.564314	0.512	0.089	1.1877e-17	Il18
Slc15a21	1.08848e-21	0.75378	0.767	0.201	2.28395e-17	Slc15a2
Mthfs1	1.25966e-21	0.834711	0.791	0.224	2.64314e-17	Mthfs
Nav24	1.4424e-21	1.02596	0.93	0.317	3.0266e-17	Nav2
Dbi1	1.6067e-21	1.8018	1	0.894	3.37133e-17	Dbi
Paqr82	1.84278e-21	0.992021	0.837	0.262	3.86671e-17	Paqr8
Gm48383	2.36006e-21	0.270337	0.233	0.02	4.95212e-17	Gm48383
Tesc3	2.94554e-21	0.717751	0.628	0.128	6.18064e-17	Tesc
Igfbp31	3.04915e-21	0.787057	0.814	0.205	6.39804e-17	Igfbp3
Mthfsl	3.4726e-21	0.793248	0.744	0.198	7.28656e-17	Mthfsl
6330411D24Rik2	3.53304e-21	0.73737	0.302	0.034	7.41337e-17	6330411D24Rik
Gm498911	3.91325e-21	0.358327	0.233	0.02	8.21117e-17	Gm49891
Rapgef54	4.14232e-21	1.46275	0.977	0.505	8.69183e-17	Rapgef5
Ntn43	4.18932e-21	0.819904	0.744	0.183	8.79044e-17	Ntn4
Elmo14	4.759e-21	1.54621	1	0.629	9.98581e-17	Elmo1
Cmas4	5.17666e-21	1.2039	0.86	0.353	1.08622e-16	Cmas
Tcf7l22	6.43786e-21	1.28755	0.977	0.556	1.35086e-16	Tcf7l2
Carhsp11	7.78787e-21	0.651389	0.651	0.148	1.63413e-16	Carhsp1
Gng125	8.41199e-21	1.20962	0.86	0.328	1.76509e-16	Gng12
Celsr21	8.71395e-21	0.703444	0.744	0.189	1.82845e-16	Celsr2
Mtap2	8.83457e-21	0.932486	0.744	0.215	1.85376e-16	Mtap
Arhgap27os2	9.70447e-21	0.330868	0.302	0.034	2.03629e-16	Arhgap27os2
Agpat56	1.08658e-20	1.11447	0.93	0.405	2.27996e-16	Agpat5
Otogl5	1.45271e-20	1.3052	1	0.457	3.04822e-16	Otogl
Camsap22	1.46267e-20	1.10631	0.907	0.378	3.06912e-16	Camsap2
Ttc7b3	1.56365e-20	0.730235	0.721	0.184	3.281e-16	Ttc7b
Ccser13	2.00144e-20	1.34918	1	0.607	4.19962e-16	Ccser1
Nckap54	2.13941e-20	1.50833	1	0.741	4.48913e-16	Nckap5
Auts23	2.26838e-20	1.39602	1	0.971	4.75974e-16	Auts2
5730420D15Rik	2.74115e-20	0.40303	0.302	0.036	5.75175e-16	5730420D15Rik
Ildr1	2.84699e-20	0.999026	0.814	0.296	5.97385e-16	Ildr1
Prkar2a2	5.70505e-20	1.05222	0.86	0.323	1.19709e-15	Prkar2a
Mdm11	7.57122e-20	0.610401	0.465	0.083	1.58867e-15	Mdm1
Id43	8.16371e-20	1.32638	0.953	0.402	1.71299e-15	Id4
9430041J12Rik1	1.11106e-19	0.500667	0.465	0.081	2.33134e-15	9430041J12Rik
Psat12	1.1941e-19	0.617791	0.791	0.212	2.50557e-15	Psat1
Mtmr112	1.35665e-19	0.518859	0.488	0.088	2.84665e-15	Mtmr11
Dpp43	1.57909e-19	0.712647	0.907	0.271	3.31341e-15	Dpp4
Slc26a111	1.76533e-19	0.450632	0.419	0.067	3.70418e-15	Slc26a11
Bcar34	2.01785e-19	1.06418	0.86	0.306	4.23405e-15	Bcar3
Siah1a2	2.18842e-19	1.16028	0.953	0.481	4.59196e-15	Siah1a
Raph11	2.46629e-19	1.10456	0.907	0.388	5.17501e-15	Raph1
Ppp1r13b2	3.4244e-19	0.792473	0.791	0.252	7.18542e-15	Ppp1r13b
Mtmr73	3.50109e-19	0.674093	0.628	0.149	7.34635e-15	Mtmr7
Rnf1805	3.68899e-19	1.13527	0.953	0.423	7.74061e-15	Rnf180
Lap31	4.62099e-19	1.06686	0.907	0.412	9.69622e-15	Lap3
Tmem163	4.71087e-19	0.379329	0.186	0.015	9.88481e-15	Tmem163
Uap1l12	6.64997e-19	0.341552	0.326	0.043	1.39536e-14	Uap1l1
Mif2	7.45364e-19	1.48273	0.953	0.76	1.564e-14	Mif
Mctp12	8.94738e-19	1.14791	0.837	0.298	1.87743e-14	Mctp1
Dlg24	9.46262e-19	1.93624	0.837	0.385	1.98554e-14	Dlg2
Shank24	9.83117e-19	0.562302	0.814	0.212	2.06287e-14	Shank2
Heatr31	1.00238e-18	0.645048	0.721	0.196	2.1033e-14	Heatr3
Mfhas13	1.13803e-18	1.00642	0.86	0.314	2.38793e-14	Mfhas1
Stox22	1.4251e-18	1.28673	0.977	0.634	2.99029e-14	Stox2
Serpine26	1.712e-18	1.068	0.86	0.299	3.59229e-14	Serpine2
Marveld32	1.73083e-18	0.809739	0.791	0.242	3.63181e-14	Marveld3
Cdk2ap1	1.75499e-18	0.891397	0.86	0.351	3.68249e-14	Cdk2ap1
Cetn22	2.40127e-18	0.921847	0.907	0.42	5.03858e-14	Cetn2
Sfn2	3.76518e-18	0.427578	0.372	0.056	7.90049e-14	Sfn
Enah2	5.68483e-18	1.07445	1	0.92	1.19285e-13	Enah
Lmcd11	5.73159e-18	0.56523	0.395	0.065	1.20266e-13	Lmcd1
Ppfibp13	7.59482e-18	1.03019	0.86	0.355	1.59362e-13	Ppfibp1
Wsb21	8.40094e-18	0.889435	0.744	0.251	1.76277e-13	Wsb2
Sars1	8.53088e-18	0.905166	0.93	0.45	1.79003e-13	Sars
C430014B12Rik	8.63386e-18	0.272046	0.209	0.02	1.81164e-13	C430014B12Rik
Arntl4	1.15449e-17	0.767613	0.791	0.25	2.42246e-13	Arntl
Spire13	1.17708e-17	0.997341	0.884	0.36	2.46987e-13	Spire1
Fkbp1a2	1.36246e-17	1.09357	1	0.656	2.85885e-13	Fkbp1a
G6pdx1	1.75767e-17	0.726987	0.814	0.257	3.68812e-13	G6pdx
Gm5820	1.78383e-17	0.271313	0.209	0.02	3.74301e-13	Gm5820
Camta15	2.04542e-17	1.10912	0.977	0.639	4.2919e-13	Camta1
Nudt5	2.27118e-17	0.801766	0.721	0.225	4.76563e-13	Nudt5
Ptprg4	2.37375e-17	1.09519	1	0.765	4.98085e-13	Ptprg
Epn23	2.82169e-17	1.01565	0.791	0.319	5.92075e-13	Epn2
Srgap33	3.25611e-17	1.1908	0.977	0.73	6.83229e-13	Srgap3
Pebp13	3.26551e-17	0.924267	1	0.992	6.85201e-13	Pebp1
Grid2ip3	4.88997e-17	0.261764	0.302	0.04	1.02606e-12	Grid2ip
Igsf91	5.95501e-17	0.425225	0.395	0.068	1.24954e-12	Igsf9
Aldh9a12	6.78643e-17	0.57757	0.651	0.173	1.424e-12	Aldh9a1
Atxn7l15	7.48816e-17	0.823391	0.884	0.339	1.57124e-12	Atxn7l1
Eva1a2	7.62148e-17	0.555322	0.674	0.169	1.59922e-12	Eva1a
Scube21	7.67121e-17	0.280995	0.279	0.035	1.60965e-12	Scube2
Bend41	8.07363e-17	0.492243	0.488	0.101	1.69409e-12	Bend4
Zdhhc24	8.3037e-17	0.626568	0.767	0.228	1.74236e-12	Zdhhc2
Sipa1l21	8.35657e-17	0.53272	0.442	0.084	1.75346e-12	Sipa1l2
Mphosph81	8.83066e-17	1.09985	0.93	0.477	1.85294e-12	Mphosph8
Tubb2a1	8.91168e-17	1.30252	0.86	0.43	1.86994e-12	Tubb2a
Wwp23	1.06187e-16	1.07794	0.86	0.39	2.22813e-12	Wwp2
Stk38	1.19389e-16	0.98998	0.86	0.38	2.50515e-12	Stk38
4930578M01Rik1	1.21243e-16	0.492686	0.488	0.102	2.54405e-12	4930578M01Rik
Dctd1	1.50942e-16	0.428479	0.442	0.085	3.16721e-12	Dctd
Cdc1231	1.87521e-16	1.00687	0.884	0.443	3.93475e-12	Cdc123
Fam174b1	2.06121e-16	0.723406	0.674	0.204	4.32504e-12	Fam174b
Acaca3	2.30873e-16	0.926133	0.907	0.406	4.84442e-12	Acaca
Mgat3	2.39294e-16	0.39098	0.349	0.056	5.02112e-12	Mgat3
Sh3bp51	2.88969e-16	0.501425	0.628	0.16	6.06343e-12	Sh3bp5
Riox2	2.90897e-16	0.403565	0.442	0.085	6.10389e-12	Riox2
Insyn2b1	3.00241e-16	0.274794	0.256	0.031	6.29995e-12	Insyn2b
Ccnjl2	3.25135e-16	0.888142	0.767	0.257	6.82231e-12	Ccnjl
Dnm12	3.40861e-16	0.38257	0.372	0.063	7.15229e-12	Dnm1
Creb3l14	3.64453e-16	0.60938	0.605	0.154	7.64731e-12	Creb3l1
Rnd11	3.79393e-16	0.400594	0.395	0.07	7.96081e-12	Rnd1
Calm13	3.99756e-16	0.634565	1	0.946	8.38809e-12	Calm1
Slc35a31	4.33167e-16	0.70893	0.674	0.2	9.08915e-12	Slc35a3
Gm431541	4.9176e-16	0.340431	0.256	0.032	1.03186e-11	Gm43154
Fkbp43	4.99393e-16	0.958451	0.977	0.65	1.04788e-11	Fkbp4
Angpt1	6.98267e-16	1.00449	0.558	0.139	1.46517e-11	Angpt1
Bag11	8.02948e-16	1.07259	0.93	0.578	1.68483e-11	Bag1
Prkd12	8.35181e-16	1.10229	0.93	0.546	1.75246e-11	Prkd1
Pkm2	8.43643e-16	0.83863	1	0.789	1.77022e-11	Pkm
Htra4	8.485e-16	0.267656	0.209	0.022	1.78041e-11	Htra4
Cxcl122	9.14521e-16	0.588519	0.512	0.116	1.91894e-11	Cxcl12
Itih54	9.43489e-16	1.21857	1	0.602	1.97972e-11	Itih5
Socs24	9.45888e-16	1.07557	1	0.598	1.98476e-11	Socs2
Reep61	1.24931e-15	0.28081	0.256	0.033	2.62144e-11	Reep6
Arhgef284	1.27563e-15	0.876338	0.907	0.37	2.67665e-11	Arhgef28
Prkar2b2	1.3473e-15	0.733887	0.651	0.192	2.82705e-11	Prkar2b
Arl6ip51	1.65634e-15	0.958394	0.86	0.407	3.47551e-11	Arl6ip5
Kif63	1.70317e-15	0.361988	0.372	0.064	3.57376e-11	Kif6
Galnt101	1.72055e-15	0.726693	0.674	0.203	3.61023e-11	Galnt10
Dgkb1	1.78148e-15	0.958911	0.698	0.198	3.73807e-11	Dgkb
Gm267601	1.85196e-15	0.477006	0.395	0.075	3.88597e-11	Gm26760
Adamts141	2.02528e-15	0.353832	0.326	0.052	4.24965e-11	Adamts14
Sept73	2.43077e-15	0.886687	0.977	0.771	5.10048e-11	Sept7
Crispld14	2.59441e-15	0.421283	0.558	0.131	5.44385e-11	Crispld1
Sfxn21	2.93355e-15	0.524832	0.674	0.191	6.15547e-11	Sfxn2
Aif1l2	3.04855e-15	0.670827	0.791	0.281	6.39677e-11	Aif1l
Rpl314	3.62675e-15	0.871314	0.977	0.97	7.61002e-11	Rpl31
Raver24	3.8412e-15	0.717593	0.651	0.185	8.05999e-11	Raver2
Gstm72	4.57987e-15	0.471507	0.395	0.076	9.60995e-11	Gstm7
Dennd1b4	4.86159e-15	0.86969	0.953	0.549	1.02011e-10	Dennd1b
1700025G04Rik3	6.45122e-15	0.967699	0.837	0.413	1.35366e-10	1700025G04Rik
Map2k11	6.89394e-15	0.841662	0.814	0.355	1.44655e-10	Map2k1
Prr7	7.03465e-15	0.404251	0.419	0.084	1.47608e-10	Prr7
Eef1a13	7.93561e-15	0.672435	1	0.998	1.66513e-10	Eef1a1
Ppa12	8.55465e-15	0.766922	0.907	0.422	1.79502e-10	Ppa1
Itpkb4	9.15216e-15	1.00131	0.721	0.261	1.9204e-10	Itpkb
Carmil13	9.20361e-15	0.880194	1	0.555	1.93119e-10	Carmil1
Pgls1	1.30744e-14	0.902181	0.953	0.646	2.7434e-10	Pgls
Mfsd2a3	1.35576e-14	0.458058	0.488	0.11	2.8448e-10	Mfsd2a
AC163638,21	1.5065e-14	0.423137	0.372	0.07	3.16109e-10	AC163638,2
Fam160a2	1.56998e-14	0.689591	0.721	0.248	3.29429e-10	Fam160a2
Wasf32	1.95781e-14	0.735186	0.767	0.282	4.10808e-10	Wasf3
Elk32	2.03146e-14	0.573628	0.605	0.17	4.26262e-10	Elk3
Wwc14	2.15074e-14	1.12128	0.977	0.637	4.5129e-10	Wwc1
Tst1	3.50328e-14	0.696586	0.767	0.279	7.35093e-10	Tst
Uqcrq2	3.69155e-14	0.916567	0.977	0.919	7.74599e-10	Uqcrq
Tulp32	4.68293e-14	0.817632	0.791	0.331	9.82618e-10	Tulp3
Plpp36	5.13817e-14	0.988511	0.907	0.524	1.07814e-09	Plpp3
Ptprm3	5.6527e-14	1.05255	0.977	0.536	1.18611e-09	Ptprm
Ssx2ip5	5.66471e-14	0.763193	0.884	0.405	1.18863e-09	Ssx2ip
Nr2f15	6.1452e-14	0.92814	1	0.722	1.28945e-09	Nr2f1
Adck5	6.52807e-14	0.388593	0.395	0.08	1.36978e-09	Adck5
Arfgef14	6.59975e-14	1.00635	0.977	0.676	1.38482e-09	Arfgef1
Spry11	6.69278e-14	0.39274	0.372	0.072	1.40435e-09	Spry1
Fat32	7.07951e-14	0.603867	0.558	0.144	1.48549e-09	Fat3
Emx24	7.60851e-14	0.435711	0.488	0.112	1.59649e-09	Emx2
Fblim12	8.36513e-14	0.74175	0.837	0.353	1.75526e-09	Fblim1
Dera	8.77428e-14	0.526456	0.651	0.198	1.84111e-09	Dera
Rpl37a5	8.83472e-14	0.847165	1	0.995	1.85379e-09	Rpl37a
Cox4i21	8.84049e-14	0.382104	0.326	0.057	1.855e-09	Cox4i2
Tmem50a	8.8992e-14	0.868246	0.93	0.534	1.86732e-09	Tmem50a
Pecr1	9.71515e-14	0.438635	0.535	0.136	2.03853e-09	Pecr
Mark12	1.04945e-13	0.557881	0.581	0.163	2.20207e-09	Mark1
Slc16a61	1.06391e-13	0.365452	0.279	0.044	2.2324e-09	Slc16a6
Hs6st11	1.12867e-13	0.689207	0.698	0.248	2.3683e-09	Hs6st1
Ckb2	1.18418e-13	0.912288	1	0.783	2.48477e-09	Ckb
Gfer2	1.25683e-13	0.483779	0.581	0.161	2.6372e-09	Gfer
Rpl245	1.26355e-13	0.682837	0.977	0.995	2.65131e-09	Rpl24
Rcn14	1.34894e-13	1.03353	0.93	0.634	2.83049e-09	Rcn1
Arhgap265	1.37405e-13	0.900242	0.86	0.396	2.88318e-09	Arhgap26
Gm424392	1.41579e-13	0.92095	0.814	0.35	2.97076e-09	Gm42439
Plekhm1	1.74376e-13	0.418893	0.419	0.092	3.65893e-09	Plekhm1
Coq2	1.81646e-13	0.534501	0.767	0.266	3.81148e-09	Coq2
Adgrg62	1.85761e-13	0.738777	0.744	0.274	3.89783e-09	Adgrg6
Ttyh13	1.97484e-13	0.864716	0.791	0.337	4.14382e-09	Ttyh1
Frem22	2.08535e-13	0.550517	0.512	0.129	4.3757e-09	Frem2
Tab1	2.25752e-13	0.370077	0.419	0.09	4.73695e-09	Tab1
Trabd2b5	2.30968e-13	0.515999	0.628	0.18	4.84641e-09	Trabd2b
Acy3	2.54014e-13	0.305333	0.302	0.051	5.32997e-09	Acy3
Dnajc16	2.6941e-13	0.361758	0.395	0.082	5.65304e-09	Dnajc16
Sox92	3.09635e-13	0.7829	1	0.714	6.49708e-09	Sox9
Ppp3ca5	3.09836e-13	0.83923	0.977	0.765	6.50128e-09	Ppp3ca
Rpl36a5	3.12729e-13	0.976338	1	0.841	6.56199e-09	Rpl36a
Ubp1	3.40268e-13	0.772678	0.744	0.31	7.13985e-09	Ubp1
Rps183	3.81981e-13	0.994179	1	0.697	8.0151e-09	Rps18
Enho2	3.89955e-13	0.896411	0.907	0.414	8.18243e-09	Enho
Etnk14	4.59612e-13	0.924609	0.884	0.55	9.64404e-09	Etnk1
Cpne83	4.78992e-13	0.856986	0.837	0.385	1.00507e-08	Cpne8
Skida1	4.97884e-13	0.341836	0.326	0.06	1.04471e-08	Skida1
Hsp90ab11	5.04546e-13	0.503776	1	0.998	1.05869e-08	Hsp90ab1
Fam3c4	6.17685e-13	0.86468	0.907	0.464	1.29609e-08	Fam3c
Tcf7l12	6.36567e-13	0.929019	0.907	0.498	1.33571e-08	Tcf7l1
Rplp25	6.38193e-13	0.859978	1	0.957	1.33912e-08	Rplp2
Tifa	7.32256e-13	0.397175	0.395	0.085	1.53649e-08	Tifa
Ush1c3	7.41889e-13	0.764134	0.953	0.48	1.55671e-08	Ush1c
S100a132	8.61766e-13	0.966564	0.814	0.366	1.80824e-08	S100a13
Heatr5b2	8.96219e-13	0.491289	0.605	0.182	1.88054e-08	Heatr5b
Rpl325	9.03997e-13	0.807866	1	0.997	1.89686e-08	Rpl32
Lrrtm11	1.08884e-12	0.488661	0.465	0.114	2.28471e-08	Lrrtm1
Mllt36	1.37128e-12	0.914794	0.953	0.59	2.87735e-08	Mllt3
Sphk12	1.38952e-12	0.350529	0.302	0.054	2.91563e-08	Sphk1
Clip2	1.39423e-12	0.468821	0.419	0.099	2.92552e-08	Clip2
Prdm9	1.39744e-12	0.327088	0.302	0.054	2.93226e-08	Prdm9
Mpp21	1.39864e-12	0.490966	0.419	0.099	2.93476e-08	Mpp2
Itgb51	1.57086e-12	0.473507	0.744	0.269	3.29614e-08	Itgb5
Gnai22	1.61775e-12	0.855087	0.977	0.767	3.39452e-08	Gnai2
Sox2ot5	1.69792e-12	0.375323	0.628	0.179	3.56275e-08	Sox2ot
Eef21	1.74574e-12	0.630186	1	0.975	3.66309e-08	Eef2
Rps205	1.81994e-12	0.685771	1	0.998	3.81879e-08	Rps20
Rpl125	2.52038e-12	0.738838	1	0.977	5.28852e-08	Rpl12
Snhg61	2.76195e-12	0.695716	0.767	0.334	5.7954e-08	Snhg6
Golm12	2.97437e-12	0.423535	0.442	0.106	6.24112e-08	Golm1
Pgm52	3.15875e-12	0.756371	0.953	0.41	6.628e-08	Pgm5
Me24	3.80963e-12	1.19667	0.558	0.199	7.99375e-08	Me2
Faah1	4.52195e-12	0.650125	0.628	0.215	9.48841e-08	Faah
Cyb5a2	4.7027e-12	0.827871	0.977	0.756	9.86768e-08	Cyb5a
Cdk142	5.40075e-12	0.816814	0.953	0.609	1.13324e-07	Cdk14
Stxbp43	5.95071e-12	0.687192	0.791	0.368	1.24864e-07	Stxbp4
Jmy2	6.6608e-12	0.688338	0.907	0.475	1.39764e-07	Jmy
Spire23	6.72844e-12	0.874389	0.884	0.473	1.41183e-07	Spire2
Rps27l	7.81758e-12	0.918906	0.953	0.761	1.64036e-07	Rps27l
Pabpc12	7.83816e-12	0.650477	1	0.882	1.64468e-07	Pabpc1
Tomm72	8.24389e-12	0.846031	0.977	0.78	1.72981e-07	Tomm7
Lrmda2	8.51158e-12	0.498009	0.512	0.141	1.78598e-07	Lrmda
Txndc52	1.04973e-11	0.74381	0.86	0.457	2.20264e-07	Txndc5
Cldn145	1.05806e-11	0.991696	0.86	0.448	2.22013e-07	Cldn14
Etv64	1.11532e-11	0.898765	1	0.759	2.34027e-07	Etv6
Rps285	1.12926e-11	0.720489	1	0.991	2.36952e-07	Rps28
Lnx14	1.21298e-11	0.638943	0.837	0.355	2.54519e-07	Lnx1
Hist1h4d	1.29027e-11	0.657961	0.605	0.214	2.70737e-07	Hist1h4d
Bzw13	1.41275e-11	0.664978	1	0.878	2.96438e-07	Bzw1
Tcaf21	1.45124e-11	0.405984	0.395	0.093	3.04514e-07	Tcaf2
Acer32	1.45759e-11	0.681519	0.791	0.347	3.05847e-07	Acer3
Mgst14	1.48249e-11	0.855463	0.93	0.551	3.1107e-07	Mgst1
Nacc21	1.72446e-11	0.640057	0.86	0.372	3.61844e-07	Nacc2
Actn42	1.80859e-11	0.721515	0.977	0.878	3.79497e-07	Actn4
Eef1b23	1.84435e-11	0.760341	0.977	0.966	3.87001e-07	Eef1b2
Ripor24	1.95273e-11	0.578847	0.907	0.366	4.09742e-07	Ripor2
Rpl13a3	1.96949e-11	0.632076	1	0.993	4.13259e-07	Rpl13a
Ptprk3	2.03732e-11	0.714783	1	0.796	4.2749e-07	Ptprk
Gpld13	2.12176e-11	0.415463	0.372	0.084	4.45209e-07	Gpld1
G3bp2	2.80892e-11	0.756431	0.93	0.701	5.89396e-07	G3bp2
Cachd12	2.81677e-11	0.729423	0.837	0.406	5.91044e-07	Cachd1
Megf103	3.40241e-11	0.432638	0.419	0.106	7.13927e-07	Megf10
Arl156	3.81122e-11	0.824685	0.977	0.685	7.99708e-07	Arl15
2810432F15Rik1	3.9293e-11	0.364157	0.302	0.06	8.24486e-07	2810432F15Rik
Celf25	4.36484e-11	0.789966	1	0.925	9.15874e-07	Celf2
Gpt21	4.56434e-11	0.354368	0.326	0.069	9.57736e-07	Gpt2
Prickle25	5.35182e-11	0.780857	0.837	0.402	1.12297e-06	Prickle2
Ctnnd13	5.44073e-11	0.709684	0.977	0.872	1.14163e-06	Ctnnd1
E330009J07Rik2	5.47484e-11	0.405534	0.395	0.097	1.14879e-06	E330009J07Rik
Rps210	5.57559e-11	0.695375	1	0.944	1.16993e-06	Rps2
Cradd3	5.78109e-11	0.715935	0.767	0.331	1.21305e-06	Cradd
Tesk22	6.7418e-11	0.593624	0.651	0.237	1.41463e-06	Tesk2
Dennd2c	6.78424e-11	0.33774	0.349	0.078	1.42354e-06	Dennd2c
Hpcal14	6.78761e-11	0.605502	0.744	0.319	1.42424e-06	Hpcal1
Cpne21	7.25438e-11	0.454729	0.419	0.11	1.52219e-06	Cpne2
Atp6v1e12	7.55211e-11	0.773714	0.93	0.623	1.58466e-06	Atp6v1e1
Lzic	7.58493e-11	0.569775	0.721	0.283	1.59155e-06	Lzic
Rhpn22	7.73691e-11	0.572764	0.674	0.246	1.62344e-06	Rhpn2
Arhgef17	8.77832e-11	0.648551	0.651	0.244	1.84196e-06	Arhgef17
Rrbp13	8.84927e-11	0.590667	1	0.934	1.85684e-06	Rrbp1
Bora	9.64441e-11	0.381549	0.395	0.099	2.02369e-06	Bora
Arid1a1	1.02006e-10	0.675212	0.93	0.575	2.1404e-06	Arid1a
Ppfibp23	1.06561e-10	0.507484	0.558	0.182	2.23597e-06	Ppfibp2
Cspg53	1.08722e-10	0.40937	0.465	0.13	2.28131e-06	Cspg5
Eps86	1.09226e-10	0.431332	0.698	0.241	2.29189e-06	Eps8
Rpl135	1.10627e-10	0.604516	1	0.998	2.32128e-06	Rpl13
Gapdh	1.12913e-10	0.643567	1	0.953	2.36925e-06	Gapdh
Thbs12	1.13408e-10	0.738323	0.628	0.244	2.37965e-06	Thbs1
Npy2	1.1575e-10	1.94171	0.186	0.026	2.42877e-06	Npy
Chd74	1.17548e-10	0.784906	0.93	0.574	2.46652e-06	Chd7
Dpysl42	1.23378e-10	0.472015	0.558	0.179	2.58884e-06	Dpysl4
Rpl412	1.24019e-10	0.60899	1	0.998	2.60228e-06	Rpl41
B4galnt1	1.263e-10	0.281638	0.302	0.061	2.65015e-06	B4galnt1
Tpt15	1.34024e-10	0.488038	1	0.999	2.81222e-06	Tpt1
Fam169a	1.46826e-10	0.33582	0.395	0.098	3.08086e-06	Fam169a
Epcam1	1.7259e-10	0.649086	1	0.956	3.62146e-06	Epcam
Rps135	1.75518e-10	0.670654	1	0.994	3.6829e-06	Rps13
Acad91	1.87774e-10	0.368543	0.419	0.11	3.94007e-06	Acad9
Kif1b	1.88114e-10	0.7595	1	0.733	3.94719e-06	Kif1b
Tmod23	1.93205e-10	0.503466	0.605	0.211	4.05402e-06	Tmod2
Rplp05	2.17776e-10	0.622526	1	0.996	4.5696e-06	Rplp0
Tk21	2.33601e-10	0.444324	0.395	0.104	4.90165e-06	Tk2
Sorbs24	2.35553e-10	0.627682	0.977	0.615	4.9426e-06	Sorbs2
Hey13	2.54352e-10	0.361351	0.767	0.273	5.33707e-06	Hey1
Fam107a3	2.56328e-10	0.736539	0.86	0.445	5.37854e-06	Fam107a
Cacnb4	2.56457e-10	0.558681	0.488	0.145	5.38125e-06	Cacnb4
Mocs2	2.68487e-10	0.652985	0.837	0.424	5.63367e-06	Mocs2
Tkt	2.81633e-10	0.682883	0.953	0.553	5.90951e-06	Tkt
Rpl175	2.85484e-10	0.710055	1	0.973	5.9903e-06	Rpl17
Emx2os2	3.09063e-10	0.328132	0.419	0.106	6.48508e-06	Emx2os
Tmem86a2	3.19812e-10	0.495002	0.581	0.196	6.71062e-06	Tmem86a
Gcnt23	3.44449e-10	0.370033	0.488	0.14	7.22758e-06	Gcnt2
Igfbp53	3.74883e-10	0.756894	1	0.8	7.86616e-06	Igfbp5
Otud32	3.83123e-10	0.465205	0.581	0.201	8.03907e-06	Otud3
Stard52	3.9715e-10	0.524798	0.465	0.143	8.33339e-06	Stard5
Plpp2	4.17617e-10	0.502667	0.674	0.264	8.76286e-06	Plpp2
Ptpre5	4.68878e-10	0.578194	0.698	0.281	9.83848e-06	Ptpre
Klhl232	5.08296e-10	0.703376	0.744	0.347	1.06656e-05	Klhl23
Dcaf17	5.12407e-10	0.463227	0.698	0.271	1.07518e-05	Dcaf17
Capn21	5.58108e-10	0.561001	0.674	0.281	1.17108e-05	Capn2
Tjp26	5.59262e-10	0.70779	0.86	0.461	1.1735e-05	Tjp2
Far1os1	6.26134e-10	0.578166	0.581	0.203	1.31382e-05	Far1os
Aph1b2	6.34766e-10	0.427386	0.442	0.129	1.33193e-05	Aph1b
Tspan141	6.67581e-10	0.612032	0.698	0.304	1.40078e-05	Tspan14
Zfpm12	6.77418e-10	0.550325	0.721	0.312	1.42143e-05	Zfpm1
Klhl294	6.82093e-10	0.851317	0.767	0.394	1.43124e-05	Klhl29
Hspe12	6.83335e-10	0.696694	0.953	0.758	1.43384e-05	Hspe1
Rps144	7.10072e-10	0.55255	1	0.997	1.48994e-05	Rps14
Robo15	7.10101e-10	0.703049	0.93	0.604	1.49e-05	Robo1
Fbxo23	7.19057e-10	0.562671	1	0.974	1.5088e-05	Fbxo2
Tns12	7.22971e-10	0.654134	0.791	0.354	1.51701e-05	Tns1
Rrp9	7.61397e-10	0.319714	0.372	0.093	1.59764e-05	Rrp9
Ank34	7.83506e-10	0.630614	1	0.902	1.64403e-05	Ank3
Gng112	8.23429e-10	0.541144	0.558	0.187	1.7278e-05	Gng11
Hist3h2ba2	8.34337e-10	0.637117	0.744	0.336	1.75069e-05	Hist3h2ba
Tpgs1	9.35058e-10	0.491587	0.581	0.21	1.96203e-05	Tpgs1
Gfra12	9.74025e-10	0.558608	0.767	0.33	2.0438e-05	Gfra1
Dlgap42	1.00759e-09	0.833859	0.814	0.494	2.11422e-05	Dlgap4
Psma51	1.11803e-09	0.734189	0.86	0.573	2.34596e-05	Psma5
Rack14	1.2147e-09	0.612582	1	0.97	2.5488e-05	Rack1
N4bp11	1.30922e-09	0.645721	0.698	0.335	2.74713e-05	N4bp1
Rpl145	1.31336e-09	0.557201	1	0.988	2.75583e-05	Rpl14
Gdap2	1.33781e-09	0.458662	0.512	0.17	2.80713e-05	Gdap2
Rras22	1.39171e-09	0.445146	0.605	0.218	2.92023e-05	Rras2
Gulp15	1.42487e-09	0.68367	0.721	0.311	2.9898e-05	Gulp1
Rpl364	1.6241e-09	0.545925	0.977	0.993	3.40785e-05	Rpl36
Skp1a4	1.70954e-09	0.781881	1	0.97	3.58712e-05	Skp1a
Prkcq2	1.81987e-09	0.691164	0.605	0.246	3.81862e-05	Prkcq
Agpat21	1.82924e-09	0.411848	0.535	0.179	3.8383e-05	Agpat2
Rab27b	1.92674e-09	0.551643	0.674	0.275	4.04289e-05	Rab27b
Gas22	1.97754e-09	0.414369	1	0.748	4.14947e-05	Gas2
Usp30	2.00058e-09	0.353517	0.349	0.088	4.19782e-05	Usp30
Prr152	2.11342e-09	0.377949	0.349	0.088	4.43459e-05	Prr15
Six21	2.13978e-09	0.378074	0.395	0.109	4.48991e-05	Six2
Fam126a3	2.17609e-09	0.351542	0.535	0.172	4.56609e-05	Fam126a
Palm1	2.20452e-09	0.600894	0.628	0.267	4.62575e-05	Palm
Nxpe34	2.22458e-09	0.329679	0.558	0.179	4.66785e-05	Nxpe3
Cmbl2	2.26443e-09	0.364637	0.349	0.088	4.75146e-05	Cmbl
Vegfc1	2.27397e-09	0.376377	0.349	0.088	4.77147e-05	Vegfc
Dnajb22	2.38123e-09	0.501773	0.744	0.334	4.99653e-05	Dnajb2
Rpl53	2.60491e-09	0.542534	1	0.984	5.46589e-05	Rpl5
Sh3d197	2.63049e-09	0.633183	0.837	0.441	5.51955e-05	Sh3d19
Rps4x5	2.77627e-09	0.54047	1	0.996	5.82545e-05	Rps4x
Sag1	2.91481e-09	0.290507	0.279	0.06	6.11614e-05	Sag
Neu12	2.98207e-09	0.519363	0.535	0.196	6.25728e-05	Neu1
Stard4	3.03701e-09	0.383251	0.442	0.132	6.37256e-05	Stard4
Ano101	3.46543e-09	0.457429	0.605	0.228	7.2715e-05	Ano10
Rpl153	3.71148e-09	0.643253	1	0.988	7.7878e-05	Rpl15
Atp11a4	3.80444e-09	0.548773	0.744	0.346	7.98286e-05	Atp11a
P2rx2	3.84001e-09	0.360238	0.442	0.131	8.05749e-05	P2rx2
Rangap1	3.85607e-09	0.410455	0.558	0.196	8.09118e-05	Rangap1
Pakap,13	4.08279e-09	0.584276	0.791	0.369	8.56693e-05	Pakap,1
Nln	4.20281e-09	0.326454	0.419	0.12	8.81875e-05	Nln
Rps86	4.2582e-09	0.557853	1	0.999	8.93498e-05	Rps8
Mtss12	4.59003e-09	0.747037	0.907	0.602	9.63127e-05	Mtss1
Bckdhb	4.64665e-09	0.60624	0.791	0.444	9.75006e-05	Bckdhb
Peli24	4.79245e-09	0.815884	0.837	0.525	0.00010056	Peli2
Sod1	4.84488e-09	0.761765	0.93	0.661	0.00010166	Sod1
Alkbh11	4.9397e-09	0.615247	0.814	0.403	0.00010365	Alkbh1
Fkbp5	5.08066e-09	0.254286	0.233	0.045	0.000106607	Fkbp5
Prpf192	5.29118e-09	0.594577	0.744	0.373	0.000111025	Prpf19
Epm2a2	5.35557e-09	0.308264	0.326	0.08	0.000112376	Epm2a
Lactb22	5.42088e-09	0.422339	0.488	0.164	0.000113746	Lactb2
Rpl271	5.42542e-09	0.504976	1	0.991	0.000113842	Rpl27
Nrxn13	5.68596e-09	0.309123	0.349	0.089	0.000119308	Nrxn1
Nsun51	5.87994e-09	0.275558	0.256	0.053	0.000123379	Nsun5
Klhl53	5.94372e-09	0.453006	0.488	0.16	0.000124717	Klhl5
Nrbp2	5.97439e-09	0.427843	0.465	0.152	0.000125361	Nrbp2
Rpl355	6.10961e-09	0.642972	0.977	0.78	0.000128198	Rpl35
Dip2c	6.1434e-09	0.697651	0.953	0.742	0.000128907	Dip2c
Rab11fip33	6.19153e-09	0.569835	0.86	0.451	0.000129917	Rab11fip3
Stxbp31	6.23078e-09	0.529345	0.767	0.374	0.00013074	Stxbp3
Proser22	6.29183e-09	0.339607	0.465	0.143	0.000132021	Proser2
Tgfbr1	6.68607e-09	0.729472	0.767	0.451	0.000140294	Tgfbr1
Esf1	6.88298e-09	0.603907	0.814	0.461	0.000144426	Esf1
Pde7b4	6.92528e-09	0.598695	0.814	0.37	0.000145313	Pde7b
Ufd11	7.90035e-09	0.504983	0.721	0.321	0.000165773	Ufd1
Nom1	8.00766e-09	0.424077	0.581	0.218	0.000168025	Nom1
Rnf1652	8.06622e-09	0.253317	0.256	0.053	0.000169253	Rnf165
Eno13	8.55891e-09	0.62576	0.814	0.435	0.000179592	Eno1
Tex33	8.56053e-09	0.251193	0.186	0.031	0.000179626	Tex33
Dlg51	8.80871e-09	0.561258	0.581	0.239	0.000184833	Dlg5
Foxk2	9.11547e-09	0.417699	0.581	0.217	0.00019127	Foxk2
Tenm24	9.74105e-09	0.844978	0.698	0.341	0.000204397	Tenm2
Fyn6	1.02196e-08	0.417103	0.558	0.2	0.000214437	Fyn
Bmp72	1.07584e-08	0.371694	0.558	0.198	0.000225743	Bmp7
Ckap5	1.08653e-08	0.600623	0.837	0.466	0.000227987	Ckap5
Fgd42	1.11038e-08	0.651673	0.884	0.518	0.000232992	Fgd4
Gm320363	1.13607e-08	0.352148	0.302	0.074	0.000238381	Gm32036
Nhs4	1.15572e-08	0.534003	0.977	0.552	0.000242506	Nhs
Rpl7a2	1.22486e-08	0.547639	1	0.946	0.000257012	Rpl7a
Myh142	1.39642e-08	0.55551	0.837	0.447	0.000293011	Myh14
Rps15a7	1.42894e-08	0.555086	1	0.996	0.000299834	Rps15a
Snx243	1.50812e-08	0.639436	0.767	0.436	0.00031645	Snx24
Tnk2	1.5082e-08	0.320394	0.349	0.094	0.000316466	Tnk2
Hsd17b121	1.51193e-08	0.598629	0.93	0.57	0.000317249	Hsd17b12
Fam241a2	1.5441e-08	0.372517	0.465	0.148	0.000323999	Fam241a
Sh3rf13	1.64155e-08	0.71553	0.837	0.463	0.000344446	Sh3rf1
Pclo6	1.66217e-08	0.448454	0.581	0.215	0.000348774	Pclo
Plcd42	1.82882e-08	0.53754	0.651	0.291	0.000383741	Plcd4
Nhsl15	1.85911e-08	0.631131	0.814	0.476	0.000390098	Nhsl1
Mycl1	1.90149e-08	0.386047	0.442	0.14	0.000398989	Mycl
Ascc21	1.9187e-08	0.440814	0.581	0.225	0.000402601	Ascc2
Snw11	2.01368e-08	0.615908	0.907	0.658	0.00042253	Snw1
Snrnp2001	2.03723e-08	0.486457	0.674	0.296	0.000427473	Snrnp200
Rps196	2.09625e-08	0.602987	1	0.987	0.000439856	Rps19
Farsa3	2.13857e-08	0.619444	0.721	0.371	0.000448735	Farsa
Scd22	2.16899e-08	0.57919	0.953	0.786	0.000455118	Scd2
Sox66	2.21682e-08	0.630101	1	0.752	0.000465155	Sox6
Rpl374	2.61024e-08	0.541222	1	0.996	0.000547706	Rpl37
Dhrs7b	2.64617e-08	0.354659	0.465	0.155	0.000555246	Dhrs7b
Apobec11	2.64997e-08	0.27273	0.209	0.04	0.000556044	Apobec1
Lin28b2	2.67248e-08	0.277919	0.326	0.083	0.000560767	Lin28b
Ddah13	2.75347e-08	0.481992	0.721	0.32	0.000577761	Ddah1
Lonp22	3.11284e-08	0.618527	0.791	0.469	0.000653168	Lonp2
Vars	3.62817e-08	0.396215	0.419	0.135	0.0007613	Vars
Trak12	3.68242e-08	0.578007	0.86	0.466	0.000772681	Trak1
Rpl76	3.69185e-08	0.47479	1	0.991	0.000774661	Rpl7
Rpl27a6	3.70396e-08	0.557601	1	0.997	0.000777203	Rpl27a
Kif1a1	3.76148e-08	0.481374	0.674	0.302	0.000789271	Kif1a
Plod11	3.7903e-08	0.519688	0.674	0.314	0.000795319	Plod1
Rpl93	3.84925e-08	0.734949	1	0.797	0.000807688	Rpl9
Scly	3.88357e-08	0.288942	0.349	0.096	0.000814889	Scly
Cyfip25	3.90701e-08	0.477929	0.744	0.357	0.000819809	Cyfip2
Apbb25	3.97949e-08	0.704109	0.86	0.581	0.000835016	Apbb2
Alg31	4.2158e-08	0.271204	0.302	0.076	0.000884602	Alg3
Bcl2l141	4.275e-08	0.294598	0.326	0.086	0.000897023	Bcl2l14
Jazf13	4.31085e-08	0.344815	0.512	0.176	0.000904546	Jazf1
Gm14164	4.3906e-08	0.311122	0.349	0.098	0.00092128	Gm14164
Aqp42	4.49113e-08	0.333176	0.558	0.202	0.000942375	Aqp4
Gramd42	4.5983e-08	0.358506	0.488	0.169	0.000964862	Gramd4
Aph1c1	4.70335e-08	0.297883	0.372	0.108	0.000986905	Aph1c
Rps65	4.75541e-08	0.4923	1	0.96	0.000997827	Rps6
E2f51	4.87876e-08	0.508319	0.674	0.322	0.00102371	E2f5
Zdhhc12	4.89891e-08	0.392027	0.512	0.188	0.00102794	Zdhhc12
Dusp65	4.91651e-08	0.527269	0.465	0.167	0.00103163	Dusp6
Sypl1	4.95063e-08	0.63787	0.721	0.395	0.00103879	Sypl
Surf6	5.19156e-08	0.450714	0.419	0.14	0.00108934	Surf6
Notch32	5.22311e-08	0.44069	0.465	0.167	0.00109596	Notch3
Trim251	5.22889e-08	0.280242	0.279	0.068	0.00109718	Trim25
Xrcc1	5.28005e-08	0.384163	0.488	0.174	0.00110791	Xrcc1
Rps236	5.31947e-08	0.523555	0.977	0.994	0.00111618	Rps23
Tdrd71	5.39331e-08	0.621857	0.581	0.261	0.00113168	Tdrd7
Plxna1	5.49548e-08	0.340849	0.372	0.11	0.00115312	Plxna1
Dcaf72	5.50953e-08	0.416838	0.698	0.303	0.00115606	Dcaf7
Pde6d2	5.68364e-08	0.507172	0.744	0.379	0.0011926	Pde6d
Mcf2l3	5.83907e-08	0.403146	0.512	0.186	0.00122521	Mcf2l
Rpl43	5.9e-08	0.534131	1	0.916	0.001238	Rpl4
Rffl2	6.0706e-08	0.303944	0.465	0.152	0.00127379	Rffl
Tbc1d81	6.0714e-08	0.332859	0.372	0.11	0.00127396	Tbc1d8
Hlcs1	6.25606e-08	0.46636	0.465	0.17	0.00131271	Hlcs
Zdhhc132	6.26109e-08	0.327875	0.442	0.144	0.00131376	Zdhhc13
Rps114	6.33822e-08	0.486691	1	0.995	0.00132995	Rps11
Rps266	6.47819e-08	0.482684	1	0.997	0.00135932	Rps26
Pmm11	6.54055e-08	0.443586	0.512	0.198	0.0013724	Pmm1
Dpy19l12	6.67648e-08	0.342903	0.419	0.134	0.00140093	Dpy19l1
Fzd42	6.8612e-08	0.43441	0.605	0.24	0.00143969	Fzd4
Rpl263	6.93827e-08	0.548656	1	0.993	0.00145586	Rpl26
Slc27a11	7.20842e-08	0.532998	0.651	0.305	0.00151254	Slc27a1
Krba11	7.27869e-08	0.325133	0.395	0.122	0.00152729	Krba1
Glis31	7.38762e-08	0.338423	0.419	0.131	0.00155014	Glis3
Pomp	8.02039e-08	0.583674	0.977	0.785	0.00168292	Pomp
Snx5	9.13199e-08	0.542366	0.837	0.465	0.00191617	Snx5
2810004N23Rik	9.70432e-08	0.571514	0.744	0.393	0.00203626	2810004N23Rik
Vta12	9.73446e-08	0.58976	0.767	0.442	0.00204258	Vta1
Atat11	1.04446e-07	0.435711	0.651	0.282	0.00219159	Atat1
Gm14325	1.06552e-07	0.365079	0.512	0.19	0.00223578	Gm14325
Rhoc2	1.07465e-07	0.560187	0.837	0.509	0.00225494	Rhoc
Spata131	1.10498e-07	0.543732	0.86	0.48	0.00231858	Spata13
Egfl72	1.1727e-07	0.336658	0.419	0.137	0.00246068	Egfl7
Gatad1	1.17956e-07	0.563192	0.721	0.374	0.00247507	Gatad1
Myo1b3	1.20399e-07	0.532757	0.814	0.44	0.00252633	Myo1b
Ptgr12	1.20467e-07	0.299746	0.279	0.071	0.00252777	Ptgr1
Rpl194	1.21401e-07	0.428191	1	0.996	0.00254736	Rpl19
B3glct	1.2289e-07	0.449096	0.558	0.223	0.00257861	B3glct
Tubb4b2	1.31797e-07	0.606447	1	0.831	0.00276549	Tubb4b
Bend51	1.40436e-07	0.392753	0.512	0.196	0.00294676	Bend5
Susd13	1.40618e-07	0.353734	0.395	0.125	0.0029506	Susd1
Rpl114	1.43448e-07	0.451688	1	0.996	0.00300996	Rpl11
Fbxo221	1.44736e-07	0.404313	0.605	0.255	0.00303699	Fbxo22
Tmem1312	1.44789e-07	0.527854	0.721	0.399	0.0030381	Tmem131
Radil	1.47498e-07	0.316017	0.209	0.044	0.00309494	Radil
Slc22a234	1.49457e-07	0.468566	0.744	0.363	0.00313606	Slc22a23
Rps105	1.4977e-07	0.4934	1	0.998	0.00314263	Rps10
Cask3	1.56653e-07	0.718677	0.907	0.69	0.00328705	Cask
Ppm1l5	1.56666e-07	0.577544	0.744	0.407	0.00328732	Ppm1l
Top1mt	1.6218e-07	0.26498	0.256	0.062	0.00340301	Top1mt
Glmp2	1.62209e-07	0.441578	0.86	0.482	0.00340363	Glmp
Dut1	1.73246e-07	0.406999	0.558	0.225	0.00363523	Dut
Eif4g33	1.7541e-07	0.611148	0.907	0.751	0.00368063	Eif4g3
Rps172	1.77818e-07	0.534333	1	0.972	0.00373115	Rps17
Got21	1.85939e-07	0.618849	0.721	0.401	0.00390156	Got2
Tex2	2.00939e-07	0.305432	0.442	0.15	0.00421631	Tex2
Bzw24	2.23334e-07	0.47371	0.86	0.478	0.00468622	Bzw2
Emb2	2.24328e-07	0.487775	0.744	0.359	0.00470707	Emb
Zbtb43	2.3207e-07	0.327234	0.442	0.153	0.00486951	Zbtb43
A830082K12Rik2	2.32232e-07	0.425354	0.674	0.309	0.00487291	A830082K12Rik
2010300C02Rik4	2.35443e-07	0.258968	0.442	0.145	0.0049403	2010300C02Rik
Eif2s2	2.36459e-07	0.52871	1	0.871	0.00496162	Eif2s2
Tmem513	2.55558e-07	0.351421	0.651	0.275	0.00536238	Tmem51
Sox213	2.63877e-07	0.422911	0.535	0.208	0.00553693	Sox21
Sel1l	2.66762e-07	0.566407	0.744	0.418	0.00559746	Sel1l
Dvl1	2.69575e-07	0.295505	0.326	0.094	0.0056565	Dvl1
Arhgap442	2.72242e-07	0.510589	0.488	0.195	0.00571245	Arhgap44
Gtf3c6	2.77268e-07	0.453233	0.721	0.37	0.00581791	Gtf3c6
Rpl18a3	2.80936e-07	0.471753	1	0.995	0.00589489	Rpl18a
Mpg	2.8298e-07	0.292944	0.395	0.127	0.00593777	Mpg
Rpl234	2.90059e-07	0.505081	1	0.998	0.0060863	Rpl23
Rpl224	3.10483e-07	0.469389	1	0.97	0.00651487	Rpl22
B4galt62	3.13133e-07	0.338358	0.558	0.222	0.00657048	B4galt6
Pla2g61	3.15665e-07	0.270187	0.326	0.094	0.0066236	Pla2g6
Hspd1	3.21112e-07	0.641377	0.907	0.699	0.0067379	Hspd1
Tmem1681	3.35017e-07	0.400525	0.488	0.191	0.00702966	Tmem168
C630043F03Rik	3.42459e-07	0.281115	0.302	0.084	0.00718581	C630043F03Rik
Gm328561	3.56136e-07	0.285429	0.349	0.105	0.00747281	Gm32856
Garem15	3.71531e-07	0.419275	0.535	0.22	0.00779584	Garem1
Ccdc85c3	3.83115e-07	0.364773	0.488	0.185	0.0080389	Ccdc85c
Fbxo211	3.91398e-07	0.403399	0.488	0.193	0.0082127	Fbxo21
Ptpn93	4.05825e-07	0.484994	0.791	0.439	0.00851543	Ptpn9
Dars1	4.17285e-07	0.479696	0.628	0.304	0.00875588	Dars
Plekhg31	4.2111e-07	0.26544	0.279	0.074	0.00883614	Plekhg3
Pomgnt1	4.29711e-07	0.403604	0.488	0.191	0.00901662	Pomgnt1
Gk51	4.51239e-07	0.39448	0.628	0.277	0.00946835	Gk5
Gna132	4.60857e-07	0.443343	0.628	0.295	0.00967016	Gna13
Gatb	4.64162e-07	0.266337	0.326	0.095	0.00973951	Gatb
Rps32	4.68284e-07	0.47223	0.977	0.99	0.00982599	Rps3
Zmat31	4.71813e-07	0.41661	0.465	0.179	0.00990006	Zmat3
Slc43a22	4.74405e-07	0.365491	0.465	0.171	0.00995444	Slc43a2
Tspan124	4.74821e-07	0.655236	0.721	0.417	0.00996318	Tspan12
Sorbs2os4	4.79958e-07	0.37812	0.419	0.145	0.010071	Sorbs2os
Fem1a	4.81347e-07	0.28203	0.302	0.086	0.0101001	Fem1a
Cpeb43	4.97595e-07	0.719263	0.884	0.586	0.010441	Cpeb4
Triqk	4.99558e-07	0.2877	0.395	0.13	0.0104822	Triqk
Pomgnt2	5.10373e-07	0.284543	0.372	0.119	0.0107091	Pomgnt2
Rps27a4	5.40094e-07	0.47671	1	0.998	0.0113328	Rps27a
Pip5k1c	5.75946e-07	0.276799	0.349	0.108	0.0120851	Pip5k1c
Tgfa1	5.9735e-07	0.33967	0.395	0.135	0.0125342	Tgfa
Tspyl42	6.00474e-07	0.379871	0.628	0.281	0.0125997	Tspyl4
Rpl285	6.12879e-07	0.447296	1	0.996	0.01286	Rpl28
Hspa23	6.2529e-07	0.281839	0.628	0.269	0.0131205	Hspa2
Parp12	6.40023e-07	0.380829	0.674	0.323	0.0134296	Parp1
Galm2	6.86209e-07	0.494028	0.628	0.303	0.0143987	Galm
Igf2bp31	7.38652e-07	0.578064	0.744	0.42	0.0154991	Igf2bp3
Igsf113	7.4873e-07	0.367141	0.442	0.158	0.0157106	Igsf11
Inpp5j1	7.63731e-07	0.256108	0.233	0.056	0.0160254	Inpp5j
Vangl11	8.29236e-07	0.339268	0.465	0.175	0.0173999	Vangl1
Cisd11	8.57594e-07	0.573456	0.86	0.583	0.0179949	Cisd1
Dennd5a2	8.5969e-07	0.50667	0.744	0.404	0.0180389	Dennd5a
Mthfd22	8.9724e-07	0.321756	0.302	0.088	0.0188268	Mthfd2
Anks1b6	9.17968e-07	0.379844	0.628	0.262	0.0192617	Anks1b
Taf6l	9.39738e-07	0.272105	0.349	0.11	0.0197185	Taf6l
Trpv4	9.54985e-07	0.413732	0.535	0.225	0.0200385	Trpv4
Myo103	9.95898e-07	0.581993	0.884	0.564	0.0208969	Myo10
Sfxn12	9.9988e-07	0.447122	0.628	0.301	0.0209805	Sfxn1
Vill1	1.01391e-06	0.271322	0.302	0.088	0.0212748	Vill
Rps75	1.05463e-06	0.418026	1	0.995	0.0221293	Rps7
Gsta44	1.06389e-06	0.477667	0.814	0.525	0.0223237	Gsta4
Keap1	1.07177e-06	0.401027	0.628	0.287	0.022489	Keap1
mt-Nd32	1.08966e-06	0.52313	1	0.882	0.0228643	mt-Nd3
Hpn	1.10334e-06	0.380204	0.558	0.238	0.0231514	Hpn
Capn152	1.12509e-06	0.45869	0.628	0.312	0.0236078	Capn15
Lman11	1.14047e-06	0.555729	0.953	0.776	0.0239305	Lman1
Rpl315	1.15927e-06	0.554377	1	0.988	0.024325	Rpl3
Rps215	1.17779e-06	0.46419	1	0.998	0.0247137	Rps21
Rps3a15	1.18156e-06	0.439613	1	0.993	0.0247926	Rps3a1
Ipo5	1.19938e-06	0.409568	0.535	0.227	0.0251665	Ipo5
Dab2ip2	1.20666e-06	0.527426	0.814	0.476	0.0253193	Dab2ip
Fam98a	1.22519e-06	0.376966	0.605	0.274	0.0257081	Fam98a
Tbc1d121	1.2348e-06	0.421283	0.535	0.23	0.0259097	Tbc1d12
Pgd	1.40298e-06	0.373102	0.512	0.211	0.0294388	Pgd
Prr15l1	1.42182e-06	0.529303	0.442	0.183	0.029834	Prr15l
Epb411	1.5127e-06	0.508446	0.953	0.727	0.031741	Epb41
Mrps18b	1.51438e-06	0.297329	0.372	0.126	0.0317761	Mrps18b
Gdpd53	1.58336e-06	0.406812	0.581	0.265	0.0332236	Gdpd5
Pdcd111	1.59716e-06	0.316436	0.512	0.205	0.0335131	Pdcd11
Slc26a2	1.59946e-06	0.393955	0.349	0.116	0.0335614	Slc26a2
Mtss22	1.62634e-06	0.368432	0.558	0.243	0.0341255	Mtss2
Dock44	1.65202e-06	0.490012	0.791	0.451	0.0346643	Dock4
Chmp4c	1.65687e-06	0.382337	0.605	0.277	0.0347661	Chmp4c
Noc2l1	1.68317e-06	0.307571	0.419	0.152	0.035318	Noc2l
Rpl10a6	1.70184e-06	0.450396	0.977	0.987	0.0357097	Rpl10a
Arhgdig3	1.79685e-06	0.272861	0.349	0.112	0.0377033	Arhgdig
Abcg22	1.81161e-06	0.260918	0.302	0.09	0.0380129	Abcg2
Cemip24	1.8545e-06	0.675597	0.767	0.49	0.0389131	Cemip2
Dnajc25	1.86898e-06	0.531302	0.628	0.352	0.0392168	Dnajc25
Arhgef72	1.93342e-06	0.42206	0.535	0.24	0.040569	Arhgef7
Npnt3	1.93614e-06	0.771664	0.651	0.414	0.0406261	Npnt
Asnsd1	1.94807e-06	0.377687	0.558	0.25	0.0408763	Asnsd1
Mpzl21	1.95368e-06	0.486876	0.837	0.523	0.0409941	Mpzl2
Sema4c	1.97072e-06	0.291836	0.395	0.138	0.0413516	Sema4c
Igsf8	2.00541e-06	0.375808	0.535	0.229	0.0420795	Igsf8
Aplp22	2.10881e-06	0.450935	0.977	0.807	0.0442492	Aplp2
Cnksr31	2.11256e-06	0.32272	0.465	0.175	0.0443278	Cnksr3
Pcgf52	2.12592e-06	0.331238	0.605	0.266	0.0446081	Pcgf5
Fbxo171	2.13057e-06	0.359965	0.442	0.17	0.0447058	Fbxo17
Clybl2	2.36591e-06	0.526316	0.698	0.382	0.049644	Clybl
Arhgap105	2.37042e-06	0.505704	0.721	0.395	0.0497386	Arhgap10
Nudt44	2.42071e-06	0.465812	0.791	0.449	0.0507938	Nudt4
Glyr12	2.42667e-06	0.482684	0.837	0.547	0.0509188	Glyr1
Vapa1	2.45878e-06	0.449783	0.953	0.788	0.0515927	Vapa
Gm101151	2.53233e-06	0.294982	0.326	0.105	0.053136	Gm10115
Rps253	2.57852e-06	0.462401	1	0.988	0.054105	Rps25
Fam49a5	2.60825e-06	0.383249	0.767	0.398	0.0547289	Fam49a
Rps55	2.70221e-06	0.439314	1	0.994	0.0567005	Rps5
Eef1g1	2.79136e-06	0.458939	0.953	0.866	0.0585712	Eef1g
Rpl35a5	3.13416e-06	0.430883	1	0.995	0.0657641	Rpl35a
Rpl64	3.20974e-06	0.473338	1	0.997	0.0673501	Rpl6
Scrib	3.29821e-06	0.277919	0.326	0.106	0.0692063	Scrib
Tm9sf31	3.31469e-06	0.469842	0.93	0.797	0.0695522	Tm9sf3
Gm268272	3.39575e-06	0.262173	0.209	0.052	0.0712529	Gm26827
Mthfd1l1	3.50895e-06	0.304578	0.372	0.129	0.0736282	Mthfd1l
Slc25a51	3.54921e-06	0.455867	0.977	0.725	0.074473	Slc25a5
Sall23	3.66235e-06	0.37158	0.674	0.333	0.0768471	Sall2
Pcyt1b2	3.70506e-06	0.399352	0.558	0.255	0.0777433	Pcyt1b
Suco1	3.74709e-06	0.834255	0.791	0.559	0.0786252	Suco
Sox131	3.7491e-06	0.337239	0.512	0.217	0.0786673	Sox13
Sccpdh4	3.82563e-06	0.349717	0.581	0.259	0.0802732	Sccpdh
Igf2bp11	3.92546e-06	0.316572	0.349	0.12	0.0823679	Igf2bp1
Fam222b2	4.01973e-06	0.395706	0.674	0.344	0.084346	Fam222b
Mta1	4.23648e-06	0.349148	0.581	0.266	0.0888942	Mta1
Cenpj1	4.36187e-06	0.270766	0.326	0.106	0.0915251	Cenpj
mt-Atp62	4.49765e-06	0.35541	1	1	0.0943741	mt-Atp6
Selenoh	4.50045e-06	0.422916	0.721	0.397	0.0944329	Selenoh
Sptb4	4.52146e-06	0.314547	0.488	0.197	0.0948739	Sptb
Gata35	4.62338e-06	0.440997	1	0.769	0.0970124	Gata3
Lurap11	4.9019e-06	0.275755	0.372	0.131	0.102857	Lurap1
Taldo1	5.04343e-06	0.523255	0.884	0.645	0.105826	Taldo1
Prnp1	5.13751e-06	0.360644	0.488	0.206	0.1078	Prnp
Polr2l	5.15017e-06	0.371292	0.488	0.213	0.108066	Polr2l
Gm161361	5.33101e-06	0.396429	0.442	0.184	0.111861	Gm16136
Fgfr1op2	5.3737e-06	0.387329	0.581	0.271	0.112756	Fgfr1op
Mast42	5.54038e-06	0.45141	0.814	0.538	0.116254	Mast4
Cct21	5.76321e-06	0.460314	0.907	0.694	0.120929	Cct2
Pno1	5.83079e-06	0.293304	0.419	0.16	0.122347	Pno1
Rpl213	5.89478e-06	0.58989	1	0.702	0.12369	Rpl21
Klhl42	6.00319e-06	0.331097	0.279	0.087	0.125965	Klhl42
2610206C17Rik	6.0647e-06	0.267559	0.209	0.054	0.127256	2610206C17Rik
Gins4	6.08987e-06	0.286392	0.372	0.134	0.127784	Gins4
Rpl184	6.11378e-06	0.384411	1	0.994	0.128285	Rpl18
Ak2	6.15663e-06	0.381346	0.674	0.349	0.129185	Ak2
Dsg21	6.30004e-06	0.301234	0.488	0.2	0.132194	Dsg2
Acot72	6.3159e-06	0.29745	0.512	0.213	0.132527	Acot7
Rps275	6.60727e-06	0.600009	0.977	0.72	0.13864	Rps27
Pptc7	6.66269e-06	0.296108	0.465	0.188	0.139803	Pptc7
Fscn14	6.66895e-06	0.284536	0.419	0.157	0.139935	Fscn1
S100a63	6.70703e-06	0.331086	0.721	0.351	0.140734	S100a6
Nrarp2	6.71044e-06	0.251496	0.326	0.107	0.140805	Nrarp
Fat41	6.90708e-06	0.525124	0.372	0.142	0.144931	Fat4
Ubr11	6.98991e-06	0.41762	0.721	0.407	0.146669	Ubr1
Tram21	7.15262e-06	0.274625	0.512	0.212	0.150083	Tram2
Rps124	7.20692e-06	0.415253	1	0.997	0.151223	Rps12
Synj23	7.33364e-06	0.451431	0.581	0.28	0.153882	Synj2
Polg2	7.65685e-06	0.359086	0.465	0.198	0.160664	Polg2
Rpl84	7.77537e-06	0.397476	1	0.994	0.163151	Rpl8
Pcgf3	7.8865e-06	0.357708	0.558	0.256	0.165482	Pcgf3
Slc12a62	7.96718e-06	0.439899	0.791	0.464	0.167175	Slc12a6
D630045J12Rik3	7.98118e-06	0.294307	0.488	0.203	0.167469	D630045J12Rik
Tmcc33	8.00496e-06	0.293213	0.698	0.33	0.167968	Tmcc3
Ankrd49	8.28671e-06	0.324462	0.395	0.153	0.17388	Ankrd49
Med273	8.31973e-06	0.38565	0.581	0.284	0.174573	Med27
P2ry22	8.35235e-06	0.296137	0.209	0.055	0.175257	P2ry2
Atp11b2	8.41678e-06	0.440478	0.767	0.456	0.176609	Atp11b
Ldhb	8.64396e-06	0.420727	1	0.91	0.181376	Ldhb
Pcyox1	8.67078e-06	0.486499	0.605	0.337	0.181939	Pcyox1
Maip1	8.75874e-06	0.372887	0.512	0.228	0.183785	Maip1
Rpl36al1	9.08314e-06	0.440676	1	0.913	0.190592	Rpl36al
Myef23	9.35735e-06	0.416983	0.674	0.354	0.196345	Myef2
Pithd1	9.57707e-06	0.343119	0.372	0.14	0.200956	Pithd1
Fau5	9.87759e-06	0.353573	1	0.997	0.207261	Fau
Fam102a1	1.01751e-05	0.347485	0.535	0.246	0.213504	Fam102a
Dnajc111	1.08278e-05	0.326788	0.465	0.198	0.227199	Dnajc11
Ndfip13	1.10948e-05	0.368328	1	0.935	0.232801	Ndfip1
Rps155	1.11474e-05	0.429288	1	0.985	0.233906	Rps15
Pcm12	1.11716e-05	0.504792	0.953	0.817	0.234414	Pcm1
Hebp23	1.14662e-05	0.316023	0.558	0.258	0.240596	Hebp2
Npc12	1.14887e-05	0.356299	0.488	0.212	0.241067	Npc1
Tmem181a	1.16268e-05	0.256057	0.372	0.136	0.243965	Tmem181a
Ywhab	1.1842e-05	0.437499	0.86	0.753	0.24848	Ywhab
Rpl385	1.21163e-05	0.450239	1	0.988	0.254235	Rpl38
Lyplal1	1.24267e-05	0.268406	0.488	0.203	0.26075	Lyplal1
Selenom5	1.3302e-05	0.440119	0.791	0.476	0.279116	Selenom
Naa10	1.3329e-05	0.343626	0.512	0.235	0.279682	Naa10
Rdh101	1.41782e-05	0.276158	0.326	0.114	0.2975	Rdh10
Ssu72	1.50974e-05	0.458881	0.884	0.668	0.31679	Ssu72
Tspan182	1.57804e-05	0.282447	0.488	0.204	0.33112	Tspan18
Cd92	1.5943e-05	0.409448	0.977	0.913	0.334533	Cd9
Rpl394	1.6245e-05	0.380905	1	0.996	0.340868	Rpl39
Ypel23	1.62922e-05	0.443543	0.837	0.53	0.341859	Ypel2
Ermp1	1.63282e-05	0.255295	0.302	0.102	0.342615	Ermp1
Psmb1	1.71336e-05	0.450957	0.977	0.821	0.359515	Psmb1
Msh61	1.7361e-05	0.283345	0.349	0.128	0.364287	Msh6
Ralyl4	1.74041e-05	0.279952	0.302	0.101	0.365191	Ralyl
Vopp11	1.81872e-05	0.270269	0.395	0.153	0.381622	Vopp1
Hmgcs12	1.82595e-05	0.321084	0.767	0.438	0.383138	Hmgcs1
Lmbr1l	1.85463e-05	0.25908	0.419	0.166	0.389157	Lmbr1l
Nomo1	1.90524e-05	0.296274	0.395	0.157	0.399777	Nomo1
Sdc43	1.92873e-05	0.419849	0.977	0.815	0.404706	Sdc4
Npas36	1.94305e-05	0.441404	0.86	0.556	0.407709	Npas3
Ifngr21	1.95744e-05	0.329713	0.535	0.247	0.410731	Ifngr2
9230102O04Rik4	1.96489e-05	0.320122	0.628	0.303	0.412293	9230102O04Rik
Ap1ar2	1.99017e-05	0.412748	0.628	0.34	0.417597	Ap1ar
Plekhg51	2.03994e-05	0.292793	0.465	0.199	0.428041	Plekhg5
Polr2j1	2.05573e-05	0.428479	0.744	0.473	0.431354	Polr2j
Eif2b32	2.06186e-05	0.336272	0.512	0.232	0.432641	Eif2b3
Fzd64	2.12057e-05	0.368432	0.581	0.287	0.44496	Fzd6
Pom121	2.12285e-05	0.336154	0.512	0.234	0.445438	Pom121
L3mbtl31	2.14853e-05	0.446238	0.721	0.401	0.450826	L3mbtl3
Ppp1cc	2.1606e-05	0.53029	0.698	0.463	0.453359	Ppp1cc
Prrc2b	2.21027e-05	0.447287	0.767	0.53	0.46378	Prrc2b
Nudcd11	2.29883e-05	0.271435	0.419	0.169	0.482364	Nudcd1
Tmem87a1	2.30894e-05	0.457956	0.628	0.371	0.484486	Tmem87a
Zfp6671	2.34834e-05	0.298166	0.442	0.185	0.492753	Zfp667
Ripk22	2.45411e-05	0.281454	0.581	0.274	0.514946	Ripk2
Bri3bp	2.55783e-05	0.340777	0.535	0.259	0.536709	Bri3bp
mt-Nd22	2.55999e-05	0.319382	1	0.991	0.537162	mt-Nd2
Ddx39	2.66106e-05	0.291836	0.372	0.144	0.55837	Ddx39
Dip2a	2.75357e-05	0.323532	0.442	0.192	0.577781	Dip2a
Ltbr	2.94758e-05	0.269927	0.372	0.145	0.618491	Ltbr
Cwc271	2.96936e-05	0.365258	0.791	0.478	0.62306	Cwc27
Gm15417	3.02195e-05	0.307966	0.465	0.202	0.634095	Gm15417
Vps532	3.15237e-05	0.382201	0.581	0.307	0.661463	Vps53
Stx62	3.21235e-05	0.366279	0.791	0.501	0.674048	Stx6
Arhgef31	3.36456e-05	0.491748	0.535	0.273	0.705985	Arhgef3
Mrpl44	3.44088e-05	0.254286	0.395	0.158	0.722	Mrpl44
Mal21	3.45434e-05	0.280087	0.465	0.201	0.724823	Mal2
Snrpn	3.60199e-05	0.307073	0.512	0.239	0.755806	Snrpn
Agap13	3.67054e-05	0.424146	0.791	0.561	0.770189	Agap1
Fkbp91	3.69959e-05	0.360698	0.977	0.754	0.776285	Fkbp9
Kctd51	3.73991e-05	0.291187	0.395	0.163	0.784745	Kctd5
Nfe2l1	3.75891e-05	0.419086	0.884	0.647	0.788733	Nfe2l1
Surf2	3.76009e-05	0.260103	0.326	0.12	0.788979	Surf2
Atic	3.94345e-05	0.293601	0.465	0.203	0.827454	Atic
Srpk22	3.97824e-05	0.467221	0.907	0.685	0.834755	Srpk2
Tsta3	4.03669e-05	0.252156	0.395	0.159	0.847019	Tsta3
Amd11	4.09137e-05	0.444394	0.721	0.484	0.858493	Amd1
Yipf6	4.14271e-05	0.267305	0.395	0.161	0.869264	Yipf6
Jtb	4.3068e-05	0.423729	0.698	0.459	0.903696	Jtb
Aarsd1	4.30941e-05	0.397497	0.628	0.356	0.904243	Aarsd1
Serbp11	4.33263e-05	0.399226	1	0.939	0.909116	Serbp1
Slc35b2	4.33624e-05	0.297835	0.535	0.253	0.909874	Slc35b2
Tex2611	4.44591e-05	0.361794	0.628	0.337	0.932885	Tex261
Speg1	4.46281e-05	0.268255	0.442	0.189	0.936432	Speg
Dnmbp2	4.46926e-05	0.317626	0.605	0.303	0.937785	Dnmbp
Bag23	4.48577e-05	0.317623	0.605	0.31	0.941249	Bag2
Ints13	4.63425e-05	0.32272	0.442	0.199	0.972404	Ints13
Rpl103	4.67397e-05	0.475417	1	0.698	0.980739	Rpl10
Tspan82	0.00191451	0.619079	0.651	0.4	1	Tspan8
Alpk11	0.000777744	0.571222	0.442	0.25	1	Alpk1
Slc4a73	0.00809121	0.553215	0.535	0.382	1	Slc4a7
Cers63	5.10972e-05	0.509446	0.744	0.469	1	Cers6
Col11a12	0.000251037	0.480804	1	0.901	1	Col11a1
Pakap3	5.91079e-05	0.479357	0.488	0.237	1	Pakap
Prpf38b	0.000185438	0.477264	0.791	0.59	1	Prpf38b
Tpd522	7.84276e-05	0.466281	0.767	0.56	1	Tpd52
Zranb11	0.000164828	0.466259	0.744	0.578	1	Zranb1
Nf14	0.000116784	0.46344	0.884	0.664	1	Nf1
Tm9sf21	4.80482e-05	0.460595	0.884	0.664	1	Tm9sf2
Nr2f24	7.20808e-05	0.457238	0.721	0.449	1	Nr2f2
Xrcc52	7.18729e-05	0.455744	0.581	0.35	1	Xrcc5
Psmd71	7.40715e-05	0.453505	0.953	0.676	1	Psmd7
Mrpl52	0.000165692	0.449562	0.86	0.715	1	Mrpl52
Nap1l12	0.000135463	0.4466	0.86	0.662	1	Nap1l1
Dip2b2	5.98888e-05	0.445409	0.814	0.61	1	Dip2b
Slirp1	0.000244128	0.441492	0.651	0.478	1	Slirp
Ergic11	4.84262e-05	0.440976	0.558	0.303	1	Ergic1
Ube2v1	6.6099e-05	0.437978	0.721	0.466	1	Ube2v1
Tmem2381	8.48374e-05	0.436864	0.628	0.382	1	Tmem238
Fyttd11	5.24999e-05	0.436106	0.767	0.571	1	Fyttd1
Ktn13	0.000139809	0.435809	0.907	0.739	1	Ktn1
Arhgap172	0.000132368	0.435568	0.721	0.47	1	Arhgap17
Galnt31	0.00183141	0.426557	0.395	0.215	1	Galnt3
Phka11	0.00016102	0.423736	0.558	0.316	1	Phka1
Hdac83	0.000271997	0.422961	0.698	0.478	1	Hdac8
Gab23	0.00760303	0.420702	0.628	0.501	1	Gab2
Wdr1	0.00233467	0.419588	0.721	0.543	1	Wdr1
Atf64	5.47293e-05	0.416927	0.767	0.479	1	Atf6
Dynll21	7.58386e-05	0.412785	0.884	0.647	1	Dynll2
Ccnt21	0.000404615	0.41278	0.605	0.364	1	Ccnt2
Gm108631	0.00233166	0.412062	0.558	0.355	1	Gm10863
Glul3	6.8658e-05	0.408454	0.651	0.366	1	Glul
Aamp1	0.000701456	0.407557	0.721	0.531	1	Aamp
Ss18l21	0.00052039	0.407147	0.674	0.451	1	Ss18l2
Eif5a1	0.00023561	0.406955	0.884	0.781	1	Eif5a
Ptpn136	0.00139567	0.406516	0.628	0.43	1	Ptpn13
Sntb13	0.000143722	0.402988	0.86	0.584	1	Sntb1
Xist3	0.0046125	0.402624	0.605	0.374	1	Xist
Clock2	0.000359555	0.402537	0.721	0.47	1	Clock
Arhgap392	0.000120092	0.40206	0.535	0.3	1	Arhgap39
Psmd81	0.000261734	0.401633	0.837	0.612	1	Psmd8
Polr2e1	8.64368e-05	0.399428	0.651	0.417	1	Polr2e
Tmod14	6.24952e-05	0.398547	1	0.839	1	Tmod1
Mrpl431	0.0022445	0.397868	0.628	0.435	1	Mrpl43
Xylt14	0.000185699	0.396974	0.465	0.236	1	Xylt1
Map3k11	0.00387337	0.396259	0.558	0.386	1	Map3k1
Flnb2	5.56805e-05	0.393458	0.767	0.487	1	Flnb
Tspan9	0.000378059	0.392094	0.465	0.253	1	Tspan9
Spata52	0.000333953	0.391726	0.558	0.329	1	Spata5
Tma74	0.00041096	0.390199	0.977	0.896	1	Tma7
Aig12	9.62448e-05	0.387521	0.884	0.69	1	Aig1
Prdx2	6.12525e-05	0.384116	1	0.973	1	Prdx2
Llph	0.000204661	0.383989	0.698	0.453	1	Llph
Ube4b	6.85212e-05	0.381761	0.767	0.523	1	Ube4b
Tomm201	0.000162794	0.379924	0.977	0.767	1	Tomm20
Pcbp41	9.03339e-05	0.379436	0.605	0.365	1	Pcbp4
Atp6v1f1	0.000101878	0.379384	0.977	0.802	1	Atp6v1f
Cuedc11	0.000449085	0.379268	0.581	0.366	1	Cuedc1
[truncated: 260 more rows]

## Sheet: DCs
Column1	p_val	avg_log2FC	pct,1	pct,2	p_val_adj
[truncated: 1,060 more rows]

[truncated: 15 more sheets: HeC, Roof, Interdental, M.KO_1, M.KO_2, M.KO_3, L.KO_1, L.KO_2, Outer Sulcus, Stria Vascularis Marginal, Basement membrane, Spiral limbus, Lateral wall, Glia, Spiral prominence]
